# Supplementary material for: ﻿Morphological and phylogenetic evidence reveals three new arthropod-associated species of Hypocreales (Clavicipitaceae, Bionectriaceae, and Myrotheciomycetaceae) from karst habitats in Guizhou, China
Source: MycoKeys. 2025 Oct 17;123:319–53. doi: 10.3897/mycokeys.123.164334 (PMC12552844; doi:10.3897/mycokeys.123.164334)
Supplement: XML Treatment for Ovicillium zunyiense [file mycokeys.123.164334-treatment1.xml]

<!DOCTYPE tp:taxon-treatment
  PUBLIC "-//TaxonX//DTD Taxonomic Treatment Publishing DTD v0 20100105//EN" "tax-treatment-NSO.dtd">
<tp:taxon-treatment xmlns:tp="http://www.plazi.org/taxpub"><tp:treatment-meta><kwd-group><label>Taxon classification</label><kwd>
                <named-content content-type="kingdom">Fungi</named-content>
              </kwd><kwd>
                <named-content content-type="order">Hypocreales</named-content>
              </kwd><kwd>
                <named-content content-type="family">Bionectriaceae</named-content>
              </kwd></kwd-group><mixed-citation publication-type="journal"><person-group><name><surname>Chen</surname><given-names>Wan-Hao</given-names></name><name><surname>Shu</surname><given-names>Hui-Lin</given-names></name><name><surname>Li</surname><given-names>Dan</given-names></name><name><surname>Liang</surname><given-names>Jian-Dong</given-names></name><name><surname>Ren</surname><given-names>Xiu-Xiu</given-names></name><name><surname>Wijayawardene</surname><given-names>Nalin N.</given-names></name><name><surname>Han</surname><given-names>Yan-Feng</given-names></name><name><surname>Zhao</surname><given-names>Jie-Hong</given-names></name></person-group><article-title>﻿Morphological and phylogenetic evidence reveals three new arthropod-associated species of <tp:taxon-name><tp:taxon-name-part taxon-name-part-type="order">Hypocreales</tp:taxon-name-part></tp:taxon-name> (<tp:taxon-name><tp:taxon-name-part taxon-name-part-type="family">Clavicipitaceae</tp:taxon-name-part></tp:taxon-name>, <tp:taxon-name><tp:taxon-name-part taxon-name-part-type="family">Bionectriaceae</tp:taxon-name-part></tp:taxon-name>, and <tp:taxon-name><tp:taxon-name-part taxon-name-part-type="family">Myrotheciomycetaceae</tp:taxon-name-part></tp:taxon-name>) from karst habitats in Guizhou, China</article-title><source>MycoKeys</source><day>17</day><month>10</month><year>2025</year><volume>123</volume><fpage>319</fpage><lpage>353</lpage><pub-id pub-id-type="doi">10.3897/mycokeys.123.164334</pub-id></mixed-citation></tp:treatment-meta><tp:nomenclature><label>﻿</label><tp:taxon-name><object-id xmlns:xlink="http://www.w3.org/1999/xlink" content-type="arpha" xlink:type="simple">1F975BCF-52A7-52F4-95CB-441F5A8098C2</object-id>
              <tp:taxon-name-part taxon-name-part-type="genus" reg="Ovicillium">Ovicillium</tp:taxon-name-part>
              <tp:taxon-name-part taxon-name-part-type="species" reg="zunyiense">zunyiense</tp:taxon-name-part>
              <object-id xmlns:xlink="http://www.w3.org/1999/xlink" content-type="mycobank" xlink:type="simple">859496</object-id>
            </tp:taxon-name><tp:taxon-authority>W.H. Chen, Y.F. Han, J.D. Liang &amp; J.H. Zhao</tp:taxon-authority><tp:taxon-status xmlns:xlink="http://www.w3.org/1999/xlink" xlink:type="simple">sp. nov.</tp:taxon-status><xref ref-type="fig" rid="F5">Fig. 5</xref></tp:nomenclature><tp:treatment-sec sec-type="etymology" id="SECID0E5AAG"><title>Etymology.</title><p>Referring to its location, Zunyi City, where the fungus was first discovered.</p></tp:treatment-sec><tp:treatment-sec sec-type="material" id="SECID0EDBAG"><title>Type.</title><p>China • Guizhou Province, Zunyi City, Honghuagang District, Dabanshui National Forest Park (<named-content xmlns:xlink="http://www.w3.org/1999/xlink" content-type="dwc:verbatimCoordinates" xlink:type="simple"><named-content content-type="geo-json" specific-use="{&#34;type&#34;:&#34;Point&#34;,&#34;coordinates&#34;:[106.808581,27.776640]}" id="NCID0EMBAG" xlink:type="simple">27°46'35.904"N, 106°48'30.89"E</named-content></named-content>). On a dead larva (<tp:taxon-name><tp:taxon-name-part taxon-name-part-type="order">Lepidoptera</tp:taxon-name-part></tp:taxon-name>), on the leaf litter, 2 September 2023, Wanhao Chen, GZAC ZY0927, holotype; ZY09271, ex-type.</p><fig id="F5" position="float" orientation="portrait"><object-id xmlns:xlink="http://www.w3.org/1999/xlink" content-type="doi" xlink:type="simple">10.3897/mycokeys.123.164334.figure5</object-id><object-id xmlns:xlink="http://www.w3.org/1999/xlink" content-type="arpha" xlink:type="simple">33F74C44-FBF8-5D12-A25B-E64BB12F5D6D</object-id><label>Figure 5.</label><caption><p><italic><tp:taxon-name><tp:taxon-name-part taxon-name-part-type="genus" reg="Ovicillium">Ovicillium</tp:taxon-name-part> <tp:taxon-name-part taxon-name-part-type="species" reg="zunyiense">zunyiense</tp:taxon-name-part></tp:taxon-name></italic> A. Infected larva; B, C. <abbrev xmlns:xlink="http://www.w3.org/1999/xlink" xlink:title="potato dextrose agar" id="ABBRID0EJCAG" xlink:type="simple">PDA</abbrev> culture plate showing the top (B) and reverse (C) sides of the colony; D–J. Phialides and conidia. Scale bars: 10 mm (B, C) and 10 μm (D–J).</p></caption><graphic xmlns:xlink="http://www.w3.org/1999/xlink" xlink:href="mycokeys-123-319-g005.jpg" position="float" orientation="portrait" xlink:type="simple" id="oo_1441945.jpg"><uri content-type="original_file" xlink:type="simple">https://binary.pensoft.net/fig/1441945</uri></graphic></fig></tp:treatment-sec><tp:treatment-sec sec-type="diagnosis" id="SECID0ESCAG"><title>Diagnosis.</title><p>Differs from <italic><tp:taxon-name><tp:taxon-name-part taxon-name-part-type="genus" reg="Ovicillium">Ovicillium</tp:taxon-name-part> <tp:taxon-name-part taxon-name-part-type="species" reg="oosporum">oosporum</tp:taxon-name-part></tp:taxon-name></italic> by its shorter conidiophore, smaller conidia and its insect substrate. Differs from <italic><tp:taxon-name><tp:taxon-name-part taxon-name-part-type="genus" reg="Ovicillium">O.</tp:taxon-name-part> <tp:taxon-name-part taxon-name-part-type="species" reg="subglobosum">subglobosum</tp:taxon-name-part></tp:taxon-name></italic> by its shorter phialides, smaller ovoid to subglobose conidia and insect substrate. Differs from <italic><tp:taxon-name><tp:taxon-name-part taxon-name-part-type="genus" reg="Ovicillium">O.</tp:taxon-name-part> <tp:taxon-name-part taxon-name-part-type="species" reg="theobromae">theobromae</tp:taxon-name-part></tp:taxon-name></italic> by its shorter conidiophores, shorter phialides and insect substrate. Differs from <italic><tp:taxon-name><tp:taxon-name-part taxon-name-part-type="genus" reg="Ovicillium">O.</tp:taxon-name-part> <tp:taxon-name-part taxon-name-part-type="species" reg="variecolor">variecolor</tp:taxon-name-part></tp:taxon-name></italic> by its shorter conidiophores, shorter phialides, absence of sessile conidia and insect substrate.</p></tp:treatment-sec><tp:treatment-sec sec-type="description" id="SECID0EEEAG"><title>Description.</title><p>Colonies on <abbrev xmlns:xlink="http://www.w3.org/1999/xlink" xlink:title="potato dextrose agar" id="ABBRID0EKEAG" xlink:type="simple">PDA</abbrev>, attaining a diameter of 42–45 mm after 14 days at 25 °C, grayish-white to light brown, consisting of a basal felt, floccose hyphal overgrowth; reverse light brown to brown. Hyphae septate, hyaline, smooth-walled, 1.6–1.7 μm wide. Conidiophores hyaline, smooth-walled, with single phialide or whorls of 2–4 phialides or verticillium-like from hyphae directly, 17.4–26.2 × 2.3–3.0 μm (x̄= 20.8 × 2.6 μm, n = 30). Phialides cylindrical, somewhat inflated base, 21.6–33.3 × 1.2–2.6 μm (x̄= 28.2 × 1.7 μm, n = 30), tapering to a thin neck. Conidia hyaline, smooth-walled, ovoid to subglobose, 2.3–3.7 × 1.7–2.6 μm (x̄= 2.7 × 2.1 μm, n = 30). Sexual state not observed.</p></tp:treatment-sec><tp:treatment-sec sec-type="host" id="SECID0EOEAG"><title>Host.</title><p>Larva (<tp:taxon-name><tp:taxon-name-part taxon-name-part-type="order">Lepidoptera</tp:taxon-name-part></tp:taxon-name>).</p></tp:treatment-sec><tp:treatment-sec sec-type="habitat" id="SECID0EZEAG"><title>Habitat.</title><p>Near the road, located on the leaf litter.</p></tp:treatment-sec><tp:treatment-sec sec-type="Additional strain examined" id="SECID0E5EAG"><title>Additional strain examined.</title><p>China • Guizhou Province, Zunyi City, Honghuagang District, Dabanshui National Forest Park (<named-content xmlns:xlink="http://www.w3.org/1999/xlink" content-type="dwc:verbatimCoordinates" xlink:type="simple"><named-content content-type="geo-json" specific-use="{&#34;type&#34;:&#34;Point&#34;,&#34;coordinates&#34;:[106.808581,27.776640]}" id="NCID0EHFAG" xlink:type="simple">27°46'35.904"N, 106°48'30.89"E</named-content></named-content>). On a dead larva (<tp:taxon-name><tp:taxon-name-part taxon-name-part-type="order">Lepidoptera</tp:taxon-name-part></tp:taxon-name>),on the leaf litter, 2 September 2023, Wanhao Chen, ZY09272 (living culture).</p></tp:treatment-sec><tp:treatment-sec sec-type="remarks" id="SECID0ERFAG"><title>Remarks.</title><p>Based on BLASTn results, strains ZY09271 and ZY09272 were identified as members of <italic><tp:taxon-name><tp:taxon-name-part taxon-name-part-type="genus" reg="Ovicillium">Ovicillium</tp:taxon-name-part></tp:taxon-name></italic><italic>s. str.</italic>, and the phylogenetic analysis of the combined datasets 1 and 2 (Figs <xref ref-type="fig" rid="F1">1</xref>, <xref ref-type="fig" rid="F2">2</xref>). It clustered into an independent clade with a close relationship with <italic><tp:taxon-name><tp:taxon-name-part taxon-name-part-type="genus" reg="Ovicillium">Ovicillium</tp:taxon-name-part> <tp:taxon-name-part taxon-name-part-type="species" reg="oosporum">oosporum</tp:taxon-name-part></tp:taxon-name></italic>, <italic><tp:taxon-name><tp:taxon-name-part taxon-name-part-type="genus" reg="Ovicillium">O.</tp:taxon-name-part> <tp:taxon-name-part taxon-name-part-type="species" reg="subglobosum">subglobosum</tp:taxon-name-part></tp:taxon-name></italic>, <italic><tp:taxon-name><tp:taxon-name-part taxon-name-part-type="genus" reg="Ovicillium">O.</tp:taxon-name-part> <tp:taxon-name-part taxon-name-part-type="species" reg="theobromae">theobromae</tp:taxon-name-part></tp:taxon-name></italic> and <italic><tp:taxon-name><tp:taxon-name-part taxon-name-part-type="genus" reg="Ovicillium">O.</tp:taxon-name-part> <tp:taxon-name-part taxon-name-part-type="species" reg="variecolor">variecolor</tp:taxon-name-part></tp:taxon-name></italic> with a high support value (98% <abbrev xmlns:xlink="http://www.w3.org/1999/xlink" xlink:title="maximum likelihood" id="ABBRID0EUHAG" xlink:type="simple">ML</abbrev>/1 PP). Compared with the typical characteristics, <italic><tp:taxon-name><tp:taxon-name-part taxon-name-part-type="genus" reg="Ovicillium">Ovicillium</tp:taxon-name-part> <tp:taxon-name-part taxon-name-part-type="species" reg="zunyiense">zunyiense</tp:taxon-name-part></tp:taxon-name></italic> can be distinguished from <italic><tp:taxon-name><tp:taxon-name-part taxon-name-part-type="genus" reg="Ovicillium">O.</tp:taxon-name-part> <tp:taxon-name-part taxon-name-part-type="species" reg="oosporum">oosporum</tp:taxon-name-part></tp:taxon-name></italic> by its shorter conidiophores (17.4–26.2 × 2.3–3.0 μm vs. 20–50 × 1.2–2.2 μm), smaller conidia (2.3–3.7 × 1.7–2.6 μm vs. 4–6 × 2.5–4.0 μm) and its substrates (insect vs. plant). <italic><tp:taxon-name><tp:taxon-name-part taxon-name-part-type="genus" reg="Ovicillium">Ovicillium</tp:taxon-name-part> <tp:taxon-name-part taxon-name-part-type="species" reg="zunyiense">zunyiense</tp:taxon-name-part></tp:taxon-name></italic> can be distinguished from <italic><tp:taxon-name><tp:taxon-name-part taxon-name-part-type="genus" reg="Ovicillium">O.</tp:taxon-name-part> <tp:taxon-name-part taxon-name-part-type="species" reg="subglobosum">subglobosum</tp:taxon-name-part></tp:taxon-name></italic> by its short phialides (21.6–33.3 × 1.2–2.6 μm vs. 25–55 × 1.5–2.2 μm), smaller ovoid to subglobose conidia (2.3–3.7 × 1.7–2.6 μm vs. 3.5–5.5 × 3.5–4.5 μm) and its substrates (insect vs. soil). <italic><tp:taxon-name><tp:taxon-name-part taxon-name-part-type="genus" reg="Ovicillium">Ovicillium</tp:taxon-name-part> <tp:taxon-name-part taxon-name-part-type="species" reg="zunyiense">zunyiense</tp:taxon-name-part></tp:taxon-name></italic> can be distinguished from <italic><tp:taxon-name><tp:taxon-name-part taxon-name-part-type="genus" reg="Ovicillium">O.</tp:taxon-name-part> <tp:taxon-name-part taxon-name-part-type="species" reg="theobromae">theobromae</tp:taxon-name-part></tp:taxon-name></italic> by its short conidiophores (17.4–26.2 × 2.3–3.0 μm vs. 460 × 1.5–3.2 μm), short phialides (21.6–33.3 × 1.2–2.6 μm vs. 28.4–65.5 × 1.2–1.8 μm) and its substrates (insect vs. plant). <italic><tp:taxon-name><tp:taxon-name-part taxon-name-part-type="genus" reg="Ovicillium">Ovicillium</tp:taxon-name-part> <tp:taxon-name-part taxon-name-part-type="species" reg="zunyiense">zunyiense</tp:taxon-name-part></tp:taxon-name></italic> can be distinguished from <italic><tp:taxon-name><tp:taxon-name-part taxon-name-part-type="genus" reg="Ovicillium">O.</tp:taxon-name-part> <tp:taxon-name-part taxon-name-part-type="species" reg="variecolor">variecolor</tp:taxon-name-part></tp:taxon-name></italic> by its short conidiophores (17.4–26.2 × 2.3–3.0 μm vs. 290 μm long), short phialides (21.6–33.3 × 1.2–2.6 μm vs. 18–95 × 1–2 μm), absence of sessile conidia and its substrates (insect vs. soil). Thus, the morphological characteristics and molecular phylogenetic results support to establishment of <italic><tp:taxon-name><tp:taxon-name-part taxon-name-part-type="genus" reg="Ovicillium">O.</tp:taxon-name-part> <tp:taxon-name-part taxon-name-part-type="species" reg="zunyiense">zunyiense</tp:taxon-name-part></tp:taxon-name></italic>as a new species.</p></tp:treatment-sec><tp:treatment-sec><!--Section generated to contain objects referenced in tp:taxon-treatment.--><fig id="F1" position="float" orientation="portrait"><object-id xmlns:xlink="http://www.w3.org/1999/xlink" content-type="doi" xlink:type="simple">10.3897/mycokeys.123.164334.figure1</object-id><object-id xmlns:xlink="http://www.w3.org/1999/xlink" content-type="arpha" xlink:type="simple">BEE96AE4-2F0F-5D80-B155-6DC6199B3FB9</object-id><label>Figure 1.</label><caption><p>Phylogram retrieved from IQ-TREE to confirm the familial placements of the new strains using the combined dataset of <abbrev xmlns:xlink="http://www.w3.org/1999/xlink" xlink:title="internal transcribed spacer" id="ABBRID0EVFAE" xlink:type="simple">ITS</abbrev>, LSU, <italic><abbrev xmlns:xlink="http://www.w3.org/1999/xlink" xlink:title="RNA polymerase II second largest subunit" id="ABBRID0E1FAE" xlink:type="simple">RPB2</abbrev></italic> and <italic>tef</italic>-1α gene regions. The statistical values are provided at nodes as <abbrev xmlns:xlink="http://www.w3.org/1999/xlink" xlink:title="maximum likelihood" id="ABBRID0EAGAE" xlink:type="simple">ML</abbrev>/PP (<abbrev xmlns:xlink="http://www.w3.org/1999/xlink" xlink:title="maximum likelihood" id="ABBRID0EEGAE" xlink:type="simple">ML</abbrev> value above 70% and <abbrev xmlns:xlink="http://www.w3.org/1999/xlink" xlink:title="Bayesian inference" id="ABBRID0EIGAE" xlink:type="simple">BI</abbrev> value above 0.70). The tree is rooted with <italic><tp:taxon-name><tp:taxon-name-part taxon-name-part-type="genus" reg="Gelasinospora">Gelasinospora</tp:taxon-name-part> <tp:taxon-name-part taxon-name-part-type="species" reg="tetrasperma">tetrasperma</tp:taxon-name-part></tp:taxon-name></italic> (AFTOL-ID 1287), <italic><tp:taxon-name><tp:taxon-name-part taxon-name-part-type="genus" reg="Neurospora">Neurospora</tp:taxon-name-part> <tp:taxon-name-part taxon-name-part-type="species" reg="crassa">crassa</tp:taxon-name-part></tp:taxon-name></italic> (ICMP 6360) and <italic><tp:taxon-name><tp:taxon-name-part taxon-name-part-type="genus" reg="Sordaria">Sordaria</tp:taxon-name-part> <tp:taxon-name-part taxon-name-part-type="species" reg="fimicola">fimicola</tp:taxon-name-part></tp:taxon-name></italic> (AFTOL-ID 216). Ex-types and new strains are indicated by the superscript “T” and in bold, respectively.</p></caption><graphic xmlns:xlink="http://www.w3.org/1999/xlink" xlink:href="mycokeys-123-319-g001.jpg" position="float" orientation="portrait" xlink:type="simple" id="oo_1441941.jpg"><uri content-type="original_file" xlink:type="simple">https://binary.pensoft.net/fig/1441941</uri></graphic></fig><fig id="F2" position="float" orientation="portrait"><object-id xmlns:xlink="http://www.w3.org/1999/xlink" content-type="doi" xlink:type="simple">10.3897/mycokeys.123.164334.figure2</object-id><object-id xmlns:xlink="http://www.w3.org/1999/xlink" content-type="arpha" xlink:type="simple">5BFDC40E-BE4C-565C-932A-7B1DC6FC7FB1</object-id><label>Figure 2.</label><caption><p>Phylogram retrieved from IQ-TREE for establishing the new species in the genus <italic><tp:taxon-name><tp:taxon-name-part taxon-name-part-type="genus" reg="Ovicillium">Ovicillium</tp:taxon-name-part></tp:taxon-name></italic><italic>s. str.</italic> using the combined dataset of <abbrev xmlns:xlink="http://www.w3.org/1999/xlink" xlink:title="internal transcribed spacer" id="ABBRID0EGNAE" xlink:type="simple">ITS</abbrev>, LSU, <italic><abbrev xmlns:xlink="http://www.w3.org/1999/xlink" xlink:title="RNA polymerase II second largest subunit" id="ABBRID0ELNAE" xlink:type="simple">RPB2</abbrev></italic> and <italic>tef</italic>-1α gene regions. The statistical values are provided at nodes as <abbrev xmlns:xlink="http://www.w3.org/1999/xlink" xlink:title="maximum likelihood" id="ABBRID0ERNAE" xlink:type="simple">ML</abbrev>/PP (<abbrev xmlns:xlink="http://www.w3.org/1999/xlink" xlink:title="maximum likelihood" id="ABBRID0EVNAE" xlink:type="simple">ML</abbrev> value above 70% and <abbrev xmlns:xlink="http://www.w3.org/1999/xlink" xlink:title="Bayesian inference" id="ABBRID0EZNAE" xlink:type="simple">BI</abbrev> value above 0.70). The tree is rooted with <italic><tp:taxon-name><tp:taxon-name-part taxon-name-part-type="genus" reg="Acremonium">Acremonium</tp:taxon-name-part> <tp:taxon-name-part taxon-name-part-type="species" reg="alternatum">alternatum</tp:taxon-name-part></tp:taxon-name></italic> (CBS 407.66) and <italic><tp:taxon-name><tp:taxon-name-part taxon-name-part-type="genus" reg="Acremonium">A.</tp:taxon-name-part> <tp:taxon-name-part taxon-name-part-type="species" reg="egyptiacum">egyptiacum</tp:taxon-name-part></tp:taxon-name></italic> (CBS 114785). Ex-types and new strains are indicated by the superscript “T” and in bold, respectively.</p></caption><graphic xmlns:xlink="http://www.w3.org/1999/xlink" xlink:href="mycokeys-123-319-g002.jpg" position="float" orientation="portrait" xlink:type="simple" id="oo_1441942.jpg"><uri content-type="original_file" xlink:type="simple">https://binary.pensoft.net/fig/1441942</uri></graphic></fig></tp:treatment-sec></tp:taxon-treatment>
