# Supplementary material for: ﻿Morphological and phylogenetic evidence reveals three new arthropod-associated species of Hypocreales (Clavicipitaceae, Bionectriaceae, and Myrotheciomycetaceae) from karst habitats in Guizhou, China
Source: MycoKeys. 2025 Oct 17;123:319–53. doi: 10.3897/mycokeys.123.164334 (PMC12552844; doi:10.3897/mycokeys.123.164334)
Supplement: XML Treatment for Conoideocrella tiankengensis [file mycokeys.123.164334-treatment2.xml]

<!DOCTYPE tp:taxon-treatment
  PUBLIC "-//TaxonX//DTD Taxonomic Treatment Publishing DTD v0 20100105//EN" "tax-treatment-NSO.dtd">
<tp:taxon-treatment xmlns:tp="http://www.plazi.org/taxpub"><tp:treatment-meta><kwd-group><label>Taxon classification</label><kwd>
                  <named-content content-type="kingdom">Fungi</named-content>
                </kwd><kwd>
                  <named-content content-type="order">Hypocreales</named-content>
                </kwd><kwd>
                  <named-content content-type="family">Bionectriaceae</named-content>
                </kwd></kwd-group><mixed-citation publication-type="journal"><person-group><name><surname>Chen</surname><given-names>Wan-Hao</given-names></name><name><surname>Shu</surname><given-names>Hui-Lin</given-names></name><name><surname>Li</surname><given-names>Dan</given-names></name><name><surname>Liang</surname><given-names>Jian-Dong</given-names></name><name><surname>Ren</surname><given-names>Xiu-Xiu</given-names></name><name><surname>Wijayawardene</surname><given-names>Nalin N.</given-names></name><name><surname>Han</surname><given-names>Yan-Feng</given-names></name><name><surname>Zhao</surname><given-names>Jie-Hong</given-names></name></person-group><article-title>﻿Morphological and phylogenetic evidence reveals three new arthropod-associated species of <tp:taxon-name><tp:taxon-name-part taxon-name-part-type="order">Hypocreales</tp:taxon-name-part></tp:taxon-name> (<tp:taxon-name><tp:taxon-name-part taxon-name-part-type="family">Clavicipitaceae</tp:taxon-name-part></tp:taxon-name>, <tp:taxon-name><tp:taxon-name-part taxon-name-part-type="family">Bionectriaceae</tp:taxon-name-part></tp:taxon-name>, and <tp:taxon-name><tp:taxon-name-part taxon-name-part-type="family">Myrotheciomycetaceae</tp:taxon-name-part></tp:taxon-name>) from karst habitats in Guizhou, China</article-title><source>MycoKeys</source><day>17</day><month>10</month><year>2025</year><volume>123</volume><fpage>319</fpage><lpage>353</lpage><pub-id pub-id-type="doi">10.3897/mycokeys.123.164334</pub-id></mixed-citation></tp:treatment-meta><tp:nomenclature><label>﻿</label><tp:taxon-name><object-id xmlns:xlink="http://www.w3.org/1999/xlink" content-type="arpha" xlink:type="simple">017EFA6B-2088-5863-AB71-BE30D258DEB2</object-id>
                <tp:taxon-name-part taxon-name-part-type="genus" reg="Conoideocrella">Conoideocrella</tp:taxon-name-part>
                <tp:taxon-name-part taxon-name-part-type="species" reg="tiankengensis">tiankengensis</tp:taxon-name-part>
                <object-id xmlns:xlink="http://www.w3.org/1999/xlink" content-type="mycobank" xlink:type="simple">859499</object-id>
              </tp:taxon-name><tp:taxon-authority>W.H. Chen, Y.F. Han, J.D. Liang &amp; J.H. Zhao</tp:taxon-authority><tp:taxon-status xmlns:xlink="http://www.w3.org/1999/xlink" xlink:type="simple">sp. nov.</tp:taxon-status><xref ref-type="fig" rid="F6">Fig. 6</xref></tp:nomenclature><tp:treatment-sec sec-type="etymology" id="SECID0EOXAG"><title>Etymology.</title><p>Referring to its location, Monkey-Ear Tiankeng, where the fungus was first discovered.</p><fig id="F6" position="float" orientation="portrait"><object-id xmlns:xlink="http://www.w3.org/1999/xlink" content-type="doi" xlink:type="simple">10.3897/mycokeys.123.164334.figure6</object-id><object-id xmlns:xlink="http://www.w3.org/1999/xlink" content-type="arpha" xlink:type="simple">E9130452-8D7B-5A23-BE7F-B9E2F80BA42B</object-id><label>Figure 6.</label><caption><p><italic><tp:taxon-name><tp:taxon-name-part taxon-name-part-type="genus" reg="Conoideocrella">Conoideocrella</tp:taxon-name-part> <tp:taxon-name-part taxon-name-part-type="species" reg="tiankengensis">tiankengensis</tp:taxon-name-part></tp:taxon-name></italic> A. Infected scale insect; B, C. <abbrev xmlns:xlink="http://www.w3.org/1999/xlink" xlink:title="potato dextrose agar" id="ABBRID0EGYAG" xlink:type="simple">PDA</abbrev> culture plate showing the top (B) and reverse (C) sides of the colony; D–J. Conidiogenous structures and conidia. Scale bars: 10 mm (B, C) and 10 μm (D–J).</p></caption><graphic xmlns:xlink="http://www.w3.org/1999/xlink" xlink:href="mycokeys-123-319-g006.jpg" position="float" orientation="portrait" xlink:type="simple" id="oo_1441946.jpg"><uri content-type="original_file" xlink:type="simple">https://binary.pensoft.net/fig/1441946</uri></graphic></fig></tp:treatment-sec><tp:treatment-sec sec-type="material" id="SECID0EPYAG"><title>Type.</title><p>China • Guizhou Province, Guiyang City, Monkey-Ear Tiankeng (<named-content xmlns:xlink="http://www.w3.org/1999/xlink" content-type="dwc:verbatimCoordinates" xlink:type="simple"><named-content content-type="geo-json" specific-use="{&#34;type&#34;:&#34;Point&#34;,&#34;coordinates&#34;:[107.013450,27.086705]}" id="NCID0EYYAG" xlink:type="simple">27°5'12.138'’ N, 107°0'48.42'’ E</named-content></named-content>). On a dead scale insect (<tp:taxon-name><tp:taxon-name-part taxon-name-part-type="superfamily">Coccoidea</tp:taxon-name-part></tp:taxon-name>),on the leaf, 6 April 2024, Wanhao Chen, GZAC KY0407, holotype; KY04071, ex-type.</p></tp:treatment-sec><tp:treatment-sec sec-type="diagnosis" id="SECID0ECZAG"><title>Diagnosis.</title><p>Differs from <italic><tp:taxon-name><tp:taxon-name-part taxon-name-part-type="genus" reg="Conoideocrella">Conoideocrella</tp:taxon-name-part> <tp:taxon-name-part taxon-name-part-type="species" reg="luteorostrata">luteorostrata</tp:taxon-name-part></tp:taxon-name></italic> by its shorter and hyaline conidiophore, two types of phialides and fusiform to filiform conidia.</p></tp:treatment-sec><tp:treatment-sec sec-type="description" id="SECID0ETZAG"><title>Description.</title><p>Colonies grow slowly on <abbrev xmlns:xlink="http://www.w3.org/1999/xlink" xlink:title="potato dextrose agar" id="ABBRID0EZZAG" xlink:type="simple">PDA</abbrev> at 25 <sup>◦</sup>C, attaining a diam. of 26–39 mm in 14 days, white to cream-white mycelium at first, turning pale yellow with age. Colonies loose on the edge and compact in the middle. Hyphae smooth, septate, hyaline, 1.7–2.4 μm wide. Conidiophores hyaline, smooth-walled, with single phialide or whorls of 2–4 phialides or verticillium-like from hyphae directly, 13.6–23.2 × 1.6–2.6 μm (x̄= 17.2 × 2.0 μm, n = 30). Two types of conidiogenous structures were present. Hirsutella-like asexual state arises from hyphae, conidiogenous structures with slender base tapering more or less evenly to a neck, hyaline, produced directly on the hyphae, 15.1–27.1 × 1.6–1.8 μm (x̄= 21.4 × 1.7 μm, n = 30). Isaria-like conidiogenous structures also arises from hyphae, cylindrical to ellipsoidal, somewhat inflated base, tapering to a thin neck, 9.8–13.5 × 1.4–1.8 μm (x̄= 10.8 × 1.7 μm, n = 30). Conidia hyaline, smooth, fusiform to filiform, forming short divergent and basipetal chains, 5.3–6.7 × 1.6–2.2 μm (x̄= 5.9 × 1.8 μm, n = 30).</p></tp:treatment-sec><tp:treatment-sec sec-type="host" id="SECID0E6ZAG"><title>Host.</title><p>Scale insect (<tp:taxon-name><tp:taxon-name-part taxon-name-part-type="superfamily">Coccoidea</tp:taxon-name-part></tp:taxon-name>).</p></tp:treatment-sec><tp:treatment-sec sec-type="habitat" id="SECID0EK1AG"><title>Habitat.</title><p>Near the road, located on the leaf.</p></tp:treatment-sec><tp:treatment-sec sec-type="Additional strain examined" id="SECID0EP1AG"><title>Additional strain examined.</title><p>China • Guizhou Province, Guiyang City, Monkey-Ear Tiankeng (<named-content xmlns:xlink="http://www.w3.org/1999/xlink" content-type="dwc:verbatimCoordinates" xlink:type="simple"><named-content content-type="geo-json" specific-use="{&#34;type&#34;:&#34;Point&#34;,&#34;coordinates&#34;:[107.013450,27.086705]}" id="NCID0EY1AG" xlink:type="simple">27°5'12.138'’ N, 107°0'48.42'’ E</named-content></named-content>). On a dead scale insect (<tp:taxon-name><tp:taxon-name-part taxon-name-part-type="superfamily">Coccoidea</tp:taxon-name-part></tp:taxon-name>), on the leaf, 6 April 2024, Wanhao Chen, KY04072 (living culture).</p></tp:treatment-sec><tp:treatment-sec sec-type="remarks" id="SECID0EC2AG"><title>Remarks.</title><p><italic><tp:taxon-name><tp:taxon-name-part taxon-name-part-type="genus" reg="Conoideocrella">Conoideocrella</tp:taxon-name-part> <tp:taxon-name-part taxon-name-part-type="species" reg="tiankengensis">tiankengensis</tp:taxon-name-part></tp:taxon-name></italic> was identified as <italic><tp:taxon-name><tp:taxon-name-part taxon-name-part-type="genus" reg="Conoideocrella">Conoideocrella</tp:taxon-name-part></tp:taxon-name></italic>, based on the BLASTn result in NCBI and the phylogenetic analysis of the combined datasets 1 and 3 (Figs <xref ref-type="fig" rid="F1">1</xref>, <xref ref-type="fig" rid="F3">3</xref>). It clustered into an independent clade with a close relationship with <italic><tp:taxon-name><tp:taxon-name-part taxon-name-part-type="genus" reg="Conoideocrella">C.</tp:taxon-name-part> <tp:taxon-name-part taxon-name-part-type="species" reg="luteorostrata">luteorostrata</tp:taxon-name-part></tp:taxon-name></italic> with high statistical values (100% <abbrev xmlns:xlink="http://www.w3.org/1999/xlink" xlink:title="maximum likelihood" id="ABBRID0EN3AG" xlink:type="simple">ML</abbrev>/1 PP). Compared with the typical characteristics, <italic><tp:taxon-name><tp:taxon-name-part taxon-name-part-type="genus" reg="Conoideocrella">C.</tp:taxon-name-part> <tp:taxon-name-part taxon-name-part-type="species" reg="tiankengensis">tiankengensis</tp:taxon-name-part></tp:taxon-name></italic> can be distinguished from <italic><tp:taxon-name><tp:taxon-name-part taxon-name-part-type="genus" reg="Conoideocrella">C.</tp:taxon-name-part> <tp:taxon-name-part taxon-name-part-type="species" reg="luteorostrata">luteorostrata</tp:taxon-name-part></tp:taxon-name></italic> by its shorter and hyaline conidiophore (13.6–23.2 × 1.6–2.6 μm vs. 150–240 × 2.0–3.0 μm), two types of phialides and fusiform to filiform conidia (<xref ref-type="bibr" rid="B25">Hywel-Jones 1993</xref>). Thus, the morphological characteristics and molecular phylogenetic results support <italic><tp:taxon-name><tp:taxon-name-part taxon-name-part-type="genus" reg="Conoideocrella">C.</tp:taxon-name-part> <tp:taxon-name-part taxon-name-part-type="species" reg="tiankengensis">tiankengensis</tp:taxon-name-part></tp:taxon-name></italic> as a new species.</p></tp:treatment-sec><tp:treatment-sec><!--Section generated to contain objects referenced in tp:taxon-treatment.--><fig id="F1" position="float" orientation="portrait"><object-id xmlns:xlink="http://www.w3.org/1999/xlink" content-type="doi" xlink:type="simple">10.3897/mycokeys.123.164334.figure1</object-id><object-id xmlns:xlink="http://www.w3.org/1999/xlink" content-type="arpha" xlink:type="simple">BEE96AE4-2F0F-5D80-B155-6DC6199B3FB9</object-id><label>Figure 1.</label><caption><p>Phylogram retrieved from IQ-TREE to confirm the familial placements of the new strains using the combined dataset of <abbrev xmlns:xlink="http://www.w3.org/1999/xlink" xlink:title="internal transcribed spacer" id="ABBRID0EVFAE" xlink:type="simple">ITS</abbrev>, LSU, <italic><abbrev xmlns:xlink="http://www.w3.org/1999/xlink" xlink:title="RNA polymerase II second largest subunit" id="ABBRID0E1FAE" xlink:type="simple">RPB2</abbrev></italic> and <italic>tef</italic>-1α gene regions. The statistical values are provided at nodes as <abbrev xmlns:xlink="http://www.w3.org/1999/xlink" xlink:title="maximum likelihood" id="ABBRID0EAGAE" xlink:type="simple">ML</abbrev>/PP (<abbrev xmlns:xlink="http://www.w3.org/1999/xlink" xlink:title="maximum likelihood" id="ABBRID0EEGAE" xlink:type="simple">ML</abbrev> value above 70% and <abbrev xmlns:xlink="http://www.w3.org/1999/xlink" xlink:title="Bayesian inference" id="ABBRID0EIGAE" xlink:type="simple">BI</abbrev> value above 0.70). The tree is rooted with <italic><tp:taxon-name><tp:taxon-name-part taxon-name-part-type="genus" reg="Gelasinospora">Gelasinospora</tp:taxon-name-part> <tp:taxon-name-part taxon-name-part-type="species" reg="tetrasperma">tetrasperma</tp:taxon-name-part></tp:taxon-name></italic> (AFTOL-ID 1287), <italic><tp:taxon-name><tp:taxon-name-part taxon-name-part-type="genus" reg="Neurospora">Neurospora</tp:taxon-name-part> <tp:taxon-name-part taxon-name-part-type="species" reg="crassa">crassa</tp:taxon-name-part></tp:taxon-name></italic> (ICMP 6360) and <italic><tp:taxon-name><tp:taxon-name-part taxon-name-part-type="genus" reg="Sordaria">Sordaria</tp:taxon-name-part> <tp:taxon-name-part taxon-name-part-type="species" reg="fimicola">fimicola</tp:taxon-name-part></tp:taxon-name></italic> (AFTOL-ID 216). Ex-types and new strains are indicated by the superscript “T” and in bold, respectively.</p></caption><graphic xmlns:xlink="http://www.w3.org/1999/xlink" xlink:href="mycokeys-123-319-g001.jpg" position="float" orientation="portrait" xlink:type="simple" id="oo_1441941.jpg"><uri content-type="original_file" xlink:type="simple">https://binary.pensoft.net/fig/1441941</uri></graphic></fig><fig id="F3" position="float" orientation="portrait"><object-id xmlns:xlink="http://www.w3.org/1999/xlink" content-type="doi" xlink:type="simple">10.3897/mycokeys.123.164334.figure3</object-id><object-id xmlns:xlink="http://www.w3.org/1999/xlink" content-type="arpha" xlink:type="simple">1B1D0DDC-60C1-59A4-B201-B553A775DAD5</object-id><label>Figure 3.</label><caption><p>Phylogram retrieved from IQ-TREE of the placement of new strains in <italic><tp:taxon-name><tp:taxon-name-part taxon-name-part-type="genus" reg="Conoideocrella">Conoideocrella</tp:taxon-name-part></tp:taxon-name></italic><italic>s. str.</italic> using the combined dataset of <abbrev xmlns:xlink="http://www.w3.org/1999/xlink" xlink:title="internal transcribed spacer" id="ABBRID0E3TAE" xlink:type="simple">ITS</abbrev>, LSU, <italic><abbrev xmlns:xlink="http://www.w3.org/1999/xlink" xlink:title="RNA polymerase II second largest subunit" id="ABBRID0EBUAE" xlink:type="simple">RPB2</abbrev></italic> and <italic>tef</italic>-1α gene regions. The statistical values are provided at nodes as <abbrev xmlns:xlink="http://www.w3.org/1999/xlink" xlink:title="maximum likelihood" id="ABBRID0EHUAE" xlink:type="simple">ML</abbrev>/PP (<abbrev xmlns:xlink="http://www.w3.org/1999/xlink" xlink:title="maximum likelihood" id="ABBRID0ELUAE" xlink:type="simple">ML</abbrev> value above 70% and <abbrev xmlns:xlink="http://www.w3.org/1999/xlink" xlink:title="Bayesian inference" id="ABBRID0EPUAE" xlink:type="simple">BI</abbrev> value above 0.70). The tree is rooted with <italic><tp:taxon-name><tp:taxon-name-part taxon-name-part-type="genus" reg="Pleurocordyceps">Pleurocordyceps</tp:taxon-name-part> <tp:taxon-name-part taxon-name-part-type="species" reg="aurantiaca">aurantiaca</tp:taxon-name-part></tp:taxon-name></italic> (MFLUCC 17-2113) and <italic><tp:taxon-name><tp:taxon-name-part taxon-name-part-type="genus" reg="Pleurocordyceps">P.</tp:taxon-name-part> <tp:taxon-name-part taxon-name-part-type="species" reg="marginaliradians">marginaliradians</tp:taxon-name-part></tp:taxon-name></italic> (MFLU 17-1582). Ex-types and new strains are indicated by the superscript “T” and in bold, respectively.</p></caption><graphic xmlns:xlink="http://www.w3.org/1999/xlink" xlink:href="mycokeys-123-319-g003.jpg" position="float" orientation="portrait" xlink:type="simple" id="oo_1441943.jpg"><uri content-type="original_file" xlink:type="simple">https://binary.pensoft.net/fig/1441943</uri></graphic></fig></tp:treatment-sec><ref-list><ref id="B25"><mixed-citation xmlns:xlink="http://www.w3.org/1999/xlink" xlink:type="simple"><person-group><name name-style="western"><surname>Hywel-Jones</surname><given-names>NL</given-names></name></person-group> (<year>1993</year>) <article-title><italic><tp:taxon-name><tp:taxon-name-part taxon-name-part-type="genus">Torrubiella</tp:taxon-name-part> <tp:taxon-name-part taxon-name-part-type="species">luteorostrata</tp:taxon-name-part></tp:taxon-name></italic>: A pathogen of scale insects and its association with <italic><tp:taxon-name><tp:taxon-name-part taxon-name-part-type="genus">Paecilomyces</tp:taxon-name-part> <tp:taxon-name-part taxon-name-part-type="species">cinnamomeus</tp:taxon-name-part></tp:taxon-name></italic> with a note on <italic><tp:taxon-name><tp:taxon-name-part taxon-name-part-type="genus">Torrubiella</tp:taxon-name-part> <tp:taxon-name-part taxon-name-part-type="species">tenuis</tp:taxon-name-part></tp:taxon-name></italic>.</article-title><source>Mycological Research</source><volume>97</volume>(<issue>9</issue>): <fpage>1126</fpage>–<lpage>1130</lpage>. <ext-link xlink:href="10.1016/S0953-7562(09)80514-5" ext-link-type="doi" xlink:type="simple">https://doi.org/10.1016/S0953-7562(09)80514-5</ext-link></mixed-citation></ref></ref-list></tp:taxon-treatment>
