# Supplementary material for: ﻿Morphological and phylogenetic evidence reveals three new arthropod-associated species of Hypocreales (Clavicipitaceae, Bionectriaceae, and Myrotheciomycetaceae) from karst habitats in Guizhou, China
Source: MycoKeys. 2025 Oct 17;123:319–53. doi: 10.3897/mycokeys.123.164334 (PMC12552844; doi:10.3897/mycokeys.123.164334)
Supplement: XML Treatment for Trichothecium sinense [file mycokeys.123.164334-treatment4.xml]

<!DOCTYPE tp:taxon-treatment
  PUBLIC "-//TaxonX//DTD Taxonomic Treatment Publishing DTD v0 20100105//EN" "tax-treatment-NSO.dtd">
<tp:taxon-treatment xmlns:tp="http://www.plazi.org/taxpub"><tp:treatment-meta><kwd-group><label>Taxon classification</label><kwd>
                  <named-content content-type="kingdom">Fungi</named-content>
                </kwd><kwd>
                  <named-content content-type="order">Hypocreales</named-content>
                </kwd><kwd>
                  <named-content content-type="family">Myrotheciomycetaceae</named-content>
                </kwd></kwd-group><mixed-citation publication-type="journal"><person-group><name><surname>Chen</surname><given-names>Wan-Hao</given-names></name><name><surname>Shu</surname><given-names>Hui-Lin</given-names></name><name><surname>Li</surname><given-names>Dan</given-names></name><name><surname>Liang</surname><given-names>Jian-Dong</given-names></name><name><surname>Ren</surname><given-names>Xiu-Xiu</given-names></name><name><surname>Wijayawardene</surname><given-names>Nalin N.</given-names></name><name><surname>Han</surname><given-names>Yan-Feng</given-names></name><name><surname>Zhao</surname><given-names>Jie-Hong</given-names></name></person-group><article-title>﻿Morphological and phylogenetic evidence reveals three new arthropod-associated species of <tp:taxon-name><tp:taxon-name-part taxon-name-part-type="order">Hypocreales</tp:taxon-name-part></tp:taxon-name> (<tp:taxon-name><tp:taxon-name-part taxon-name-part-type="family">Clavicipitaceae</tp:taxon-name-part></tp:taxon-name>, <tp:taxon-name><tp:taxon-name-part taxon-name-part-type="family">Bionectriaceae</tp:taxon-name-part></tp:taxon-name>, and <tp:taxon-name><tp:taxon-name-part taxon-name-part-type="family">Myrotheciomycetaceae</tp:taxon-name-part></tp:taxon-name>) from karst habitats in Guizhou, China</article-title><source>MycoKeys</source><day>17</day><month>10</month><year>2025</year><volume>123</volume><fpage>319</fpage><lpage>353</lpage><pub-id pub-id-type="doi">10.3897/mycokeys.123.164334</pub-id></mixed-citation></tp:treatment-meta><tp:nomenclature><label>﻿</label><tp:taxon-name><object-id xmlns:xlink="http://www.w3.org/1999/xlink" content-type="arpha" xlink:type="simple">63D9201E-C3F2-5C2F-89B4-D026E3EC23C3</object-id>
                <tp:taxon-name-part taxon-name-part-type="genus" reg="Trichothecium">Trichothecium</tp:taxon-name-part>
                <tp:taxon-name-part taxon-name-part-type="species" reg="sinense">sinense</tp:taxon-name-part>
                <object-id xmlns:xlink="http://www.w3.org/1999/xlink" content-type="mycobank" xlink:type="simple">859500</object-id>
              </tp:taxon-name><tp:taxon-authority>W.H. Chen, Y.F. Han, J.D. Liang &amp; J.H. Zhao</tp:taxon-authority><tp:taxon-status xmlns:xlink="http://www.w3.org/1999/xlink" xlink:type="simple">sp. nov.</tp:taxon-status><xref ref-type="fig" rid="F7">Fig. 7</xref></tp:nomenclature><tp:treatment-sec sec-type="etymology" id="SECID0EFLBG"><title>Etymology.</title><p>Referring to its location, China, where the fungus was first discovered.</p><fig id="F7" position="float" orientation="portrait"><object-id xmlns:xlink="http://www.w3.org/1999/xlink" content-type="doi" xlink:type="simple">10.3897/mycokeys.123.164334.figure7</object-id><object-id xmlns:xlink="http://www.w3.org/1999/xlink" content-type="arpha" xlink:type="simple">CA624C75-E9E3-50D8-A100-0E1748D1B27D</object-id><label>Figure 7.</label><caption><p><italic><tp:taxon-name><tp:taxon-name-part taxon-name-part-type="genus" reg="Trichothecium">Trichothecium</tp:taxon-name-part> <tp:taxon-name-part taxon-name-part-type="species" reg="inense">inense</tp:taxon-name-part></tp:taxon-name></italic> A. Infected spider; B, C. <abbrev xmlns:xlink="http://www.w3.org/1999/xlink" xlink:title="potato dextrose agar" id="ABBRID0E4LBG" xlink:type="simple">PDA</abbrev> culture plate showing the top (B) and reverse (C) sides of the colony; D–L. Phialides and conidia. Scale bars: 10 mm (B, C) and 10 μm (D–L).</p></caption><graphic xmlns:xlink="http://www.w3.org/1999/xlink" xlink:href="mycokeys-123-319-g007.jpg" position="float" orientation="portrait" xlink:type="simple" id="oo_1441947.jpg"><uri content-type="original_file" xlink:type="simple">https://binary.pensoft.net/fig/1441947</uri></graphic></fig></tp:treatment-sec><tp:treatment-sec sec-type="material" id="SECID0EGMBG"><title>Type.</title><p>China • Guizhou Province, Qiannan Buyi and Miao Autonomous Prefecture, Duyun City, Mayao River Valley (<named-content xmlns:xlink="http://www.w3.org/1999/xlink" content-type="dwc:verbatimCoordinates" xlink:type="simple"><named-content content-type="geo-json" specific-use="{&#34;type&#34;:&#34;Point&#34;,&#34;coordinates&#34;:[107.380061,26.356864]}" id="NCID0EPMBG" xlink:type="simple">26°21'24.71"N, 107°22'48.22"E</named-content></named-content>). On a dead spider (<tp:taxon-name><tp:taxon-name-part taxon-name-part-type="order">Araneae</tp:taxon-name-part></tp:taxon-name>),on or under rocks, 1 May 2022, Wanhao Chen, GZAC DY0546, holotype;DY05461, ex-type.</p></tp:treatment-sec><tp:treatment-sec sec-type="diagnosis" id="SECID0EZMBG"><title>Diagnosis.</title><p>Differs from <italic><tp:taxon-name><tp:taxon-name-part taxon-name-part-type="genus" reg="Trichothecium">Trichothecium</tp:taxon-name-part> <tp:taxon-name-part taxon-name-part-type="species" reg="crotocinigenum">crotocinigenum</tp:taxon-name-part></tp:taxon-name></italic> by its shorter phialides, larger conidia and spider host.</p></tp:treatment-sec><tp:treatment-sec sec-type="description" id="SECID0EKNBG"><title>Description.</title><p>Colonies on <abbrev xmlns:xlink="http://www.w3.org/1999/xlink" xlink:title="potato dextrose agar" id="ABBRID0EQNBG" xlink:type="simple">PDA</abbrev>, attaining a diameter of 86–90 mm after 14 days at 25 °C, white, consisting of a basal felt, floccose hyphal overgrowth; reverse light yellow. Conidiophores solitary, (sub-)erect, arising directly from submerged or superficial hyphae, 14.3–23.1 × 1.4–2.6 μm (x̄= 17.7 × 1.8 μm, n = 30). Phialides lateral or terminal, cylindrical, occasionally swollen in the lower part, hyaline, thick-, smooth-walled, 32.8–55.1 × 1.9–3.0 μm (x̄= 46.9 × 2.6 μm, n = 30). Conidia aseptate, cylindrical, oblong or ovoid, rounded at both ends, hyaline, thin-, smooth-walled, 4.8–5.8 × 1.2–2.9 μm (x̄= 5.5 × 2.4 μm, n = 30), arranged in slimy heads. Chlamydospores not observed. Sexual morph not observed.</p></tp:treatment-sec><tp:treatment-sec sec-type="host" id="SECID0EUNBG"><title>Host.</title><p>Spider (<tp:taxon-name><tp:taxon-name-part taxon-name-part-type="order">Araneae</tp:taxon-name-part></tp:taxon-name>).</p></tp:treatment-sec><tp:treatment-sec sec-type="habitat" id="SECID0E6NBG"><title>Habitat.</title><p>Near the road, located on or under rocks.</p></tp:treatment-sec><tp:treatment-sec sec-type="material" id="SECID0EEOBG"><title>Additional material examined.</title><p>China • Guizhou Province, Qiannan Buyi and Miao Autonomous Prefecture, Duyun City, Mayao River Valley (<named-content xmlns:xlink="http://www.w3.org/1999/xlink" content-type="dwc:verbatimCoordinates" xlink:type="simple"><named-content content-type="geo-json" specific-use="{&#34;type&#34;:&#34;Point&#34;,&#34;coordinates&#34;:[107.380061,26.356864]}" id="NCID0ENOBG" xlink:type="simple">26°21'24.71"N, 107°22'48.22"E</named-content></named-content>). On a dead spider (<tp:taxon-name><tp:taxon-name-part taxon-name-part-type="order">Araneae</tp:taxon-name-part></tp:taxon-name>),on or under rocks, 1 May 2022, Wanhao Chen, DY05462 (living culture); GZAC DY0559 (specimen), DY05591, DY05592 (living culture).</p></tp:treatment-sec><tp:treatment-sec sec-type="remarks" id="SECID0EXOBG"><title>Remarks.</title><p><italic><tp:taxon-name><tp:taxon-name-part taxon-name-part-type="genus" reg="Trichothecium">Trichothecium</tp:taxon-name-part> <tp:taxon-name-part taxon-name-part-type="species" reg="sinense">sinense</tp:taxon-name-part></tp:taxon-name></italic>was identified as <italic><tp:taxon-name><tp:taxon-name-part taxon-name-part-type="genus" reg="Trichothecium">Trichothecium</tp:taxon-name-part></tp:taxon-name></italic>, based on the BLASTn result in NCBI and the phylogenetic analysis of the combined datasets 1and 4 (Figs <xref ref-type="fig" rid="F1">1</xref>, <xref ref-type="fig" rid="F4">4</xref>). It clustered into an independent clade with a close relationship with <italic><tp:taxon-name><tp:taxon-name-part taxon-name-part-type="genus" reg="Trichothecium">Trichothecium</tp:taxon-name-part> <tp:taxon-name-part taxon-name-part-type="species" reg="crotocinigenum">crotocinigenum</tp:taxon-name-part></tp:taxon-name></italic> with high statistical values (99% <abbrev xmlns:xlink="http://www.w3.org/1999/xlink" xlink:title="maximum likelihood" id="ABBRID0ECQBG" xlink:type="simple">ML</abbrev>/1 PP). Compared with the typical microscopic characteristics, <italic><tp:taxon-name><tp:taxon-name-part taxon-name-part-type="genus" reg="Trichothecium">Trichothecium</tp:taxon-name-part> <tp:taxon-name-part taxon-name-part-type="species" reg="sinense">sinense</tp:taxon-name-part></tp:taxon-name></italic> can be distinguished from <italic><tp:taxon-name><tp:taxon-name-part taxon-name-part-type="genus" reg="Trichothecium">T.</tp:taxon-name-part> <tp:taxon-name-part taxon-name-part-type="species" reg="crotocinigenum">crotocinigenum</tp:taxon-name-part></tp:taxon-name></italic> by its shorter phialides (32.8–55.1 × 1.9–3.0 μm vs. 168 μm long), larger conidia [4.8–5.8 × 1.2–2.9 μm vs. 3–8(–11) × 2–3 μm] and its substrates (mushroom vs. spider). Thus, the morphological characteristics and molecular phylogenetic results support <italic><tp:taxon-name><tp:taxon-name-part taxon-name-part-type="genus" reg="Trichothecium">T.</tp:taxon-name-part> <tp:taxon-name-part taxon-name-part-type="species" reg="sinense">sinense</tp:taxon-name-part></tp:taxon-name></italic> as a new species.</p></tp:treatment-sec><tp:treatment-sec><!--Section generated to contain objects referenced in tp:taxon-treatment.--><fig id="F1" position="float" orientation="portrait"><object-id xmlns:xlink="http://www.w3.org/1999/xlink" content-type="doi" xlink:type="simple">10.3897/mycokeys.123.164334.figure1</object-id><object-id xmlns:xlink="http://www.w3.org/1999/xlink" content-type="arpha" xlink:type="simple">BEE96AE4-2F0F-5D80-B155-6DC6199B3FB9</object-id><label>Figure 1.</label><caption><p>Phylogram retrieved from IQ-TREE to confirm the familial placements of the new strains using the combined dataset of <abbrev xmlns:xlink="http://www.w3.org/1999/xlink" xlink:title="internal transcribed spacer" id="ABBRID0EVFAE" xlink:type="simple">ITS</abbrev>, LSU, <italic><abbrev xmlns:xlink="http://www.w3.org/1999/xlink" xlink:title="RNA polymerase II second largest subunit" id="ABBRID0E1FAE" xlink:type="simple">RPB2</abbrev></italic> and <italic>tef</italic>-1α gene regions. The statistical values are provided at nodes as <abbrev xmlns:xlink="http://www.w3.org/1999/xlink" xlink:title="maximum likelihood" id="ABBRID0EAGAE" xlink:type="simple">ML</abbrev>/PP (<abbrev xmlns:xlink="http://www.w3.org/1999/xlink" xlink:title="maximum likelihood" id="ABBRID0EEGAE" xlink:type="simple">ML</abbrev> value above 70% and <abbrev xmlns:xlink="http://www.w3.org/1999/xlink" xlink:title="Bayesian inference" id="ABBRID0EIGAE" xlink:type="simple">BI</abbrev> value above 0.70). The tree is rooted with <italic><tp:taxon-name><tp:taxon-name-part taxon-name-part-type="genus" reg="Gelasinospora">Gelasinospora</tp:taxon-name-part> <tp:taxon-name-part taxon-name-part-type="species" reg="tetrasperma">tetrasperma</tp:taxon-name-part></tp:taxon-name></italic> (AFTOL-ID 1287), <italic><tp:taxon-name><tp:taxon-name-part taxon-name-part-type="genus" reg="Neurospora">Neurospora</tp:taxon-name-part> <tp:taxon-name-part taxon-name-part-type="species" reg="crassa">crassa</tp:taxon-name-part></tp:taxon-name></italic> (ICMP 6360) and <italic><tp:taxon-name><tp:taxon-name-part taxon-name-part-type="genus" reg="Sordaria">Sordaria</tp:taxon-name-part> <tp:taxon-name-part taxon-name-part-type="species" reg="fimicola">fimicola</tp:taxon-name-part></tp:taxon-name></italic> (AFTOL-ID 216). Ex-types and new strains are indicated by the superscript “T” and in bold, respectively.</p></caption><graphic xmlns:xlink="http://www.w3.org/1999/xlink" xlink:href="mycokeys-123-319-g001.jpg" position="float" orientation="portrait" xlink:type="simple" id="oo_1441941.jpg"><uri content-type="original_file" xlink:type="simple">https://binary.pensoft.net/fig/1441941</uri></graphic></fig><fig id="F4" position="float" orientation="portrait"><object-id xmlns:xlink="http://www.w3.org/1999/xlink" content-type="doi" xlink:type="simple">10.3897/mycokeys.123.164334.figure4</object-id><object-id xmlns:xlink="http://www.w3.org/1999/xlink" content-type="arpha" xlink:type="simple">EA235CD3-4B1E-55A7-B7C5-DC9A75E8DF8C</object-id><label>Figure 4.</label><caption><p>Phylogram retrieved from IQ-TREE of the placement of new strains in <italic><tp:taxon-name><tp:taxon-name-part taxon-name-part-type="genus" reg="Trichothecium">Trichothecium</tp:taxon-name-part></tp:taxon-name></italic><italic>s. str.</italic> using the combined dataset of <abbrev xmlns:xlink="http://www.w3.org/1999/xlink" xlink:title="internal transcribed spacer" id="ABBRID0ERZAE" xlink:type="simple">ITS</abbrev>, LSU, <italic><abbrev xmlns:xlink="http://www.w3.org/1999/xlink" xlink:title="RNA polymerase II second largest subunit" id="ABBRID0EWZAE" xlink:type="simple">RPB2</abbrev></italic> and <italic>tef</italic>-1α gene regions. The statistical values are provided at nodes as <abbrev xmlns:xlink="http://www.w3.org/1999/xlink" xlink:title="maximum likelihood" id="ABBRID0E3ZAE" xlink:type="simple">ML</abbrev>/PP (<abbrev xmlns:xlink="http://www.w3.org/1999/xlink" xlink:title="maximum likelihood" id="ABBRID0EA1AE" xlink:type="simple">ML</abbrev> value above 70% and <abbrev xmlns:xlink="http://www.w3.org/1999/xlink" xlink:title="Bayesian inference" id="ABBRID0EE1AE" xlink:type="simple">BI</abbrev> value above 0.70). The tree is rooted with <italic><tp:taxon-name><tp:taxon-name-part taxon-name-part-type="genus" reg="Clonostachys">Clonostachys</tp:taxon-name-part> <tp:taxon-name-part taxon-name-part-type="species" reg="phyllophila">phyllophila</tp:taxon-name-part></tp:taxon-name></italic> (CBS 921.97) and <italic><tp:taxon-name><tp:taxon-name-part taxon-name-part-type="genus" reg="Clonostachys">Clonostachys</tp:taxon-name-part> <tp:taxon-name-part taxon-name-part-type="species" reg="spinulosispora">spinulosispora</tp:taxon-name-part></tp:taxon-name></italic> (CBS 133762). Ex-types, new strains are indicated by the superscript “T” and in bold, respectively.</p></caption><graphic xmlns:xlink="http://www.w3.org/1999/xlink" xlink:href="mycokeys-123-319-g004.jpg" position="float" orientation="portrait" xlink:type="simple" id="oo_1441944.jpg"><uri content-type="original_file" xlink:type="simple">https://binary.pensoft.net/fig/1441944</uri></graphic></fig></tp:treatment-sec></tp:taxon-treatment>
