# Supplementary material for: ﻿Morphological and phylogenetic evidence reveals three new arthropod-associated species of Hypocreales (Clavicipitaceae, Bionectriaceae, and Myrotheciomycetaceae) from karst habitats in Guizhou, China
Source: MycoKeys. 2025 Oct 17;123:319–53. doi: 10.3897/mycokeys.123.164334 (PMC12552844; doi:10.3897/mycokeys.123.164334)
Supplement: XML Treatment for Trichothecium corymbiae [file mycokeys.123.164334-treatment5.xml]

<!DOCTYPE tp:taxon-treatment
  PUBLIC "-//TaxonX//DTD Taxonomic Treatment Publishing DTD v0 20100105//EN" "tax-treatment-NSO.dtd">
<tp:taxon-treatment xmlns:tp="http://www.plazi.org/taxpub"><tp:treatment-meta><kwd-group><label>Taxon classification</label><kwd>
                <named-content content-type="kingdom">Fungi</named-content>
              </kwd><kwd>
                <named-content content-type="order">Hypocreales</named-content>
              </kwd><kwd>
                <named-content content-type="family">Myrotheciomycetaceae</named-content>
              </kwd></kwd-group><mixed-citation publication-type="journal"><person-group><name><surname>Chen</surname><given-names>Wan-Hao</given-names></name><name><surname>Shu</surname><given-names>Hui-Lin</given-names></name><name><surname>Li</surname><given-names>Dan</given-names></name><name><surname>Liang</surname><given-names>Jian-Dong</given-names></name><name><surname>Ren</surname><given-names>Xiu-Xiu</given-names></name><name><surname>Wijayawardene</surname><given-names>Nalin N.</given-names></name><name><surname>Han</surname><given-names>Yan-Feng</given-names></name><name><surname>Zhao</surname><given-names>Jie-Hong</given-names></name></person-group><article-title>﻿Morphological and phylogenetic evidence reveals three new arthropod-associated species of <tp:taxon-name><tp:taxon-name-part taxon-name-part-type="order">Hypocreales</tp:taxon-name-part></tp:taxon-name> (<tp:taxon-name><tp:taxon-name-part taxon-name-part-type="family">Clavicipitaceae</tp:taxon-name-part></tp:taxon-name>, <tp:taxon-name><tp:taxon-name-part taxon-name-part-type="family">Bionectriaceae</tp:taxon-name-part></tp:taxon-name>, and <tp:taxon-name><tp:taxon-name-part taxon-name-part-type="family">Myrotheciomycetaceae</tp:taxon-name-part></tp:taxon-name>) from karst habitats in Guizhou, China</article-title><source>MycoKeys</source><day>17</day><month>10</month><year>2025</year><volume>123</volume><fpage>319</fpage><lpage>353</lpage><pub-id pub-id-type="doi">10.3897/mycokeys.123.164334</pub-id></mixed-citation></tp:treatment-meta><tp:nomenclature><label>﻿</label><tp:taxon-name><object-id xmlns:xlink="http://www.w3.org/1999/xlink" content-type="arpha" xlink:type="simple">51AEDE40-1F26-5931-98A3-64285DD743F1</object-id>
              <tp:taxon-name-part taxon-name-part-type="genus" reg="Trichothecium">Trichothecium</tp:taxon-name-part>
              <tp:taxon-name-part taxon-name-part-type="species" reg="corymbiae">corymbiae</tp:taxon-name-part>
              <object-id xmlns:xlink="http://www.w3.org/1999/xlink" content-type="mycobank" xlink:type="simple">859678</object-id>
            </tp:taxon-name><tp:taxon-authority>(Crous) W.H. Chen &amp;Wijayaw.</tp:taxon-authority><tp:taxon-status xmlns:xlink="http://www.w3.org/1999/xlink" xlink:type="simple">comb. nov.</tp:taxon-status><tp:nomenclature-citation-list><tp:nomenclature-citation><tp:taxon-name>
                  <tp:taxon-name-part taxon-name-part-type="genus" reg="Myrotheciomyces"/>
                </tp:taxon-name><comment>= <tp:taxon-name><tp:taxon-name-part taxon-name-part-type="genus" reg="Myrotheciomyces">Myrotheciomyces</tp:taxon-name-part> <tp:taxon-name-part taxon-name-part-type="species" reg="scorymbiae">scorymbiae</tp:taxon-name-part></tp:taxon-name> Crous, Persoonia 40: 351, 2018. </comment></tp:nomenclature-citation></tp:nomenclature-citation-list></tp:nomenclature><tp:treatment-sec sec-type="notes" id="SECID0ECTBG"><title>Note.</title><p>We proposed to treat <italic><tp:taxon-name><tp:taxon-name-part taxon-name-part-type="genus" reg="Myrotheciomyces">Myrotheciomyces</tp:taxon-name-part></tp:taxon-name></italic> as a synonym of <italic><tp:taxon-name><tp:taxon-name-part taxon-name-part-type="genus" reg="Trichothecium">Trichothecium</tp:taxon-name-part></tp:taxon-name></italic> based on the phylogenetic analyses (Figs <xref ref-type="fig" rid="F1">1</xref>, <xref ref-type="fig" rid="F4">4</xref>) and therefore transferred <italic><tp:taxon-name><tp:taxon-name-part taxon-name-part-type="genus" reg="Myrotheciomyces">Myrotheciomyces</tp:taxon-name-part> <tp:taxon-name-part taxon-name-part-type="species" reg="corymbiae">corymbiae</tp:taxon-name-part></tp:taxon-name></italic> to the genus <italic><tp:taxon-name><tp:taxon-name-part taxon-name-part-type="genus" reg="Trichothecium">Trichothecium</tp:taxon-name-part></tp:taxon-name></italic> as <italic><tp:taxon-name><tp:taxon-name-part taxon-name-part-type="genus" reg="Trichothecium">Trichothecium</tp:taxon-name-part> <tp:taxon-name-part taxon-name-part-type="species" reg="corymbiae">corymbiae</tp:taxon-name-part></tp:taxon-name></italic>.</p></tp:treatment-sec><tp:treatment-sec><!--Section generated to contain objects referenced in tp:taxon-treatment.--><fig id="F1" position="float" orientation="portrait"><object-id xmlns:xlink="http://www.w3.org/1999/xlink" content-type="doi" xlink:type="simple">10.3897/mycokeys.123.164334.figure1</object-id><object-id xmlns:xlink="http://www.w3.org/1999/xlink" content-type="arpha" xlink:type="simple">BEE96AE4-2F0F-5D80-B155-6DC6199B3FB9</object-id><label>Figure 1.</label><caption><p>Phylogram retrieved from IQ-TREE to confirm the familial placements of the new strains using the combined dataset of <abbrev xmlns:xlink="http://www.w3.org/1999/xlink" xlink:title="internal transcribed spacer" id="ABBRID0EVFAE" xlink:type="simple">ITS</abbrev>, LSU, <italic><abbrev xmlns:xlink="http://www.w3.org/1999/xlink" xlink:title="RNA polymerase II second largest subunit" id="ABBRID0E1FAE" xlink:type="simple">RPB2</abbrev></italic> and <italic>tef</italic>-1α gene regions. The statistical values are provided at nodes as <abbrev xmlns:xlink="http://www.w3.org/1999/xlink" xlink:title="maximum likelihood" id="ABBRID0EAGAE" xlink:type="simple">ML</abbrev>/PP (<abbrev xmlns:xlink="http://www.w3.org/1999/xlink" xlink:title="maximum likelihood" id="ABBRID0EEGAE" xlink:type="simple">ML</abbrev> value above 70% and <abbrev xmlns:xlink="http://www.w3.org/1999/xlink" xlink:title="Bayesian inference" id="ABBRID0EIGAE" xlink:type="simple">BI</abbrev> value above 0.70). The tree is rooted with <italic><tp:taxon-name><tp:taxon-name-part taxon-name-part-type="genus" reg="Gelasinospora">Gelasinospora</tp:taxon-name-part> <tp:taxon-name-part taxon-name-part-type="species" reg="tetrasperma">tetrasperma</tp:taxon-name-part></tp:taxon-name></italic> (AFTOL-ID 1287), <italic><tp:taxon-name><tp:taxon-name-part taxon-name-part-type="genus" reg="Neurospora">Neurospora</tp:taxon-name-part> <tp:taxon-name-part taxon-name-part-type="species" reg="crassa">crassa</tp:taxon-name-part></tp:taxon-name></italic> (ICMP 6360) and <italic><tp:taxon-name><tp:taxon-name-part taxon-name-part-type="genus" reg="Sordaria">Sordaria</tp:taxon-name-part> <tp:taxon-name-part taxon-name-part-type="species" reg="fimicola">fimicola</tp:taxon-name-part></tp:taxon-name></italic> (AFTOL-ID 216). Ex-types and new strains are indicated by the superscript “T” and in bold, respectively.</p></caption><graphic xmlns:xlink="http://www.w3.org/1999/xlink" xlink:href="mycokeys-123-319-g001.jpg" position="float" orientation="portrait" xlink:type="simple" id="oo_1441941.jpg"><uri content-type="original_file" xlink:type="simple">https://binary.pensoft.net/fig/1441941</uri></graphic></fig><fig id="F4" position="float" orientation="portrait"><object-id xmlns:xlink="http://www.w3.org/1999/xlink" content-type="doi" xlink:type="simple">10.3897/mycokeys.123.164334.figure4</object-id><object-id xmlns:xlink="http://www.w3.org/1999/xlink" content-type="arpha" xlink:type="simple">EA235CD3-4B1E-55A7-B7C5-DC9A75E8DF8C</object-id><label>Figure 4.</label><caption><p>Phylogram retrieved from IQ-TREE of the placement of new strains in <italic><tp:taxon-name><tp:taxon-name-part taxon-name-part-type="genus" reg="Trichothecium">Trichothecium</tp:taxon-name-part></tp:taxon-name></italic><italic>s. str.</italic> using the combined dataset of <abbrev xmlns:xlink="http://www.w3.org/1999/xlink" xlink:title="internal transcribed spacer" id="ABBRID0ERZAE" xlink:type="simple">ITS</abbrev>, LSU, <italic><abbrev xmlns:xlink="http://www.w3.org/1999/xlink" xlink:title="RNA polymerase II second largest subunit" id="ABBRID0EWZAE" xlink:type="simple">RPB2</abbrev></italic> and <italic>tef</italic>-1α gene regions. The statistical values are provided at nodes as <abbrev xmlns:xlink="http://www.w3.org/1999/xlink" xlink:title="maximum likelihood" id="ABBRID0E3ZAE" xlink:type="simple">ML</abbrev>/PP (<abbrev xmlns:xlink="http://www.w3.org/1999/xlink" xlink:title="maximum likelihood" id="ABBRID0EA1AE" xlink:type="simple">ML</abbrev> value above 70% and <abbrev xmlns:xlink="http://www.w3.org/1999/xlink" xlink:title="Bayesian inference" id="ABBRID0EE1AE" xlink:type="simple">BI</abbrev> value above 0.70). The tree is rooted with <italic><tp:taxon-name><tp:taxon-name-part taxon-name-part-type="genus" reg="Clonostachys">Clonostachys</tp:taxon-name-part> <tp:taxon-name-part taxon-name-part-type="species" reg="phyllophila">phyllophila</tp:taxon-name-part></tp:taxon-name></italic> (CBS 921.97) and <italic><tp:taxon-name><tp:taxon-name-part taxon-name-part-type="genus" reg="Clonostachys">Clonostachys</tp:taxon-name-part> <tp:taxon-name-part taxon-name-part-type="species" reg="spinulosispora">spinulosispora</tp:taxon-name-part></tp:taxon-name></italic> (CBS 133762). Ex-types, new strains are indicated by the superscript “T” and in bold, respectively.</p></caption><graphic xmlns:xlink="http://www.w3.org/1999/xlink" xlink:href="mycokeys-123-319-g004.jpg" position="float" orientation="portrait" xlink:type="simple" id="oo_1441944.jpg"><uri content-type="original_file" xlink:type="simple">https://binary.pensoft.net/fig/1441944</uri></graphic></fig></tp:treatment-sec></tp:taxon-treatment>
