# Supplementary material for: ﻿Morphological and phylogenetic evidence reveals three new arthropod-associated species of Hypocreales (Clavicipitaceae, Bionectriaceae, and Myrotheciomycetaceae) from karst habitats in Guizhou, China
Source: MycoKeys. 2025 Oct 17;123:319–53. doi: 10.3897/mycokeys.123.164334 (PMC12552844; doi:10.3897/mycokeys.123.164334)
Supplement: Supplementary material 2 — Aligement of ITS for dataset 1 [file mycokeys-123-319-s002.fas]

>CBS130362
GAGTT---CT--AAACTCC--CAAACCTT---TGTGAAC---ATACCT----------------ATGTTGCCTCGG-CGGGTTCACGCCCGCCGG--------------CGGC----------------------------------CAACC-----------------A---AA---CTCTGTTT---TCT------------ATTGAATC--TTCTGAGTTA-----------T----TTT-T------AAATAA--ATTAAAACTTTTAGCAACGGATCTCTTGGCTCTGGCATCGATGAAGAACGCAGCGAAATGCGATACGTAATGTGAATTGCAGAATTCAGTGAATCATCGAATCTTTGAACG-CACATTGCGCCCGCCAGCA-CTCTGGCGGGCATGCCTGTTCGAGCGTCATTT-CAACCC-TCAGAACCCCTTC----------G------GGGGATCTGGCGTTGGGGA--TCGGC----A-T---ACCG------------CCGG-----------------CCCCGAAATATAGTGG-CGGTCCCTCT-GTGACCT-TCCC-TGTGTAGTAGCG-ATA------CCTCGCAGCGG-GATAGCAGTCTG-GCCAC-GCCGTAAAACACCCAA-------CTTCTCNNNNNNNNNNNNNNNNNNNNNNNNNNNNNNNNNNNNNNNNN
>CBS399.86
GAGTT---CT--AAACTCC--CAAACCAT---TGTGAAC---ATACCT----------------ATGTTGCCTCGG-CGGGTTCACGCCCGCCGG--------------CGGC----------------------------------CAACC-----------------A---AA---CTCTGTTT---TCT------------AGAGAATC--TTCTGAGTTA-----------T----CTTAT------AAATAAGAATTAAAACTTTTAGCAACGGATCTCTTGGCTCTGGCATCGATGAAGAACGCAGCGAAATGCGATACGTAATGTGAATTGCAGAATTCAGTGAATCATCGAATCTTTGAACG-CACATTGCGCCCGCCAGCA-CTCTGGCGGGCATGCCTGTTCGAGCGTCATTT-CAACCC-TCAGAACCCCTTC----------G------GGGGATCTGGCGTTGGGGA--TCGGC----AG----CCCG------------CCGG-----------------CCCCGAAATATAGTGG-CGGTCTCTCT-GTGACCT-TCCC-TGTGTAGTAGCG-ATA------CCTCGCAGCGG-GATAGCAGTCTG-GCCAC-GCCGTAAAACACCCAA-------CTTCTCNNNNNNNNNNNNNNNNNNNNNNNNNNNNNNNNNNNNNNNNN
>HUA772
GAGTT-----TACAACTCC--CAAACCCTTCATGTGAAC--AT-ACC---------------TATCGTTGCTTCGGCGGA-TCGCCCCGGCGTCCGGACGGCCTAGCGCCGCC----------CGCGGCCCGGACCCAGGTGG----CCGCCGGAGACCCA---------CCAAA---CTCTTGTATTT--------------ATCAGCATC--TTCTGAATTTA----GCCTCACGGCGAAAA--------CAAATGAATCAAAACTTTCAACAACGGATCTCTTGGTTCTGGCATCGATGAAGAACGCAGCGAAATGCGATAAGTAATGTGAATTGCAGAATTCAGTGAATCATCGAATCTTTGAACG-CACATTGCGCCCGCCAGCA-TTCTGGCGGGCATGCCTGTTCGAGCGTCATTT-CAACAC-TCGGCTTC---CCCCTG-------------GGGAAACCGGCGTTGGGGA--ACGGCAG----------C-------ACACCGCCGG-----------------CCCTGAAATAGAGTGG-CGGCC-CGTCCGCGGCGA-CCTC-TGCGTAGTAAAACAGC--------TCGCACCGG-AAGCTCGACGTG-GCCAC-GCCGTAAAACACCCAA-------CT---CTG---------------------AACGTTGACCTCGGATCA
>HMAS183151
GAGTT---TA--CAACTCC--CAAACCCA---TGTGAA---CATACCTATC---------------GTTGCTTCGGCGGGATCGCCCCGG----GCGCCATGCGTGCCCCGGATC---------------------CAGGCGC----CCGCCGGGGGA-----------CCTCAA---CTCTTGTATTACCG--------------AGTAT---CTCTGAG-AT-----------TATAAGCAAA------TAA------TCAAAACTTTCAACAACGGATCTCTTGGTTCTGGCATCGATGAAGAACGCAGCGAAATGCGAAAAGTAATGTGAATTGCAGAATTCAGTGAATCATCGAATCTTTGAACG-CACATTGCGCCCGCCAGCA-TTCTGGCGGGCATGCCTGTCTGAGCGTCATTT-CAACCC-TCACTCCCCA-------------------CGGGGTAGTGGCGTTGGGGA--TCGGC----CACG-GCCCGCAAG--GGACGGCCGG-----------------CCCCGAAATATAGTGG-CGGACCCGCT-GTGGCCT-CCTC-TGCGAAGTAGTGATA-------TTCCGCACC-G-GAAAGCAGCGAG--CCCCTGCCGTTAAACCCCCCA------ATTTCC------------------------AAGGTTGACCTCAGATCA
>CBS221.73
GAGTT-----TACAACTCC--CAAACCCA---TGTGAAC---ATACCT---------------ATCGTTGCTTCGGCGGGACCGCCCCGG------CGCCTTG--TGCCCGGA---------------------ACCAGGCGC----CCGCCGGAGACCA-----------CAAA---CTCTTGTAT--TTA------------TACGAATT--ATCTGAG-GA----------------TTTAT------ACAAATGAATCAAAACTTTCAACAACGGATCTCTTGGTTCTGGCATCGATGAAGAACGCAGCGAAATGCGATAAGTAATGTGAATTGCAGAATTCAGTGAATCATCGAATCTTTGAACGGCACATTGCGCCTGCCAGTA-TTCTGGCAGGCATGCCTGTCCGAGAGTCATTT-CAACCC-TCAAGCCCC----------------------CGGGCTTGGTGTTGGGGA--CCGGCCACCG-C-CGCAACTCAG-CGGCAGGCCGG-----------------CCCCGAAATACAGTGG-CGGTCACGCT-GCGG-CA-TCTCCTGCGTAGTAACACAC--------CTCGCATCAG-ATACGCTACGAG-ACCAC-GCCGTAAAACAACCCA-------CTTCTGA----------------------AATGTTGACCTCGGATCA
>CBS900.68
GAGTT-----TACAACTCC--CAAACCCA---TGTGAAC---ATACCT---------------ATCGTTGCTTCGGCGGGACCGCCCCGG------CGCCTTG--TGCCCGGA---------------------ACCAGGCGC----CCGCCGGAGACCA-----------CAAA---CTCTTGTAT--TTA------------TACGAATT--ATCTGAG-GA----------------TTTAT------ACAAATGAATCAAAACTTTCAACAACGGATCTCTTGGTTCTGGCATCGATGAAGAACGCAGCGAAATGCGATAAGTAATGTGAATTGCAGAATTCAGTGAATCATCGAATCTTTGAACG-CACATTGCGCCTGCCAGTA-TTCTGGCAGGCATGCCTGTCCGAGCGTCATTT-CAACCC-TCAAGCCCC----------------------CGGGCTTGGTGTTGGGGA--ACGGCCACCG-C-CGCAACTC-G-CGGCAGGCCGC-----------------CCCCGAAATACAGTGG-CGGTCACGCT-GCGG-CA-TCTCCTGCGTAGTAACACAC--------CTCGCATCAG-ATACGCTACGAG-ACCAC-GCCGTAAAACAACCCA-------CTTCTGA----------------------AATGTTGACCTCGGATCA
>CGMCC17905
GAGTT-----TACAACTCC--CAAACCCC---TGTGAAC---ATACCT---------------ATCGTTGCTTCGGCGGGATCGCCCCGG------CGCCTTC-GGGCCCGGA---------------------ACCAGGCGC----CCGCCGGAGGTCA-----------CAAA---CTCTTGTAT--TAT------------TGT--ATT--CTTCTGA-GT----------------TACAA------ACAAATGAATCAAAACTTTCAACAACGGATCTCTTGGTTCTGGCATCGATGAAGAACGCAGCGAAATGCGATAAGTAATGTGAATTGCAGAATTCAGTGAATCATCGAATCTTTGAACG-CACATTGCGCCCGCCAGTA-TTCTGGCGGGCATGCCTGTTCGAGCGTCATTT-CAACCC-TCAAGCCCC----------------------CGGGCTTGGTGTTGGAGA--CCGGCCGGCG-CGCCCCACGCGGGCGGCCGGCCGC-----------------CTCCGAAAAGCAGTGG-CGGTCACGCC-GCGG-CA-TCCTCTGCGTAGTAACACAC--------CTCGCATCGG-GTCCGCGACGCG-GCCAC-GCCGTAAAACAACCCA-------C-TCTGA----------------------AATGTTGACCTCGGATCA
>CGMCC17904
GAGTT-----TACAACTCC--CAAACCCC---TGTGAAC---ATACCT---------------ATCGTTGCTTCGGCGGGATCGCCCCGG------CGCCTTC-GGGCCCGGA---------------------ACCAGGCGC----CCGCCGGAGGCCA-----------CAAA---CTCTTGTAT--TAT------------TGT--ATT--CTTCTGA-GT----------------TACAA------ACAAATGAATCAAAACTTTCAACAACGGATCTCTTGGTTCTGGCATCGATGAAGAACGCAGCGAAATGCGATAAGTAATGTGAATTGCAGAATTCAGTGAATCATCGAATCTTTGAACG-CACATTGCGCCCGCCAGTA-TTCTGGCGGGCATGCCTGTTCGAGCGTCATTT-CAACCC-TCAAGCCCC----------------------CGGGCTTGGTGTTGGAGA--CCGGCCGGCG-CGCCCCACGCGG-CGCCCGGCCGC-----------------CTCCGAAAAGCAGTGG-CGGTCACGCC-GCGG-CA-TCCTCTGCGTAGTAACACAC--------CTCGCATCGG-GTCCGTGACGCG-GCCAC-GCCGTAAAACAACCCA-------C-TCTGA----------------------AATGTTGACCTCGGATCA
>HMAS276836
GAGTT-----TACAACTCC--CAAACCCA---TGTGAAC---ATACCT---------------ATCGTTGCTTCGGCGGGACCGCCCCGG------CGCCTTGCGTGCCCGGA---------------------ACCAGGCGC----CCGCCGGAGGCCA-----------TTAA---CTCTTGTAT--TTA------------TGTGAATT--ATCTGAG-GG----------------ATTAT------ACAAATGAATCAAAACTTTCAACAACGGATCTCTTGGTTCTGGCATCGATGAAGAACGCAGCGAAATGCGATAAGTAATGTGAATTGCAGAATTCAGTGAACCATCGAATCTTTGAACG-CACATTGCGCCTGCCAGTA-TTCTGGCAGGCATGCCTGTCCGAGCGTCATTT-CAACCC-TCAAGCCCC----------------------CGGGCTTGGTGTTGGGGA--CCGGCCACCG-C-TGCAACTC-G-CGGCAGGCCGC-----------------CCCCGAAATATAGTGG-CGGTCACGTT-GCGG-CG-TCCCCTGCGTAGTAACTCAC--------CTCGCATCGA-ACACGCTGTGTG-ACCAC-GCCGTAAAACAACCCA-------TCTCTGA----------------------AATGTTGACCTCGGATCA
>CBS190.50
GAGTT---TA-CA-ACTCC--CAAACCCCA--TGTGAA---CATACCTGTTTC-------------GTTCCCTCGGCGGTGTCCGG--CA------------------ACGGC----------------------------------CCGCCAGAGGA--------CCCAACAAA---CTCTTTTGAATTTT------------TCAGTATC--TTCTGAGTGA-----------AAAAAACAA-------TAAA-----TCAAAACTTTCAACAACGGATCTCTTGGTTCTGGCATCGATGAAGAACGCAGCGAAATGCGATAAGTAATGTGAATTGCAGAATTCAGTGAATCATCGAATCTTTGAACG-CACATTGCGCCCGCCAGTA-TTCTGGCGGGCATGCCTGTTCGAGCGTCATTT-CAACCC-TCAAG------CACCTT------------CGGGAGCTTGGTGTTGGGGA--TCGGC----AGGGCGTCCTCCGG--GTCGCGCCGT-----------------CCCCCAAATCTAGTGG-CGGTCTCGCT-GTAGCTT-CCTC-TGCGTAGTAATACAC--------CTCGCTCTGG-AGTCTCGGTGCG-GCCAC-GCCGTTAAACCCCCAA-------CTTTTCT----------------------GG---TGACCTCGAATCA
>CBS154.61
GAGTTT----ACAAACTCC--CAAACCCC---TGTGAACT-TATACCACAAA-------------CGTTGCTTCGGCGGGTTTT-ACGCCCCGGAACGC-CGCCCTCTCGGGGGACCG------GCACCGGATTCA-CGGCGC----CCGCCGGAGGACC-----------CAAA---CTCTTCTGTATTT----------TACAATGCATG---TCTGAGTGG------------ATTTAATAT-------CAAATGAATCAAAACTTTCAACAACGGATCTCTTGGTTCTGGCATCGATGAAGAACGCAGCGAAATGCGATAAGTAATGTGAATTGCAGAATTCAGTGAATCATCGAATCTTTGAACG-CACATTGCGCCCGCCAGTA-TTCTGGCGGGCATGCCTGTTCGAGCGTCATTT-CAACCC-TCAAGCCCT-------------------------GCTTGGTGTTGGGGA--TCGGCGCCGCCCCCCCTCTGTCG--TTCGCGGCAGGGCGGGAGGGTCGCCGCCCCCGAAATGAATTGG-CGGTCTCGTC-GCAGCTTTCCTT-TGCGTAGTAACATACC-----ACCTCGCAACCAGGAGCGCNGCGCG-GCCACTGCCGTAAAA--CGCC-----CAACTTTTTC---------------------AAGAGTTGACCTCGAATCA
>ATCC26019
GAGTT------TTCACTCC--CAAACCCAC--TGTGAACC-TATACCAAAAA-------------CGTTGCCTCGGCGGGACATGCGCCCCGGACCGCCCCCCCCCCTCGCGGG--------GGAGGGCGCCGGATCCCACGGCCGCCCGCCGGGGGCCC-----------CAAA---CTCTGTATTCCCAT-----------AGCGGCATG---TCTGAGTGG---------------ATTTAT-------CCAATGAATCAAAACTTTCAACAACGGATCTCTTGGTTCTGGCATCGATGAAGAACGCAGCGAAATGCGATAAGTAATGTGAATTGCAGAATTCAGTGAATCATCGAATCTTTGAACG-CACATTGCGCCCGCCAGTA-CTCTGGCGGGCATGCCTGTTCGAGCGTCATTT-CAACCC-TCAGGCCCC----------------------CGGGCCTGGTGTTGGGGA--CCGGCTCACGGGGGNNNNNNNNNNNNNNNNNNNNNNNNNNNNNNNNNNNNNNNNNNNNNNNNNNNNNNNNNNNNNNNNNNNNNNNNNNNNNNNNNNNNNNNNNNNNNNNNNNNNNNNNNNNNNNNNNNNNNNNNNNNNNNNNNNNNNNNNNNNNNNNNNNNNNNNNNNNNNNNNNNNNNNNNNNNNNNNNNNNNNNNNNNNNNNNNNNNNNNNNNN
>HMAS254523
GAGTTT--TCGCAAACTCC--CCAACCC-CATG-TGAAC---ATACCTA---------------TCGTTGCTTCGGCGGGACCG--------------CCCCGGCGCCCCGT-----------GGCCCGGAACCAG---GCGC----CCGCCGGAGG--CCC---------CAAACTCTT--TGT----TTCTACAGCGG---------------------------TTACGCTCTGAGTGAACA------ACAAATGAATCAAAACTTTCAACAACGGATCTCTTGGTTCTGGCATCGATGAAGAACGCAGCGAAATGCGATAAGTAATGTGAATTGCAGAATTCAGTGAATCATCGAATCTTTGAACG-CACATTGCGCCCGCCAGTA-CTCTGGCGGGCATGCCTGTCTGAGCGTCATTA-CAACCC-TCGACCTCCCCCTCCAGAGGGGGC------CCAAGGTCGGTGTTGGGGA--CTGGCCC---GCCACCGCGCGG------CCGCCAT-----------------CCCCCAAATCCAGTGG-CGGTCACGCC-CGCACCT-CCCCCAGCGTAGTAACTCAC--------CTCGCTCCGG-GAA-GCGGCGCG-GCCACG-CCGTAAAACGCCC-------AACTTACCG----------------------AAAGTTGACCTCAGATCA
>HMAS254524
NNNNNNNNNNNNNNNCTCC--CCAACCC-CATG-TGAAC---ATACCTA---------------TCGTTGCTTCGGCGGGACCG--------------CCCCGGCGCCCCGT-----------GGCCCGGAACCAG---GCGC----CCGCCGGAGG--CCC---------CAAACTCTT--TGT----TTCTACAGCGG---------------------------TTACGCTCTGAGTGAACA------ACAAATGAATCAAAACTTTCAACAACGGATCTCTTGGTTCTGGCATCGATGAAGAACGCAGCGAAATGCGATAAGTAATGTGAATTGCAGAATTCAGTGAATCATCGAATCTTTGAACG-CACATTGCGCCCGCCAGTA-CTCTGGCGGGCATGCCTGTCTGAGCGTCATTA-CAACCC-TCGACCTCCCCCTCCAGAGGGGGC------CCAAGGTCGGTGTTGGGGA--CTGGCCC---GCCACCGCGCGG------CCGCCAT-----------------CCCCCAAATCCAGTGG-CGGTCACGCC-CGCACCT-CCCCCAGCGTAGTAACTCAC--------CTCGCTCCGG-GAA-GCGGCGCG-GCCACG-CCGTAAAACGCCC-------AACTTACCG----------------------AAAGTNNNNNNNNNNNNN
>BCC16585
GAGTT-----TTCAACTCC--CTAACCCTTA-TGTGAAC--CT-ACC---------------TATCGTTGCTTCGGCGGACTCGCCC---CAGCCGGACG-------------------------CGGACTGGACC--AGCGG----CCGCCGGGGACCC----------TCAAA---CTCTTGTATT---------------ATTAGCACC--TTCTGAATAC-----GCCGCAAGGC-AAAA--------CAAACAAATCAAAACTTTCAACAACGGATCTCTTGGCTCTGGCATCGATGAAGAACGCAGCGAAACGCGATAAGTAATGTGAATTGCAGAATCCAGTGAATCATCGAATCTTTGAACG-CACATTGCGCCCGCCAGCA-TTCTGGCGGGCATGCCTGTTCGAGCGTCATTT-CAACCC-TCGACCTC---CCTTTG-------------GGGAAGTCGGCGTTGGGGA--CCGGCAG----------C-------ACACCGCCGG-----------------CCCTGAAATGGAGTGG-CGGCC-CGTCCGCGGCGA-CCTC-TGCGTAGTAATCCAAC--------TCGCACCGG-AACCCCGACGTG-GCCAC-GCCGTAAAACACCCAA-------CT---TCNNNNNNNNNNNNNNNNNNNNNNNNNNNNNNNNNNNNNNNN
>OSC93623
GAGTT-----TTCAACTCC--C-AACCCTT--TGTGAAC--AT-ACC---------------TATCGTTGCTTCGGCGGACTCGCCC-AGCGCCTGGACG-------------------------CGGGCCTGGGC--GGCGG----CCGTCGGGGGCCC-----------CAAA---CACT-GTATC---------------TACCGGTTT--TTCTGAATCC-----GCCGCAAGGC-AAAA--------CAAATGAATCAAAACTTTCAACAACGGATCTCTTGGCTCTGGCATCGATGAAGAACGCAGCGAAATGCGATAAGTAATGTGAATTGCAGAATTCAGTGAATCATCGAATCTTTGAACG-CACATTGCGCCCGCCAGCA-TTCTGGCGGGCATGCCTGTTCGAGCGTCATTT-CAACCC-TCGACGTC---CCCTGG-------------GGGATGTCGGCGTTGGGGA--CCGGCAG----------C-------ACACCGCCGC-----------------CCCCGAAATGAAGTGG-CGGCC-CGTCCGCGGCGA-CCTC-TGCGTAGTACCCCAAC--------TCGCACCGG-GACCCAGACGTG-GCCAC-GCCGTAAAACGCCCAA-------CT---CTG---------------------AACGTTGACCTCGGATCA
>CBS129087
GAGTT---TA-CA-ACTCC--CAAACCCC---TGTGAA---CATACCTATTT--------------GTTGCCTCGGCGGTGCCTGTTCCG------------------ACAGC----------------------------------CCGCCAGAGGA--------CCCC--AAA---CCCTGATTACATTT------------AAGAAGTC--TTCTGAGTAA-----------ACCGATTAAA------TAAA-----TCAAAACTTTCAACAACGGATCTCTTGGTTCTGGCATCGATGAAGAACGCAGCGAAATGCGATAAGTAATGTGAATTGCAGAATTCAGTGAATCATCGAATCTTTGAACG-CACATTGCGCCCGCTAGTA-TTCTGGCGGGCATGCCTGTCCGAGCGTCATTT-CAACCC-TCAAG------CCCCC----------------GGGCTTGGTGTTGGGGA--TCGGC----GAG----CCTCCGC--GCC-CGCCGT-----------------CCCCTAAATCTAGTGG-CGGTCTCGCT-GTAGCTT-CCTC-TGCGTAGTAGCACAC--------CTCGCACTGG-G-AAACAGCGCG-GCCAC-GCCGTTAAACCCCCAA-------CTTCTGA----------------------ACGTTTGACCTCGGATCA
>NBRC106332
GAGTT----AT-CAACTCC--CAAACCC---CTGTGAACA---TACCTGAA--------------CGTTGCTTCGGCGG------GACCG-------CCCCGGCGCCCACG------------------------GCGGCCCG----GAACCAG-GCGCCCGCCG-----GAGGA---CCCAAAC--------------TCTTGTTTAACTTATAGCGGCATATTCT---GAGTCTCACAA---------GAAAAATGAATCAAAACTTTCAACAACGGATCTCTTGGCTCTGGCATCGATGAAGAACGCAGCGAAATGCGATAAGTAATGTGAATTGCAGAATTCAGTGAATCATCGAATCTTTGAACG-CACATTGCGCCCGCCAGTA-TTCTGGCGGGCATGCCTGTTCGAGCGTCATTT-CAACCC-TCAGCCCCCCCTTAGCG--------------GGGGACTGGTGTTGGGG-----ACCGG--------CCCCG----------GCCGC-----------------CCCCGAAATGCAGTGG-CGACCTCG-CCGCAGCCT--CCCCTGCGTAGTAGC-------ACAACCTCGCACCGG--AGCGCGGAGACGGTCAC-GCCGTTAAACGCCCAA-------CTTCTC-----------------------AGAGTTGACCTCGGATCA
>NBRC106958
GAGTT----AT-CAACTCC--CAAACCC---CTGTGAACA---TACCCGAA--------------CGTTGCCTCGGCGG------GACCG-------CCCCGGCGCCCACG------------------------GCGGCCCG----GAACCAG-GCGCCCGCCG-----GAGGA---CCCAAAC--------------TCTTGTTTGATCCACGGTGGCATATTCT---GAGTCTCACGAT------GAAAAGAATGAATCAAAACTTTCAACAACGGATCTCTTGGCTCTGGCATCGATGAAGAACGCAGCGAAATGCGATAAGTAATGTGAATTGCAGAATTCAGTGAATCATCGAATCTTTGAACG-CACATTGCGCCCGCCAGTA-TTCTGGCGGGCATGCCTGTTCGAGCGTCATTT-CAACCC-TCAAGCCCCCC----AG--------------CCGGCTTGGTGTTGGGG-----ACCGG--------CCCCG----------GCCGC-----------------CCCCGAAATGCAGTGG-CGACCTCG-CCGCAGCCT--CCCCTGCGTAGTAGC-------ACAACCTCGCACCGG--AGCGCGGAGACGGTCAC-GCCGTAAAACGCCCAA-------CTTCCTCA---------------------AGAGTTGACCTCGGATCA
>ATCC56429
GAGTT-----TACA-CTCC--CAAACCCC---TGTGAACC-T-TACCTTTAC-------------TGTTGCCTCGGCGGGC----ACGGCCGCGGACGCCCCCTCGC---GGGG----------GCACCGGGGCC--GGGCGC----CCGCCGGAGGACC-----------CAAA---CCCTTCTGTATTTT---------TCTTACGCATG---TCTGAGTGG------------ATTTAATAT-------CAAATGAATCAAAACTTTCAACAACGGATCTCTTGGTTCTGGCATCGATGAAGAACGCAGCGAAATGCGATAAGTAATGTGAATTGCAGAATTCAGTGAATCATCGAATCTTTGAACG-CACATTGCGCCCGCCAGTA-TTCTGGCGGGCATGCCTGTTCGAGCGTCATTT-CAACCC-TCAAGCCCGC---------------------TG-----CGCGCTTGCTG--TTGGGGACCGGCTCACCCGCCT---------------CGCGGCGGCGGCCGCCCCCGAAATGAATCGG-CGGTCTCGTC-GCAGCCT-CCTT-TGCGTAGTAACACACC-----ACCTCGCAACCGGGAGCGCGGCGCG-GCCACTGCCGTAAAA--CGCCC----AACTTTCTCC---------------------AAGAGTTGACCTCGAATCA
>CPC24422
GAGCT---T--ACAACTCC--CTAAACCA---TGTGAACC---TACC-----A-----------TCGTTGCTTCGGCGGGTCAAAGCCCCGGTAC-------------CAGGG----------------------------------CTTCCGCCGGAG------GCCCCCAAAA---CCCTGTTTCTATCA------------GCGGTATC--TTCTGAGTGG-----------CGAGAGCGAA------GGAAATGAATCAAAACTTTCAACAACGGATCTCTTGGTTCTGGCATCGATGAAGAACGCAGCGAAATGCGATAAGTAATGTGAATTGCAGAATTCAGTGAACCATCGAATCTTTGAACG-CACATTGCGCCCGCCAGTA-CTCTGGCGGGCATGCCTGTCCGAGCGTCATTT-CAACCC-TCGACCCCCGCCCCCCTTCCGGGGGAG--ACGGGGGCCGGCGTTGGGGA--CCGAC----CGC---CCTCCCGC--GG----TCGC-----------------CCCCGAAAACCATTGG-CGGTCCCGCC-GTAGCCT-CCTC-TGCGCAGTAGCACAA-------TCTCGCAGGCG-GAGAGCGGCGAG-GCCAC-GCCGTAAAACACCCAA-----GAATCCAA-----------------------AAGGTTGACCTCGGATCA
>CBS405.97
GAGTT----T-ACAACTCCCA--AACCCC---TGTGAA---CATACCAATT---------------GTTTCCTCGGCG-----------------------GATCAGCCCG---------------CTCCCGGTAAAACGGGA----CGGCCCGCCAG--AGGACCC---CTAAA---CTCT-GTTTCTAT-------------ATGTAAC---TTCTGAGTAA-----------AACCATAAAT------AAA------TCAAAACTTTCAACAACGGATCTCTTGGTTCTGGCATCGATGAAGAACGCACCAAAATGCGATAAGTAATGTGAATTGCAGAATTCAGTGAATCATCGAATCTTTGAACG-CACATTGCGCCCGCCAGTA-TTCTGGCGGGCATGCCTGTTCGAGCGTCATTT-CAACCC-TCAAG-------------------------CCCAGCTTGG-TGTTGGGA--CTCGC----GAG---NTAAAT---------CGCGT-----------------TCCCCAAATTGATTGG-CGGTCACGTCGAGCT--T-CCAT-AGCGTAGTAGTAAAA------CCCTCGTTACTG-GTAATCGTCGCG-GCCAC-ACCGTTAAACCCCAAC--------TTCTG-----------------------AATGTTGACCTCGGATCA
>CBS189.34
GAGTT---TA-CA-ACTCC--CAAACCCC---TGTGAA---CATACCTTTACT-------------GTTGCCTCGGCGGATCAG---CCC----GCGCCCGGT-AAAACGGGA---------CGGC---------------------CCGCCAGAGG---------ACCCCTAAA-CCCTATTGTTTTC---------------ATGTAAC---TTCTGAGTAA-----------CAAAACAAAT------AAA------TCAAAACTTTCAACAACGGATCTCTTGGTTCTGGCATCGATGAAGAACGCAGCAAAATGCGATAAGTAATGTGAATTGCAGAATTCAGTGAATCATCGAATCTTTGAACG-CACATTGCGCCCGCCAGTA-TTCTGGCGGGCATGCCTGTTCGAGCGTCATTT-CAACCC-TCAAG--------CCCC------------TCCGGGTTTGGTGTTGGGGA--TCGGC----GAG---TCCCTTGG--GACAAGCCGG-----------------CTCCGAAATCTAGTGG-CGGTCTCGCT-GCAGCCT-CCAT-TGCGTAGTAGCTAA------CACCTCGCAACTG-GAACGCGGCGCG-GCCAA-GCCGTTAAACCCCCCA-----AACTTCTG-----------------------AATGTTGACCTCGGATCA
>CBS567.95
GAGTT----ATACAACTCC--CAAACCC---CTGTGAACA---TACC-ACA--------------CGTTGCTTCGGCGG-AGCGCCCCGG-------CGCCGGCGCCCCCC-A----------------------GGGGGCGG----CGGCCCGGATACCAA--------GGCGC---CCGCCGAGGGACCCA------AACACTGTCT-TCGCCGCCGGCGGAATCTACGTCTGAGTGAT------TTTACAAAATGAATCAAAACTTTCAACAACGGATCTCTTGGCTCTGGCATCGATGAAGAACGCAGCGAAATGCGATAAGTAATGTGAATTGCAGAATTCAGTGAATCATCGAATCTTTGAACG-CACATTGCGCCCGCCAGCA-CTCTGGCGGGCATGCCTGTCCGAGCGTCATTTACCACCC-TCGGG---CCCCCCTCG--------------GGGGCCCGGTGCTGGGG---GCACGG---------CCCAG----------GCCGC-----------------CCCCGAAATGCAGTGG-CGACCCCG-CCGCGTCCT--CCCCTGCGCAGTAGC------ACAAT-CTCGCACCGG-AAGCGCGGAGGCGGTCAC-GCCTGGAAACGCCCCA-------ACTCAACGC----------------------AGTTGACCTCGGATCA
>DAOMBT1003
GAGTTT--AC---AACTCC--CAAACCC-AATG-TGAAC---CATACCAAA-------------CTGTTGCCTCGGCGGGGTCA-----------CGCCCCGGGTGCGTCGC----------AGCCCCGGAACCAG---GCGC----CCGCCGGAGGGACCAA----C---CAAACTCTTTCTGTA--GTCCCCTCGCGG-ACGTTAT----------------TTTTACAGCTCTGAGCAAAAAT--TC--AAAATGAATCAAAACTTTCAACAACGGATCTCTTGGTTCTGGCATCGATGAAGAACGCAGCGAAATGCGATAAGTAATGTGAATTGCAGAATTCAGTGAATCATCGAATCTTTGAACG-CACATTGCGCCCGCCAGTA-TTCTGGCGGGCATGCCTGTCCGAGCGTCATTT-CAACCC-TCGAACCCCTCC-------GGGG-----------GGTCGGCGTTGGGGACTTCGGGAA---CCCCTAAGACGGG--A---TCCCGG-----------------CCCCGAAATACAGTGG-CGGTCTCGCC-GCAGCCT-CTCATG-CGCAGTAGTTTGCACAA----CTCGCACCGG-GAGCGCGGCGCG-TCCACGTCCGTAAAACACCC-------AACTTCTGA----------------------AATGTTGACCTCGGATCA
>AFTOLID52
GAGTT---AC---AACTCC--CAAACCCCAATGGTGAAC---GTTACCAAT-------------CNGTTGCCTCGGCGGGTTAAACTCTT----CTGCCCCGGGCGCGTCGC----------AGCCCCGGACCAAG---GCGC----CCGCCGGAGG-ACCAA----CTCGCAAACTCTTTTTGTATCATCCCATCGCGG-ATTTTCTAATAACTTCTGAGCTTTCTCGGCGCCCCTAGCGGGCGT--TTCGAAAACGAATCAAAACTTTCAACAACGGATCTCTTGGTTCTGGCATCGATGAAGAACGCAGCGAAATGCGATAAGTAATGTGAATTGCAGAATTCAGTGAATCATCGAATCTTTGAACG-CACATTGCGCCCGCCAGTAATTCTGGCGGGCATGCCTGTCCGAGCGTCATTT-CAACCC-TCGAGCCCCCCC-------GGGG-----------GGYCGGCGTTGGGGA--TCGG---------CTTACACC--------TGCCGG-----------------CCCCGAAATACAGTGG-CGGTCTCGCC-GCAGCCT-CTCCTGGCGCAGTAGTTTGCACA-----CTCGCAACGG-GAGCGCGGCGCG-TCCACGGCCGTGAAACACCCCA-----AACTTCTGA----------------------AAGGTTGACCTCGGATCA
>BCC8237
GAGTT----TCGCAACTCC--CAAACCCC--CTGTGAACC-GCTACCCAGAA-------------CGTTGCCTCGGCGG--GCTCGCCCC-------CGCCGGAGGACACCCA----------------------GAAACTCT----TCTCCAGCGTCCTCGCCGCGCAGCCCGT---CCCCTGCGAGGGCGG------CAGCCGGCGGGTCGCCTCTGAGTGGACATCCATCTCCCCGGCGCCTCGCCGGGAAAATGAATCAAAACTTTCAACAACGGATCTCTTGGCTCTGGCATCGATGAAGAACGCAGCGAAATGCGATAAGTAATGTGAATTGCAGAATTCAGTGAATCATCGAATCTTTGAACG-CACATTGCGCCCGCCAGCA-CTCTGGCGGGCATGCCTGTTCGAGCGTCATTT-CACCCC-TCAAG-CGCCCGTCGCT--------------TGGTGTTGGGGACCGGCCGCGCGCCC---------CCCAGCGC----C-CGCCGC-----------------CCCCCAAAGGCATCGG-CGGCCTCGCCCGCGTCCCTCCCCCTGCGCAGTAGC------G--ACGCTCGCACCGG-GAGCGCGGCGGCGGCCAC-AGCCGTGAAAACTCAC-------GGCCACCGCGTGTGGCCCT---------CAGAGTTGACCTCGAATCA
>CBS402.78
GAGTT-----TACAACTCC--CAAACCCTTA-TGTGAAC--AT-ACC---------------TACTGTTGCTTCGGCGGACTCGCCCCGGCGTCCGGACGGCCTCGCGCCGCC----------CGCGGCCCGGACCCAGGCGG----CCGCCGGAGACCC----------CCAAA---CTCT-GTATT---------------ATCAGCATT--TTCTGAATCC-----GCCGCAAGGC-AAAA--------CAAATGAATCAAAACTTTCAACAACGGATCTCTTGGTTCTGGCATCGATGAAGAACGCAGCGAAATGCGATAAGTAATGTGAATTGCAGAATTCAGTGAATCATCGAATCTTTGAACG-CACATTGCGCCCGCCAGCA-TTCTGGCGGGCATGCCTGTTCGAGCGTCATTT-CAACCC-TCGACTTC---CCTTTG-------------GGGAAATCGGCGTTGGGGA--ACGGCAG----------C-------ATACCGCCGG-----------------CCCCGAAATGAAGTGG-CGGCC-CGTCCGCGGCGA-CCTC-TGCGTAGTAATCCAAC--------TCGCACCGG-AACCCCGACGTG-GCCAC-GCCGTAAAACACCCAA-------CTT--CTG---------------------AACGTTGACCTCGGATCA
>CBS101247
GAGTT-----TACAACTCC--CAAACCCTTC-TGTGA-C--AT-ACC---------------TACCGTTGCTTCGGCGGACTCGCCC-GGCGTCCGGACG------------------------------CGGACCCAGGCGG----CCGCCGGAGACCC----------CCAAA---CTCT-GTATT---------------ATCAGCATC--TTCTGAATTC-----GCCGCAAGGC-AAAA--------CAAATGAATCAAAACTTTCAACAACGGATCTCTTGGCTCTGGCATCGATGAAGAACGCAGCGAAATGCGATAAGTAATGTGAATTGCAGAATTCAGTGAATCATCGAATCTTTGAACG-CACATTGCGCCCGCCAGCA-TTCTGGCGGGCATGCCTGTTCGAGCGTCATTT-CAACCC-TCGACCTC---CCCTCG-------------GGGAAGTCGGCGTTGGGGA--ACGGCAG----------C-------ACACCGCCGG-----------------CCCCGAAATGGAGTGG-CGGCC-CGTCCGCGGCGA-CCTC-TGCGTAGTAATCCAAC--------TCGCACCGG-AAACCCGACGCG-GCCAC-GCCGTAAAACACCCAA-------CTT--CTG---------------------AACGTTGACCTCGGATCA
>CBS891.72
GAGTTA----TTCTACTCC--CAAACCCC---TGTGAACT-TATACCTTTAC-------------TGTTGCTTCGGCGGGTT--AACGCCCCGGAAGGCCCGCG------AGG-----------GCCGCCGGAACC-AGGCGC----CCGCCGGGGGACC-----------CAAA---CTCTTGTATCTTTT---------TTATA-GCATG---TCTGAGTGG------------AATCATAAA-------CAAATGAATCAAAACTTTCAACAACGGATCTCTTGGTTCTGGCATCGATGAAGAACGCAGCGAAATGCGATAAGTAATGTGAATTGCAGAATTCAGTGAATCATCGAATCTTTGAACG-CACATTGCGCCCGCCAGTA-TTCTGGCGGGCATGCCTGTTCGAGCGTCATTT-CAACCC-TCAAGCCCCA---------------------GTGGCCTGGTGTTGGGGA--CCGGCGACCTCGCCCGGGGGAAC--ACCCC-------CGGCGCGTCCGCCGCCCCCGAAATGAATTGG-CGGCCCCGTC-GCGGGCCTCCTC-TGCGTAGTANCACA-------ACCTCGCAGC-GGGAGCGCGACGCG-GCAACTGCCGTAAAA--CGCC-----CAACTTTTTT---------------------TAGAGTTGACCTCGGATCA
>CPC33206
GAGTT--TTACCAAACTCCC-A-ACCCCTA--TGTGAAC--CATACCTTTCC-----------ACTGTTGCTTCGGCGGGACACGCCCCG-----GGTGCTGCGCGCCCCGGA---------------------ACCAGGCGC----CCGCCGGGGACCA-------TTTACAAA---CTCTT-----GTTTCTTACTA------CTGTATC--TTCTGAGCAAAACCGCCGAAAGGCGAAACAA------AA----CAATCAAAACTTTCAACAACGGATCTCTTGGTTCTGGCATCGATGAAGAACGCAGCGAAATGCGATAAGTAATGTGAATTGCAGAATTCAGTGAATCATCGAATCTTTGAACG-CACATTGCGCCCGCCAGTA-TTCTGGCGGGCATGCCTGTCCGAGCGTCATTT-CAACCC-TCGCCCACTCCCCTTTAGGGGGGA-------GACGGGCGGTGTTGGGGC--TCAGGCCGAAGGCGGCGGTTCTC--CGGAACCCGCCCGCCCCACGGGCCTGTCCCCTAAATGCAGTGG-CGGCCTCGCC-GCTGCCT-CCTC-CGCGTAGTAGCACAAA------CCTCGCGGGTG-GAAGGCGGCGCG-GCCACAGCCGTAAAACCCCCCA------ACTTTTTC----------------------AAGGTTGACCTCGGATCA
>CBS125165
GAGTT-----TACAACTCC--CAAACCCC---TGTGAAC---ATACCTTT-------------ACTGTTGCTTCGGCGGGATCGCCCCGG------CGCCCTC-GGGCCCGGA---------------------CCCAGGCGC----CCGCCGGAGGACC-----------CAAA---CTCTTGTTTTCCTT------------TGTGATTT--CTCTGAGTGA----------------TACAA------GCAAATAAATTAAAACTTTCAACAACGGATCTCTTGGTTCTGGCATCGATGAAGAACGCAGCGAAATGCGATAAGTAATGTGAATTGCAGAATTCAGTGAATCATCGAATCTTTGAACG-CACATTGCGCCCGCCAGTA-CTCTGGCGGGCATGCCTGTTCGAGCGTCATTT-CAACCC-TCAAGCCCCT--------------------TCGGGCTTGGTGTTGGGGA--TCGGCCTGCGGCGTCTGACGCCG-----TGGCCGG-----------------CCCCGAAATCTAGTGG-CGGTCTCGCT-GTAGTCC-TCCTCTGCGTAGTAGCACAC--------CTCGCACCGG-A-ACTCAGCGCG-GCCAC-GCCGTTAAACC-CCAA-------CTTTCTG----------------------AAGTTTGACCTCGGATCA
>CBS125148
GAGTT-----TACAACTCC--CAAACCCC---TGTGAAC---ATACCTTT-------------ACTGTTGCTTCGGCGGGATCGCCCCGG------CGCCCTC-GGGCCCGGA---------------------CCCAGGCGC----CCGCCGGAGGACC-----------CAAA---CTCTTGTTT-CCAT------------TGTGATT---CTCTGAGTGA----------------TACAA------GCAAATAAATTAAAACTTTCAACAACGGATCTCTTGGTTCTGGCATCGATGAAGAACGCAGCGAAATGCGATAAGTAATGTGAATTGCAGAATTCAGTGAATCATCGAATCTTTGAACG-CACATTGCGCCCGCCAGTA-CTCTGGCGGGCATGCCTGTTCGAGCGTCATTT-CAACCC-TCAAGCCCCT--------------------TCGGGCTTGGTGTTGGGGA--TCGGCCTGCGGCGTCTGACGCCG-----TGGCCGG-----------------CCCCGAAATCTAGTGG-CGGTCTCGCT-GTAGTCC-TCCTCTGCGTAGTAGCACAC--------CTCGCACCGG-A-ACTTAGCGCG-GCCAC-GCCGTTAAACC-CCAA-------CNNNNNNNNNNNNNNNNNNNNNNNNNNNNNNNNNNNNNNNNNNNNNN
>DY101711
GAGTT-----TACAACTCC--CAAACCCC---TGTGAACT-TATACCGTCAC--------------GTTGCTTCGGCGGGA----ATCGCCCCGGCTGCCCC-TCGC---GGGC----------GGACCGGATCCCAGTGCGC----CCGCCGGAGGACCAA---------CAAA---CTCTTCTGTCTCTC---------ATAGCGGCATG---TCTGAGTGG------------ATTTTATA--------CAAATGAATCAAAACTTTCAACAACGGATCTCTTGGTTCTGGCATCGATGAAGAACGCAGCGAAATGCGATAAGTAATGTGAATTGCAGAATTCAGTGAATCATCGAATCTTTGAACG-CACATTGCGCCCGCCAGTA-TTCTGGCGGGCATGCCTGTTCGAGCGTCATTT-CAACCC-TCAAGCCCCC---------------------CGGGTTTGGTGTTGGGTG--CCGGCGTCCAGCGCTCCCCCCG---------------CGGAGCGCCCGCCGCCCCCGAAATGGATTGG-CGGTCTCGTC-GCAGCCT-CCCT-TGCGTAGTAACATACC-----ACCTCGCATGGCGGAGCGCGGCGCG-GCCACTGCCGTAAAA--CAACC----CAATTTCTC----------------------AAGAGT-GACCTCGGATCA
>DY101712
GAGTT-----TACAACTCC--CAAACCCC---TGTGAACT-TATACCGTCAC--------------GTTGCTTCGGCGGGA----ATCGCCCCGGCTGCCCC-TCGC---GGGC----------GGACCGGATCCCAGTGCGC----CCGCCGGAGGACCAA---------CAAA---CTCTTCTGTCTCTC---------ATAGCGGCATG---TCTGAGTGG------------ATTTTATA--------CAAATGAATCAAAACTTTCAACAACGGATCTCTTGGTTCTGGCATCGATGAAGAACGCAGCGAAATGCGATAAGTAATGTGAATTGCAGAATTCAGTGAATCATCGAATCTTTGAACG-CACATTGCGCCCGCCAGTA-TTCTGGCGGGCATGCCTGTTCGAGCGTCATTT-CAACCC-TCAAGCCCCC---------------------CGGGTTTGGTGTTGGGTG--CCGGCGTCCAGCGCTCCCCCCG---------------CGGAGCGCCCGCCGCCCCCGAAATGGATTGG-CGGTCTCGTC-GCAGCCT-CCCT-TGCGTAGTAACATACC-----ACCTCGCATGGCGGAGCGCGGCGCG-GCCACTGCCGTAAAA--CAACC----CAATTTCTC----------------------AAGAGT-GACCTCG-ATCA
>Marsonsn
GAGTT---TCCGCAACTCC--CAAACCCA---TGTGAACCTCATACCCGTCTA-----------CCGTTGCCTCGG-CGGGCGCGCCCGCCGCAG----------GAACCGGA----------------------------------CCCCC-----------------AACCTT---CTGTATCTCTGCCC------------GCAGTGTC--TTCTGATTGG---------------ATCTAA------ACAAATGAATCAAAACTTTCAACAACGGATCTCTTGGTTCTGGCATCGATGAAGAACGCAGCGAAATGCGATACGTAATGTGAATTGCAGAATCCAGTGAACCATCGAATCTTTGAACG-CACATTGCGCCCGCCAGTA-CTCTGGCGGGCATGCCTGTCCGAGCGTCATTT-CAACCC-TCAAGCCCTGCT------T----GGTG--TTGGGGACCGGCGAT---GA--CCTCT----CCG---CAGGGAGC--GAATCGCCGC-----------------CCCCGAAATGAATTGG-CGACCGCGCC-GCAGCGT-CCCCCTGCGCAGTAGCACACA------CCTCGCACCGG-GAGCTCGACGCG-GCCACTGCCGCAAGACGCCCGAAG--CCTCTCTCA-----------------------GGAGTTGACCTCGGATCA
>CBS151.29
GAGTT---TA-CA-ACTCC--CAAACCCC---TGTGAA---CATACCTATC---------------GTTGCCTCGGCGGTGCCCGCTCCG------------------GCGGC----------------------------------CCGCCAGAGGA--------CCCCC-AAA---CTCTTGTTTTATAC------------AGTA--TC--TTCTGAGTAA-----------CACGATTAAA------TAAA-----TCAAAACTTTCAACAACGGATCTCTTGGTTCTGGCATCGATGAAGAACGCAGCGAAATGCGATAAGTAATGTGAATTGCAGAATTCAGTGAATCATCGAATCTTTGAACG-CACATTGCGCCCGCCAGTA-TTCTGGCGGGCATGCCTGTTCGAGCGTCATTT-CAACCC-TCAAG------CCCCC----------------GGGCTTGGTGTTGGGGA--TCGGC----GTG----CCCTCGC--GGCGCGCCGT-----------------CCCCTAAATCTAGTGG-CGGTCTCGCT-GTAGCTT-CCTC-TGCGTAGTAGCAACA--------CTCGCACTGG-A-TCGCAGCGCG-GCCAC-GCCGTTAAACCCCCCA-------CTTCTGA----------------------AAGTTTGACCTCGGATCA
>CBS217.67
GAGTT---TA-CA-ACTCC--CAAACCCC---TGTGAA---CATACCTATC---------------GTTGCCTCGGCGGTGCCCGCTCCG------------------GCGGC----------------------------------CCGCCAGAGGA--------CCCCCAAAC---TCTTTGTTTATTAC------------AGTA--TC--TTCTGAGTAA-----------CACGATTAAA------TAAA-----TCAAAACTTTCAACAACGGATCTCTTGGTTCTGGCATCGATGAAGAACGCAGCGAAATGCGATAAGTAATGTGAATTGCAGAATTCAGTGAATCATCGAATCTTTGAACG-CACATTGCGCCCGCCAGTA-TTCTGGCGGGCATGCCTGTTCGAGCGTCATTT-CAACCC-TCAAG------CCCCC----------------GGGCTTGGTGTTGGGGA--TCGGC----CTG---CCCCCCGC--GGCGGGCCGT-----------------CCCCCAAATCTAGTGG-CGGTCTCGCT-GCAGCTT-CCTC-CGCGTAGTAGCAACA--------CTCGCGCTGG-A-GCGCAGCGCG-GCCAC-GCCGTTAAACCCCCCA-------CTTCTGA----------------------AAGGTTGACCTCGGATCA
>CBS118984
GAGTT---TA-CAAACTCC--CAAACCCC---TGTGAA---CATACCCATC---------------GTTGCCTCGGCGGTG------CCC----GCTCC-----------GGC---------GGC----------------------CCGCCAGAGG---------ACCCTCAAA---CTCTTGTTTTAT--------------ACAGCATC--TTCTGAGTAA-----------CACGA-TTAA------ATCAAA---TCAAAACTTTCAACAACGGATCTCTTGGTTCTGGCATCGATGAAGAACGCAGCGAAATGCGATAAGTAATGTGAATTGCAGAATTCAGTGAACCATCGAATCTTTGAACG-CACATTGCGCCCGCCAGTA-TTCTGGCGGGCATGCCTGTTCGAGCGTCATTT-CAACCC-TCAAG----------CC------------CCCGGGCTTGGTGTTGGGGA--TCGGC----GTG---CCCT-CGC--GGCGCGCCGC-----------------CCCCTAAATCTAGTGG-CGGTCTCGCT-GCAGCTT-CCTC-TGCGTAGTAGCACA--------CCTCGCACC-G-GAGAGCAGCGCG-GCCAC-GCCGTGAAACCCCCCA-------CTTCTGA----------------------AAGGTTGACCTCGGATCA
>CBS182.36
GAGTT---TA-CA-ACTCC--CAAACCCC---TGTGAA---CATACCTATC---------------GTTGCCTCGGCGGTGCCCGCTCCG------------------GCGGC----------------------------------CCGCCAGAGGA--------CCCCC-AAA---CTCTTGTTTTATAC------------AGTA--TC--TTCTGAGTAA-----------CACGATTAAA------TAAA-----TCAAAACTTTCAACAACGGATCTCTTGGTTCTGGCATCGATGAAGAACGCAGCGAAATGCGATAAGTAATGTGAATTGCAGAATTCAGTGAATCATCGAATCTTTGAACG-CACATTGCGCCCGCCAGTA-TTCTGGCGGGCATGCCTGTTCGAGCGTCATTT-CAACCC-TCAAG------CCCCC----------------GGGCTTGGTGTTGGGGA--TCGGC----GTG----CCCTCGC--GGCGCGCCGT-----------------CCCCTAAATCTAGTGG-CGGTCTCGCT-GTAGCTT-CCTC-TGCGTAGTAGCAACA--------CTCGCACTGG-A-TCGCAGCGCG-GCCAC-GCCGTTAAACCCCCCA-------CTTCTGA----------------------AAGTTTGACCTCGGATCA
>ICMP6360
GAGTT---GC-AAAACTCCCACAAACCAT---CGCGAAT--CTTACCCGTACG-------------GTTGCCTCGGCGCTGGCGGTCCGGAAAGGCCCTCGGGCCCTCCCGGATCCTC----GGGTCTCCCGCTCGCGGGAGG----CTGCCCGCCGG--AGTGCCGAAACTAAA---CTCTTGATATCTT-------------ATGTC-T---CTCTGAGTAA-----------ACTTTTAAAT------AAG------TCAAAACTTTCAACAACGGATCTCTTGGTTCTGGCATCGATGAAGAACGCAGCGAAATGCGATAAGTAATGTGAATTGCAGAATTCAGTGAATCATCGAATCTTTGAACG-CACATTGCGCTCGCCAGTA-TTCTGGCGAGCATGCCTGTTCGAGCGTCATTT-CAACCA-TCAAG-------------------------CTCTGCTTGC-GTTGGGGA--TCCGC----G-G---CTGTCC---------GCGGT-----------------CCCTCAAAATCAGTGG-CGGGCTCGCTAGTCA--C-ACCG-AGCGTAGTAACTCTA------CA-TCGCTATGG-TCGTGCGGCGGG-TTCTT-GCCGTAAAACCCCCCA--------TTTCT-----------------------AAGGTTGACCTCGGATCA
>EFCC10125
GAGTT----GCCCGACTCC--CAAACCCA--CTGTGAACC-G-TACCCAGA--------------CGTTGCCTCGGCGGCGGCGCGACCC-------TCCCCGGGGGCGCC---------------------------GCCCG----CCGCCAGAGGGCCC---------CCAAA---CTCCTGA---------------ATTCAGCG---CACCGTCGCGTGTCCCTCTGAGTCCCC----------CAGAAAAACGAATCAAAACTTTCAACAACGGATCTCTTGGTTCTGGCATCGATGAAGAACGCAGCGAAATGCGATAAGTAATGTGAATTGCAGAATTCAGTGAACCATCGAATCTTTGAACG-CACATTGCGCCCGCCAGCA-CTCTGGCGGGCATGCCTGTTCGAGCGTCATTT-CAACCC-TCGAGGCCCCCCCCGGG--------------GGGGCCCGGTGTTGGGGGAGGCGTCC---------CGCAAGGG----T-CGCCCC-----------------CCCCGAAATGCAGTGG-GGACCGTCGCCGCGGCCT--CCCCTGCGAAGTAGC------ACAGCGAACGCACCGG--AGCGCGGAGACGGTCACNNNNNNNNNNNNNNNNNNNNNNNNNNNNNNNNNNNNNNNNNNNNNNNNNNNNNNNNNNNNNNNNNNNNNNN
>EFCC7287
GAGTC----ACCA--CTCC--CAAACCCC--CTGCGAAC-----ACCACAGC-------------AGTTGCCTCGGCGG------GACCG-------CCCCGG-CGCCCCA------------------------GGG--CCC----GGACCAGGGCGCCCGCCG-----GAGGA---CCCCCAG---------------ACCCTCCTG-TCGCAGTGGCATCTCTC----AGTCAAGAAG-------CAAGCAAATGAATCAAAACTTTCAACAACGGATCTCTTGGTTCTGGCATCGATGAAGAACGCAGCGAAATGCGATAAGTAATGTGAATTGCAGAATTCAGTGAACCATCGAATCTTTGAACG-CACATTGCGCCCGCCAGCA-CTCTGGCGGGCATGCCTGTCCGAGCGTCATCT-CAACCC-TCGAGCCCCCCGCCTCG--------------CGGCGGCGGGGCCCGGCCTTGGGGGT---------CACGGCCC----CGCGCCGC-----------------CCCCTAAACGCAGTGG-CGACCCCG-CCGCGGC-T--CCCCTGCGCAGTAGCTCACT-GAGAACCTCGCACCGG-AGGCGCGGAGGCGGTCAC-GCCGTGAAACCACCAC-------ACCCTCC------------------------AGTTGACCTCGGATCA
>OSC111000
GAGTT----ACAAGACTCC--CAAACCCC--CTGTGAACC-G-TACCCCACG-------------CGTTGCCTCGGCGG------GGCAG-------CCCCGGGCGCCCCC------------------------GCGGCCCC----GGACCAAGGCGCCCGCCG-----GAGGA---CCACCAG---------------ACTCTC-TG-TCGCAGTGGCATTTCTCTCCGAGTCAAAAAAA----AACAAGCAAATGAATCAAAACTTTCAACAACGGATCTCTTGGTTCTGGCATCGATGAAGAACGCAGCGAAATGCGATAAGTAATGTGAATTGCAGAATTCAGTGAATCATCGAATCTTTGAACG-CACATTGCGCCCGCCAGCA-CTCTGGCGGGCATGCCTGTCCGAGCGTCATTT-CAACCC-TCGAGCCCCCCCACCCC--------------CCCGGGCGGGACTCGGCGTTGGGGGTA--------CCCGGCCC----TGCGCCGC-----------------CCCCGAAATGCAGTGG-CGACCCCG-CCGCGACCT--CCCCTGCGCAGTAGCTCCCA-GAGAACCTCGCACCGG-CGGCGCGGAGGCGGTCAC-GCCGTGAAACACCC----------TCCACA------------------------GGTTGACCTCGGATCA
>DY101741
GAGTT----ATCCAACTCC--CAAACCCTT-CTGTGAACC-TATACCGACA--------------CGTTGCTTCGGCGGGAACAGCCCCGGC--GCCGCCCTCGCGGCGCGGC-----------------CGGACCCAGGCGC----CCGCCGGAGGACCACACA-----CCAAA---CTCTTGAATTTCTT------------CAGGCGTC--TTCTGAGTGG--------------AATCTAA------AAAAATGAATCAAAACTTTCAACAACGGATCTCTTGGTTCTGGCATCGATGAAGAACGCAGCGAAATGCGATACGTAATGTGAATTGCAGAATTCAGTGAATCATCGAATCTTTGAACG-CACATTGCGCCCGCCAGCA-TTCTGGCGGGCATGCCTGTCCGAGCGTCATTT-CAACCC-TCAAGCCCCG---------------------GCGGCTTGGTGCTGGGGG--ACGGCCC--------GCCGATCGCGCGCGGGCCAC-----------------CCCCGAAATGAATTGG-CGGCCTCGGC-GCCGCCT-CCCCCTGCGTAGTAGCGACAGCAA--GTCTCGCACCGG-GAGCGCGCCGCG-GCCACTGCCGTAAAACGCCCAA-------CTTTTTC----------------------AGAGTTGACCTCGGATCA
>SD05361
GAGTT----ATCCAACTCC--CAAACCCTT-CTGTGAACC-TATACCGACA--------------CGTTGCTTCGGCGGGAACAGCCCCGGC--GCCGCCCTCGCGGCGCGGC-----------------CGGACCCAGGCGC----CCGCCGGAGGACCACAC-------CAAA---CTCTTGAATTTCTT------------CAGGCGTC--TTCTGAGTGG--------------AATCTAA------AAAAATGAATCAAAACTTTCAACAACGGATCTCTTGGTTCTGGCATCGATGAAGAACGCAGCGAAATGCGATACGTAATGTGAATTGCAGAATTCAGTGAATCATCGAATCTTTGAACG-CACATTGCGCCCGCCAGCA-TTCTGGCGGGCATGCCTGTCCGAGCGTCATTT-CAACCC-TCAAGCCCCG---------------------GCGGCTTGGTGCTGGGGG--ACGGCCC--------GCCGATCGCGCGCGGGCCAC-----------------CCCCGAAATGAATTGG-CGGCCTCGGC-GCCGCCT-CCCCCTGCGTAGTAGCGACAGCAA--GTCTCGCACCGG-GAGCGCGCCGCG-GCCACTGCCGTAAAACGCCCAA-------CTTTTTC----------------------AGAGTTGACCTCGGATCA
>SD05362
GAGTT----ATCCAACTCC--CAAACCCTT-CTGTGAACC-TATACCGACA--------------CGTTGCTTCGGCGGGAACAGCCCCGGC--GCCGCCCTCGCGGCGCGGC-----------------CGGACCCAGGCGC----CCGCCGGAGGACCACAC-------CAAA---CTCTTGAATTTCTT------------CAGGCGTC--TTCTGAGTGG--------------AATCTAA------AAAAATGAATCAAAACTTTCAACAACGGATCTCTTGGTTCTGGCATCGATGAAGAACGCAGCGAAATGCGATACGTAATGTGAATTGCAGAATTCAGTGAATCATCGAATCTTTGAACG-CACATTGCGCCCGCCAGCA-TTCTGGCGGGCATGCCTGTCCGAGCGTCATTT-CAACCC-TCAAGCCCCG---------------------GCGGCTTGGTGCTGGGGG--ACGGCCC--------GCCGATCGCGCGCGGGCCAC-----------------CCCCGAAATGAATTGG-CGGCCTCGGC-GCCGCCT-CCCCCTGCGTAGTAGCGACAGCAA--GTCTCGCACCGG-GAGCGCGCCGCG-GCCACTGCCGTAAAACGCCCAA-------CTTTT-C----------------------AGAGT-GACCTCG-ATCA
>LMM
GAGTT---T--ACAACTCC--CAAACCCC---TGTGAAC---ATACC--TCTG-----------TTGCTTCGGCGGACAGCCCCGGCCCCCGCGCC---------GATCCGGG----------------------------------CCCCGCCGGAGG------GAAGAAAAAA---CCATGTCTTT-TAT------------AGAGAATC--ATCTGAGTCA---------------AAAAAA------ACAAAT-AATCAAAACTTTCAACAACGGATCTCTTGGTTCTGGCATCGATGAAGAACGCAGCGAAATGCGATAAGTAATGTGAATTGCAGAATTCAGTGAATCATCGAATCTTTGAACG-CACATTGCGCCCGCCAGCA-TTCTGGCGGGCATGCCTGTTCGAGCGTCATTT-CAACCC-TCGCGCCCATCCGGGCTGC----GGTG--TTGGGGACCGGCA-----GA--CCCGC----CCT---CCGGG-GC--GG--CGCCGC-----------------CCCCCAAATCCAGTGG-CGGTCTCGCT-GCAGCCT-CCCT-TGCGTAGTAGCACAC--------CTCGCACCGG--AGCGCAGCGCG-GCCAC-GCCGTAAAACCCCCGA-----CCCCCCTT-----------------------GAGTTTGACCTCGGATCA
>CBS425.67
AGAGTGCCTTTTGG-CTCTC-C-AACCCAC--TGTGAAC--AT-ACCT---------------ACGTTTCCCTCGGCGGGCTCAGCGC-------GCGGCGGTCTT-CCG-------------------------TCTCGCGT----CCGCCGGGGGCA---------CC-TAAA---CTCTG-----ATTTATATCG--------TGTATC--T-CTGAG-GG----GCGAAAGCCCGTAAAAC------AAAA-TGAATCAAAACTTTCAACAACGGATCTCTTGGCTCTGGCATCGATGAAGAACGCAGCGAAATGCGATAAGTAATGTGAATTGCAGAATTCAGTGAATCATCGAATCTTTGAACG-CACATTGCGCCCGCCGGCA-CTCCGGCGGGCATGCCTGTCCGAGCGTCATTT-CAACCC-TCGGGC-CCACCCTTCGCGGGGAA-------CGGGCCCGGCGTTGGGGA--CCGGA-----GGCCGCCTCGGC----GGCACCCGCA----------------TCCCTAAATTCAGTGG-CGGTCGCGCC-GCAGCCT-CCC--TGCGTAGTAGCACA--------CCTCGCA-CCG-GAGAGCGGCATG-GCCAC-GCCTCGAGCTCCCCCT------AATTT-TT----------------------TCAGGTGACCGNNNNNNN
>CBS144929
AGAGTGCCTTTAGG-CTCTC-C-AACCCAT--TGTGAAC--AT-ACCT---------------ACGTTTCCCTCGGCGGGTCAAGCGC-------GCTGGG---CCTCCGGGT---------------------CCTGGGCGT----CCGCCGGGGGCA---------CT-CAAA---CCCGA-----ATTTTTA--G--------TGAATT--T-CTGAG-GG----GCGAAAGCCCGTAAAAA------AA---TAAATCAAAACTTTCAACAACGGATCTCTTGGCTCTGGCATCGATGAAGAACGCAGCGAAATGCGATAAGTAATGTGAATTGCAGAATTCAGTGAATCATCGAATCTTTGAACG-CACATTGCGCCCGCCGGCA-CTCCGGCGGGCATGCCTGTCCGAGCGTCATTT-CAACCC-TCGGGA-CCCCGTCTAGGCGGG-----------GTACCGGTGTTGGGGA--TCAGG-----GTC--CTCCG------GGCCCCTGC-----------------CCCCTAAATACAGTGG-CGGTCGCGCC-GCAGCCT-CCCC-TGCGTAGTAATGCA--------CATCGCA-CCG-GAGAGCGGCACG-GCCAC-GCCGTAAAACCCCCCA------ATTTT-TA----------------------CAGGTTGACCTCGGATCA
>CBS959.72
NNNNNNNNNNNNNNNNNNNNNNNNNNNNNNNNNNNNNNNNNNNNNNNNNNNNNNNNNNNNNNNNNNNNTCCCTCGGCGGGCTCAGCGC-------GCGGCGGTCCTCCCGGGC---------------------CCCGCGCGT----CCGCCGGGGGCC---------AG-CAAA---CTCGA-----ATTTACTACG--------TGTATC--T-CTGAG-GG----GCGAAAGCCCGTAAAAC------AAAAATGAATCAAAACTTTCAACAACGGATCTCTTGGCTCTGGCATCGATGAAGAACGCAGCGAAATGCGATAAGTAATGTGAATTGCAGAATTCAGTGAATCATCGAATCTTTGAACG-CACATTGCGCCCGCCAGCA-CTCTGGCGGGCATGCCTGTCCGAGCGTCATTT-CAACCC-TCAGGC-CCCCCGTCCGCGGGGAA-------CCGGCCTGGCGTTGGGGC--TCAGC-----GGC--CTTCACC----GGCCCCTGT-----------------CCCCGAAATTCAGTGG-CGGTCGCGCC-GCAGCCT-CCCC-TGCGTAGTAGCACA--------CCTCGCA-CCG-GAGAGCGGCACG-GCCAC-GCCGTAAAACCCCCCA------GTTTTACC----------------------AAGGTTGACCTCGGATCA
>CBS217.35
AGAGTGCCTTTTGGGCTCTC-C-AACCCAC--TGTGAAC--AT-ACCT---------------ACGTTTCCCTCGGCGGGCTCAGCGC-------GCGGCGGTACTCCCG-------------------------CCTCGCGT----CCGCCGGGGGCC---------CC-CAAA---CTCGA-----ATTTACTACG--------TGTATC--T-CTGAG-GG----GCGAAAGCCCGTAAAAC------AAAA-TGAATCAAAACTTTCAACAACGGATCTCTTGGCTCTGGCATCGATGAAGAACGCAGCGAAATGCGATAAGTAATGTGAATTGCAGAATTCAGTGAATCATCGAATCTTTGAACG-CACATTGCGCCCGCCGGCA-CTCCGGCGGGCATGCCTGTCCGAGCGTCATTT-CAACCC-TCGGGC-CCACCCTTCGCGGGGAT-------CGGGCCCGGCGTTGGGGA--CCGGA-----GGCCGCCTCGGC----GGCACCCGC-----------------CCCCTAAATTCAGTGG-CGGTCGCGCC-GCAGCCT-CCCC-TGCGTAGTAGCACA--------CCTCGCA-CCG-GAGAGCGGCACG-GCCAC-GCCTCGAAACCCCCCA------ATTTA-TC----------------------AAGGTTGACCTCGGATCA
>CBS243.59
AGAGTGCCTTTTGG-CTCTC-C-A-CCCAC--TGTGAAC--AT-ACCT---------------ACGTTTCCCTCGGCGGGCTCAGCGC-------GTTGCGGTTCTGCCG-------------------------CCTCGCGT----CCGCCGGGGGCA---------CC-CAAA---CTCGA-----ATTTATATCG--------TGTATC--T-CTGAG-GG----GCGAAAGCCCGTAAAAC------AAA--TGAATCAAAACTTTCAACAACGGATCTCTTGGCTCTGGCATCGATGAAGAACGCAGCGAAATGCGATAAGTAATGTGAATTGCAGAATTCAGTGAATCATCGAATCTTTGAACG-CACATTGCGCCCGCCGGCA-CTCCGGCGGGCATGCCTGTCCGAGCGTCATTT-CAACCC-TCGGGC-CCACCCCTCGCGGGGAA-------CGGGCCCGGCGTTGGGGA--CCGGA-----GGCCGCCCCGGC----GGCACCCGC-----------------CCCCTAAATTCAGTGG-CGGTCGCGCC-GCAGCCT-CCCC-TGCGTAGTAGCACA--------CCTCGCA-CCG-GAGAGCGGCACG-GCCAC-GCCTCGAAA-CCCCCC------AATTT-TT----------------------CAGGTTGACCTCGGATCA
>EFCC6279
GAGTTC---TCCCAACTCCC-AGAACCCAC--AGCGAACCCGATACCGTAGA-------------TGTTGCCCCCGCGCGGGCGCCGGCGGC-------------------------------------------------------CCGCCGGGGGGCC----------CGGAA---CTCTTCTGT------------------GAAAATGTTTTCTTAGCGA-------------TCGAGTGG-------GGAATGAATCAAAACTTTCAACAACGGATCTCTTGGCTCCGGCATCGATGAAGAACGCAGCGAAATGCGATAAGTAGTGTGAATTGCAGAACTCAGTGAACCATCGAATCTTTGAACG-CACATTGCGCCCGCCAGCA-CTCTGGCGGGCATGCCTGTTCGAGCGTCGTTTTCAACCCCTCAGGCGCCTCCCCCCCCCCCGGGGGGGCGGCGGGCCTGGTGTTGGGGA--CCGGC----------CCCCCCGC------GGCCGC-----------------CCCCGAAATGGATCGG-CGGCCTCGCCCGCGGCCT--CCCTTGCGCAGTAGACGTGTCACCGCGATCGCAACCGGGAGCCAGGCGAG-GCCACTGCCGTAAAACCGCGTC----CGCCCCCAGCAGAANNNNNNNNNNNNNNNNNNNNNNNNNNNNNNNNNNNN
>CBS116.25
GAGTT----ATACAACTCC--CAAACCCTT--TGTGAAC--CTTACCA-------------CTTACGTTGCTTCGACGGAA-CGCGCTGGTGT-CGCCCTCA---------CG----------GGTGCCCCAGGTCAACGCGC----CCGCCGGAGACCA-----------TAAA---CTCTTGATTTTGCGAA---------AGCAGTATTC-TTCTGAGTG------GCCGAAAGGCAAAAAA------ACAAATGAATCAAAACTTTCAACAACGGATCTCTTGGTTCTGGCATCGATGAAGAACGCAGCAAAATGCGATAAGTAATGTGAATTGCAGAATTCAGTGAATCATCGAATCTTTGAACG-CACATTGCGCCCGCCAGCA-TTCTGGCGGGCATGCCTGTTCGAGCGTCATTT-CAACCC-TCGACTTCACGTCTTTACGGAC--------GAGAAGCCGGTGTTGGGGC--GCGGCGATCGAG-----CCTAGC--TC-GCGCCGG-----------------CTCCGAAATTTAGTGG-CGGCC-CGTT-GCGGCGA-CCTC-TGCGTAGTAACTTAACC-------TCGCACTGG-GACAGCAGCGCG-GCCAC-GCCGTAAAACCCCCGA-------CTTTTTTT---------------------AAGGTTGACCTCGAATCA
>CBS101267
GAGTTT---ATCCAACTCC--CAA-CCCTA--TGTGAAC--CT-ACC--------------TTTATGTTGCTTCGGCGGTCTCGCGCCGGGCTGCTCCCCTA---------GG----------GGGCTCCCGGGACCACGCGT----CCGCCGGAGACCA-----------CAAA---CTCTTGATTTTGCGAA---------AGCAGTATTA-TTCTGAGTG------GCCGAAAGGCAAAAAA-------CAAATGAATCAAAACTTTCAACAACGGATCTCTTGGTTCTGGCATCGATGAAGAACGCAGCGAAATGCGATAAGTAATGTGAATTGCAGAATTCAGTGAATCATCGAATCTTTGAACG-CACATTGCGCCCGCCAGCA-TTCTGGCGGGCATGCCTGTTCGAGCGTCATTT-CAACCC-TCGAGCTC--GTCTTCATTGAC--------GAGA--TCGGTGTTGGGAC--CCGGCGAGCGGGGGACTCACGTC--CCTCTGCCGG-----------------TCCCGAAATTCAGTGG-CGGCC-CGTT-GCGGCGA-CCTC-TGCGTAGTAACTTAACC-------TCGCACTGG-GACAGCAGCGCG-GCCAC-GCCGTAAAACCCCCGA-------CTTTTTT----------------------AAGGTTGACCTCGAATCA
>CBS704.86
GAGTTT---ATCCAACTCC--CAA-CCCTA--TGTGAAC--CT-ACC--------------TTTATGTTGCTTCGGCGGTCTCGCGCCGGGTTGCTCCCTT----------GG----------GGGCTCCCGGGACCACGCGT----CCGCCGGAGACCA-----------AAAA---CTCTTGATTTTGCGAA---------AGCAGTATTA-TTCTGAGTG------GCCGAAAGGCAAAAAA-------CAAATGAATCAAAACTTTCAACAACGGATCTCTTGGTTCTGGCATCGATGAAGAACGCAGCGAAATGCGATAAGTAATGTGAATTGCAGAATTCAGTGAATCATCGAATCTTTGAACG-CACATTGCGCCCGCCAGCA-TTCTGGCGGGCATGCCTGTTCGAGCGTCATTT-CAACCC-TCGAGCTC--GTCTTCATTGAC--------GAGA--TCGGTGTTGGGAC--CCGGCGAGCGGGG-ACTCTTGTC--CC-CTGCCGG-----------------CCCCGAAATTCAGTGG-CGGCC-CGTT-GCGGCGA-CCTC-TGCGTAGTAACTTAACC-------TCGCACCGGTAACAGCATCGTG-GCCAC-GCCGTAAAACCCCCGA-------CTTTTTT----------------------AAGGTTGACCTCGAATCA
>AFTOLID216
GAGTT---TT-TGTACTCTA-CAAACCATG--TGTGAA---CATACCCTTCTTCTATAAGACGAACGCTGCTTTGGTGGTTTTGAGCCCC----GTTTCCTGTTAAAAAGGGA---------AGAAGGGGGGCAAACTCTAAG----CTGCCGGCAGCATAGTCTTACCACTAAAACTCTTTTATTTTTTTTACTAGAAATTTGATTTCAT---TGCTGAGTGG-----------CATAAACTAT------AAAAAG---TTAAAACTTTCAACAACGGATCTCTTGGCTCTAGCATCGATGAAGAACGCAGCGAAATGCGATAAGTAATGTGAATTGCAGAATTCAGTGAATCATCGAATCTTTGAACG-CACATTGCGCCTGGCAGTA-TTCTGCCAGGCATGCCTGTCCGAGCGTCATTT-CACCAC-TCAAGAAATACTTTTTT------------TTTTTTCTTGGTGTTGGAGG--TCC-T----GTT---CTTTACTG--AGCAGGCCG--------------------CCGAAATGTATCGG-CTGTTATACTTGCCAACT-CCCC-TGTGTAGTACTAAAATTTATTTTTTCACACTTT-GAAGTTCCTGTGTAACAT-GCCGTTAAACCCTCAATATCCAACTTCTGTTGAATTATTATTATTTTTTTACAAGGTTGACCTCGGATCA
>ATCC18851
GAGTT-----AACAACTCCC-AAACCCCTA--TGTGAACC-TATACCAAAC---------------GTTGCTTCGGCGGGAACGCCCCGG--------CTCA----GCCCGGA---------------------ACCAGGCGC----CCGCCGAGGAC----------CCCCAAA---CTCATGT-TTTCTT------------ACAGTTTT--TTCTGAGTGG--------------CAAACGC------AAAA-TAAATTAAAACTTTTAACAACGGATCTCTTGGCTCTGGCATCGATGAAGAACGCAGCGAAATGCGATAAGTAATGTGAATTGCAGAATTCAGTGAATCATCGAATCTTTGAACG-CACATTGCGCCCGCCAGCA-TTCTGGCGGGCATGCCTGTCCGAGCGTCATTT-CAACCC-TCAGGGTCCCTCCGCCTCGCGCGGT-----CGGAGCCTGGTGTTGGGGA--TCGGCC---------CGCCCCGC--GCGGCGCCGT-----------------CCCCCAAATACAGTGG-CGGTCCCGCC-GCAGCCT-CCCC-TGCGCAGTAGTTATCA------ACTCGCA-CTG-GAGCGCGGCGCG-GCCAC-GCCGTAAAACCCCCGA-------CTTTCTG----------------------AACGTTGACCTCGGATCA
>GJS7487
GAGTTT--AT---AACTCC--CAAACCC-AATG-TGAAC---ATACCTATT-------------CTGTTGCTTCGGCGGGATCG---CCC----CGGGCGCGGCCGCAAGGCC---------AGCACCGGATCCAACGTGCGC----CCGCCGGAGG-ACC----------CAAACTCTT-CTGTT---TCTCACAGCGATATCTTCTGAG-------------TGGCTCCATCGCGAGCAAAA-----CAAAAAATGAATCAAAACTTTCAACAACGGATCTCTTGGTTCTGGCATCGATGAAGAACGCAGCGAAATGCGATAAGTAATGTGAATTGCAGAATTCAGTGAATCATCGAATCTTTGAACG-CACATTGCGCCCGCCAGTA-TTCTGGCGGGCATGCCTGTCCGAGCGTCATTT-CAACCC-TCGAACCCTCCTT-----GGGGG-----------GATCGGTGTTGGGGA--TCGGCCT---CCGCCCTCGCTGG--TGGTCGCCGC-----------------CCCCGAAATACAGTGG-CGGTCTCGCC-GCAGCCT-CCTCTG-CGCAGTAGTTTGCACA-----CTCGCACCGG--AGAGCGGCGCG-TCCA-AGCCGTGAAACCACCC------AAATTTTAT----------------------TAGGTTGACCTCGGATCA
>DAOM235557
GAGTT-----TACAACTCCC-AAACCCTTA--TGTGAACC--GTACCTATC---------------GTTGCTTCGGCGGGAACGCCCCGG--------CGCCCTGCGCCCGGA---------------------TCCAGGCGC----CCGCCGGAGAC----------CCC-AAA---CTCTTGTGTTTTTT------------TCAGTATT--CTCTGAGTGG--------------CAAACGC------AAAAATAAATCAAAACTTTTAACAACGGATCTCTTGGCTCTGGCATCGATGAAGAACGCAGCGAAATGCGATAAGTAATGTGAATTGCAGAATTCAGTGAATCATCGAATCTTTGAACG-CACATTGCGCCCGTTAGCA-TTCTAGCGGGCATGCCTGTCCGAGCGTCATTT-CAACCC-TCAGGGTCCC--CGTTCCG-GCGG-------GGAACCTGGTGTTGGGGA--TCGGCC---------CGCCCCGT--GCGGCGCCGT-----------------CCCCCAAATTCAGTGG-CGGTCTCGCT-GCAGCCT-CCCC-TGCGTAGTAGTTACAA------CCTCGCA-TCG-GAGCTCAGCGCG-GCCAC-GCCGTAAAACCCCCGA-------CTTTCTG----------------------AACGTTGACCTCGGATCA
>CBS506.67
GAGTT---T-----ACACTC-CAAACCCA---TGTGAA---CCTTACCATC---------------GTTGCTTCGGCAGATC-GTCCCGG----GTGCCCTAGGCGTCCCGGA---------GCCAGGCGT----------------CTGCCGGAGA-----------ACCCAAA---CTCTTGTTTTACC------------AGTGGTATC--TTCTGAGTAA-----------TTTTATAAAT------AAA------TCAAAACTTTCAACAACGGATCTCTTGGTTCTGGCATCGATGAAGAACGCAGCGAAATGCGATAAGTAATGTGAATTGCAGAATTCAGTGAATCATCGAATCTTTGAACG-CACATTGCGCCCGCCAGTA-CTCTGGCGGGCATGCCTGTCTGAGCGTCATTT-CAACCC-TCGAG--------CCCC------------TTCGGACTCGGTGTTGGGGA--TCGGC----CGT---CCTAGCGG--CG---GCCGG-----------------CCCCAAAATATAGTGG-CGGTCTCGCT-GTAGCCT-CCTC-TGCGTAGTAGTAAAA------CCCTCGCAGGTG-GAGCTCGGTGTT-GCCAT-GCGGTAAAACCCCCAA-------CTTATC-----------------------AAGGTTGACCTCAGATCA
>CBS363.97
GAGTT---T-----ACACTC-CAAACCCA---TGTGAA---CCTTACCATC---------------GTTGCTTCGGCAGATC-GTCCCGG----GCGCCCTAGGCGTCCCGGA---------GCCAGGCGT----------------CTGCCGGAGG-----------ACCCAAA---CTCTTGTTTTACC------------AGTGGTATC--TTCTGAGTAA-----------TTTTATAAAT------AAA------TCAAAACTTTCAACAACGGATCTCTTGGTTCTGGCATCGATGAAGAACGCAGCGAAATGCGATAAGTAATGTGAATTGCAGAATTCAGTGAATCATCGAATCTTTGAACG-CACATTGCGCCCGCCAGTA-CTCTGGCGGGCATGCCTGTCTGAGCGTCATTT-CAACCC-TCGAG--------CCCC------------TTCGGACTCGG-GTTGGGGA--TCGGC----CGT---CCTAGCGG--CG---GCCGG-----------------CCCCGAAATATAGTGG-CGGTCTCGCT-GTAGCCT-CCTC-TGCGTAGTAGTAAAA------CCCTCGCAGGTG-GAGCTCGGTGTT-GCCAT-GCCGTAAAACCCCCAA-------CTTATC-----------------------AAGGTTGACCTCAGATCA
>SCALT002
GAGTT----AT-CAACTCC--CAAACCC---CTGTGAACA---TACCC-AA--------------CGTTGCTTCGGCGG------GACCG-------CCCCGGCGCCT-CG------------------------GCGTCCCG----GAACCAG-GCGCCCGCCG-----GAGGA---CCCAAAC--------------TCTTGTTTAACC-ATAGTGGCATATTCT---GAGTCTCACAA---------GAAAAATGAATCAAAACTTTCAACAACGGATCTCTTGGCTCTGGCATCGATGAAGAACGCAGCGAAATGCGATAAGTAATGTGAATTGCAGAATTCAGTGAATCATCGAATCTTTGAACG-CACATTGCGCCCGCCAGTA-TTCTGGCGGGCATGCCTGTTCGAGCGTCATTT-CAACCC-TCAAGCCCC-------A--------------GCGGCTTGGTGTTGGGG-----ACCGG--------CCCCG----------GCCGC-----------------CCCCCAAATGCAGTGG-CGACCTCG-CCGCAGCCT--CCCCTGCGTAGTAGC-------ACAAC-TCGCACCGG--AGCGCGGAGACGGTCAC-GCCGTAAAACGCCCAA-------CTTCTC-----------------------AGANNNNNNNNNNNNNNN
>DUCC502
GAAGAT-CATACCACCACTAAAAAACCTTTCAAGTTGACC--GTATTAACC--------------CTTTTAGTTGGGGGTCTTGTACCCT----ATCATGGCGAATGTTTGGA--------------------------ATTTGGTTCGGGCGAGTAGCTTTTTG---TTTTAAA---CCCATTTCACAATT-------------CTGATTATACTGTGGGGAC-------------GAAAGTCTCTGCTTTTAACTAGATAGCAACTTTCAGCAGTGGATGTCTAGGCTCGCACATCGATGAAGAACGCTGCGAACTGCGATACGTAATGCGAATTGCAGGATTCAGTGAGTCATCGAAATTTTGAACG-CATATTGCACTTCCGGGTTAGTCCTGGGAGTATGCCTGTATCAGTGTCCGTA-CATCAAACTTGGCTTTCTTCCTTCC------------GTGTAGTCGGTGGAGGATGTGCCAGATGTGAAGTGTCTTGCGTGTTGTCCTTCGGGT----CGACTGCGAGTCCTTTTAAATGTACTGAACTGTACTTCTCTTTGCTC--GAAAAGCGTGGTGTTGCTGG-----TTGTGGAGGCTGCCTGCGTGGCCAG-TCGGCGACCGGTTTGTCTGCTGCG---GCGTTTAAAGGAGGAGTGTTCGATTCGCGGTATGGTTGGCTTCGGCTGA
>KY04071
GAGTTA----TACAACTCC--CAAACCCG---TGTGAACT-TATACCATAC--------------CGTTGCTTCGGCGGGCTTCGACGCCCGGGACCGCACCCGCACTCCAGGCCTCGCCGGACGCGGCAGGCCCC-GGGCGCGCGCCCGCCGGAGGACC-----------CAAA---CTCTTCTGTATCTA---------CGCTACGCATG---TCTGAGTGG------------ATTTAATAT-------CAA-TGAATCAAAACTTTCAACAACGGATCTCTTGGTTCTGGCATCGATGAAGAACGCAGCGAAATGCGATAAGTAATGTGAATTGCAGAATTCAGTGAACCATCGAATCTTTGAACG-CACATTGCGCCCGCCAGTA-TTCTGGCGGGCATGCCTGTTCGAGCGTCATTT-CAACCC-TCAAGCGCT-------------------------GCTTGGTGTTGGGGA--CCGGC--------------------------------CTGAAGGA--GCCGCCCCCGAAATGAATTGG-CGGTCTCGTC-GCAGCGT-CCTC-TGCGTAGTAACATACC-----ACCTCGCAGCAAGGAGCGCGGCGCG-GCCACTGCCGTAAAAATCGCCAG---TGATGGCTTC---------------------TAGAGTTGACCTCGAATCA
>KY04072
GAGTTA----TACAACTCC--CAAACCCG---TGTGAACT-TATACCATAC--------------CGTTGCTTCGGCGGGCTTCGACGCCCGGGACCGCACCCGCACTCCAGGCCTCGCCGGACGCGGCAGGCCCC-GGGCGCGCGCCCGCCGGAGGACC-----------CAAA---CTCTTCTGTATCTA---------CGCTACGCATG---TCTGAGTGG------------ATTTAATAT-------CAA-TGAATCAAAACTTTCAACAACGGATCTCTTGGTTCTGGCATCGATGAAGAACGCAGCGAAATGCGATAAGTAATGTGAATTGCAGAATTCAGTGAACCATCGAATCTTTGAACG-CACATTGCGCCCGCCAGTA-TTCTGGCGGGCATGCCTGTTCGAGCGTCATTT-CAACCC-TCAAGCGCT-------------------------GCTTGGTGTTGGGGA--CCGGC--------------------------------CTGAAGGA--GCCGCCCCCGAAATGAATTGG-CGGTCTCGTC-GCAGCGT-CCTC-TGCGTAGTAACATACC-----ACCTCGCAGCAAGGAGCGCGGCGCG-GCCACTGCCGTAAAAATCGCCAG---TGATGGCTTC---------------------TAGAGTTGACCTCGAATCA
>ZY09271
GAGTT---CT--AAACTCC--CAAACCTT---TGTGAAC---ATACCT----------------TTGTTGCCTCGG-CGGTTTAACCACCGCCGG--------------CGGC----------------------------------CAACC-----------------A---AA---CTCTGTTT---TCT------------ACAGTATC--TTCTGAGTTA-----------T----CTTAT------AAATAAGAATTAAAACTTTTAGCAACGGATCTCTTGGCTCTGGCATCGATGAAGAACGCAGCGAAATGCGATACGTAATGTGAATTGCAGAATTCAGTGAATCATCGAATCTTTGAACG-CACATTGCGCCCGCCAGCA-CTCTGGCGGGCATGCCTGTTCGAGCGTCATTT-CAACCC-TCAGAACCCCTTT----------G------GGGGATCTGGCGTTGGGGA--TCGGC----AGT---CCTG------------CCGG-----------------CCCCGAAATATAGTGG-CGGTCTCTCT-GTGACCT-TCCC-TGTGTAGTAGCG-ATA------CCTCGCAGCGG-GATAGCAGTTTG-GCCAC-GCCGTAAAACACCCAA-------CTTCTC-----------------------AAGGTTGACCTCGAATCA
>ZY09272
GAGTT---CT--AAACTCC--CAAACCTT---TGTGAAC---ATACCT----------------TTGTTGCCTCGG-CGGTTTAACCACCGCCGG--------------CGGC----------------------------------CAACC-----------------A---AA---CTCTGTTT---TCT------------ACAGTATC--TTCTGAGTTA-----------T----CTTAT------AAATAAGAATTAAAACTTTTAGCAACGGATCTCTTGGCTCTGGCATCGATGAAGAACGCAGCGAAATGCGATACGTAATGTGAATTGCAGAATTCAGTGAATCATCGAATCTTTGAACG-CACATTGCGCCCGCCAGCA-CTCTGGCGGGCATGCCTGTTCGAGCGTCATTT-CAACCC-TCAGAACCCCTTT----------G------GGGGATCTGGCGTTGGGGA--TCGGC----AGT---CCTG------------CCGG-----------------CCCCGAAATATAGTGG-CGGTCTCTCT-GTGACCT-TCCC-TGTGTAGTAGCG-ATA------CCTCGCAGCGG-GATAGCAGTTTG-GCCAC-GCCGTAAAACACCCAA-------CTTCTC-----------------------AAGGTTGACCTCGAATCA
>DY05461
ACATTACCGAGTTTACACTC-CCAACCCTT--TGTGAAC--CTTACCT---------------ACCGTTGCTTCGGCGGACCGCCCCG-------GGTGCTGCGTGCCCCGGG---------------------CCCAGGCGC----CCGCCGGGGACCA-------CTC-CAAA---CCCTGTTTTTGTTTTTTTCAAAAC-ATTTGTATC--TTCTGAGCGA----GCCGAAAGGCGTCAAAA------AA----CAATCAAAACTTTCAACAACGGATCTCTTGGTTCTGGCATCGATGAAGAACGCAGCGAAATGCGATAAGTAATGTGAATTGCAGAATTCAGTGAATCATCGAATCTTTGAACG-CACATTGCGCCCGCCAGTA-TTCTGGCGGGCATGCCTGTCCGAGCGTCATTT-CAACCC-TCGGGC-CC-CCCTCTGCGGGC-----------GGCCCGGCGT-GGGGC--TCAGG-----CGCCGTCTCTGCT--CGGCGCCTGT-----------------CCCCTAAATGCAGTGG-CGGCCTCGCC-GCTGCCT-CCTC-CGCGTAGTAGCACAAA------CCTCGCGGCTG-GAAGGCGGCGCG-GCCAC-GCCGTAAAACCCCCCA------ACTTTACC----------------------AAGGTTGACCTCGGATCA
>DY05462
ACATTACCGAGTTTACACTC-CCAACCCTT--TGTGAAC--CTTACCT---------------ACCGTTGCTTCGGCGGACCGCCCCG-------GGTGCTGCGTGCCCCGGG---------------------CCCAGGCGC----CCGCCGGGGACCA-------CTC-CAAA---CCCTGTTTTTGTTTTTTTCAAAAC-ATTTGTATC--TTCTGAGCGA----GCCGAAAGGCGTCAAAA------AA----CAATCAAAACTTTCAACAACGGATCTCTTGGTTCTGGCATCGATGAAGAACGCAGCGAAATGCGATAAGTAATGTGAATTGCAGAATTCAGTGAATCATCGAATCTTTGAACG-CACATTGCGCCCGCCAGTA-TTCTGGCGGGCATGCCTGTCCGAGCGTCATTT-CAACCC-TCGGGC-CC-CCCTCTGCGGGC-----------GGCCCGGCGT-GGGGC--TCAGG-----CGCCGTCTCTGCT--CGGCGCCTGT-----------------CCCCTAAATGCAGTGG-CGGCCTCGCC-GCTGCCT-CCTC-CGCGTAGTAGCACAAA------CCTCGCGGCTG-GAAGGCGGCGCG-GCCAC-GCCGTAAAACCCCCCA------ACTTTACC----------------------AAGGTTGACCTCGGATCA
>DY05591
ACATTACCGAGTTTACACTC-CCAACCCTT--TGTGAAC--CTTACCT---------------ACCGTTGCTTCGGCGGACCGCCCCG-------GGTGCTGCGTGCCCCGGG---------------------CCCAGGCGC----CCGCCGGGGACCA-------CTC-CAAA---CCCTGTTTTTGTTTTTTTCAAAAC-ATTTGTATC--TTCTGAGCGA----GCCGAAAGGCGTCAAAA------AA----CAATCAAAACTTTCAACAACGGATCTCTTGGTTCTGGCATCGATGAAGAACGCAGCGAAATGCGATAAGTAATGTGAATTGCAGAATTCAGTGAATCATCGAATCTTTGAACG-CACATTGCGCCCGCCAGTA-TTCTGGCGGGCATGCCTGTCCGAGCGTCATTT-CAACCC-TCGGGC-CC-CCCTCTGCGGGC-----------GGCCCGGCGTTGGGGC--TCAGG-----CGCCGTCTCTGCT--CGGCGCCTGT-----------------CCCCTAAATGCAGTGG-CGGCCTCGCC-GCTGCCT-CCTC-CGCGTAGTAGCACAAA------CCTCGCGGCTG-GAAGGCGGCGCG-GCCAC-GCCGTAAAACCCCCCA------ACTTTACC----------------------AAGGTTGACCTCGGATCA
>DY05592
ACATTACCGAGTTTACACTC-CCAACCCTT--TGTGAAC--CTTACCT---------------ACCGTTGCTTCGGCGGACCGCCCCG-------GGTGCTGCGTGCCCCGGG---------------------CCCAGGCGC----CCGCCGGGGACCA-------CTC-CAAA---CCCTGTTTTTGTTTTTTTCAAAAC-ATTTGTATC--TTCTGAGCGA----GCCGAAAGGCGTCAAAA------AA----CAATCAAAACTTTCAACAACGGATCTCTTGGTTCTGGCATCGATGAAGAACGCAGCGAAATGCGATAAGTAATGTGAATTGCAGAATTCAGTGAATCATCGAATCTTTGAACG-CACATTGCGCCCGCCAGTA-TTCTGGCGGGCATGCCTGTCCGAGCGTCATTT-CAACCC-TCGGGC-CC-CCCTCTGCGGGC-----------GGCCCGGCGTTGGGGC--TCAGG-----CGCCGTCTCTGCT--CGGCGCCTGT-----------------CCCCTAAATGCAGTGG-CGGCCTCGCC-GCTGCCT-CCTC-CGCGTAGTAGCACAAA------CCTCGCGGCTG-GAAGGCGGCGCG-GCCAC-GCCGTAAAACCCCCCA------ACTTTACC----------------------AAGGTTGACCTCGGATCA
