# Supplementary material for: ﻿Morphological and phylogenetic evidence reveals three new arthropod-associated species of Hypocreales (Clavicipitaceae, Bionectriaceae, and Myrotheciomycetaceae) from karst habitats in Guizhou, China
Source: MycoKeys. 2025 Oct 17;123:319–53. doi: 10.3897/mycokeys.123.164334 (PMC12552844; doi:10.3897/mycokeys.123.164334)
Supplement: Supplementary material 3 — Aligement of LSU for dataset 1 [file mycokeys-123-319-s003.fas]

>KY04071
TGAAGCGGCAACAGCTCAAATTTGAAATCTGGCCCCC--------AGGGCCCGAGTTGTAATTTGCAGAGGATGCTTTTGGCGAGGTGCCTTCCGAGTTCCCTGGAACGGGACGCCATAGAGGGTGAGAGCCCCGTCTGGTTG-GACACCGAGCCTCTGTAAAGCTCCTTCGACGAGTCGAGTAGTTTGGGAATGCTGCTCTAAATGGGAGGTATATGTCTTCTAAAGCTAAATACCGGCCAGAGACCGATAGCGCACAAGTAGAGTGATCGAAAGATGAAAAGCACTTTGAAAAGAGGGTTAAACAGTACGTGAAATTGTTGAAAGGGAAGCGCTTGTGACCAGACTTGGGCCCGGTGAATCATCCAGCG-TTCTC-GCTGGTGCACTTTGCCGGGCC--CAGGCCAGCATCAGTTTG--CCTCGGGGGATAAAGGCTCTGGGAA-TGTGG-CTCCTCC--GGGAGTGTTATAGCCCGTTGCATAATGCCCTGGG-GCGGACTGAGGTTCGCGCATCT-------GCAAGGATGCTGGCGTAATGGTCATCAGCGGCCCGTCTTGAAACACGGACCAAGGAGTCGTCTTCGTATGCGAGTGTTCGGGTGT-AAAACCCCT-ACGCGGAATGAAAGTGAACG-CAGGTGAGAGCT---TCGG-CGCATCATCGACCGATCCTGATGTTCTCGGATGGATTTGAGTAAGAGCATACGGGGCCGGACCCGAAAGAAGGTGAACTATGCCTGTATAGGGTGAAGCCAGAGGAAACTCTGGTGGAGGCTCGCAGCGG-TTCTGACGTGCAAATCGATCGTCAAATATGGGCATGGGGGGCGAAAGA
>KY04072
TGAAGCGGCAACAGCTCAAATTTGAAATCTGGCCCCC--------AGGGCCCGAGTTGTAATTTGCAGAGGATGCTTTTGGCGAGGTGCCTTCCGAGTTCCCTGGAACGGGACGCCATAGAGGGTGAGAGCCCCGTCTGGTTG-GACACCGAGCCTCTGTAAAGCTCCTTCGACGAGTCGAGTAGTTTGGGAATGCTGCTCTAAATGGGAGGTATATGTCTTCTAAAGCTAAATACCGGCCAGAGACCGATAGCGCACAAGTAGAGTGATCGAAAGATGAAAAGCACTTTGAAAAGAGGGTTAAACAGTACGTGAAATTGTTGAAAGGGAAGCGCTTGTGACCAGACTTGGGCCCGGTGAATCATCCAGCG-TTCTC-GCTGGTGCACTTTGCCGGGCC--CAGGCCAGCATCAGTTTG--CCTCGGGGGATAAAGGCTCTGGGAA-TGTGG-CTCCTCC--GGGAGTGTTATAGCCCGTTGCATAATGCCCTGGG-GCGGACTGAGGTTCGCGCATCT-------GCAAGGATGCTGGCGTAATGGTCATCAGCGGCCCGTCTTGAAACACGGACCAAGGAGTCGTCTTCGTATGCGAGTGTTCGGGTGT-AAAACCCCT-ACGCGGAATGAAAGTGAACG-CAGGTGAGAGCT---TCGG-CGCATCATCGACCGATCCTGATGTTCTCGGATGGATTTGAGTAAGAGCATACGGGGCCGGACCCGAAAGAAGGTGAACTATGCCTGTATAGGGTGAAGCCAGAGGAAACTCTGGTGGAGGCTCGCAGCGG-TTCTGACGTGCAAATCGATCGTCAAATATGGGCATGGGGGGCGAAAGA
>ZY09271
TGAAGCGGCAACAGCTCAAATTTGAAATCTGGCCCT---------AGG-CCCGAGTTGTAATTTGTAGAGGATGCTTTTGGCGACGTGCTTTCCGAGTTCCCTGGAACGGGACGCCATAGAGGGTGAGAGCCCCGTACGGTCA-TGCACCTAGCCTCTGTAAAGCTCCTTCGACGAGTCGAGTAGTTTGGGAATGCTGCTCTAAATGGGAGGTATACGTCTTCTAAAGCTAAATACCGGCCAGAGACCGATAGCGCACAAGTAGAGTGATCGAAAGATGAAAAGCACTTTGAAAAGAGGGTTAAATAGTACGTGAAATTGCTAAAAGGGAAGCACTTATGACCAGACTTGGGCCCGGTTAATCATCCAGAG-TTCTC-TCTGGTGCACTTGGCCGGCC---CAGGCCAGCATCAGTTCG--TGTCGGGGGATAAAGGTTTCGGGAA-TGTGG-CTCCTCC--GGGAGTGTTATAGCCCGTTGCGTAATACCCTGGT-GCGGACTGAGGTACGCGT-TCT-------GCAAGGATGCTGGCGTAATGGTCATCAGTGACCCGTCTTGAAACACGGACCAAGGAGTCGTCTTCGTATGCGAGTGTTCGGGTGT-CAAACCCCT-ACGCGTAATGAAAGTGAACG-TAGGAGAGAGCT---TCGG-CGCATCTCCGACCGAACCTGATGTTCTCGGATGGTTTTGAGTAAGAGCATACGGGGCCGGACCCGAAAGAAGGTGAACTATGCCTGTATAGGGTGAAGCCAGGGGAAACTCTGGTGGAGGCTCGCAGCGG-TTCTGACGTGCAAATCGATCGTCAAATATGGGCATGGGGG-CGAAAGA
>ZY09272
TGAAGCGGCAACAGCTCAAATTTGAAATCTGGCCCT---------AGG-CCCGAGTTGTAATTTGTAGAGGATGCTTTTGGCGACGTGCTTTCCGAGTTCCCTGGAACGGGACGCCATAGAGGGTGAGAGCCCCGTACGGTCA-TGCACCTAGCCTCTGTAAAGCTCCTTCGACGAGTCGAGTAGTTTGGGAATGCTGCTCTAAATGGGAGGTATACGTCTTCTAAAGCTAAATACCGGCCAGAGACCGATAGCGCACAAGTAGAGTGATCGAAAGATGAAAAGCACTTTGAAAAGAGGGTTAAATAGTACGTGAAATTGCTAAAAGGGAAGCACTTATGACCAGACTTGGGCCCGGTTAATCATCCAGAG-TTCTC-TCTGGTGCACTTGGCCGGCC---CAGGCCAGCATCAGTTCG--TGTCGGGGGATAAAGGTTTCGGGAA-TGTGG-CTCCTCC--GGGAGTGTTATAGCCCGTTGCGTAATACCCTGGT-GCGGACTGAGGTACGCGT-TCT-------GCAAGGATGCTGGCGTAATGGTCATCAGTGACCCGTCTTGAAACACGGACCAAGGAGTCGTCTTCGTATGCGAGTGTTCGGGTGT-CAAACCCCT-ACGCGTAATGAAAGTGAACG-TAGGAGAGAGCT---TCGG-CGCATCTCCGACCGAACCTGATGTTCTCGGATGGTTTTGAGTAAGAGCATACGGGGCCGGACCCGAAAGAAGGTGAACTATGCCTGTATAGGGTGAAGCCAGGGGAAACTCTGGTGGAGGCTCGCAGCGG-TTCTGACGTGCAAATCGATCGTCAAATATGGGCATGGGGG-CGAAAGA
>DY05461
TGAAGCGGCAACAGCTCAAATTTGAAAGCTGGCTCTCG-------GG--CCCGCATTGTAATTTGCAGAGGATGCTTCTGGCGACGCGCCTTCCGAGTTCCCTGGAACGGGACGCCATAGAGGGTGAGAGCCCCGTCCGGTCGTG-CGCCTAGCCTCTGTGAAGCTCCTTCGACGAGTCGAGTAGTTTGGGAATGCTGCTCAAAATGGGAGGTATACGTCTTCTAAAGCTAAATACCGGCCAGAGACCGATAGCGCACAAGTAGAGTGATCGAAAGATGAAAAGCACTTTGAAAAGAGAGTTAAAAAGTACGTGAAATTGTTGAAAGGGAAGCGCTCATGACCAGACTTGGGCTGGCTCGATCATCCGGCG-TTCTC-GCCGGTGCACTCGGGCCGCT---CAGGCCAGCATCAGCTTC--CGCCGGGGGACAAAGGCGGTGGGAA-TGTGG-CTCCCTC--GGGAGTGTTATAGCCCGCCGTGCAATACCCTGGT-GGGGGCTGAGGTTCGCGCGTAT-------GCACGGATGCTGGCGTAATGGTCATCAGCGACCCGTCTTGAAACACGGACCAAGGAGTCGTCTTCGTATGCGAGTGTTCGGGTGT-CAAACCCCT-ACGCGGAATGAAAGTGAACG-CTGGTGAGAGCT---TCGG-CGCATCACCGACCGATCCTGATGTTCTCGGATGGATTTGAGTAAGAGCATACGGGGCCGGACCCGAAAGAAGGTGAACTATGCCTGTATAGGGTGAAGCCAGAGGAAACTCTGGTGGAGGCTCGCAGCGG-TTCTGACGTGCAAATCGATCGTCAAATATGGGCATGGGGG-CGAAAGA
>DY05462
TGAAGCGGCAACAGCTCAAATTTGAAAGCTGGCTCTCG-------GG--CCCGCATTGTAATTTGCAGAGGATGCTTCTGGCGACGCGCCTTCCGAGTTCCCTGGAACGGGACGCCATAGAGGGTGAGAGCCCCGTCCGGTCGTG-CGCCTAGCCTCTGTGAAGCTCCTTCGACGAGTCGAGTAGTTTGGGAATGCTGCTCAAAATGGGAGGTATACGTCTTCTAAAGCTAAATACCGGCCAGAGACCGATAGCGCACAAGTAGAGTGATCGAAAGATGAAAAGCACTTTGAAAAGAGAGTTAAAAAGTACGTGAAATTGTTGAAAGGGAAGCGCTCATGACCAGACTTGGGCTGGCTCGATCATCCGGCG-TTCTC-GCCGGTGCACTCGGGCCGCT---CAGGCCAGCATCAGCTTC--CGCCGGGGGACAAAGGCGGTGGGAA-TGTGG-CTCCCTC--GGGAGTGTTATAGCCCGCCGTGCAATACCCTGGT-GGGGGCTGAGGTTCGCGCGTAT-------GCACGGATGCTGGCGTAATGGTCATCAGCGACCCGTCTTGAAACACGGACCAAGGAGTCGTCTTCGTATGCGAGTGTTCGGGTGT-CAAACCCCT-ACGCGGAATGAAAGTGAACG-CTGGTGAGAGCT---TCGG-CGCATCACCGACCGATCCTGATGTTCTCGGATGGATTTGAGTAAGAGCATACGGGGCCGGACCCGAAAGAAGGTGAACTATGCCTGTATAGGGTGAAGCCAGAGGAAACTCTGGTGGAGGCTCGCAGCGG-TTCTGACGTGCAAATCGATCGTCAAATATGGGCATGGGGG-CGAAAGA
>DY05591
TGAAGCGGCAACAGCTCAAATTTGAAAGCTGGCTCTCG-------GG--CCCGCATTGTAATTTGCAGAGGATGCTTCTGGCGACGCGCCTTCCGAGTTCCCTGGAACGGGACGCCATAGAGGGTGAGAGCCCCGTCCGGTCGTG-CGCCTAGCCTCTGTGAAGCTCCTTCGACGAGTCGAGTAGTTTGGGAATGCTGCTCAAAATGGGAGGTATACGTCTTCTAAAGCTAAATACCGGCCAGAGACCGATAGCGCACAAGTAGAGTGATCGAAAGATGAAAAGCACTTTGAAAAGAGAGTTAAAAAGTACGTGAAATTGTTGAAAGGGAAGCGCTCATGACCAGACTTGGGCTGGCTCGATCATCCGGCG-TTCTC-GCCGGTGCACTCGGGCCGCT---CAGGCCAGCATCAGCTTC--CGCCGGGGGACAAAGGCGGTGGGAA-TGTGG-CTCCCTC--GGGAGTGTTATAGCCCGCCGTGCAATACCCTGGT-GGGGGCTGAGGTTCGCGCGTAT-------GCACGGATGCTGGCGTAATGGTCATCAGCGACCCGTCTTGAAACACGGACCAAGGAGTCGTCTTCGTATGCGAGTGTTCGGGTGT-CAAACCCCT-ACGCGGAATGAAAGTGAACG-CTGGTGAGAGCT---TCGG-CGCATCACCGACCGATCCTGATGTTCTCGGATGGATTTGAGTAAGAGCATACGGGGCCGGACCCGAAAGAAGGTGAACTATGCCTGTATAGGGTGAAGCCAGAGGAAACTCTGGTGGAGGCTCGCAGCGG-TTCTGACGTGCAAATCGATCGTCAAATATGGGCATGGGGG-CGAAAGA
>DY05592
TGAAGCGGCAACAGCTCAAATTTGAAAGCTGGCTCTCG-------GG--CCCGCATTGTAATTTGCAGAGGATGCTTCTGGCGACGCGCCTTCCGAGTTCCCTGGAACGGGACGCCATAGAGGGTGAGAGCCCCGTCCGGTCGTG-CGCCTAGCCTCTGTGAAGCTCCTTCGACGAGTCGAGTAGTTTGGGAATGCTGCTCAAAATGGGAGGTATACGTCTTCTAAAGCTAAATACCGGCCAGAGACCGATAGCGCACAAGTAGAGTGATCGAAAGATGAAAAGCACTTTGAAAAGAGAGTTAAAAAGTACGTGAAATTGTTGAAAGGGAAGCGCTCATGACCAGACTTGGGCTGGCTCGATCATCCGGCG-TTCTC-GCCGGTGCACTCGGGCCGCT---CAGGCCAGCATCAGCTTC--CGCCGGGGGACAAAGGCGGTGGGAA-TGTGG-CTCCCTC--GGGAGTGTTATAGCCCGCCGTGCAATACCCTGGT-GGGGGCTGAGGTTCGCGCGTAT-------GCACGGATGCTGGCGTAATGGTCATCAGCGACCCGTCTTGAAACACGGACCAAGGAGTCGTCTTCGTATGCGAGTGTTCGGGTGT-CAAACCCCT-ACGCGGAATGAAAGTGAACG-CTGGTGAGAGCT---TCGG-CGCATCACCGACCGATCCTGATGTTCTCGGATGGATTTGAGTAAGAGCATACGGGGCCGGACCCGAAAGAAGGTGAACTATGCCTGTATAGGGTGAAGCCAGAGGAAACTCTGGTGGAGGCTCGCAGCGG-TTCTGACGTGCAAATCGATCGTCAAATATGGGCATGGGGG-CGAAAGA
>NHJ11343
TGAAGCGGCAACAGCTCAAATTTGAAATCTGGCCCCC--------AGGGCCCGAGTTGTAATTTGCAGAGGATGCTTTTGGCGAGGTGCCTTCCGAGTTCCCTGGAACGGGACGCCATAGAGGGTGAGAGCCCCGTCTGGTTG-GATACCGAGCCTCTGTAAAGCTCCTTCGACGAGTCGAGTAGTTTGGGAATGCTGCTCTAAATGGGAGGTATATGTCTTCTAAAGCTAAATACCGGCCAGAGACCGATAGCGCACAAGTAGAGTGATCGAAAGATGAAAAGCACTTTGAAAAGAGGGTTAAACAGTACGTGAAATTGTTGAAAGGGAAGCGCTTGTGACCAGACTTGGGCCCGGTGAATCATCCAGCG-TTCTC-GCTGGTGCACTTTGCCGGGCC--CAGGCCAGCATCAGTTTG--CCTCGGGGGATAAAGGCTCTGGGAA-TGTGG-CTCCTCC--GGGAGTGTTATAGCCCGTTGCATAATGCCCTGGG-GCGGACTGAGGTTCGCGCATCT-------GCAAGGATGCTGGCGTAATGGTCATCAGCGGCCCGTCTTGAAACACGGACCAAGGAGTCGTCTTCGTATGCGAGTGTTCGGGTGT-AAAACCCCT-ACGCGGAATGAAAGTGAACG-CAGGTGAGAGCT---TCGG-CGCATCATCGACCGATCCTGATGTTCTCGGATGGATTTGAGTAAGAGCATACGGGGCCGGACCCGAAAGAAGGTGAACTATGCCTGTATAGGGTGAAGCCAGAGGAAACTCTGGTGGAGGCTCGCAGCGG-TTCTGACGTGCAAATCGATCGTCAAATATGGGCATGGGGG-CGAAAGA
>NHJ12516
TGAAGCGGCAACAGCTCAAATTTGAAATCTGGCCCCC--------AGGGCCCGAGTTGTAATTTGCAGAGGATGCTTTTGGCGAGGTGCCTTCCGAGTTCCCTGGAACGGGACGCCATAGAGGGTGAGAGCCCCGTCTGGTTG-GATACCGAGCCTCTGTAAAGCTCCTTCGACGAGTCGAGTAGTTTGGGAATGCTGCTCTAAATGGGAGGTATATGTCTTCTAAAGCTAAATACCGGCCAGAGACCGATAGCGCACAAGTAGAGTGATCGAAAGATGAAAAGCACTTTGAAAAGAGGGTTAAACAGTACGTGAAATTGTTGAAAGGGAAGCGCTTGTGACCAGACTTGGGCCCGGTGAATCATCCAGCG-TTCTC-GCTGGTGCACTTTGCCGGGCC--CAGGCCAGCATCAGTTTG--CCTCGGGGGATAAAGGCTCTGGGAA-TGTGG-CTCCTCC--GGGAGTGTTATAGCCCGTTGCACAATGCCCTGGG-GCGGACTGAGGTTCGCGCATCT-------GCAAGGATGCTGGCGTAATGGTCATCAGCGGCCCGTCTTGAAACACGGACCAAGGAGTCGTCTTCGTATGCGAGTGTTCGGGTGT-AAAACCCCT-ACGCGGAATGAAAGTGAACG-CAGGTGAGAGCT---TCGG-CGCATCATCGACCGATCCTGATGTTCTCGGATGGATTTGAGTAAGAGCATACGGGGCCGGACCCGAAAGAAGGTGAACTATGCCTGTATAGGGTGAAGCCAGAGGAAACTCTGGTGGAGGCTCGCAGCGG-TTCTGACGTGCAAATCGATCGTCAAATATGGGCATGGGGG-CGAAAGA
>CBS130362
TGAAGCGGCAACAGCTCAAATTTGAAATCTGGCCCT---------AGG-CCCGAGTTGTAATTTGTAGAGGATGCTTTTGGCGACGTGCTTTCCGAGTTCCCTGGAACGGGACGCCATAGAGGGTGAGAGCCCCGTACGGTCA-TGCACCTAGCCTCTGTAAAGCTCCTTCGACGAGTCGAGTAGTTTGGGAATGCTGCTCTAAATGGGAGGTATACGTCTTCTAAAGCTAAATACCGGCCAGAGACCGATAGCGCACAAGTAGAGTGATCGAAAGATGAAAAGCACTTTGAAAAGAGGGTTAAATAGTACGTGAAATTGCTAAAAGGGAAGCACTTATGACCAGACTTGGGCCCGGTTAATCATCCAGAG-TTCTC-TCTGGTGCACTTGGCCGGCC---CAGGCCAGCATCAGTTCG--CGTCGGGGGATAAAGGTTTCGGGAA-TGTGG-CTCCTCC--GGGAGTGTTATAGCCCGTTGCGTAATACCCTGGT-GCGGACTGAGGTACGCGT-TCT-------GCAAGGATGCTGGCGTAATGGTCATCAGTGACCCGTCTTGAAACACGGACCAAGGAGTCGTCTTCGTATGCGAGTGTTCGGGTGT-CAAACCCCT-ACGCGTAATGAAAGTGAACG-TAGGAGAGAGCT---TCGG-CGCATCTCCGACCGAACCTGATGTTCTCGGATGGTTTTGAGTAAGAGCATACGGGGCCGGACCCGAAAGAAGGTGAACTATGCCTGTATAGGGTGAAGCCAGGGGAAACTCTGGTGGAGGCTCGCAGCGG-TTCTGACGTGCAAATNNNNNNNNNNNNNNNNNNNNNNNNNNNNNNNNN
>CBS399.86
TGAAGCGGCAACAGCTCAAATTTGAAATCTGGCCCT---------AGG-CCCGAGTTGTAATTTGTAGAGGATGCTTTTGGCGACGTGCCTTCCGAGTTCCCTGGAACGGGACGCCATAGAGGGTGAGAGCCCCGTACGGTCG-TGCACCTAGCCTTTGTAAAGCTCCTTCGACGAGTCGAGTAGTTTGGGAATGCTGCTCTAAATGGGAGGTATACGTCTTCTAAAGCTAAATACCGGCCAGAGACCGATAGCGCACAAGTAGAGTGATCGAAAGATGAAAAGCACTTTGAAAAGAGGGTTAAATAGTACGTGAAATTGCTAAAAGGGAAGCACTTATGACCAGACTTGGGCCCGGTTAATCATCCAGCG-TTCTC-GCTGGTGCACTTGGCCGGCC---CAGGCCAGCATCAGTTCG--CGTCGGGGGATAAAGGTTTCGGGAA-TGTGG-CTCCTCC--GGGAGTGTTATAGCCCGTTGCGTAATACCCTGGT-GCGGACTGAGGTACGCGT-TCT-------GCAAGGATGCTGGCGTAATGGTCATCAGTGACCCGTCTTGAAACACGGACCAAGGAGTCGTCTTCGTATGCGAGTGTTCGGGTGT-CAAACCCCT-ACGCGTAATGAAAGTGAACG-TAGGAGAGAGCT---TCGG-CGCATCTCCGACCGAACCTGATGTTCTCGGATGGTTTTGAGTAAGAGCATACGGGGCCGGACCCGAAAGAAGGTGAACTATGCCTGTATAGGGTGAAGCCAGGGGAAACTCTGGTGGAGGCTCGCAGCGG-TTCTGACGTGCAAATNNNNNNNNNNNNNNNNNNNNNNNNNNNNNNNNN
>AFTOLID187
TGAAGCGGCAACAGCTCAAATTTGAAATCTGGCGCAAG-----------CCCGAGTTGTAATTTGTAGAGGATGTTTCTGGCGACGTGCCTTCCGAGTTCCCTGGAACGGGACGCCATAGAGGGTGAGAGCCCCGTACGGTTG-GATGCCTAGCCTCTGTGAAACTCCTTCGACGAGTCGAGTAGTTTGGGAATGCTGCTCTAAATGGGAGGTATACGTCTTCTAAAGCTAAATACCGGCCAGAGACCGATAGCGCACAAGTAGAGTGATCGAAAGATGAAAAGCACTTTGAAAAGAGGGTTAAAAAGTACGTGAAATTGTTGAAAGGGAAGCGTTCATGACCAGACTTGGGCAGG-TTGATCATCCGCGG-TTCTC-CGCGGTGCACTCTGCCTGCC---CAGGCCAGCATCAGTTCG--CCCCGGGGGATAAAGGTTTCGGGAA-TGTGG-CTCCTCC--GGGAGTGTTATAGCCCGTTGCGTAATACCCTGGG-ACGGACTGAGGTTCGCGC-TCT-------GCAAGGATGCTGGCGTAATGGTCATCAACGACCCGTCTTGAAACACGGACCAAGGAGTCGTCTTCGTATGCGAGTGTTCGGGTGT-CAAACCCCT-ACGCGTAATTAATGTGAACG-TAGGAGAGAGCT---TCGG-CGCATCTCCGACCGATCCTGATGTTCTCGGATGGATTTGAGTAAGAGCATACGGGGCCGGACCCGAAAGAAGGTGAACTATGCCTGTATAGGGTGAAGCCAGAGGAAACTCTGGTGGAGGCTCGCAGCGG-TTCTGACGTGCAAATCGATCGTCAAATATGGGCATGGGGG-CGAAAGA
>HMAS183151
TGAAGCGGCAACAGCTCAAATTTGAAATCTGGCGCAAG-----------CCCGAGTTGTAATTTGTAGAGGATGTTTCTGGCGAAGCGCCTTCCGAGTTCCCTGGAACGGGACGCCATAGAGGGTGAGAGCCCCGTACGGTTG-GATGCCTAGCCTCTGTGAAACTCCTTCGACGAGTCGAGTAGTTTGGGAATGCTGCTCTAAATGGGAGGTATACGTCTTCTAAAGCTAAATACCGGCCAGAGACCGATAGCGCACAAGTAGAGTGATCGAAAGATGAAAAGCACTTTGAAAAGAGGGTTAAATAGTACGTGAAATTGTTGAAAGGGAAGCGCTTATGACCAGACTTGGGCAGG-TTGATCATCCGTGG-TTCTC-CGCGGTGCACTCTGCCTGCC---CAGGCCAGCATCAGTTCG--CTTCGGGGGATAAAGGCTTAGGGAA-TGTGG-CTCCCTC--GGGAGTGTTATAGCCCTCTGTGTAATACCCTGAT-CCGGACTGAGGTTCGCGC-TCT-------GCAAGGATGCTGGCGTAATGGTCATCAGCGACCCGTCTTGAAACACGGACCAAGGAGTCGTCTTCGTATGCGAGTGTTCGGGTGT-CAAACCCCT-ACGCGTAATGAAAGTGAACG-TAGGAGAGAGCT---TCGG-CGCATCTCCGACCGATCCTGATGTTCTCGGATGGATTTGAGTAAGAGCATACGGGGCCGGACCCGAAAGAAGGTGAACTATGCCTGTATAGGGTGAAGCCAGAGGAAACTCTGGTGGAGGCTCGCAGCGG-TTCTGACGTGCAAATCGATCGTCAAATATGGGCATGGGGG-CGAAAGA
>CBS900.68
TGAAGCGGCAACAGCTCAAATTTGAAATCTGGCCCTC---------GGGTCCGAGTTGTAATTTGAAGAGGATGCTTTTGGTGCGGTGCCTTCCGAGTTCCCTGGAACGGGACGCCATAGAGGGTGAGAGCCCCGTCTGGTTG-GATGCCAAACCTCTGTAAAGCTCCTTCGACGAGTCGAGTAGTTTGGGAATGCTGCTCAAAATGGGAGGTATATGTCTTCTAAAGCTAAATATTGGCCAGAGACCGATAGCGCACAAGTAGAGTGATCGAAAGATGAAAAGCACTTTGAAAAGAGGGTTAAATAGTACGTGAAATTGTTGAAAGGGAAGCACTCATGACCAGACTTGGGCCCGGTGAATCATCCAGCG-TTCTC-GCTGGTGCACTTTGCCGG-CC--CAGGCCAGCATCAGTTCG--TTGTGGGGGAAAAAGGCTTCGGGAA-CGTGG-CTCCTTC--GGGAGTGTTATAGCCCGTTGCATAATACCCTGTG-ATGGACTGAGGTTCGCGCTCC--------GCAAGGATGCTGGCGTAATGGTCATCAGTGACCCGTCTTGAAACACGGACCAAGGAGTCGTCCTCGTATGCGAGTGTTCGGGTGT-CAAACCCCT-ACGCGTAATGAAAGTGAACG-TAGGTGAGAGCT---TCGG-CGCATCACCGACCGATCCTGATGTTCTCGGATGGATTTGAGTAAGAGCATACGGGGCCGGACCCGAAAGAAGGTGAACTATGCCTGTATAGGGTGAAGCCAGAGGAAACTCTGGTGGAGGCTCGCAGCGG-TTCTGACGTGCAAATCGATCGTCAAATATGGGCATGGGGG-CGAAAGA
>CGMCC17905
TGAAGCGGCAACAGCTCAAATTTGAAATCTGGCCCTC--------TGGGTCCGAATTGTAATTTGCAGAGGATGCTTTTGGCGCGGTGCCTTCCGAGTTCCCTGGAACGGGACGCCATAGAGGGTGAGAGCCCCGTCTGGTCG-GATACCAAGCCTCTGTAAAGCTCCTTCGACGAGTCGAGTAGTTTGGGAATGCTGCTCAAAATGGGAGGTATATGTCTTCTAAAGCTAAATATTGGCCAGAGACCGATAGCGCACAAGTAGAGTGATCGAAAGATGAAAAGCACTTTGAAAAGAGGGTTAAAAAGTACGTGAAATTGTTGAAAGGGAAGCACTTATGACCAGACTTGGGCCCGGTGAATCATCCAGCG-TTCTC-GCTGGTGCACTTTGCCGGCC---CAGGCCAGCATCAGTTCG--TCGCGGGGGAAAAAGGCTTCGGGAA-CGTGG-CTCCCTC--GGGAGTGTTATAGACCGTTGCATAATACCCTGTG-ATGGACTGAGGTTCGCGC-TCC-------GCAAGGATGCTGGCGTAATGGTCATCAGTGACCCGTCTTGAAACACGGACCAAGGAGTCGTCTTCGTATGCGAGTGTTCGGGTGT-CAAACCCCT-ACGCGTAATGAAAGTGAACG-TAGGTGAGAGCT---TCGG-CGCATCACCGACCGATCCTGATGTTCTCGGATGGATTTGAGTAAGAGCATACGGGGCCGGACCCGAAAGAAGGTGAACTATGCCTGTATAGGGTGAAGCCAGAGGAAACTCTGGTGGAGGCTCGCAGCGG-TTCTGACGTGCAAATCGATCGTCAAATATGGGCATGGGGG-CGAAAGA
>CGMCC17904
TGAAGCGGCAACAGCTCAAATTTGAAATCTGGCCCTC--------TGGGTCCGAATTGTAATTTGCAGAGGATGCTTTTGGCGCGGTGCCTTCCGAGTTCCCTGGAACGGGACGCCATAGAGGGTGAGAGCCCCGTCTGGTCG-GATACCAAGCCTCTGTAAAGCTCCTTCGACGAGTCGAGTAGTTTGGGAATGCTGCTCAAAATGGGAGGTATATGTCTTCTAAAGCTAAATATTGGCCAGAGACCGATAGCGCACAAGTAGAGTGATCGAAAGATGAAAAGCACTTTGAAAAGAGGGTTAAAAAGTACGTGAAATTGTTGAAAGGGAAGCACTTATGACCAGACTTGGGCCCGGTGAATCATCCAGCG-TTCTC-GCTGGTGCACTTTGCCGGCC---CAGGCCAGCATCAGTTCG--TCGCGGGGGAAAAAGGCTTCGGGAA-CGTGG-CTCCCTC--GGGAGTGTTATAGACCGTTGCATAATACCCTGTG-ATGGACTGAGGTTCGCGC-TCC-------GCAAGGATGCTGGCGTAATGGTCATCAGTGACCCGTCTTGAAACACGGACCAAGGAGTCGTCTTCGTATGCGAGTGTTCGGGTGT-CAAACCCCT-ACGCGTAATGAAAGTGAACG-TAGGTGAGAGCT---TCGG-CGCATCACCGACCGATCCTGATGTTCTCGGATGGATTTGAGTAAGAGCATACGGGGCCGGACCCGAAAGAAGGTGAACTATGCCTGTATAGGGTGAAGCCAGAGGAAACTCTGGTGGAGGCTCGCAGCGG-TTCTGACGTGCAAATCGATCGTCAAATATGGGCATGGGGG-CGAAAGA
>HMAS276836
TGAAGCGGCAGCAGCTCAAATTTGAAATCTGGCACCCG-----CCCGGGTCCGAGTTGTAATTTGAAGAGGATGCTTTTGGTGCGGTGCCTTCCGAGTTCCCTGGAACGGGACGCCATAGAGGGTGAGAGCCCCGTCTGGTTG-GATGCCAAACCTCTGTAAAGCTCCTTCGACGAGTCGAGTAGTTTGGGAATGCTGCTCAAAATGGGAGGTATATGTCTTCTAAAGCTAAATATTGGCCAGAGACCGATAGCGCACAAGTAGAGTGATCGAAAGATGAAAAGCACTTTGAAAAGAGGGTTAAATAGTACGTGAAATTGTTGAAAGGGAAGCACTCATGACCAGACTTGGGCCCGGTGAATCATCCAGCG-TTCTC-GCTGGTGCACTTTGCCGGCC---CAGGCCAGCATCAGTTCG--TTGTGGGGGAAAAAGGCTTCGGGAA-CGTGG-CTCCTTC--GGGAGTGTTATAGCCCGTTGCATAATACCCTGTG-ATGGACTGAGGTTCGCGC-TCC-------GCAAGGATGCTGGCGTAATGGTCATCAGTGACCCGTCTTGAAACACGGACCAAGGAGTCGTCCTCGTATGCGAGTGTTCGGGTGT-CAAACCCCT-ACGCGTAATGAAAGTGAACG-TAGGTGAGAGCT---TCGG-CGCATCACCGACCGATCCTGATGTTCTCGGATGGATTTGAGTAAGAGCATACGGGGCCGGACCCGAAAGAAGGTGAACTATGCCTGTATAGGGTGAAGCCAGAGGAAACTCTGGTGGAGGCTCGCAGCGG-TTCTGACGTGCAAATCGATCGTCAAATATGGGCATGGGGG-CGAAAGA
>CBS190.50
TGAAGCGGCAACAGCTCAAATTTGAAATCTGGCCCTCG---------GGTCCGAGTTGTAATTTGTAGAGGATGCTTTTGGTGAGGTACCTTCCGAGTTCCCTGGAACGGGACGCCATAGAGGGTGAGAGCCCCGTCTGGTTG-GATACCAAACCTCTGTAAAGCTCCTTCGACGAGTCGAGTAGTTTGGGAATGCTGCTCTAAATGGGAGGTATATGTCTTCTAAAGCTAAATACCGGCCAGAGACCGATAGCGCACAAGTAGAGTGATCGAAAGATGAAAAGCACTTTGAAAAGAGAGTTAAAAAGTACGTGAAATTGTTGAAAGGGAAGCGCTTATGACCAGACTTGGACTTGGTTGATCATCCTGGG-TTCTC-CCTGGTGCACTCTTCCAGTT---CAGGCCAGCATCAGTTCG--CTGCGGGGGATAAAAGTTTTAGGAA-TGTGG-CTCCCTC--GGGAGTGTTATAGCCTATTGCATAATACCCTGCT-CCGGACTGAGGTTCGCGCATCT-------GCAAGGATGCTGGCGTAATGGTCATCAGCGACCCGTCTTGAAACACGGACCAAGGAGTCGTCTTCGTATGCGAGTGTTCGGGTGT-TAAACCCCT-ACGCGTAATGAAAGTGAACG-CAGGTGAGAGCT---TCGG-CGCATCATCGACCGATCCTGATGTTCTCGGATGGATTTGAGTAAGAGCATACGGGGCCGGACCCGAAAGAAGGTGAACTATGCCTGTATAGGGTGAAGCCAGAGGAAACTCTGGTGGAGGCTCGCAGCGG-TTCTGACGTGCAAATCGATCGTCAAATATGGGCATGGGG--CGAAAGA
>CBS154.61
NNNNNNNNNNNNNNNNNNNNNNNNNNNNNNNNNNNNNNNNNNNNNNNGGCCCGAGTTGTAATTTGCAGAGGATGCTTTTGGCGAGGTGCCTTCCGAGTTCCCTGGAACGGGACGCCATAGAGGGTGAGAGCCCCGTCTGGTTG-GATACCGAGCCTCTGTAAAGCTCCTTCGACGAGTCGAGTAGTTTGGGAATGCTGCTCTAAATGGGAGGTATATGTCTTCTAAAGCTAAATACCGGCCAGAGACCGATAGCGCACAAGTAGAGTGATCGAAAGATGAAAAGCACTTTGAAAAGAGGGTTAAACAGTACGTGAAATTGTTGAAAGGGAAGCGTTTATGACCAGACTTGGACCCGGTGAATCATCCAGCG-TTCTC-GCTGGTGCACTTTGCCGGGCT--CAGGCCAGCATCAGTTTG--TCCCGGGGGATAAAGGCTTAGGGAA-TGTGG-CTCCTCC--GGGAGTGTTATAGCCCTCTGCATAATACCCTGGG-GCGGACTGAGGTTCGCGCATCT-------GCAAGGATGCTGGCGTAATGGTCATCAACGACCCGTCTTGAAACACGGACCAAGGAGTCGTCTTCGTATGCGAGTGTTCGGGTGT-CAAACCCCT-ACGCGTAATGAAAGTGAACG-CAGGTGAGAGCT---TCGG-CGCATCATCGACCGATCCTGATGTTCTCGGATGGATTTGAGTAAGAGCATACGGGGCCGGACCCGAAAGAAGGTGANNNNNNNNNNNNNNNNNNNNNNNNNNNNNNNNNNNNNNNNNNNNNNNNNNNNNNNNNNNNNNNNNNNNNNNNNNNNNNNNNNNNNNNNNNNNNNNNNNNNNNN
>ATCC26019
TGAAGCGG-AACAGCTCAAATTTGAAATCTGGCCCC-------CCGGGGCCCGAGTTGTAATTTGTAGAGGATGCTTTTGGCGAGGCGCCTTCCGAGTTCCCTGGAACGGGACGCCATAGAGGGTGAGAGCCCCGTCTGGTCG-GACGCCGAGCCTCTGTAAAGCTCCTTCGACGAGTCGAGTAGTTTGGGAATGCTGCTCTAAATGGGAGGTACTTGTCTTCTAAAGCTAAATACCGGCCAGAGACCGATAGCGCACAAGTAGAGTGATCGAAAGATGAAAAGCACTTTGAAAAGAGGGTTAAACAGTACGTGAAATTGTTGAAAGGGAAGCGCCTGTGACCAGACTTGCGCCCGTCGGATCACCCAGCG-TTCTC-GCTGGTGCACTCCGGCGGGC--GCAGGCCAGCATCAGCTCG--TCTCGGGGGACAAAGGCGGCGGGAA-CGTGG-CTCCTCC--GGGAGTGTTATAGCCCGCCGCGCAATGCCCTGGG-GCGGGCTGAGGACCGCGCGTA-------AGCATGGATGCTGGCGTAATGGTCATCAGCGACCCGTCTTGAAACACGGACCAAGGAGTCGTCTTCGTATGCGAGTGTTCGGGTGT-CAAACCCCT-ACGCGTAATGAAAGTGAACG-CAGGTGAGAGCT---TCGG-CGCATCATCGACCGATCCTGATGTTCTCGGATGGATTTGAGTAGGAGCATACGGGGCCGGACCCGAAAGAAGGTGAACTATGCCTGTGTAGGGTGAAGCCAGAGGAAACTCTGGTGGAGGCTCGCAGCGG-TTCTGACGTGCAAATCGATCGTCAAACATGGGCATGGGGG-CGAAAGA
>GJS90227
TGAAGCGGCAACAGCTCAAATTTGAAATCTGGCGCAAG-----------CCCGAGTTGTAATTTGTAGAGGATGTTTCTGGCGACGTGCCTTCCGAGTTCCCTGGAACGGGACGCCATAGAGGGTGAGAGCCCCGTACGGTTG-GATGCCTAGCCTCTGTGAAACTCCTTCGACGAGTCGAGTAGTTTGGGAATGCTGCTCTAAATGGGAGGTATACGTCTTCTAAAGCTAAATACCGGCCAGAGACCGATAGCGCACAAGTAGAGTGATCGAAAGATGAAAAGCACTTTGAAAAGAGGGTTAAAAAGTACGTGAAATTGTTGAAAGGGAAGCGTTCATGACCAGACTTGGGCAGG-TTGATCATCCGTGG-TTCTC-CGCGGTGCACTCTGCCTGCC---CAGGCCAGCATCAGTTCG--CCCCGGGGGATAAAGGTTTCGGGAA-TGTGG-CTCCTCC--GGGAGTGTTATAGCCCGTTGCGTAATACCCTGGG-ACGGACTGAGGTTCGCGC-ACT-------GCAAGGATGCTGGCGTAATGGTCATCAACGACCCGTCTTGAAACACGGACCAAGGAGTCGTCTTCGTATGCGAGTGTTCGGGTGT-CAAACCCCT-ACGCGTAATTAATGTGAACG-TAGGAGAGAGCT---TCGG-CGCATCTCCGACCGATCCTGATGTTCTCGGATGGATTTGAGTAAGAGCATACGGGGCCGGACCCGAAAGAAGGTGAACTATGCCTGTATAGGGTGAAGCCAGAGGAAACTCTGGTGGAGGCTCGCAGCGG-TTCTGACGTGCAAATCGATCGTCAAATATGGGCATGGGGG-CGAAAGA
>HMAS254523
TGAAGCGGCAACAGCTCAAATTTGAAATCTGGCCTG----------CGGCCCGAGTTGTAATTTGCAGAGGATGCTTTTGGCGAGGCGCCTTCCGAGTTCCCTGGAACGGGACGCCAGAGAGGGTGAGAGCCCCGTATGGTCG-CGCGCCGAGCCTCTGTAAAGCTCCTTCGACGAGTCGAGTAGTTTGGGAATGCTGCTCAAAATGGGAGGTATATGTCTTCTAAAGCTAAATATTGGCCAGAGACCGATAGCGCACAAGTAGAGTGATCGAAAGATGAAAAGCACTTTGAAAAGAGGGTTAAACAGTACGTGAAATTGTTGAAAGGGAAGCGTTTGCGACCAGACTTGAGCCTGGCGAATCATCCGGCG-TTCTC-GCCGGTGCACTTCGCCAGGC--ACAGGCCAGCATCAGTTTC--CCGCGGGGGACAAAGGCGCCGGGAA-CGTGG-CTCCTC----GGAGTGTTATAGCCCGGCGCGCAATACCCTGCG-GGGGACTGAGGTACGCGCACC--------GCAAGGATGCTGGCGTAATGGTCGTCAACGACCCGTCTTGAAACACGGACCAAGGAGTCGTCTTCGTATGCGAGTGTTCGGGTGT-AAAACCCCT-ACGCGTAATGAAAGTGAACG-CAGGTGAGAGCT---TCGG-CGCATCATCGACCGATCCTGATGTTCTCGGATGGATTTGAGTAAGAGCATACGGGGCCGGACCCGAAAGAAGGTGAACTATGCCTGTATAGGGTGAAGCCAGAGGAAACTCTGGTGGAGGCTCGCAGCGG-TTCTGACGTGCAAATCGATCGTCAAATATGGGCATGGGGG-CGAAAGG
>HMAS254524
TGAAGCGGCAACAGCTCAAATTTGAAATCTGGCCTG----------CGGCCCGAGTTGTAATTTGCAGAGGATGCTTTTGGCGAGGCGCCTTCCGAGTTCCCTGGAACGGGACGCCAGAGAGGGTGAGAGCCCCGTATGGTCG-CGCGCCGAGCCTCTGTAAAGCTCCTTCGACGAGTCGAGTAGTTTGGGAATGCTGCTCAAAATGGGAGGTATATGTCTTCTAAAGCTAAATATTGGCCAGAGACCGATAGCGCACAAGTAGAGTGATCGAAAGATGAAAAGCACTTTGAAAAGAGGGTTAAACAGTACGTGAAATTGTTGAAAGGGAAGCGTTTGCGACCAGACTTGAGCCTGGCGAATCATCCGGCG-TTCTC-GCCGGTGCACTTCGCCAGGC--ACAGGCCAGCATCAGTTTC--CCGCGGGGGACAAAGGCGCCGGGAA-CGTGG-CTCCTC----GGAGTGTTATAGCCCGGCGCGCAATACCCTGCG-GGGGACTGAGGTACGCGCACC--------GCAAGGATGCTGGCGTAATGGTCGTCAACGACCCGTCTTGAAACACGGACCAAGGAGTCGTCTTCGTATGCGAGTGTTCGGGTGT-AAAACCCCT-ACGCGTAATGAAAGTGAACG-CAGGTGAGAGCT---TCGG-CGCATCATCGACCGATCCTGATGTTCTCGGATGGATTTGAGTAAGAGCATACGGGGCCGGACCCGAAAGAAGGTGAACTATGCCTGTATAGGGTGAAGCCAGAGGAAACTCTGGTGGAGGCTCGCAGCGG-TTCTGACGTGCAAATCGATCGTCAAATATGGGCATGGGGG-CGAAAGG
>BCC16585
TGAAGCGGCAACAGCTCAAATTTGAAATCTGGC---------CCTCGGGTCCGAGTTGTAATTTGTAGAGGATGCTTTTGGCGAGGTGCCTTCCGAGTTCCCTGGAACGGGACGCCACAGAGGGTGAGAGCCCCGTATGGTCG-GACACCGAGCCTCTGTAAAGCTCCTTCGACGAGTCGAGTAGTTTGGGAATGCTGCTCAAAATGGGAGGTATATGTCTTCTAAAGCTAAATATTGGCCAGAGACCGATAGCGCACAAGTAGAGTGATCGAAAGATGAAAAGCACTTTGAAAAGAGAGTTAAAAAGTACGTGAAATTGTTGAAAGGGAAGCGCCTGTGACCAGACTTGTGCCCGGTGAATCATCCAGCG-TTCTC-GCTGGTGCACTTTGCCGGGC--ACAGGCCAGCATCAGTTTG--GCCGGGGGGAAAAAGGCTTCGGGAA-TGTGG-CTCCCTC--GGGAGTGTTATAGCCCGCTGCGTAATACCCTGCG-CCGGACTGAGGTACGCGCATT--------GCAAGGATGCTGGCGTAATGGTCATCAGCGACCCGTCTTGAAACACGGACCAAGGAGTCGTCTTCGTATGCGAGTGTTCGGGTGT-CAAACCCCNNNNNNNNNNNNNNNNNNNNNNNNNNNNNNNNNNNNNNNNNNNNNNNNNNNNNNNNNNNNNNNNNNNNNNNNNNNNNNNNNNNNNNNNNNNNNNNNNNNNNNNNNNNNNNNNNNNNNNNNNNNNNNNNNNNNNNNNNNNNNNNNNNNNNNNNNNNNNNNNNNNNNNNNNNNNNNNNNNNNNNNNNNNNNNNNNNNNNNNNNNNNNNNNNNNNNNNNNNNNNN
>OSC93623
TGAAGCGGCAACAGCTCAAATTTGAAATCTGGC---------CCCCGGGTCCGAGTTGTAATTTGTAGAGGATGCTTTTGGCGAGGTGCCTTCCGAGTTCCCTGGAACGGGACGCCATAGAGGGTGAGAGCCCCGTCTGGTCG-GACACCGAGCCTCTGTAAAGCTCCTTCGACGAGTCGAGTAGTTTGGGAATGCTGCTCAAAATGGGAGGTATATGTCTTCTAAAGCTAAATATTGGCCAGAGACCGATAGCGCACAAGTAGAGTGATCGAAAGATGAAAAGCACTTTGAAAAGAGGGTTAAAAAGTACGTGAAATTGTTGAAAGGGAAGCGCCTATGACCAGACTTGGGCCCGGTGAATCACCCAGCG-TTCTC-GCTGGTGCACTTCGCCGGGC--ACAGGCCAGCATCAGTTTG--GCGCGGGGGAGAAAGGTTTCGGGAA-TGTGG-CTCCCCC--GGGAGTGTTATAGCCCGTTGCGCAATACCCTGCG-CTGGACTGAGGTACGCGCATTC-------GCAAGGATGCTGGCGTAATGGTCATCAGCGACCCGTCTTGAAACACGGACCAAGGAGTCGTCTTCGTATGCGAGTGTTCGGGTGT-CAAACCCCT-ACGCGTAATGAAAGTGAACG-CAGGTGAGAGCT---TCGG-CGCATCATCGACCGATCCTGATGTTCTCGGATGGATTTGAGTAAGAGCATACGGGGCCGGACCCGAAAGAAGGTGAACTATGCCTGTATAGGGTGAAGCCAGAGGAAACTCTGGTGGAGGCTCGCAGCGG-TTCTGACGTGCGAATCGATCGTCAAATATGGGCATGGGGG-CGAAAGA
>CBS129087
TGAAGCGGCAACAGCTCAAATTTGAAATCTGGCCTTCG---------GGTCCGAGTTGTAATTTGTAGAGGATGCTTTTGGTGAGGTGCCTTCCGAGTTCCCTGGAACGGGACGCCATAGAGGGTGAGAGCCCCGTCTGGTTG-GACACCGATCCTCTGTAAAGCTCCTTCGACGAGTCGAGTAGTTTGGGAATGCTGCTCTAAATGGGAGGTATATGTCTTCTAAAGCTAAATATTGGCCAGAGACCGATAGCGCACAAGTAGAGTGATCGAAAGATGAAAAGCACTTTGAAAAGAGAGTTAAAAAGTACGTGAAATTGTTGAAAGGGAAGCGCTCATGACCAGACTTGGGCTTGGTTGATCATCCAGGG-TTCTC-CCTGGTGCACTCTTCCAGTT---CAGGCCAGCATCAGTTCG--CTGTGGGGGATAAAGGCTTTGGGAA-TGTGG-CTCCCTC--GGGAGTGTTATAGCCCATTGTGTAATACCCTGTG-GTGGACTGAGGTTCGCGCATTC-------GCAAGGATGCTGGCGTAATGGTCATCAGCGACCCGTCTTGAAACACGGACCAAGGAGTCGTCTTCGTATGCGAGTGTTCGGGTGT-TAAACCCCT-ACGCGTAATGAAAGTGAACG-CAGGTGAGAGCT---TCGG-CGCATCATCGACCGATCCTGATGTTCTCGGATGGATTTGAGTAAGAGCATACGGGGCCGGACCCGAAAGAAGGTGAACTATGCCTGTATAGGGTGAAGCCAGAGGAAACTCTGGTGGAGGCTCGCAGCGG-TTCTGACGTGCAAATCGATCGTCAAATATGGGCATGGGGG-CGAAAGA
>NBRC106332
TGAAGCGGCAACAGCTCAAATTTGAAATCTGGCCCC--------TAGGGCCCGAGTTGTAATTTGCAGAGGATGCTTTTGGCGCGGCGCCTTCCGAGTTCCCTGGAACGGGACGCCATAGAGGGTGAGAGCCCCGTCTGGTCG-GACGCCAAGCCAGTGTAAAGCTCCTTCGACGAGTCGAGTAGTTTGGGAATGCTGCTCTAAATGGGAGGTATATGTCTTCTAAAGCTAAATATTGGCCAGAGACCGATAGCGCACAAGTAGAGTGATCGAAAGATGAAAAGCACTTTGAAAAGAGGGTTAAACAGTACGTGAAATTGTTGAAAGGGAAGCGCTTGTGACCAGACTTGGGCCCGGTGAATCATCCAGCG-TTCTC-GCTGGTGCACTTCGCCGGGC--TCAGGCCAGCATCAGTTCG--CCGCGGGGGATAAAAGTTTCGGGAA-CGTGG-CTCCCTC--GGGAGTGTTATAGCCCGTTGCACAATACCCTGCG-GTGGACTGAGGTTCGCGCTCC--------GCAAGGATGCTGGCGTAATGGTCATCAGCGACCCGTCTTGAAACACGGACCAAGGAGTCGTCTTCGTATGCGAGTGTTCGGGTGT-CAAACCCCT-ACGCGTAATGAAAGTGAACG-CAGGTGAGAGCT---TCGG-CGCATCATCGACCGATCCTGATGTTCTCGGATGGATTTGAGTAAGAGCATACGGGGCCGGACCCGAAAGAAGGTGAACTATGCCTGTATAGGGTGAAGCCAGAGGAAACTCTGGTGGAGGCTCGCAGCGG-TTCTGACGTGCAAATCGATCGTCAAATATGGGCATGGGGG-CGAAAGA
>NBRC106958
TGAAGCGGCAACAGCTCAAATTTGAAATCTGGCCCC--------CAGGGCCCGAGTTGTAATTTGCAGAGGATGCTTTTGGCGCGGCGCCTTCCGAGTTCCCTGGAACGGGACGCCATAGAGGGTGAGAGCCCCGTCTGGTCG-GACGCCAAGCCAGTGTAAAGCTCCTTCGACGAGTCGAGTAGTTTGGGAATGCTGCTCTAAATGGGAGGTATATGTCTTCTAAAGCTAAATACCGGCCAGAGACCGATAGCGCACAAGTAGAGTGATCGAAAGATGAAAAGCACTTTGAAAAGAGGGTTAAACAGTACGTGAAATTGTTGAAAGGGAAGCGTTCGTGACCAGACTTGGGCCCGGCGGATCATCCAGCG-TTCTC-GCTGGTGCACTCCGCCGGGC--CCAGGCCAGCATCAGTTCG--CCGCGGGGGACAAAAGCTCCGGGAA-CGTGG-CTCCCTC--GGGAGTGTTATAGCCCGTTGCACAATGCCCTGCG-GCGGACTGAGGTTCGCGCTCC--------GCAAGGATGCTGGCGTAATGGTCATCAGCGACCCGTCTTGAAACACGGACCAAGGAGTCGTCTTCGTATGCGAGTGTTCGGGTGT-CAAACCCCT-ACGCGTAATGAAAGTGAACG-CAGGTGAGAGCT---TCGG-CGCATCATCGACCGATCCTGATGTTCTCGGATGGATTTGAGTAAGAGCATACGGGGCCGGACCCGAAAGAAGGTGAACTATGCCTGTATAGGGTGAAGCCAGAGGAAACTCTGGTGGAGGCTCGCAGCGG-TTCTGACGTGCAAATCGATCGTCAAATATGGGCATGGGGG-CGAAAGA
>ATCC56429
TGAAGCGGAAACAGCTCAAATTTGAAATCTGGCCCCC--------AGGGCCCGAGTTGTAATTTGTAGAGGATG-CTTTGGGGAGGCGCCTTCCGAGTTCCCTGGAACGGGACGCCACAGAGGGTGAGAGCCCCGTCTGGTTG-GATGCCGAGCCTCTGTAAAGCTCCTTCGACGAGTCGAGTAGTTTGGGAATCCTGCTCTAAATGGGAGGTATATGTCTTCTAAAGCTAAATATTGGCCAGAGACCGATAGCGCACAAGTAGAGTGATCGAAAGATGAAAAGCACTTTGAAAAGAGGGTTAAATAGTACGTGAAATTGTTGAAAGGGAAGCGCTCATGACCAGACTTGGGCCCGGTGAATCATCCAGCGGTTCTC-GCTGGTGCACTTTGCCGGGCT--CAGGCCAGCATCAGTTCG--CCCCGGGGGACAAAGGCTCTGGGAA-TGTGG-CTCCTCC--GGGAGTGTTATAGCCCTCTGCTGCATGCCCTGGG-GCGGACTGAGGTTCGCGCGTCT-------GCAAGGATGCTGGCGTAATGGTCATCAGCGACCCGTCTTGAAACACGGACCAAGGAGTCGTCCTCGTATGCGAGTGTTCGGGTGT-CAAACCCCT-ACGCGTAATGAAAGTGAACG-CAGGTGAGAGCT---TCGG-CGCATCATCGACCGATCCTGATGTTCTCGGATGGATTTGAGTAGGAGCATACGGGGCCGGACCCGAAAGAAGGTGAACTATGCCTGTATAGGGTGAAGCCAGAGGAAACTCTGGTGGAGGCTCGCAGCGG-TTCTGACGTGCAAATCGATCGTCAAATATGGGCATGGGGG-CGAAAGA
>CPC24422
TGAAGCGGCAACAGCTCAAATTTGAAATCTGGCCCC----------AGGCCCGAGTTGTAATTTGCAGAGGATGCTTTTGGTGCGGTGCCTTCCGAGTTCCCTGGAACGGGACGCCACAGAGGGTGAGAGCCCCGTACGGTCG-CGCGCTAAGCCTATGTAAAGCTCCTTCGACGAGTCGAGTAGTTTGGGAATGCTGCTCAAAATGGGAGGTATACGTCTTCTAAAGCTAAATATTGGCCAGAGACCGATAGCGCACAAGTAGAGTGATCGAAAGATGAAAAGCACTTTGAAAAGAGGGTTAAACAGTACGTGAAATTGTTGAAAGGGAAGCGCTCGTGACCAGACTTGGGCCCGGCGAATCACCCGGCG-TTCTC-GCCGGTGCACTTCGCC-GGC--CCAGGCCAGCATCAGTTTG--CCCCGGGGGACAAAGGTTTCGGGAA-TGTGG-CTCCCTC--GGGAGTGTTATAGCCCGTTGCGCAATGCCCTGGG-GCGGACTGAGGTACGCGCACC--------GCAAGGATGCTGGCGTAATGGTCACCAGCGACCCGTCTTGAAACACGGACCAAGGAGTCGTCTTCGTATGCGAGTGTTCGGGTGT-CAAACCCCT-ACGCGTAATGAAAGTGAACG-CAGGTGAGAGCT---TCGG-CGCATCACCGACCGATCCTGATGTTCTCGGATGGATTTGAGTAGGAGCATACGGGGCCGGACCCGAAAGAAGGTGAACTATGCCTGTATAGGGTGAAGCCAGAGGAAACTCTGGTGGAGGCTCGCAGCGG-TTCTGACGTGCAAATCGATCGTCAAATATGGGCATGGGGG-CGAAAGA
>CBS189.34
TGAAGCGGCAACAGCTCAAATTTGAAATCTGGCTCTCG---------GGCCCGAGTTGTAATTTGTAGAGGATGCTTTTGATGCGGTGCCTTCCGAGTTCCCTGGAACGGGACGCCATAGAGGGTGAGAGCCCCGTCTGGTTG-GATGCCAAATCTCTGTAAAGCTCCTTCGACGAGTCGAGTAGTTTGGGAATGCTGCTCTAAATGGGAGGTATATGTCTTCTAAAGCTAAATACCGGCCAGAGACCGATAGCGCACAAGTAGAGTGATCGAAAGATGAAAAGCACTTTGAAAAGAGAGTTAAAAAGTACGTGAAATTGTTGAAAGGGAAGCGTTTATGACCAGACTTGGGCTTGGTTAATCATCTGGGG-TTCTC-CCCAGTGCACTTTTCCAGTC---CAGGCCAGCATCAGTTTT--CCCCGGGGGATAAAGGCTTCGGGAA-TGTGG-CTCTCTTCGGGGAGTGTTATAGCCCGTTGCGTAATACCCTGGG-GGGGACTGAGGTTCGCGCTTCT-------GCAAGGATGCTGGCGTAATGGTCATCAACGACCCGTCTTGAAACACGGACCAAGGAGTCGTCTTCGTATGCGAGTGTTCGGGTGT-CAAACCCCT-ACGCGTAATGAAAGTGAACG-CAGGTGAGAGCT---TCGG-CGCATCATCGACCGATCCTGATGTTCTCGGATGGATTTGAGTAAGAGCATACGGGGCCGGACCCGAAAGAAGGTGAACTATGCCTGTGTAGGGTGAAGCCAGAGGAAACTCTGGTGGAGGCTCGCAGCGG-TTCTGACGTGCAAATCGATCGTCAAACATGGGCATGGGGG-CGAAAGA
>AFTOLID1287
TGAAGCGGCAACAGCTCAAATTTGAAATCTGGCTTC-----------GGCCCGAGTTGTAATTTGTAGAGGAAGCTTTTGGTGAGGCACCTTCTGAGTCCCCTGGAACGGGGCGCCATAGAGGGTGAGAGCCCCGTATAGTCG-GATGCCGATCCAATGTAAAGCTCCTTCGACGAGTCGAGTAGTTTGGGAATGCTGCTCAAAATGGGAGGTAAATTTCTTCTAAAGCTAAATACCGGCCAGAGACCGATAGCGCACAAGTAGAGTGATCGAAAGATGAAAAGCACTTTGAAAAGAGGGTTAAATAGCACGTGAAATTGTTGAAAGGGAAGCGTTTGTGACCAGACTTGCGCCGTTCCGATCATCCGGTG-TTCTC-ACCGGTGCACTCGGGACGGCT--CAGGCCAGCATCGGTTTT--GGCGGGGGGACAAAGGTCCTGGGAA-CGTAG-CTCCTCC--GGGAGTGTTATAGCCCAGGGCGTAATGCCCTCGC-CGGGACCGAGGTTCGCGCATCT-------GCAAGGATGCTGGCGTAATGGTCATCAACGACCCGTCTTGAAACACGGACCAAGGAGTCAAGGTTTTGCGCGAGTGTTTGGGTGT-AAAACCCGC-ACGCGTAATGAAAGTGAACG-TAGGTGAGAGCT---TCGG-CGCATCATCGACCGATCCTGATGTATTCGGATGGATTTGAGTAAGAGCGTTAAGCCTTGGACCCGAAAGATGGTGAACTATGCTTGGATAGGGTGAAGCCAGAGGAAACTCTGGTGGAGGCTCGCAGCGG-TTCTGACGTGCAAATCGATCGTCAAATCTGAGCATGGGGG-CGAAAGA
>CBS567.95
TGAAGCGGCAACAGCTCAAATTTGAAATCCGGCCCC-------C-AGGGCCCGAGTTGTAATTTGCAGAGGATGCTTTCGGCGCGGCGCCTTCCGAGTGCCCTGGAACGGGACGCCACAGAGGGTGAGAGCCCCGTCCGGTCG-GACGCCAAGCCGGTGTAAAGCTCCTTCGACGAGTCGAGTAGTTTGGGAATGCTGCTCTAAATGGGAGGTATATGTCTTCTAAAGCTAAATACCGGCCAGAGACCGATAGCGCACAAGTAGAGTGATCGAAAGATGAAAAGCACTTTGAAAAGAGGGTTAAACAGTACGTGAAATTGTTGAAAGGGAAGCGCTCGCCACCAGACTTGCGCCCGGCGGATCATCCAGCG-TTCTC-GCTGGTGCACTCCGCCGGGC--GCAGGCCAGCATCGGTTCG--CCGCGGGGGACAAAGGCGGCGGGAA-CGTGG-CTCCCCC--GGGAGTGTTATAGCCCGCCGCGCAATGCCCTGGG--CGGACCGAGGTCCGCGCTCA-------CGCAAGGATGCTGGCGTAATGGTGATCAGCGACCCGTCTTGAAACACGGACCAAGGAGTCGTCCTCGTATGCGAGTGTTCGGGTGG-CAAACCCCT-ACGCGCAATGAAAGTGAACG-CAGGTGAGAGCT---TCGG-CGCATCATCGACCGATCCTGATGTTCTCGGATGGATTTGAGTAAGAGCATACGGGGCCGGACCCGAAAGAAGGTGAACTATGCCTGTGTAGGGTGAAGCCAGAGGAAACTCTGGTGGAGGCTCGCAGCGG-TTCTGACGTGCAAATCGATCGTCAAACATGGGCATGGGGG-CGAAAGA
>ATCC36093
TGAAGCGGCAACAGCTCAAATTTGAAATCTGGCCTCTG-------G---CCCGAGTTGTAATTTGCAGAGGATGTTTCTGGCGAGGTGCCTTCCGAGTTCCCTGGAACGGGACGCCATAGAGGGTGAGAGCCCCGTACGGTTG-GTCGCTAAGCCTCTGTGAAACTCCTTCGACGAGTCGAGTAGTTTGGGAATGCTGCTCTAAATGGGAGGTATACGTCTTCTAAAGCTAAATACCGGCTAGAGACCGATAGCGCACAAGTAGAGTGATCGAAAGATGAAAAGCACTTTGAAAAGAGGGTTAAATAGTACGTGAAATTGTTGAAAGGGAAGCGCTTATGACCAGACTTGGGCCGG-TTGATCATCCATCG-TTCTC-GGTGGTGCACTCTGCCGGTT---CAGGCCAGCATCAGTTTG--GCTTGGGGGATAAAGGCTTCGGGAA-TGTGG-CTCCCTCCGGGGAGTGTTATAGCCCGTTGCGTAATACCCTGGG-CTGGACTGAGGTTCGCGC-TCC-------GCAAGGATGCTGGCGTAATGGTCATCAGTGACCCGTCTTGAAACACGGACCAAGGAGTCGTCTTCGTATGCGAGTGTTCGGGTGT-CAAACCCCT-ACGCGTAATGAAAGTGAACG-TAGGAGAGAGCT---TCGG-CGCATCTCCGACCGATCCTGATGTTCTCGGATGGATTTGAGTAAGAGCATACGGGGCCGGACCCGAAAGAAGGTGAACTATGCCTGTATAGGGTGAAGCCAGAGGAAACTCTGGTGGAGGCTCGCAGCGG-TTCTGACGTGCAAATCGATCGTCAAATATGGGCATGGGGG-CGAAAGA
>ATCC208838
TGAAGCGGCAACAGCTCAAATTTGAAATCTGGC--------CCCCCGGGTCCGAGTTGTAATTTGTAGAGGATGCTTTTGGTGAGGTGCCGCCCGAGTTCCCTGGAACGGGACGCCACAGAGGGTGAGAGCCCCGTCTGGCTG-GCCACCGAGCCTCTGTAAAGCTCCTTCGACGAGTCGAGTAGTTTGGGAATGCTGCTCAAAATGGGAGGTATATGTCTTCTAAAGCTAAATATTGGCCAGAGACCGATAGCGCACAAGTAGAGTGATCGAAAGATGAAAAGCACCTTGAAAAGAGGGTTAAATAGTACGTGAAATTGTTGAAAGGGAAGCGCTTGTGACCAGACTTGGGCGCGGCGGATCATCCGGGG-TTCTC-TCCGGTGCACTTCGCCGCGT--TCAGGCCAGCATCAGTTCG--TCGCGGGGGATAAAGGCTTCGGGAA-CGTGG-CTCCTCC--GGGAGTGTTATAGCCCGTTGCATAATACCCTGCG-GTGGACTGAGGACCGCGCATCT-------GCAAGGATGCTGGCGTAATGGTCACCAGCGACCCGTCTTGAAACACGGACCAAGGAGTCGTCTTCGTATGCGAGTGTTCGGGTGT-CAAACCCCT-ACGCGTAATGAAAGTGAACG-CAGGTGAGAGCT---TCGG-CGCATCATCGACCGATCCTGATGTTCTCGGACGGATTTGAGTAAGAGCATACGGGGCCGGACCCGAAAGAAGGTGAACTATGCCTGTATAGGGTGAAGCCAGAGGAAACTCTGGTGGAGGCTCGCAGCGG-TTCTGACGTGCAAATCGATCGTCAAATATGGGCATGGGGG-CGAAAGA
>GJS92101
TGAAGCGGCAACAGCTCAAATTTGAAATCTGGCCC-TA-------GG--CCCGAGTTGTAATTTGCAGAGGATGTTTCTGGCGAGGTGCCTTCCGAGTGCCCTGGAACGGGACGCCATAGAGGGTGAGAGCCCCGTACGGTTG-GTCGCTAAGCCTCTGTGAAACTCCTTCGACGAGTCGAGTAGTTTGGGAATGCTGCTCTAAATGGGAGGTATACGTCTTCTAAAGCTAAATACCGGCCAGAGACCGATAGCGCACAAGTAGAGTGATCGAAAGATGAAAAGCACTTTGAAAAGAGGGTTAAATAGTACGTGAAATTGTTGAAAGGGAAGCGCTCATGACCAGACTTGGGCCGG-TTGATCATCCGCCG-TTCTC-GGCGGTGCACTCTGCCGGCT---CAGGCCAGCATCAGTTTG--GTCCGGGGGATAAAGGTGTAGGGAA-TGTGG-CTCCCCCCGGGGAGTGTTATAGCCCTGCGCGTAATACCCTGGA-CTGGACTGAGGTTCGCGCATCT-------GCAAGGATGCTGGCGTAATGGTTATCAGTGACCCGTCTTGAAACACGGACCAAGGAGTCGTCTTCGTATGCGAGTGTTCGGGTGT-CAAACCCCT-ACGCGTAATGAAAGTGAACG-TAGGAGAGAGCT---TCGG-CGCATCTCCGACCGATCCTGATGTTCTCGGATGGATTTGAGTAAGAGCATACGGGGCCGGACCCGAAAGAAGGTGAACTATGCCTGTATAGGGTGAAGCCAGAGGAAACTCTGGTGGAGGCTCGCAGCGG-TTCTGACGTGCAAATCGATCGTCAAATATGGGCATGGGGG-CGAAAGA
>DAOMBT1003
TGAAGCGGCANNNGCTCAAATTTNNAATCTGGCCCCT--------AGGGTCCGAGTTGTAATTTGTAGAGGATGCTTTTGGTGAGGTGCCGCCCGAGTTCCCTGGAACGGGACGCCGCAGAGGGTGAGAGCCCCGTCTGGCTG-GCCACCGAGCCTCTGTAAAGCTCCTTCAACGAGTCGAGTAGTTTGGGAATGCTGCTCAAAATGGGAGGTATATGTCTTCTAAAGCTAAATATTGGCCAGAGACCGATAGCGCACAAGTAGAGTGATCGAAAGATGAAAAGCACCTTGAAAAGAGGGTTAAACAGTACGTGAAATTGTTGAAAGGGAAGCGCTTGTGACCAGACTTGGGCGCGGCGGATCATCCGGGG-TTCTC-CCCGGTGCACTTCGCCGCGTT--CAGGCCAGCATCAGTTCG--GCGCGGGGGAAAAAGGCTTCGGGAA-CGTGG-CTCCTCC--GGGAGTGTTATAGCCCGTTGCATAATACCCTGTG-CTGGACTGAGGACCGCGCATCT-------GCAAGGATGCTGGCGTAATGGTCACCAGCGACCCGTCTTGAAACACGGACCAAGGAGTCGTCTTCGTATGCGAGTGTTCGGGTGT-CAAACCCCT-ACGCGTAATGAAAGTGAACG-CAGGTGAGAGCT---TCGG-CGCATCATCGACCGATCCTGATGTTCTCGGATGGATTTGAGTAAGAGCATACGGGGCCGGACCCGAAAGAAGGTGAACTATGCCTGTATAGGGTGAAGCCAGAGGAAACTCTGGTGGAGGCTCGCAGCGG-TTCTGACGTGCAAATCGATCGTCAAATATGGGCATGGGGG-CGAAAGA
>AFTOLID52
TGAAGCGGCAACAGCTCAAATTTGAAATCTGGCCCCTCTC-----GGGGTCCGAGTTGTAATTTGTAGAGGATGCTTTTGGNGAGGCGCCGCCCGAGTTCCCTGGAACGGGACGCCACAGAGGGTGAGAGCCCCGTCTGGCTG-GCCGCCGAGCCTCTGTAAAGCTCCTTCGACGAGTCGAGTAGTTTGGGAATGCTGCTCAAAATGGGAGGTATATGTCTTCTAAAGCTAAATACTGGCCAGAGACCGATAGCGCACAAGTAGAGTGATCGAAAGATGAAAAGCACCTTGAAAAGAGGGTTAAATAGTACGTGAAATTGTTGAAAGGGAAGCGCTTGTGACCAGACTTGGGCGCGGCGGATCATCCGGGG-TTCTC-CCCGGTGCACTTCGCCGCGTC--CAGGCCAGCATCAGTTCG--TCGCGGGGGATAAAGGCTTCGGGAATCGTGGTCTCCCCC--GGGAGTGTTATAGCCCGTCGCACAATACCCTGCG-GTGGACTGAGGACCGCGCATCT-------GCAAG-ATGCTGGCGTAATGGTCACCAGCGACCCGTCTTGAAACNCGGACCAAGGAGTCGTCTTCGTATGCGAGTGTTCGGGTGT-CAAACCCCT-ACGCGTAATGAAAGTGAACG-CAGGTGAGAGCT---TCGG-CGCATCATCGACCGATCCTGATGTTCTCGGATGGATTTGAGTAAGAGCATACGGGGCCGGACCCGAAAGAAGGTGAACTATGCCTGTATAGGGTGAAGCCAGAGGAAACTCTGGTGGAGGCTCGCAGCGG-TTCTGACGTGCAAATCGATCGTCAAATATGGGCATGGGGG-CGAAAGA
>BCC8237
TGAAGCGGCAACAGCTCAAATTTGAAATCTGGCCCCTCCCCCGGGGGGGCCCGAGTTGTAATTTGCAGAGGATGCTTCTGGCGAGGTGCCTTCCGAGTTCCCTGGAACGGGACGCCACAGAGGGTGAGAGCCCCGTCTGGTCG-GACACCGAGCCTCTGTGAAGCTCCTTCGACGAGTCGAGTAGTTTGGGAATGCTGCTCTAAATGGGAGGTATATGTCTTCTAAAGCTAAATACCGGCCAGAGACCGATAGCGCACAAGTAGAGTGATCGAAAGATGAAAAGCACTTTGAAAAGAGGGTTAAACAGTACGTGAAATTGTTGAAAGGGAAGCGCTCACGACCAGACCTGGTCCCGGCGAATCACCCGGCG-TTCTC-GCCGGTGCACTTCGACGGGCTTCCAGGCCAGCATCAGTCCG--CGCCGGGGGACAAAGGCGGCGGGAA-CGTGG-CTCCCCA--GGGAGTGTTATAGCCCGCCGCGCAATGCCCCGGGAGCGGACTGAGGACCGCGCGTCAC-----CGCAAGGATGCTGGCGTAATGGTCTTCAGCGACCCGTCTTGAAACACGGACCAAGGAGTCGTCCTCGTATGCGAGTGTTGGGGCGT-CAAACCCCCCGCGCGTAATGAAAGTGAACGGCAGGTGAGAGCCCTCGCGGGCGCATCATCGACCGATCCTGATGTTCTCGGATGGATTTGAGTAAGAGCATACGGGGCCGGACCCGAAAGAAGGTGAACTATGCCTGTGTAGGGTGAAGCCAGAGGAAACTCTGGTGGAGGCTCGCAGCGG-TTCTGACGTGCAAATCGATCGTCAAACATGGGCATGGGGG-CGAAAGA
>ATCC76479
TGAAGCGGCAACAGCTCAAATTTGAAATCTGGCCCC---CCTCCGGGGGCCCGAGTTGTAATTTGTAGAGGATGCTTTTGGTGCGGCGCCAGCTGAGTTCCCTGGAACGGGACGCCACAGAGGGTGAGAGCCCCGTCACGCTG-GACGCCAAGCCTATGTAAAGCTCCTTCGACGAGTCGAGTAGTTTGGGAATGCTGCTCAAATTGGGAGGTATATGTCTTCTAAAGCTAAATACCGGCCAGAGACCGATAGCGCACAAGTAGAGTGATCGAAAGATGAAAAGCACTTTGAAAAGAGAGTTAAACAGTACGTGAAATTGTTGAAAGGGAAGCGCTCATGACCAGACTTGGGCTTGGCGAATCACCCGGCG-TTCTC-GCCGGTGCACTTCGCCTCGC--CCAGGCCAGCATCAGTTCG--TCGCGGGGGACAAAAGCGCCGGGAA-CGTGG-CTCCCCC--GGGAGTGTTATAGCCCGGCGCACAATACCCTGCG-GTGGACTGAGGTTCGCGCATC-------TGCAAGGATGCTGGCGTAATGGTCATCAGCGACCCGTCTTGAAACACGGACCAAGGAGTCGTCTTCGTATGCGAGTGTTCGGGTGT-CAAACCCCT-ACGCGTAATGAAAGTGAACG-CAGGTGAGAGCT---TCGG-CGCATCATCGACCGATCCTGATGTTCTCGGATGGATTTGAGTAAGAGCATACGGGGCCGGACCCGAAAGAAGGTGAACTATGCCTGTATAGGGTGAAGCCAGAGGAAACTCTGGTGGAGGCTCGCAGCGG-TTCTGACGTGCAAATCGATCGTCAAATATGGGCATGGGGG-CGAAAGA
>CBS402.78
NNNNNNNNNNNNNNNNNNNNNNNNNNNTCTGGC-CCT--------TGGGTCCGAGTTGTAATTTGTAGAGGATGCTTTTGGCGAGGTGCCTTCCGAGTTCCCTGGAACGGGACGCCATANAGGGTGAGAGCCCCGTCTGGTCG-GACACCGAGCCTCTGTAAAGCTCCTTCGACGAGTCGAGTAGTTTGGGAATGCTGCTCAAAATGGGAGGTATATGTCTTCTAAAGCTAAATATTGGCCAGAGACCGATAGCGCACAAGTAGAGTGATCGAAAGATGAAAAGCACTTTGAAAAGAGGGTTAAAAAGTACGTGAAATTGTTGAAAGGGAAGCGCCTATGACCAGACTTGGGCCCGGTGAATCATCCAGCG-TTCTC-GCTGGTGCACTTTGCCGGGCA--CAGGCCAGCATCAGTTTG--GCGCGGGGGAAAAAGGCTTTGGGAA-TGTGG-CTCCCTC--GGGAGTGTTATAGCCCATTGTGTAATACCCTGCG-CCGGACTGAGGTACGCGCAT-T-------GCAAGGATGCTGGCGTAATGGTCATCAGCGACCCGTCTTGAAACACGGACCAAGGAGTCGTCTTCGTATGCGAGTGTTCGGGTGT-CAAACCCCT-ACGCGTAATGAAAGTGAACG-CAGGTGAGAGCT---TCGG-CGCATCATCGACCGATCCTGATGTTCTCGGATGGATTTGAGTAAGAGCATACGGGGCCGGACCCGAAAGAAGGTGAACTATGCCTGTATAGGGTGAAGCCAGAGNAAACTCTGGTGNNNNNNNNNNNNNNNNNNNNNNNNNNNNNNNNNNNNNNNNNNNNNNNNNNNNNNNNNNNNNNN
>CBS101247
TGAAGCGGCAACAGCTCAAATTTGAAATCTGGCCCCCC--------GGGTCCGAGTTGTAATTTGTAGAGGATGCTTTTGGCGAGGTGCCTTCCGAGTTCCCTGGAACGGGACGCCATAGAGGGTGAGAGCCCCGTCTGGTCG-GACACCGAGCCTCTGTAAAGCTCCTTCGACGAGTCGAGTAGTTTGGGAATGCTGCTCAAAATGGGAGGTATATGTCTTCTAAAGCTAAATACTGGCCAGAGACCGATAGCGCACAAGTAGAGTGATCGAAAGATGAAAAGCACTTTGAAAAGAGGGTTAAAAAGTACGTGAAATTGTTGAAAGGGAAGCGCCTATGACCAGACTTGGGCCCGGTGAATCATCCAGCG-TTCTC-GCTGGTGCACTTTGCCGGGCA--CAGGCCAGCATCAGTTTG--GCGCGGGGGATAAAGGCTTTGGGAA-TGTGG-CTCCCTC--GGGAGTGTTATAGCCCACTGCGCAATACCCTGCG-CCGGACTGAGGCACGCGCATC--------GCAAGGATGCTGGCGTAATGGTCATCAGCGACCCGTCTTGAAACACGGACCAAGGAGTCGTCTTCGTATGCGAGTGTTCGGGTGT-CAAACCCCT-ACGCGTAATGAAAGTGAACG-CAGGTGAGAGCT---TCGG-CGCATCATCGACCGATCCTGATGTTCTCGGATGGATTTGAGTAAGAGCATACGGGGCCGGACCCGAAAGAAGGTGAACTATGCCTGTATAGGGTGAAGCCAGAGGAAACTCTGGTGGAGGCTCGCAGCGG-TTCTGACGTGCGAATCGATCGTCAAATATGGGCATGGGGG-CGAAAGA
>CBS367.86
TGAAGCGGCAACAGCTCAAATTTGAAATCTGGTCCCCA--------GGGCCCGAGTTGTAATTTGTAGAGGATGCTTTTGGCGCGGCGCCTTCCGAGTTCCCTGGAACGGGACGCCATAGAGGGTGAGAGCCCCGTCTGGTCG-GACGCCTAGCCTCTGTAAAGCTCCTTCGACGAGTCGAGTAGTTTGGGAATGCTGCTCAAAATGGGAGGTATATGTCTTCTAAAGCTAAATATTGGCCAGAGACCGATAGCGCACAAGTAGAGTGATCGAAAGATGAAAAGCACTTTGAAAAGAGGGTTAAACAGTACGTGAAATTGTTGAAAGGGAAGCGCCTATGACCAGACTTGGGCCCGGTGAATCACCCAGCG-TTCTC-GCTGGTGCACTTTGCCGGGCA--CAGGCCAGCATCAGTTTG--GCGCGGGGGATAAAGGCTCTGGGAA-TGTGG-CTCCCTC--GGGAGTGTTATAGCCCTCTGCGTAATACCCTGCG-CCGGACTGAGGTACGCGCTCC--------GCAAGGATGCTGGCGTAATGGTCATCAGCGACCCGTCTTGAAACACGGACCAAGGAGTCGTCTTCGTATGCGAGTGTTCGGGTGT-CAAACCCCT-ACGCGTAATGAAAGTGAACG-CAGGTGAGAGCT---TCGG-CGCATCATCGACCGATCCTGATGTTCTCGGATGGATTTGAGTAAGAGCATACGGGGCCGGACCCGAAAGAAGGTGAACTATGCCTGTATAGGGTGAAGCCAGAGGAAACTCTGGTGGAGGCTCGCAGCGG-TTCTGACGTGCGAATCGATCGTCAAATATGGGCATGGGGG-CGAAAGA
>CBS891.72
NNNNNNNNNNNNNNNNNNNNNNNNNNNNNNNNNNNNNNNNNNNNNNNNNNCCGAGTTGTAATTTGCAGAGGATGATTTTGGCGAGGTGCCTTCCGAGTTCCCTGGAACGGGACGCCACAGAGGGTGAGAGCCCCGTCTGGTTG-GACGCCGAGCCTATGTAAATCTCCTTCGACGAGTCGAGTAGTTTGGGAATGCTGCTCTAAATGGGAGGTATATGTCTTCTAAAGCTAAATATTGGCCAGAGACCGATAGCGCACAAGTAGAGTGATCGAAAGATGAAAAGCACTTTGAAAAGAGGGTTAAATAGTACGTGAAATTGTTGAAAGGGAAGCGCTCATGACCAGACTTGGGCCCGGTGAATCATCCAGCG-TTCTC-GCTGGTGCACTTTGCCGGGCT--CAGGCCAGCATCAGTTTG--CCCCGGGGGATAAAGGCTTTGGGAA-TGTGG-CTCCTCC--GGGAGTGTTATAGCCCATTGCATAATATCCTGGG-GCGGACTGAGGTTCGCGCATCT-------GCAAGGATGCTGGCGTAATGGTCATCAGCGACCCGTCTTGAAACACGGACCAAGGAGTCGTCTTCGTATGCGAGTGTTCGGGTGT-AAAACCCCT-ACGCGTAATGAAAGTGAACG-CAGGTGAGAGCT---TCGG-CGCATCATCGACCGATCCTGATGTTCTCGGATGGATTTGAGTAAGAGCATACGGGGCCGGACCCGAAAGAAGGTGAACTATGCCTGTATAGGGTGAAGCCAGAGNNNNNNNNNNNNNNNNNNNNNNNNNNNNNNNNNNNNNNNNNNNNNNNNNNNNNNNNNNNNNNNNNNNNNNNNNNN
>CPC33206
TGAAGCGGCAACAGCTCAAATTTGAAAGCTGGCTTTCG-------GG--CCCGCATTGTAATTTGCAGAGGATGCTTCTGGCGACGCGCCTTCCGAGTTCCCTGGAACGGGACGCCAAAGAGGGTGAGAGCCCCGTCCGGTCGTG-CGCCTAGCCTCTGTGAAGCTCCTTCGACGAGTCGAGTAGTTTGGGAATGCTGCTCAAAATGGGAGGTATACGTCTTCTAAAGCTAAATACCGGCCAGAGACCGATAGCGCACAAGTAGAGTGATCGAAAGATGAAAAGCACTTTGAAAAGAGAGTTAAAAAGTACGTGAAATTGTTGAAAGGGAAGCGCTCATGACCAGACTTGGGCTGGCCCGATCATCCGGCC-TTCTG-GCCGGTGCACTCGGGCCGCT---CAGGCCAGCATCAGCTTC--CGCCGGGGGACAAAGGCGGTGGGAA-CGTGG-CTCCTTC--GGGAGTGTTATAGCCCGCCGTGTAATACCCTGGT-GGGGGCTGAGGTTCGCGCGTAT-------GCACGGATGCTGGCGTAATGGTCATCAGCGACCCGTCTTGAAACACGGACCAAGGAGTCGTCTTCGTATGCGAGTGTTCGGGTGT-CAAACCCCT-ACGCGGAATGAAAGTGAACG-CTGGTGAGAGCT---TCGG-CGCATCACCGACCGATCCTGATGTTCTCGGATGGATTTGAGTAAGAGCATACGGGGCCGGACCCGAAAGAAGGTGAACTATGCCTGTATAGGGTGAAGCCAGAGGAAACTCTGGTGGAGGCTCGCAGCGG-TTCTGACGTGCAAATCGATCGTCAAATATGGGCATGGGGG-CGAAAGA
>IMI158855
TGAAGCGGCAACAGCTCAAATTTGAAATCTGGCCCC----------AGGCCCGAGTTGTAATTTGCAGAGGATGCTTTTGGTGAGGTGCCTTCCGAGTTCCCTGGAACGGGACGCCATAGAGGGTGAGAGCCCCGTCTGGTCG-GACACCGAGCCTCTGTAAAGCTCCTTCGACGAGTCGAGTAGTTTGGGAATGCTGCTCTAAATGGGAGGTATATGTCTTCTAAAGCTAAATACCGGCCAGAGACCGATAGCGCACAAGTAGAGTGATCGAAAGATGAAAAGCACTTTGAAAAGAGAGTTAAATAGCACGTGAAATTGTTGAAAGGGAAGCGTTTATGACCAGACTTGGCCC-GGTTGATCATCCAGCG-TTCTC-GCTGGTGCACTCTGCCGG-TC--CAGGCCAGCATCAGTTCG--TCGCGGGGGACAAAGGCTTCGGGAA-TGTGG-CTCCTCC--GGGAGTGTTATAGCCCGTTGCGTAATACCCTGCG-GTGGACTGAGGTCCGCGCTTCT-------GCAAGGATGCTGGCGTAATGGTCATCAACGACCCGTCTTGAAACACGGACCAAGGAGTCGTCTTCGTATGCGAGTGTTCGGGTGT-AAAACCCCT-ACGCGTAATGAAAGTGAACG-CAGGTGAGAGCT---TCGG-CGCATCATCGACCGATCCTGATGTTCTCGGATGGATTTGAGTAAGAGCATACGGGGCCGGACCCGAAAGAAGGTGAACTATGCCTGTATAGGGTGAAGCCAGAGGAAACTCTGGTGGAGGCTCGCAGCGG-TTCTGACGTGCAAATCGATCGTCAAATATGGGCATGGGGG-CGAAAGA
>ATCC16297
TGAAGCGGCAACAGCTCAAATTTGAAATCTGGCCCT----------AGGCCCGAGTTGTAATTTGCAGAGGATGCTTTTGGCGAGGTGCCTTCCGAGTTCCCTGGAACGGGACGCCATAGAGGGTGAGAGCCCCGTCTGGTCG-GACACCGAGCCTCTGTAAAGCTCCTTCGACGAGTCGAGTAGTTTGGGAATGCTGCTCTAAATGGGAGGTATATGTCTTCTAAAGCTAAATACCGGCCAGAGACCGATAGCGCACAAGTAGAGTGATCGAAAGATGAAAAGCACTTTGAAAAGAGAGTTAAATAGCACGTGAAATTGTTGAAAGGGAAGCGTTTATGACCAGACTTGGCCC-GGTTGATCATCCAGCG-TTCTC-GCTGGTGCACTCTGCCGG-TC--CAGGCCAGCATCAGTTCG--TCGCGGGGGATAAAGGTTTCGGGAA-TGTGG-CTCCCTC--GGGAGTGTTATAGCCCGTTGCGTAATACCCTGCG-GTGGACTGAGGTCCGCGCTTCT-------GCAAGGATGCTGGCGTAATGGTCATCAACGACCCGTCTTGAAACACGGACCAAGGAGTCGTCTTCGTATGCGAGTGTTCGGGTGT-AAAACCCCT-ACGCGTAATGAAAGTGAACG-CAGGTGAGAGCT---TCGG-CGCATCATCGACCGATCCTGATGTTCTCGGATGGATTTGAGTAAGAGCATACGGGGCCGGACCCGAAAGAAGGTGAACTATGCCTGTATAGGGTGAAGCCAGAGGAAACTCTGGTGGAGGCTCGCAGCGG-TTCTGACGTGCAAATCGATCGTCAAATATGGGCATGGGGG-CGAAAGA
>ATCC9095
TGAAGCGGCAACAGCTCAAATTTGAAATCTGGCCCT----------AGGCCCGAGTTGTAATTTGCAGAGGATGCTTTTGGCAAGGTGCCTTCCGAGTTCCCTGGAACGGGACGCCATAGAGGGTGAGAGCCCCGTCTGGTCG-GACACCGAGCCTCTGTAAAGCTCCTTCGACGAGTCGAGTAGTTTGGGAATGCTGCTCAAAATGGGAGGTATATGTCTTCTAAAGCTAAATACCGGCCAGAGACCGATAGCGCACAAGTAGAGTGATCGAAAGATGAAAAGCACTTTGAAAAGAGAGTTAAATAGCACGTGAAATTGTTGAAAGGGAAGCGTTTATGACCAGACTTGGCCC-GGTTGATCATCCAGCC-TTCTG-GCTGGTGCACTCTGCCGG-TC--CAGGCCAGCATCAGTTCG--TCGCGGGGGATAAAGGTTTCGGGAA-TGTAT-CTCCTCC--GGGAGTGTTATAGCCCGTTGCGTAATACCCTGCG-GTGGACTGAGGTCCGCGCT-CT-------GCAAGGATGCTGGCGTAATGGTCATCAACGACCCGTCTTGAAACACGGACCAAGGAGTCGTCTTCGTATGCGAGTGTTCGGGTGT-AAAACCCCT-ACGCGTAATGAAAGTGAACG-CAGGTGAGAGCT---TCGG-CGCATCATCGACCGATCCTGATGTTCTCGGATGGATTTGAGTAAGAGCATACGGGGCCGGACCCGAAAGAAGGTGAACTATGCCTGTATAGGGTGAAGCCAGAGGAAACTCTGGTGGAGGCTCGCAGCGG-TTCTGACGTGCAAATCGATCGTCAAATATGGGCATGGGGG-CGAAAGA
>CBS125165
TGAAGCGGCAACAGCTCAAATTTGAAATCTGGCCCTTGT--------GGTCCGAGTTGTAATTTGTAGAGGATGCTTTTGGTGAGGTACCTTCCGAGTTCCCTGGAACGGGACGCCATAGAGGGTGAGAGCCCCGTCTGGTTG-GATACCGATCCTCTGTAAAGCTCCTTCGACGAGTCGAGTAGTTTGGGAATGCTGCTCTAAATGGGAGGTATATGTCTTCTAAAGCTAAATATTGGCCAGAGACCGATAGCGCACAAGTAGAGTGATCGAAAGATGAAAAGCACTTTGAAAAGAGGGTTAAATAGTACGTGAAATTGTTGAAAGGGAAGCGCTTGTGACCAGACTTGGGCTTGGTTAATCATCCAGGG-TTCTC-CCTGGTGCACTTGGCCAGCC---CAGGCCAGCATCAGTTTG--TCGCGGGGGATAAAGGCGTTGGGAA-TGTGG-CTCCCCC--GGGAGTGTTATAGCCCTTCGTGTAATACCCTGCT-TTAGACTGAGGTTCGCGCATCT-------GCAAGGATGCTGGCGTAATGGTCATCAGCGACCCGTCTTGAAACACGGACCAAGGAGTCGTCTTCGTATGCGAGTGTTCGGGTGT-CAAACCCCT-ACGCGTAATGAAAGTGAACG-CAGGTGAGAGCT---TCGG-CGCATCATCGACCGATCCTGATGTTCTCGGATGGATTTGAGTAAGAGCATACGGGGCCGGACCCGAAAGAAGGTGAACTATGCCTGTGTAGGGTGAAGCCAGAGGAAACTCTGGTGGAGGCTCGCAGCGG-TTCTGACGTGCAAATCGATCGTCAAACATGGGCATGGGGG-CGAAAGA
>CBS125148
TGAAGCGGCAACAGCTCAAATTTGAAATCTGGCCCTTGT--------GGTCCGAGTTGTAATTTGTAGAGGATGCTTTTGGTGAGGTACCTTCCGAGTTCCCTGGAACGGGACGCCATAGAGGGTGAGAGCCCCGTCTGGTTG-GATACCGATCCTCTGTAAAGCTCCTTCGACGAGTCGAGTAGTTTGGGAATGCTGCTCTAAATGGGAGGTATATGTCTTCTAAAGCTAAATATTGGCCAGAGACCGATAGCGCACAAGTAGAGTGATCGAAAGATGAAAAGCACTTTGAAAAGAGGGTTAAATAGTACGTGAAATTGTTGAAAGGGAAGCGCTTGTGACCAGACTTGGGCTTGGTTAATCATCCAGGG-TTCTC-CCTGGTGCACTTGGCCAGCC---CAGGCCAGCATCAGTTTG--TCGCGGGGGATAAAGGCGTTGGGAA-TGTGG-CTCCCTC--GGGAGTGTTATAGCCCTTCGTGTAATACCCTGCT-TTAGACTGAGGTTCGCGCATCT-------GCAAGGATGCTGGCGTAATGGTCATCAGCGACCCGTCTTGAAACACGGACCAAGGAGTCGTCTTCGTATGCGAGTGTTCGGGTGT-CAAACCCCT-ACGCGTAATGAAAGTGAACG-CAGGTGAGAGCT---TCGG-CGCATCATCGACCGATCCTGATGTTCTCGGATGGATTTGAGTAAGAGCATACGGGGCCGGACCCGAAAGAAGGTGAACTATGCCTGTGTAGGGTGAAGCCAGAGGAAACTCTGGTGGAGGCTCGCAGCGG-TTCTGACGTGCAAATCGATCGTCAAACATGGGCATGGGGG-CGAAAGA
>CBS424.64
TGAAGCGGCAACAGCTCAAATTTGAAATCTGGCCCC----------AGGCCCGAGTTGTAATTTGTAGAGGATGTTTCTGACGAGGTACCTTCCGAGTTCCCTGGAACGGGACGCCATAGAGGGTGAGAGCCCCGTACGGTTG-GTCGCCAAGTCTCTGTGAAACTCCTTCGACGAGTCGAGTAGTTTGGGAATGCTGCTCAAAATGGGAGGTATACGTCTTCTAAAGCTAAATATAGGCCAGAGACCGATAGCGCACAAGTAGAGTGATCGAAAGATGAAAAGCACTTTGAAAAGAGGGTTAAATAGTACGTGAAATTGTTGAAAGGGAAGCGCACATGACCAGACTTGGCCA-GGTTGATCATCCATCG-TTCTC-GGTGGTGCACTCTGCCTG-GC--CAGGCCAGCATCAGTTCG--CCTTGGGGGATAAAGGTTTCGGGAA-TGTGG-CTCCTCC--GGGAGTGTTATAGCCCGTTGCGCAATACCCTGGG-GTGGACTGAGGTTCGCGCATCT-------GCAAGGATGCTGGCGTAATGGTCATCTGCGACCCGTCTTGAAACACGGACCAAGGAGTCGTCTTCGTATGCGAGTGTTCGGGTGT-CAAACCCCT-ACGCGTAATGAAAGTGAACG-TAGGAGAGAGCT---TCGG-CGCATCTCCGACCGATCCTGATGTTCTCGGATGGATTTGAGTAAGAGCATACGGGGCCGGACCCGAAAGAAGGTGAACTATGCCTGTATAGGGTGAAGCCAGAGGAAACTCTGGTGGAGGCTCGCAGCGG-TTCTGACGTGCAAATCGATCGTCAAATATGGGCATGGGGG-CGAAAGA
>DY101711
TGAAGCGGCAACAGCTCAAATTTGAAATCTGGCCCC----------AGGCCCGAGTTGTAATTTGCAGAGGATGCTTTTGGCGCGGTGCCTTCCGAGTGCCCTGGAACGGGACGCCATAGAGGGTGAGAGCCCCATCTGGTTG-GACACCAAGCCTATGTAAAGCTCCTTCGACGAGTCGAGTAGTTTGGGAATGCTGCTCTAAATGGGAGGTATATGTCTTCTAAAGCTAAATACCGGCCAGAGACCGATAGCGCACAAGTAGAGTGATCGAAAGATGAAAAGCACTTTGAAAAGAGGGTTAAATAGTACGTGAAATTGTTGAAAGGGAAGCGCTTATGACCAGACTTGGGCCCGGTGAATCATCCAGCG-TTCTC-GCTGGTGCACTTTGCCGGGCA--CAGGCCAGCATCAGTTTG--CCGCGGGGGATAAAGGCTTCGGGAA-CGTGG-CTCCCTC--GGGAGTGTTATAGCCCGTTGCACAATACCCTGGG-GCGGACTGAGGTTCGCGCATCT-------GCTAGGATGCTGGCGTAATGGTCATCAGCGACCCGTCTTGAAACACGGACCAAGGAGTCGTCTTCGTATGCGAGTGTTCGGGTGT-AAAACCCCT-ACGCGTAATGAAAGTGAACG-CAGGTGAGAGCT---TCGG-CGCATCATCGACCGATCCTGATGTTCTCGGATGGATTTGAGTAAGAGCATACGGGGCCGGACCCGAAAGAAGGTGAACTATGCCTGTATAGGGTGAAGCCAGAGGAAACTCTGGTGGAGGCTCGCAGCGG-TTCTGACGTGCAAATCGATCGTCAAATATGGGCATGGGGG-CGAAAGA
>DY101712
TGAAGCGGCAACAGCTCAAATTTGAAATCTGGCCCC----------AGGCCCGAGTTGTAATTTGCAGAGGATGCTTTTGGCGCGGTGCCTTCCGAGTGCCCTGGAACGGGACGCCATAGAGGGTGAGAGCCCCATCTGGTTG-GACACCAAGCCTATGTAAAGCTCCTTCGACGAGTCGAGTAGTTTGGGAATGCTGCTCTAAATGGGAGGTATATGTCTTCTAAAGCTAAATACCGGCCAGAGACCGATAGCGCACAAGTAGAGTGATCGAAAGATGAAAAGCACTTTGAAAAGAGGGTTAAATAGTACGTGAAATTGTTGAAAGGGAAGCGCTTATGACCAGACTTGGGCCCGGTGAATCATCCAGCG-TTCTC-GCTGGTGCACTTTGCCGGGCA--CAGGCCAGCATCAGTTTG--CCGCGGGGGATAAAGGCTTCGGGAA-CGTGG-CTCCCTC--GGGAGTGTTATAGCCCGTTGCACAATACCCTGGG-GCGGACTGAGGTTCGCGCATCT-------GCTAGGATGCTGGCGTAATGGTCATCAGCGACCCGTCTTGAAACACGGACCAAGGAGTCGTCTTCGTATGCGAGTGTTCGGGTGT-AAAACCCCT-ACGCGTAATGAAAGTGAACG-CAGGTGAGAGCT---TCGG-CGCATCATCGACCGATCCTGATGTTCTCGGATGGATTTGAGTAAGAGCATACGGGGCCGGACCCGAAAGAAGGTGAACTATGCCTGTATAGGGTGAAGCCAGAGGAAACTCTGGTGGAGGCTCGCAGCGG-TTCTGACGTGCAAATCGATCGTCAAATATGGGCATGGGGG-CGAAAGA
>Marsonsn
TGAAGCGGCAGCAGCTCAAATTTGAAATCTGGCACC---CGCCCGGGTGCCCGAGTTGTAATTTGCAGAGGATGCTTCTGGCGAGGCGCCTTCCGAGTTCCCTGGAACGGGACGCCATAGAGGGTGAGAGCCCCGTCTGGTCG-GACGCCGAGCCTCTGTGAAGCTCCTTCGACGAGTCGAGTAGTTTGGGAATGCTGCTCTAAATGGGAGGTATATGTCTTCTAAAGCTAAATACCGGCCAGAGACCGATAGCGCACAAGTAGAGTGATCGAAAGATGAAAAGCACTTTGAAAAGAGGGTTAAACAGTACGTGAAATTGTTGAAAGGGAAGCGCTCGTGACCAGACTTGGGCCCGGCGGATCATCCAGCG-TTCTC-GCTGGTGCACTCCGCCGGGC--ACAGGCCAGCATCAGTTCG--CCCCGGGGGACAAAGGTTTCGGGAA-CGTGG-CTCCCCC--GGGAGTGTTATAGCCCGCTGCACAATACCCTGGG-ACGGACTGAGGACCGCGCATCTC------GCAAGGATGCTGGCGTAATGGTCATCAGCGACCCGTCTTGAAACACGGACCAAGGAGTCGTCTTCGTATGCGAGTGTTCGGGTGT-GAAACCCCT-ACGCGTAATGAAAGTGAACG-CGGGTGAGAGCT---TCGG-CGCATCATCGACCGATCCTGATGTCCTCGGATGGATTTGAGTAGGAGCATACGGGGCCGGACCCGAAAGAAGGTGAACTATGCCTGTATAGGGTGAAGCCAGAGGAAACTCTGGTGGAGGCTCGCAGCGG-TTCTGACGTGCAAATCGATCGTCAAATATGGGCATGGGGG-CGAAAGA
>CBS151.29
TGAAGCGGCAACAGCTCAAATTTGAAATCTGGCCCCCG---------GGTCCGAGTTGTAATTTGTAGAGGATGCTTTTGGTGCGGTACCTTCCGAGTTCCCTGGAACGGGACGCCATAGAGGGTGAGAGCCCCGTCTGGTTG-GACGCCAATCCTTTGTAAAGCTCCTTCAACGAGTCGAGTAGTTTGGGAATGCTGCTCTAAATGGGAGGTATATGTCTTCTAAAGCTAAATATTGGCCAGAGACCGATAGCGCACAAGTAGAGTGATCGAAAGATGAAAAGCACTTTGAAAAGAGAGTTAAAAAGTACGTGAAATTGTTGAAAGGGAAGCGCTCATGACCAGACTTGGGCTTGGTTGATCATCCAGGG-TTCTC-CCTGGTGCACTCTTCCAGCC---CAGGCCAGCATCAGTTCG--CTGTGGGGGATAAAGGCTTCGGGAA-TGTGG-CTCCCTC--GGGAGTGTTATAGCCCGTTGTGTAATACCCTGTG-GTGGACTGAGGTTCGCGCATTC-------GCAAGGATNNNNNNNNNNNNNNNNNNNNNNNNNNNNNNNNNNNNNNNNNNNNNNNNNNNNNNNNNNNNNNNNNNNNNNNNNNNNNNNNNNNNNNNNNNNNNNNNNNNNNNNNNNNNNNNNNNNNNNNNNNNNNNNNNNNNNNNNNNNNNNNNNNNNNNNNNNNNNNNNNNNNNNNNNNNNNNNNNNNNNNNNNNNNNNNNNNNNNNNNNNNNNNNNNNNNNNNNNNNNNNNNNNNNNNNNNNNNNNNNNNNNNNNNNNNNNNNNNNNNNNNNNNNNNNNNNNNNNNNNNNNNNNNNNNNNNNNNNNNNNNNNNNNN
>CBS217.67
TGAAGCGGCAACAGCTCAAATTTGAAATCTGGCCCCCG---------GGTCCGAGTTGTAATTTGTAGAGGATGCTTTTGGTGCGGTACCTTCCGAGTTCTCTGGAACGAGACGCCATAGAGGGTGAGAGCCCCGTCTGGTTG-GACGCCAAACCTTTGTAAAGCTCCTTCGACGAGTCGAGTAGTTTGGGAATGCTGCTCTAAATGGGAGGTATATGTCTTCTAAAGCTAAATATTGGCCAGAGACCGATAGCGCACAAGTAGAGTGATCGAAAGATGAAAAGCACTTTGAAAAGAGAGTTAAAAAGTACGTGAAATTGTTGAAAGGGAAGCGCTCATGACCAGACTTGGGCCCGGTTGATCATCCAGGG-TTCTC-CCTGGTGCACTCTTCCGGCC---CAGGCCAGCATCAGTTCG--CTGTGGGGGATAAAGGCTTCGGGAA-TGTGG-CTCCCTC--GGGAGTGTTATAGCCCGTCGTGTAATACCCTGCG-GCGGACTGAGGTTCGCGCATTC-------GCAAGGATGCTGGCGTAATGGTCATCAGCGACCCGTCTTGAAACACGGACCAAGGAGTCGTCTTCGTATGCGAGTGTTCGGGTGT-CAAACCCCT-ACGCGTAATGAAAGTGAACG-CAGGTGAGAGCT---TCGG-CGCATCATCGACCGATCCTGATGTTCTCGGATGGATTTGAGTAAGAGCATACGGGGCCGGACCCGAAAGAAGGTGAACTATGCCTGTATAGGGTGAAGCCAGAGGAAACTCTGGTGGAGGCTCGCAGCGG-TTCTGACGTGCAAATCGATCGTCAAATATGGGCATGGGGG-CGAAAGA
>CBS118984
TGAAGCGGCAACAGCTCAAATTTGAAATCTGGCCCCCG---------GGTCCGAGTTGTAATTTGTAGAGGATGCTTTTGGTGCGGTACCTTCCGAGTTCCCTGGAACGGGACGCCATAGAGGGTGAGAGCCCCGTCTGGTTG-GACGCCAATCCTTTGTAAAGCTCCTTCAACGAGTCGAGTAGTTTGGGAATGCTGCTCTAAATGGGAGGTATATGTCTTCTAAAGCTAAATATTGGCCAGAGACCGATAGCGCACAAGTAGAGTGATCGAAAGATGAAAAGCACTTTGAAAAGAGAGTTAAAAAGTACGTGAAATTGTTGAAAGGGAAGCGCTCATGACCAGACTTGGGCTCGGTTGATCATCCAGGG-TTCTC-CCTGGTGCACTCTCCCGGCC---CAGGCCAGCATCAGTTCG--CCGCGGGGGACAAAGGCGTCGGGAA-TGTGG-CTCCCTC--GGGAGTGTTATAGCCCGTCGTGCAATACCCTGTG-GTGGACTGAGGTTCGCGCATTC-------GCAAGGATGCTGGCGTAATGGTCATCAGCGACCCGTCTTGAAACACGGACCAAGGAGTCGTCTTCGTATGCGAGTGTTCGGGTGT-CAAACCCCT-ACGCGTAATGAAAGTGAACG-CAGGTGAGAGCT---TCGG-CGCATCATCGACCGATCCTGATGTTCTCGGATGGATTTGAGTAAGAGCATACGGGGCCGGACCCGAAAGAAGGTGAACTATGCCTGTATAGGGTGAAGCCAGAGGAAACTCTGGTGGAGGCTCGCAGCGG-TTCTGACGTGCAAATCGATCGTCAAATATGGGCATGGGGG-CGAAAGA
>CBS182.36
TGAAGCGGCAACAGCTCAAATTTGAAATCTGGCCCCCG---------GGTCCGAGTTGTAATTTGTAGAGGATGCTTTTGGTGCGGTACCTTCCGAGTTCCCTGGAACGGGACGCCATAGAGGGTGAGAGCCCCGTCTGGTTG-GACGCCAATCCTTTGTAAAGCTCCTTCAACGAGTCGAGTAGTTTGGGAATGCTGCTCTAAATGGGAGGTATATGTCTTCTAAAGCTAAATATTGGCCAGAGACCGATAGCGCACAAGTAGAGTGATCGAAAGATGAAAAGCACTTTGAAAAGAGAGTTAAAAAGTACGTGAAATTGTTGAAAGGGAAGCGCTCATGACCAGACTTGGGCTTGGTTGATCATCCAGGG-TTCTC-CCTGGTGCACTCTTCCAGCC---CAGGCCAGCATCAGTTCG--CTGTGGGGGATAAAGGCTTCGGGAA-TGTGG-CTCCCTC--GGGAGTGTTATAGCCCGTTGTGTAATACCCTGTG-GTGGACTGAGGTTCGCGCATTC-------GCAAGGATGCTGGCGTAATGGTCATCAGCGACCCGTCTTGAAACACGGACCAAGGAGTCGTCTTCGTATGCGAGTGTTCGGGTGT-CAAACCCCT-ACGCGTAATGAAAGTGAACG-CAGGTGAGAGCT---TCGG-CGCATCATCGACCGATCCTGATGTTCTCGGATGGATTTGAGTAAGAGCATACGGGGCCGGACCCGAAAGAAGGTGAACTATGCCTGTATAGGGTGAAGCCAGAGGAAACTCTGGTGGAGGCTCGCAGCGG-TTCTGACGTGCAAATCGATCGTCAAATATGGGCATGGGGG-CGAAAGA
>ICMP6360
TGAAGCGGCAACAGCTCAAATTTGAAATCTGGCTTC-----------GGCCCGAGTTGTAATTTGTAGAGGAAGCTTTTGGTGAGGCACCTTCTGAGTCCCCTGGAACGGGGCGCCATAGAGGGTGAGAGCCCCGTATAGTCG-GATGCCGATCCAATGTAAAGCTCCTTCGACGAGTCGAGTAGTTTGGGAATGCTGCTCAAAATGGGAGGTAAATTTCTTCTAAAGCTAAATACCGGCCAGAGACCGATAGCGCACAAGTAGAGTGATCGAAAGATGAAAAGCACTTTGAAAAGAGGGTTAAATAGCACGTGAAATTGTTGAAAGGGAAGCGTTTGTGACCAGACTTGCGCCGTTCCGATCATCCGGTG-TTCTC-ACCGGTGCACTCGGGACGGCT--CAGGCCAGCATCGGTTTT--GGCGGGGGGATAAAGGTCCGGGGAA-CGTAG-CTCCTCC--GGGAGTGTTATAGCCCCGGGCGTAATGCCCTCGC-CGGGACCGAGGTTCGCGCATCT-------GCAAGGATGCTGGCGTAATGGTCATCAACGACCCGTCTTGAAACACGGACCAAGGAGTCAAGGTTTTGCGCGAGTGTTTGGGTGT-AAAACCCGC-ACGCGTAATGAAAGTGAACG-TAGGTGAGAGCT---TCGG-CGCATCATCGACCGATCCTGATGTATTCGGATGGATTTGAGTAAGAGCGTTAAGCCTTGGACCCGAAAGATGGTGAACTATGCTTGGATAGGGTGAAGCCAGAGGAAACTCTGGTGGAGGCTCGCAGCGG-TTCTGACGTGCAAATCGATCGTCAAATCTGAGCATGGGGG-CGAAAGA
>CBS560.74
TGAAGCGGCAACAGCTCAAATTTGAAATCTGGCCCCCA--------GGGCCCGAGTTGTAATTTGTAGAGGATGCTTTTGGCGCGGTGCCTTCCGAGTTCCCTGGAACGGGACGCCATAGAGGGTGAGAGCCCCGTCTGGTTG-GACACCTAGCCTCTGTAAAGCTCCTTCGACGAGTCGAGTAGTTTGGGAATGCTGCTCTAAATGGGAGGTATATGTCTTCTAAAGCTAAATACCGGCCAGAGACCGATAGCGCACAAGTAGAGTGATCGAAAGATGAAAAGCACTTTGAAAAGAGGGTTAAATAGTACGTGAAATTGTTGAAAGGGAAGCGTTTGTGACCAGACTTGGGCCCGGTTGATCATCCACCG-TTCTC-GGTGGTGCACTCTGCCGG-CC--CAGGCCAGCATCAGTTCG--CGCCGGGGGATAAAGGCTTCGGGAA-TGTGG-CTCCTCC--GGGAGTGTTATAGCCCGTTGTGTAATACCCTGGT-GCGGACTGAGGTTCGCGCTCC--------GCAAGGATGCTGGCGTAATGGTCATCAGCGACCCGTCTTGAAACACGGACCAAGGAGTCGTCTTCGTATGCGAGTGTTCGGGTGT-CAAACCCCT-ACGCGTAATGAAAGTGAACG-CAGGTGAGAGCT---TCGG-CGCATCATCGACCGATCCTGATGTTCTCGGATGGATTTGAGTAAGAGCATACGGGGCCGGACCCGAAAGAAGGTGAACTATGCCTGTATAGGGTGAAGCCAGAGGAAACTCTGGTGGAGGCTCGCAGCGG-TTCTGACGTGCAAATCGATCGTCAAATATGGGCATGGGGG-CGAAAGA
>EFCC10125
TGAAGCGGCAACAGCTCAAATTTGAAATCTGGCCCC-CCCCCGCGGGGGCCCGAGTTGTAATTTGCAGAGGATGCTTTCGGCGCGGCGCCTTCCGAGTTCCCTGGAACGGGACGCCACAGAGGGTGAGAGCCCCGTCTGGTCG-GACGCCGAGCCACTGTAAAGCTCCCTCGACGAGTCGAGTAGTTTGGGAATGCTGCTCAAAACGGGAGGTATATGTCTTCTAAAGCTAAATACTGGCCAGAGACCGATAGCGCACAAGTAGAGTGATCGAAAGATGAAAAGCACTTTGAAAAGAGAGTTAAACAGTACGTGAAATTGTTGAAAGGGAAGCGCTCGCGACCAGACTTGGGCCCGGGGGATCATCCGGCG-TTCTC-GCCGGTGCACTCCGCCGGGC--CCAGGCCAGCATCAGCTCG--CCGCGGGGGACAAAGGCGCCGGGAA-CGTGG-CTCCCCACGGGGAGTGTTATAGCCCGGCGCGCAATGCCCTGCGCGCGGACTGAGGCACGCGCTCC--------GCAAGGATGCTGGCGTAATGGTCCCCAGCGACCCGTCTTGAAACACGGACCAAGGAGTCGTCCTCGTATGCGAGTGTTCGGGCGT-CAAACCCCT-ACGCGTAATGAAAGTGAACG-CAGGTGAGAGCT---TCGG-CGCATCATCGACCGATCCTGATGTTCTCGGACGGATTTGAGTAAGAGCATACGGGGCCGGACCCGAAAGAAGGTGAACTATGCCTGTATAGGGTGAAGCCAGAGGAAACTCTGGTGGAGGCTCGCAGCGG-TTCTGACGTGCAAATCGATCGTCAAATATGGGCATGGGGG-CGAAAGA
>EFCC7287
NNNNNNNNNNNNNNNNNNNNNNNNNNNNNNNNNNNNNNNNNNNNNNNNNNNNNNNNNNNNNNNNNNNNNNNNNNNNNNNNNNNNNNNNNNNNNNNNNNNNNNNNNNNNNNNNNNNNNNNNNNNNNNNNNNNNNNNNNNNNNNNNNNNNNNNNNNNNNNNNNNNNNNNNNNNNNNNNNNNNNNNNNNNNNNNNNNNNNNNNNNNNNNNNNNNNNNNNNNNNNNNNNNNNNNNNNNNNCGGCCAGAGACCGATAGCGCACAAGTAGAGTGATCGAAAGATGAAAAGCACTTTGAAAAGAGGGTTAAACAGTACGTGAAATTGTTGAAAGGGAAGCGCTCGTGACCAGACTCGGGCGCGGCGAATCACCCGGCG-TTCTC-GCCGGTGCACTTCGACGCGC--CCGGGCCAGCATCAGCTCG--CCGCGGGGGACAAAGGCGCCGGGAA-CGTGG-CTCCCCA--GGGAGTGTTATAGCCCGGCGCGCAACGCCCCGCG-GCGGACTGAGGTTCGCGCGTC-------CGCAAGGATGCTGGCGTAATGGTCACCAGTGACCCGTCTTGAAACACGGACCAAGGAGTCGTCCTCGTATGCGAGTGTTCGGGTGT-CAAACCCCT-ACGCGCAATGAAAGTGAACG-CGGGTGAGAGCC-TCGCGG-CGCATCATCGACCGATCCTGATGTCCTCGGATGGATTTGAGTAGGAGCATACGGGGCCGGACCCGAAAGAAGGTGAACTATGCCTGTGTAGGGTGAAGCCAGAGGAAACTCTGGTGGAGGCTCGCAGCGG-TTCTGACGTGCAAATCGATCGTCAAACATGGGCATGGGGG-CGAAAGA
>OSC111000
TGAAGCGGCAACAGCTCAAATTTGAAATCTGGCCCC---CTCCGCGGGGCCCGAGTTGTAATTTGCAGAGGATGCTTTTGGCGCGGCGCCTTCCGAGTTCCCTGGAACGGGACGCCATAGAGGGTGAGAGCCCCGTCTGGTCG-GACGCCCAGCCTCTGTAAAGCTCCTTCGACGAGTCGAGTAGTTTGGGAATGCTGCTCAAAATGGGAGGTATATGTCTTCTAAAGCTAAATATTGGCCAGAGACCGATAGCGCACAAGTAGAGTGATCGAAAGATGAAAAGCACTTTGAAAAGAGGGTTAAACAGTACGTGAAATTGTTGAAAGGGAAGCGCTCGTGACCAGACTTGGGCGCGGCGAATCATCCGGCG-TTCTC-GCCGGTGCACTTCGCCGCGC--CCGGGCCAGCATCAGTTCG--CCGCGGGGGACAAAGGCGCCGGGAA-CGTGG-CTCCCCC--GGGAGTGTTATAGCCCGGCGCGCAATGCCCCGCG-GCGGACTGAGGTTCGCGCATC-------CGCAAGGATGCTGGCGTAATGGTCACCAGTGACCCGTCTTGAAACACGGACCAAGGAGTCGTCCTCGTATGCGAGTGTTCGGGTGT-CAAACCCCT-ACGCGCAATGAAAGTGAACG-CAGGTGAGAGCC---TCGG-CGCATCATCGACCGATCCTGATGTTCTCGGATGGATTTGAGTAAGAGCATACGGGGCCGGACCCGAAAGAAGGTGAACTATGCCTGTGTAGGGTGAAGCCAGAGGAAACTCTGGTGGAGGCTCGCAGCGG-TTCTGACGTGCAAATCGATCGTCAAACATGGGCATGGGGG-CGAAAGA
>CBS110115
TGAAGCGGCAACAGCTCAAATTTGAAATCTGGCCCC----------AGGCCCGAGTTGTAATTTGCAGAGGATGCTTTGGGCGCGGTGCCTTCCGGGTTCCCTGGAACGGGACGCCACAGAGGGTGAGAGCCCCGTCTGGTCG-GACACCAAGCCTATGTAAAGCTCCTTCGACGAGTCGAGTAGTTTGGGAATGCTGCTCAAAATGGGAGGTATATGTCTTCTAAAGCTAAATACCGGCCAGAGACCGATAGCGCACAAGTAGAGTGATCGAAAGATGAAAAGCACTTTGAAAAGAGAGTTAAACAGCACGTGAAATTGTTGAAAGGGAAGCGTTCATGACCAGACTTGGCCC-GGTTGATCATCCAGCG-TTCTC-GCTGGTGCACTCTGCCGG-TC--CAGGCCAGCATCAGTTCG--CCGCGGGGGATAAAGGTTTCGGGAA-TGTGG-CTCCTC----GGAGTGTTATAGCCCGTTGCGCAATACCCTGTG-GTGGACTGAGGTCCGCGCT-CT-------GCAAGGATGCTGGCGTAATGGTCATCAACGACCCGTCTTGAAACACGGACCAAGGAGTCGTCTTCGTATGCGAGTGTTCGGGTGT-AAAACCCCT-ACGCGTAATGAAAGTGAACG-GAGGTGGGAGCT---TCGG-CGCACCATCGACCGATCCTGATGTTCTCGGATGGATTTGAGTAAGAGCATACGGGGCCGGACCCGAAAGAAGGTGAACTATGCCTGTATAGGGTGAAGCCAGAGGAAACTCTGGTGGAGGCTCGCAGCGG-TTCTGACGTGCAAATCGATCGTCAAATATGGGCATGGGGG-CGAAAGA
>DY101741
TGAAGCGGCAACAGCTCAAATTTGAAATCTGGCCCCC--------AGGGCCCGAGTTGTAATTTGCAGAGGATGCTTTTGGCGACGCGCCTTCCGAGTTCCCTGGAACGGGACGCCATAGAGGGTGAGAGCCCCGTCTGGTCG-GACGCCGAGCCTCTGTAAAGCTCCTTCGACGAGTCGAGTAGTTTGGGAATGCTGCTCTAAATGGGAGGTATATGTCTTCTAAAGCTAAATACCGGCCAGAGACCGATAGCGCACAAGTAGAGTGATCGAAAGATGAAAAGCACTTTGAAAAGAGGGTTAAATAGTACGTGAAATTGTTGAAAGGGAAGCGCTCACGACCAGACTTGAGCCCGGTGAATCACCCAGCG-TTCTC-GCTGGTGCACTTCGCCGGGCC--CAGGCCAGCATCGGTTCG--CCGCGGGGGAGAAAGGCGTCGGGAA-CGTGG-CTCCCTC--GGGAGTGTTATAGCCCGTCGCACAATACCCTGGG-GCGGACCGAGGTTCGCGCATCT-------GCAAGGATGCTGGCGTAATGGTCGTCAGCGACCCGTCTTGAAACACGGACCAAGGAGTCGTCTTCGTATGCGAGTGTTCGGGTGT-AAAACCCCT-ACGCGTAATGAAAGTGAACG-CAGGTGAGAGCT---TCGG-CGCATCATCGACCGATCCTGATGTTCTCGGATGGATTTGAGTAAGAGCATACGGGGCCGGACCCGAAAGAAGGTGAACTATGCCTGTGTAGGGTGAAGCCAGAGGAAACTCTGGTGGAGGCTCGCAGCGG-TTCTGACGTGCAAATCGATCGTCAAACATGGGCATGGGGG-CGAAAGA
>DY101742
TGAAGCGGCAACAGCTCAAATTTGAAATCTGGCCCCC--------AGGGCCCGAGTTGTAATTTGCAGAGGATGCTTTTGGCGACGCGCCTTCCGAGTTCCCTGGAACGGGACGCCATAGAGGGTGAGAGCCCCGTCTGGTCG-GACGCCGAGCCTCTGTAAAGCTCCTTCGACGAGTCGAGTAGTTTGGGAATGCTGCTCTAAATGGGAGGTATATGTCTTCTAAAGCTAAATACCGGCCAGAGACCGATAGCGCACAAGTAGAGTGATCGAAAGATGAAAAGCACTTTGAAAAGAGGGTTAAATAGTACGTGAAATTGTTGAAAGGGAAGCGCTCACGACCAGACTTGAGCCCGGTGAATCACCCAGCG-TTCTC-GCTGGTGCACTTCGCCGGGCC--CAGGCCAGCATCGGTTCG--CCGCGGGGGAGAAAGGCGTCGGGAA-CGTGG-CTCCCTC--GGGAGTGTTATAGCCCGTCGCACAATACCCTGGG-GCGGACCGAGGTTCGCGCATCT-------GCAAGGATGCTGGCGTAATGGTCGTCAGCGACCCGTCTTGAAACACGGACCAAGGAGTCGTCTTCGTATGCGAGTGTTCGGGTGT-AAAACCCCT-ACGCGTAATGAAAGTGAACG-CAGGTGAGAGCT---TCGG-CGCATCATCGACCGATCCTGATGTTCTCGGATGGATTTGAGTAAGAGCATACGGGGCCGGACCCGAAAGAAGGTGAACTATGCCTGTGTAGGGTGAAGCCAGAGGAAACTCTGGTGGAGGCTCGCAGCGG-TTCTGACGTGCAAATCGATCGTCAAACATGGGCATGGGGG-CGAAAGA
>SD05361
TGAAGCGGCAACAGCTCAAATTTGAAATCTGGCCCCC--------AGGGCCCGAGTTGTAATTTGCAGAGGATGCTTTTGGCGACGCGCCTTCCGAGTTCCCTGGAACGGGACGCCATAGAGGGTGAGAGCCCCGTCTGGTTG-GACGCCGAGCCTCTGTAAAGCTCCTTCGACGAGTCGAGTAGTTTGGGAATGCTGCTCTAAATGGGAGGTATATGTCTTCTAAAGCTAAATACCGGCCAGAGACCGATAGCGCACAAGTAGAGTGATCGAAAGATGAAAAGCACTTTGAAAAGAGGGTTAAATAGTACGTGAAATTGTTGAAAGGGAAGCGCTCACGACCAGACTTGAGCCCGGTGAATCATCCAGCG-TTCTC-GCTGGTGCACTTCGCCGGGCC--CAGGCCAGCATCGGTTCG--CCGCGGGGGAGAAAGGCGTCGGGAA-CGTGG-CTCCCTC--GGGAGTGTTATAGCCCGTCGCACAATACCCTGGG-GCGGACCGAGGTTCGCGCATCT-------GCAAGGATGCTGGCGTAATGGTCGTCAGCGACCCGTCTTGAAACACGGACCAAGGAGTCGTCTTCGTATGCGAGTGTTCGGGTGT-AAAACCCCT-ACGCGTAATGAAAGTGAACG-CAGGTGAGAGCT---TCGG-CGCATCATCGACCGATCCTGATGTTCTCGGATGGATTTGAGTAAGAGCATACGGGGCCGGACCCGAAAGAAGGTGAACTATGCCTGTGTAGGGTGAAGCCAGAGGAAACTCTGGTGGAGGCTCGCAGCGG-TTCTGACGTGCAAATCGATCGTCAAACATGGGCATGGGGG-CGAAAGA
>SD05362
TGAAGCGGCAACAGCTCAAATTTGAAATCTGGCCCCC--------AGGGCCCGAGTTGTAATTTGCAGAGGATGCTTTTGGCGACGCGCCTTCCGAGTTCCCTGGAACGGGACGCCATAGAGGGTGAGAGCCCCGTCTGGTTG-GACGCCGAGCCTCTGTAAAGCTCCTTCGACGAGTCGAGTAGTTTGGGAATGCTGCTCTAAATGGGAGGTATATGTCTTCTAAAGCTAAATACCGGCCAGAGACCGATAGCGCACAAGTAGAGTGATCGAAAGATGAAAAGCACTTTGAAAAGAGGGTTAAATAGTACGTGAAATTGTTGAAAGGGAAGCGCTCACGACCAGACTTGAGCCCGGTGAATCATCCAGCG-TTCTC-GCTGGTGCACTTCGCCGGGCC--CAGGCCAGCATCGGTTCG--CCGCGGGGGAGAAAGGCGTCGGGAA-CGTGG-CTCCCTC--GGGAGTGTTATAGCCCGTCGCACAATACCCTGGG-GCGGACCGAGGTTCGCGCATCT-------GCAAGGATGCTGGCGTAATGGTCGTCAGCGACCCGTCTTGAAACACGGACCAAGGAGTCGTCTTCGTATGCGAGTGTTCGGGTGT-AAAACCCCT-ACGCGTAATGAAAGTGAACG-CAGGTGAGAGCT---TCGG-CGCATCATCGACCGATCCTGATGTTCTCGGATGGATTTGAGTAAGAGCATACGGGGCCGGACCCGAAAGAAGGTGAACTATGCCTGTGTAGGGTGAAGCCAGAGGAAACTCTGGTGGAGGCTCGCAGCGGGTTCTGACGTGCAAATCGATCGTCAAACATGGGCATGGGGG-CGAGAGA
>CBS346.85
TGAAGCGGCAACAGCTCAAATTTGAAATCTGGCCCCCC-------GG--CCCGAGTTGTAATTTGCAGAGGATGTTTCTGGCGAGGTGCCTTCCGAGTTCCCTGGAACGGGACGCCATAGAGGGTGAGAGCCCCGTACGGTTG-GACGCTAAGCCTCTGTGAAACTCCTTCGACGAGTCGAGTAGTTTGGGAATGCTGCTCTAAATGGGAGGTATACGTCTTCTAAAGCTAAATACCGGCTAGAGACCGATAGCGCACAAGTAGAGTGATCGAAAGATGAAAAGCACTTTGAAAAGAGGGTTAAATAGTACGTGAAATTGTTGAAAGGGAAGCGCTCATGACCAGACTTGGGCCGG-TTGATCATCCGCCG-TTCTC-GGCGGTGCACTCTGCCGGCC---CAGGCCAGCATCAGTTTG--GCCCGGGGGATAAAGGCGTCGGGAA-TGTGG-CTCCCTCCGGGGAGTGTTATAGCCCGTCGCGCAATACCCTGGG-CTGGACTGAGGTACGCGC-TCC-------GCAAGGATGCTGGCGTAATGGTCATCAGCGACCCGTCTTGAAACACGGACCAAGGAGTCGTCTTCGTATGCGAGTGTTCGGGTGT-CAAACCCCT-ACGCGTAATGAAAGTGAACG-TAGGAGAGAGCT---TCGG-CGCATCTCCGACCGATCCTGATGTTCTCGGATGGATTTGAGTAAGAGCATACGGGGCCGGACCCGAAAGAAGGTGAACTATGCCTGTATAGGGTGAAGCCAGAGGAAACTCTGGTGGAGGCTCGCAGCGG-TTCTGACGTGCAAATCGATCGTCAAATATGGGCATGGGGG-CGAAAGA
>GJS91164
TGAAGCGGCAGCAGCTCAAATTTGAAATCTGGCCCCTA-------GGGGCCCGAGTTGTAATTTGCAGAGGATGTTTCTGGCGAGGCGCCTTCCGAGTTCCCTGGAACGGGACGCCGTAGAGGGTGAGAGCCCCGTACGGTTG-GACGCTAAGCCTCTGTGAAACTCCTTCGACGAGTCGAGTAGTTTGGGAATGCTGCTCTAAATGGGAGGTATACGTCTTCTAAAGCTAAATACCGGCTAGAGACCGATAGCGCACAAGTAGAGTGATCGAAAGATGAAAAGCACTTTGAAAAGAGGGTTAAATAGTACGTGAAATTGTTGAAAGGGAAGCGCTCATGACCAGACTTGGGGCGG-TCGATCACCCGCCG-TTCTC-GGCGGTGCACTCGGCCGGCC---CAGGCCAGCATCAGTTTG--GCCCGGGGGACAAAGGCGCCGGGAA-CGTGG-CTCCCTCCGGGGAGTGTTATAGCCCGGCGCGCAATACCCTGGG-CTGGACTGAGGTACGCGC-TCC-------GCAAGGATGCTGGCGTAATGGTCATCAGCGACCCGTCTTGAAACACGGACCAAGGAGTCGTCTTCGTATGCGAGTGTTCGGGTGT-CAAACCCCT-ACGCGGAATGAAAGTGAACG-TAGGAGAGAGCT---TCGG-CGCATCTCCGACCGATCCTGATGTTCTCGGATGGATTTGAGTAAGAGCATACGGGGCCGGACCCGAAAGAAGGTGAACTATGCCTGTATAGGGTGAAGCCAGAGGAAACTCTGGTGGAGGCTCGCAGCGG-TTCTGACGTGCAAATCGATCGTCAAATATGGGCATGGGGG-CGAAAGA
>CBS425.67
TGAAGCGGCAACAGCTCAAATTTGAAATCTGGCCGCAA-------GG--TCCGAGTTGTAATTTGTAGAGGATGCTTTTGGCGAGGTGACTTCCGAGTTCCCTGGAACGGGACGCCATAGAGGGTGAGAGCCCCGTACGGTCGTGCCACCGAGCCTCTGTAAAGCTCCTTCGACGAGTCGAGTAGTTTGGGAATGCTGCTCTAAATGGGAGGTGTACGTCTTCTAAAGCTAAATACCGGCCAGAGACCGATAGCGCACAAGTAGAGTGATCGAAAGATGAAAAGCACTTTGAAAAGAGGGTTAAAAAGTACGTGAAATTGTTGAAAGGGAAGCATTCATGACCAGACTTGGGCTTGGTTGAACATCCGGCG-TTCTC-GCCGGTGCACTCTGCCAGCT---CAGGCCAGCATCAGTTTG--CCCCGGGGGACAAAGGCGGCGGGAA-TGTGG-CTCCCTACGGGGAGTGTTATAGCCCGTCGTGTAATGCCCTGGG-GTGGACTGAGGTTCGCGCTTCG-------GCACGGATGCTGGCGTAATGGTCATCAATGACCCGTCTTGAAACACGGACCAAGGAGTCGTCTTCGTATGCGAGTGTTCGGGTGT-CAAACCCCT-ACGCGTAATGAAAGTGAACG-TAGGTGAGAGCT---TCGG-CGCATCACCGACCGATCCTGATGTTCTCGGATGGATTTGAGTAAGAGCATACGGGGCCGGACCCGAAAGAAGGTGAACTATGCCTGTATAGGGTGAAGCCAGAGGAAACTCTGGTGGAGGCTCGCAGCGG-TTCTGACGTGCAAATCGATCGTCAAATATGGGCATGGGGG-CGAAAGA
>CBS144929
TGAAGCGGCAACAGCTCAAATTTGAAATCTGGCCGCAA-------GG--TCCGAGTTGTAATTTGTAGAGGATGCTTTTGGCGAGGTGACTTCCGAGTTCCCTGGAACGGGACGCCATAGAGGGTGAGAGCCCCGTACGGTAGTGACACCGAGCCTCTGTAAAGCTCCTTCGACGAGTCGAGTAGTTTGGGAATGCTGCTCTAAATGGGAGGTGTAAGTCTTCTAAAGCTAAATACCGGCCAGAGACCGATAGCGCACAAGTAGAGTGATCGAAAGATGAAAAGCACTTTGAAAAGAGAGTTAAAAAGTACGTGAAATTGTTGAAAGGGAAGCATTTATGACCAGACTTGGGCTTGGTTGAACATCCGGCG-TTCTC-GCCGGTGCACTCTGCCAGCC---TAGGCCAGCATCAGTTCA--CGCCGGGGGATAAAGGTAGCGGGAA-TGTGA-CTCCCTCCGGGGAGTGTTATAGCCCGTTGCGCAATGCCCTGGG-GTGGACTGAGGAACGCGCTTCG-------GCACGGATGCTGGCGTAATGGTCATCAATGACCCGTCTTGAAACACGGACCAAGGAGTCGTCTTCGTATGCGAGTGTTCGGGTGT-CAAACCCCT-ACGCGAAATGAAAGTAAACG-CAGGTGAGAGCT---TCGG-CGCATCACCGACCGATCCTGATGTTCTCGGATGGATTTGAGTAAGAGCATACGGGGCCGGACCCGAAAGAAGGTGAACTATGCCTGTGTAGGGTGAAGCCAGAGGAAACTCTGGTGGAGGCTCGCAGCGG-TTCTGACGTGCAAATCGATCGTCAAACATGGGCATGGGGG-CGAAAGA
>CBS959.72
TGAAGCGGCAACAGCTCAAATTTGAAATCTGGCCGCAA-------GG--TCCGAGTTGTAATTTGTAGAGGATGCTTTTGGCGAGGTGCCTTCCGAGTTCCCTGGAACGGGACGCCATAGAGGGTGAGAGCCCCGTACGGTCGTGCCACCGAGCCTCTGTAAAGCTCCTTCGACGAGTCGAGTAGTTTGGGAATGCTGCTCTAAATGGGAGGTGTACGTCTTCTAAAGCTAAATACCGGCCAGAGACCGATAGCGCACAAGTAGAGTGATCGAAAGATGAAAAGCACTTTGAAAAGAGGGTTAAAAAGTACGTGAAATTGTTGAAAGGGAAGCATTCATGACCAGACTTGGGCTTGGTTGAACATCCGGCG-TTCTC-GCCGGTGCACTCTGCCAGCT---CAGGCCAGCATCAGTTTG--CCCCGGGGGATAAAGGCGGCGGGAA-TGTGG-CTCCCCTCGGGGAGTGTTATAGCCCGTCGTGCAATGCCCTGGG-GCGGACTGAGGTTCGCGCTTCG-------GCACGGATGCTGGCGTAATGGTCATCAATGACCCGTCTTGAAACACGGACCAAGGAGTCGTCTTCGTATGCGAGTGTTCGGGTGT-CAAACCCCT-ACGCGTAATGAAAGTGAACG-TAGGTGAGAGCT---TCGG-CGCATCACCGACCGATCCTGATGTTCTCGGATGGATTTGAGTAAGAGCATACGGGGCCGGACCCGAAAGAAGGTGAACTATGCCTGTATAGGGTGAAGCCAGAGGAAACTCTGGTGGAGGCTCGCAGCGG-TTCTGACGTGCAAATCGATCGTCAAATATGGGCATGGGGGGCGAAAGA
>CBS217.35
TGAAGCGGCAACAGCTCAAATTTGAAATCTGGCCGCAA-------GG--TCCGAGTTGTAATTTGTAGAGGATGCTTTTGGCGAGGTGACTTCCGAGTTCCCTGGAACGGGACGCCATAGAGGGTGAGAGCCCCGTACGGTCGTGCCACCGAGCCTCTGTAAAGCTCCTTCGACGAGTCGAGTAGTTTGGGAATGCTGCTCTAAATGGGAGGTGTACGTCTTCTAAAGCTAAATACCGGCCAGAGACCGATAGCGCACAAGTAGAGTGATCGAAAGATGAAAAGCACTTTGAAAAGAGGGTTAAAAAGTACGTGAAATTGTTGAAAGGGAAGCATTCATGACCAGACTTGGGCTTGGTTGAACATCCGGCG-TTCTC-GCCGGTGCACTCTGCCAGCT---CAGGCCAGCATCAGTTTG--CCCCGGGGGACAAAGGCGGCGGGAA-TGTGG-CTCCCTACGGGGAGTGTTATAGCCCGTCGTGTAATGCCCTGGG-GTGGACTGAGGTTCGCGCTTCG-------GCACGGATGCTGGCGTAATGGTCATCAATGACCCGTCTTGAAACACGGACCAAGGAGTCGTCTTCGTATGCGAGTGTTCGGGTGT-CAAACCCCT-ACGCGTAATGAAAGTGAACG-TAGGTGAGAGCT---TCGG-CGCATCACCGACCGATCCTGATGTTCTCGGATGGATTTGAGTAAGAGCATACGGGGCCGGACCCGAAAGAAGGTGAACTATGCCTGTATAGGGTGAAGCCAGAGGAAACTCTGGTGGAGGCTCGCAGCGG-TTCTGACGTGCAAATCGATCGTCAAATATGGGCATGGGGG-CGAAAGA
>CBS243.59
TGAAGCGGCAACAGCTCAAATTTGAAATCTGGCCGCAA-------GG--TCCGAGTTGTAATTTGTAGAGGATGCTTTTGGCGAGGTGACTTCCGAGTTCCCTGGAACGGGACGCCATAGAGGGTGAGAGCCCCGTACGGTCGTGCCACCGAGCCTCTGTAAAGCTCCTTCGACGAGTCGAGTAGTTTGGGAATGCTGCTCTAAATGGGAGGTGTACGTCTTCTAAAGCTAAATACCGGCCAGAGACCGATAGCGCACAAGTAGAGTGATCGAAAGATGAAAAGCACTTTGAAAAGAGGGTTAAAAAGTACGTGAAATTGTTGAAAGGGAAGCATTCATGACCAGACTTGGGCTTGGTTGAACATCCGGCG-TTCTC-GCCGGTGCACTCTGCCAGCT---CAGGCCAGCATCAGTTTG--CCCCGGGGGACAAAGGCGGCGGGAA-TGTGG-CTCCCTACGGGGAGTGTTATAGCCCGTCGTGTAATGCCCTGGG-GTGGACTGAGGTTCGCGCTTCG-------GCACGGATGCTGGCGTAATGGTCATCAATGACCCGTCTTGAAACACGGACCAAGGAGTCGTCTTCGTATGCGAGTGTTCGGGTGT-CAAACCCCT-ACGCGTAATGAAAGTGAACG-TAGGTGAGAGCT---TCGG-CGCATCACCGACCGATCCTGATGTTCTCGGATGGATTTGAGTAAGAGCATACGGGGCCGGACCCGAAAGAAGGTGAACTATGCCTGTATAGGGTGAAGCCAGAGGAAACTCTGGTGGAGGCTCGCAGCGG-TTCTGACGTGCAAATCGATCGTCAAATATGGGCATGGGGG-CGAAAGA
>EFCC6279
TGAAGCGGCAGCAGCTCAAATTTGAAATCCGGCCCC-------CCGCGGCCCGAGTTGTAATTTGCAGAGGATGCTTTTGGCGAGGCGCCCTCCGAGTTCCCTGGAACGGGACGCCGCAGAGGGTGAGAGCCCCGTACGGTCG-GACGCCGAGCCTCTGTAAAGCTCCCTCGACGAGTCGAGTAGTTTGGGAATGCTGCTCCAA-TGGGAGGTATATGTCTTCTAAAGCTAAATACCGGCCGGAGAC-GATAGCGCACAAGTAGAGTGATCGAAAGATGAAAAGCACTTTGAAAAGAGGGTTAAACAGTACGTGAAATTGTTGAAAGGGAAGCGCTCGCGACCAGACCTGGGCGCGGCGGATCATCCGGCG-CTCCCCGCCGGTGCGCTCCGCCGCGGT-CCAGGCCAGCATCAGCCCGTCCCCCGGGGGACAAAGGCCCTGGGAA-CGTGG-CTCCTCC--GGGAGTGTTACAGCCCATCGCGCAATGCCCTGGG-GCGGGCTGAGGCACGCGCCGCCCAGCGCGGCAAGGATGCTGGCGTAATGGTCGCCAGCGACCCGTCTTGAAACACGGACCAAGGAGTCGTCTTCGTATGCGAGTGTTCGGGTGGGCAAAACCCT-ACGCGGAATGAAAGTGAACG-CGGGTGAGAGCT---TCGG-CGCATCATCGACCGATCCTGATGTGCTCGGATGGATTTGAGTGGGAGCATACGGGGCCGGACCCGAAAGAAGGTGAACTATGCCTGTATAGGGTGAAGCCAGAGGAAACTCTGGTGGAGGCTCGCAGCGG-TTCTGACGTGCAAATCGATCGTCAAATATGGGCATGGGGG-CGAAAGA
>CBS116.25
TGAAGCGGCAACAGCTCAAATTTGAAATCTGGCTCCT--------AGAGTCCGAATTGTAATTTGCAGAGGATGCTTTTGATGCGGTGCCTTCCGAGTTCCCTGGAACGGGACGCCATAGAGGGTGAGAGCCCCGTCTGGTCG-GATGCCAAATCTCTGTAAAGCTCCTTCGACGAGTCGAGTAGTTTGGGAATGCTGCTCTAAATGGGAGGTATATGTCTTCTAAAGCTAAATATTGGCCAGAGACCGATAGCGCACAAGTAGAGTGATCGAAAGATGAAAAGCACTTTGAAAAGAGGGTTAAAAAGTACGTGAAATTGTTGAAAGGGAAGCGCCTATGACCAGACTTGGGCCCGGTGAATCATCCAGCG-TTCTC-GCTGGTGCACTTTGCCGGGCA--CAGGCCAGCATCAGTTTG--CCTTGGGGGAAAAAGGCTTTGGGAA-TGTAG-CTCCCTC--GGGAGTGTTATAGACCATTGCACAATACCCTGGG-GCGGACTGAGGTTCGCGCATCT-------GCAAGGATGCTGGCGTAATGGTCATCAGCGACCCGTCTTGAAACACGGACCAAGGAGTCGTCTTCGTATGCGAGTGTTCGGGTGT-AAAACCCCT-ACGCGTAATGAAAGTGAACG-CAGGTGAGAGCT---TCGG-CGCATCATCGACCGATCCTGATGTTCTCGGATGGATTTGAGTAAGAGCATACGGGGCCGGACCCGAAAGAAGGTGAACTATTCCTGTATAGGGTGAAGCCAGAGGAAACTCTGGTGGAGGCTCGCAGCGG-TTCTGACGTGCGAATCGATCGTCAAATATGGGAATGGGGG-CGAAAGA
>CBS704.86
NNNNNNNNNNNNNNNNNAAATTTGAAATCTGGCTCCT--------AGAGCCCGAGTTGTAATTTGTAGAGGATGCTTTTGATGCGGTGCCTTCCGAGTTCCCTGGAACGGGACGCCATAGAGGGTGAGAGCCCCGTCTGGTCG-GATGCCAAATCTCTGTAAAGCTCCTTCGACGAGTCGAGTAGTTTGGGAATGCTGCTCAAAATGGGAGGTATATGTCTTCTAAAGCTAAATATTGGCCAGAGACCGATAGCGCACAAGTAGAGTGATCGAAAGATGAAAAGCACTTTGAAAAGAGGGTTAAATAGTACGTGAAATTGTTGAAAGGGAAGCGCCTATGACCAGACTTGGGCCCGG-GAATCATCCAGCG-TTCTC-GCTGGTGCACTTTGCCGGGCA--CAGGCCAGCATCAGTTTG--TCTTGGGGGAAAAAGGCTTTGGGAA-CGTGG-CTCCTTC--GGGAGTGTTATAGACCATTGCATAATACCCTGGG-ACGGACTGAGGTTCGCGCATCT-------GCAAGGATGCTGGCGTAATGGTCATCAGCGACCCGTCTTGAAACACGGACCAAGGAGTCGTCTTCGTATGCGAGTGTTCGGGTGT-AAAACCCCT-ACGCGTAATGAAAGTGAACG-CAGGTGAGAGCT---TCGG-CGCATCATCGACCGATCCTGATGTTCTCGGATGGATTTGAGTAAGAGCATACGGGGCCGGACCCGAAAGAAGGTGAACTATTCCTGTATAGGGTGAAGCCAGAGGAAACTCTGGTGGAGGCTCNNNNNNNNNNNNNNNNNNNNNNNNNNNNNNNNNNNNNNNNNNNNNNNNNNNNNNNN
>ATCC18851
TGAAGCGGCAACAGCTCAAATTTGAAATCTGGCCCC----------AGGCCCGAGTTGTAATTTGCAGAGGATGCTTTTGGCGCGGTGCCTTCCGAGTTCCCTGGAACGGGACGCCATAGAGGGTGAGAGCCCCGTCTGGTTG-GACACCAAGCCTTTGTAAAGCTCCTTCGACGAGTCGAGTAGTTTGGGAATGCTGCTCTAAATGGGAGGTACATGTCTTCTAAAGCTAAATACCGGCCAGAGACCGATAGCGCACAAGTAGAGTGATCGAAAGATGAAAAGCACTTTGGAAAGAGAGTTAAACAGCACGTGAAATTGTTAAAAGGGAAGCGTTTATGACCAGACGTGGGCC-GGTTAATCATCCAGCG-TTCTC-GCTGGTGCACTTTGCCGGTC---CAGGCCAGCATCAGTTCG--CTGCGGGGGATAAAGGCTTTGGGAA-TGTAG-CTCC-TC---GGAGTGTTATAGCCCTCTGCGTAATACCCTGCG-GCGGACTGAGGTTCGCGC-TCT-------GCAAGGATGCTGGCGTAATGGTCATCAACGACCCGTCTTGAAACACGGACCAAGGAGTCGTCTTCGTATGCGAGTGTTCGGGTGT-AAAACCCCT-ACGCGAAATGAAAGTGAACG-CAGGTGAGAGCT---TCGG-CGCATCATCGACCGATCCTGATGTTCTCGGATGGATTTGAGTAAGAGCATACGGGGCCGGACCCGAAAGAAGGTGAACTATGCCTGTATAGGGTGAAGCCAGAGGAAACTCTGGTGGAGGCTCGCAGCGG-TTCTGACGTGCAAATCGATCGTCAAATATGGGCATGGGGG-CGAAAGA
>GJS7487
TGAAGCGGCAACAGCTCAAATTTGAAATCTGGCCCTCG-------CGGGCCCGAGTTGTAATTTGTAGAGGATGCTTTTGGTGAGGCGCCGCCTGAGTTCCCTGGAACGGGACGCCATAGAGGGTGAGAGCCCCGTCTGGCTG-GCCGCCGAGCCTCTGTAAAGCTCCTTCGACGAGTCGAGTAGTTTGGGAATGCTGCTCAAAATGGGAGGTATATGTCTTCTAAAGCTAAATATTGGCCAGAGACCGATAGCGCACAAGTAGAGTGATCGAAAGATGAAAAGCACTTTGAAAAGAGGGTTAAACAGTACGTGAAATTGTTGAAAGGGAAGCGCTCGTGACCAGACTTGGGCTTGGCGAATCATCCAGGG-TTCTC-CCTGGTGCACTTTGCCTCGTC--CAGGCCAGCATCAGTTCG--CCGCGGGGGATAAAGACGTCGGGAA-CGTGG-CTCCCTC--GGGAGTGTTATAGCCCGGCGTGTAATACCCTGGG-GCGGACTGAGGTTCGCGCATCT-------GCAAGGATGCTGGCGTAATGGTCATCGGCGACCCGTCTTGAAACACGGACCAAGGAGTCGTCCTCGTATGCGAGTGTTCGGGTGT-CAAACCCCT-ACGCGTAATGAAAGTGAACG-CAGGTGAGAGCT---TCGG-CGCATCATCGACCGATCCTGATGTTCTCGGATGGATTTGAGTAAGAGCATACGGGGCCGGACCCGAAAGAAGGTGAACTATGCCTGTATAGGGTGAAGCCAGAGGAAACTCTGGTGGAGGCTCGCAGCGG-TTCTGACGTGCAAATCGATCGTCAAATATGGGCATGGGGG-CGAAAGA
>GJS82274
TGAAGCGGCAACAGCTCAAATTTGAAATCTGGCCCTCG-------CGG-CCCGAGTTGTAATTTGTAGAGGATGCTTTTGGTGAGGCGCCGCCTGAGTTCCCTGGAACGGGACGCCATAGAGGGTGAGAGCCCCGTCTGGCTG-GCCGCCGAGCCTCTGTAAAGCTCCTTCGACGAGTCGAGTAGTTTGGGAATGCTGCTCAAAATGGGAGGTATATGTCTTCTAAAGCTAAATATTGGCCAGAGACCGATAGCGCACAAGTAGAGTGATCGAAAGATGAAAAGCACTTTGAAAAGAGGGTTAAACAGTACGTGAAATTGTTGAAAGGGAAGCGCTCGTGACCAGACTTGGGCTTGGCGAATCATCCAGGG-TTCTC-CCTGGTGCACTTTGCCTCGTC--CAGGCCAGCATCAGTTCG--CCGCGGGGGATAAAGACGTCGGGAA-CGTGG-CTCCCTC--GGGAGTGTTATAGCCCGGCGTGTAATACCCTGGG-GCGGACTGAGGTTCGCGCATCT-------GCAAGGATGCTGGCGTAATGGTCATCGGCGACCCGTCTTGAAACACGGNNNNNNNNNNNNNNNNNNNNNNNNNNNNNNNNNNNNNNNNNNNNNNNNNNNNNNNNNNNNNNNNNNNNNNNNNNNNNNNNNNNNNNNNNNNNNNNNNNNNNNNNNNNNNNNNNNNNNNNNNNNNNNNNNNNNNNNNNNNNNNNNNNNNNNNNNNNNNNNNNNNNNNNNNNNNNNNNNNNNNNNNNNNNNNNNNNNNNNNNNNNNNNNNNNNNNNNNNNNNNNNNNNNNNNNNNNNNNNNNNNNNNNNNNNNNNNNNNNNNNNNNNNNN
>DAOM235557
TGAAGCGGCAACAGCTCAAATTTGAAATCTGGCCCC----------AGGCCCGAGTTGTAATTTGCAGAGGATGCTTTTGGCGCGGTGCCTTCCGAGTTCCCTGGAACGGGACGCCATAGAGGGTGAGAGCCCCGTCTGGTTG-GATACCAAGCCTTTGTAAAGCTCCTTCGACGAGTCGAGTAGTTTGGGAATGCTGCTCTAAATGGGAGGTATATGTCTTCTAAAGCTAAATACCGGCCAGAGACCGATAGCGCACAAGTAGAGTGATCGAAAGATGAAAAGCACTTTGGAAAGAGAGTTAAACAGCACGTGAAATTGTTAAAAGGGAAGCGTTTATGACCAGACTTGGGCC-GGTTAATCATCCAGCG-TTCTC-GCTGGTGCACTTTGCCGGTC---CAGGCCAGCATCAGTTCG--CTGCGGGGGATAAAGGCGTCGGGAA-TGTGG-CTCC-TC--CGGAGTGTTATAGCCCTTCGCGCAATACCCTGCG-GTGGACTGAGGTTCGCGCATCT-------GCAAGGATGCTGGCGTAATGGTCATCAACGACCCGTCTTGAAACACGGACCAAGGAGTCGTCTTCGTATGCGAGTGTTCGGGTGT-AAAACCCCT-ACGCGTAATGAAAGTGAACG-CAGGTGAGAGCT---TCGG-CGCATCATCGACCGATCCTGATGTTCTCGGATGGATTTGAGTAAGAGCATACGGGGCCGGACCCGAAAGAAGGTGAACTATGCCTGTATAGGGTGAAGCCAGAGGAAACTCTGGTGGAGGCTCGCAGCGG-TTCTGACGTGCAAATCGATCGTCAAATATGGGCATGGGGG-CGAAAGA
>GJS92133
TGAAGCGGCAACAGCTCAAATTTGAAATCTGGCCCT----------AGGCCCGAGTTGTAATTTGCAGAGGATGTTTCTGGCGACGCGCCTTCCGAGTTCCCTGGAACGGGACGCCATAGAGGGTGAGAGCCCCGTACGGTTG-GATGCCTAGCCTCTGTGAAACTCCTTCGACGAGTCGAGTAGTTTGGGAATGCTGCTCTAAATGGGAGGTATACGTCTTCTAAAGCTAAATATAGGCCAGAGACCGATAGCGCACAAGTAGAGTGATCGAAAGATGAAAAGCACTTTGAAAAGAGGGTTAAATAGTACGTGAAATTGTTGAAAGGGAAGCACTTATGACCAGACTTGGGCA-GGTTGATCATCCGTCG-TTCTC-GGCGGTGCACTCTGCCTG-CC--CAGGCCAGCATCAGTTCG--CTTCGGGGGATAAAGGTTTCGGGAA-TGTAG-CTCCTTC--GGGAGTGTTATAGCCCGTTGCGTAATACCCTGGG-GTGGACTGAGGTTCGCGCATCT-------GCAAGGATGCTGGCGTAATGGTCATCAGTGACCCGTCTTGAAACACGGACCAAGGAGTCGTCTTCGTATGCGAGTGTTCGGGTGT-CAAACCCCT-ACGCGTAATGAAAGTGAACG-TAGGTGAGAGCT---TCGG-CGCATCACCGACCGATCCTGATGTTCTCGGATGGATTTGAGTAAGAGCATACGGGGCCGGACCCGAAAGAAGGTGAACTATGCCTGTATAGGGTGAAGCCAGAGGAAACTCTGGTGGAGGCTCGCAGCGG-TTCTGACGTGCAAATCGATCGTCAAATATGGGCATGGGGG-CGAAAGA
>CBS506.67
TGAAGCGACAACAGCTCAAATTTGAAATCTGGCCCC---------AGG-CCCGAGTTGTAATTTGTAGAGGATGTTTCTGGTGAGGTGCCTTCCGAGTTCCCTGGAACGGGACGCCATAGAGGGTGAGAGCCCCGTCTGGTCG-TGCGCTAAGCCTTTGTGAAACTCCTTCGACGAGTCGAGTAGTTTGGGAATGCTGCTCTAAATGGGAGGTATACGTCTTCTAAAGCTAAATATTGGCCAGAGACCGATAGCGCACAAGTAGAGTGATCGAAAGATGAAAAGCACTTTGAAAAGAGGGTTAAATAGTACGTGAAATTGTTGAAAGGGAAGCATTTATGACCAGACTTGGGCCCGGTTAATCATCCAGCG-TTTTC-GCTGGTGCACTTGGCCGGCC---CAGGCCAGCATCAGTTTG--CCTCGGGGGATAAAGACATCGGGAA-TGTGG-CTTCTTC--GGGAGTGTTATAGCCCGTTGTGTAATATCCTGGG-GCGGACTGAG-TTCGCGCATTT-------GCAAGGATGCTGGCGTAATGGTCATCAATGACCCGTCTTGAAACACGGACCAAGGAGTCGTCTTCGTATGCGAGTGTTCGGGTGT-CAAACCCCT-ACGCGTAATGAAAGTGAACG-TAGGTGAGAGCT---TCGG-CGCATCACCGACCGATCCTGATGTTCTCGGATGGATTTGAGTAAGAGCATACGGGGCCGGACCCGAAAGAAGGTGAACTATGCCTGTATAGGGTGAAGCCAGAGGAAACTCTGGTGGAGGCTCGCAGCGG-TTCTGACGTGCAAATCGATCGTCAAATATGGGCATGGGGG-CGAAAGA
>CBS363.97
TGAAGCGACAACAGCTCAAATTTGAAATCTGGCCCC---------AGGGCCCGAGTTGTAATTTGTAGAGGATGTTTCTGGTGAGGTGCCTTCCGAGTTCCCTGGAACGGGACGCCATAGAGGGTGAGAGCCCCGTCTGGTCG-TGCGCTAAGCCTTTGTGAAACTCCTTCGACGAGTCGAGTAGTTTGGGAATGCTGCTCTAAATGGGAGGTATACGTCTTCTAAAGCTAAATATTGGCCAGAGACCGATAGCGCACAAGTAGAGTGATCGAAAGATGAAAAGCACTTTGAAAAGAGGGTTAAATAGTACGTGAAATTGTTGAAAGGGAAGCATTTATGACCAGACTTGGGCCCGGTTAATCATCCAGCG-TTTTC-GCTGGTGCACTTGGCCGGCC---CAGGCCAGCATCAGTTTG--CCTCGGGGGATAAAGACATCGGGAA-TGTGG-CTTCTTC--GGGAGTGTTATAGCCCGTTGTGTAATATCCTGGG-GCGGACTGAGGTTCGCGCATTT-------GCAAGGATGCTGGCGTAATGGTCATCAATGACCCGTCTTGAAACACGGACCAAGGAGTCGTCTTCGTATGCGAGTGTTCGGGTGT-CAAACCCCT-ACGCGTAATGAAAGTGAACG-TAGGTGAGAGCT---TCGG-CGCATCACCGACCGATCCTGATGTTCTCGGATGGATTTGAGTAAGAGCATACGGGGCCGGACCCGAAAGAAGGTGAACTATGCCTGTATAGGGTGAAGCCAGAGGAAACTCTGGTGGAGGCTCGCAGCGG-TTCTGACGTGCAAATCGATCGTCAAATATGGGCATGGGGG-CGAAAGA
>CBS100525
TGAAGCGGCAACAGCTCAAATTTGAAATCTGGC--------CCCTAGGGTCCGAGTTGTAATTTGTAGAGGATGCTTTTGGTGAGGTGCCGCCCGAGTTCCCTGGAACGGGACGCCACAGAGGGTGAGAGCCCCGTCTGGCTG-GCCGCCGAGCCTCTGTAAAGCTCCTTCGACGAGTCGAGTAGTTTGGGAATGCTGCTCAAAATGGGAGGTATATGTCTTCTAAAGCTAAATATTGGCCAGAGACCGATAGCGCACAAGTAGAGTGATCGAAAGATGAAAAGCACCTTGAAAAGAGGGTTAAATAGTACGTGAAATTGTTGAAAGGGAAGCGCTTGTGACCAGACTTGGGCGCGGCGGATCATCCGGGG-TTCTC-TCCGGTGCACTTCGCCGCGT--CTGGGCCAGCATCAGTTCG--TCGCGGGGGAAAAAGGCTTCGGGAA-CGTGG-CTCCTCC--GGGAGTGTTATAGCCCGTCGCATAATACCCTGCG-GTGGACTGAGGACCGCGCATCT-------GCAAGGATGCTGGCGTAATGGTCACCAGCGACCCGTCTTGAAACACGGACCAAGGAGTCGTCTTCGTATGCGAGTGTTCGGGTGT-CAAACCCCT-ACGCGTAATGAAAGTGAACG-CAGGTGAGAGCT---TCGG-CGCATCATCGACCGATCCTGATGTTCTCGGATGGATTTGAGTAAGAGCATACGGGGCCGGACCCGAAAGAAGGTGAACTATGCCTGTATAGGGTGAAGCCAGAGGAAACTCTGGTGGAGGCTCGCAGCGG-TTCTGACGTGCAAATCGATCGTCAAATATGGGCATGGGGG-CGAAAGA
>GJS89127
TGAAGCGGCAACAGCTCAAATTTGAAATCTGGCCCCT--------AGGGTCCGAGTTGTAATTTGTAGAGGATGCTTTTGGTGAGGTGCCGCCCGAGTTCCCTGGAACGGGACGCCGCAGAGGGTGAGAGCCCCGTCTGGCTG-GCCACCGAGCCTCTGTAAAGCTCCTTCAACGAGTCGAGTAGTTTGGGAATGCTGCTCAAAATGGGAGGTATATGTCTTCTAAAGCTAAATATTGGCCAGAGACCGATAGCGCACAAGTAGAGTGATCGAAAGATGAAAAGCACCTTGAAAAGAGGGTTAAACAGTACGTGAAATTGTTGAAAGGGAAGCGCTTGTGACCAGACTTGGGCGCGGCGGATCATCCGGGG-TTCTC-CCCGGTGCACTTCGCCGCGTT--CAGGCCAGCATCAGTTCG--GCGCGGGGGAAAAAGGCTTCGGGAA-CGTGG-CTCCTCC--GGGAGTGTTATAGCCCGTTGCATAATACCCTGTG-CTGGACTGAGGACCGCGCATCT-------GCAAGGATGCTGGCGTAATGGTCACCAGCGACCCGTCTTGAAACACGGACCAAGGAGTCGTCTTCGTATGCGAGTGTTCGGGTGT-CAAACCCCT-ACGCGTAATGAAAGTGAACG-CAGGTGAGAGCT---TCGG-CGCATCATCGACCGATCCTGATGTTCTCGGATGGATTTGAGTAAGAGCATACGGGGCCGGACCCGAAAGAAGGTGAACTATGCCTGTATAGGGTGAAGCCAGAGGAAACTCTGGTGGAGGCTCGCAGCGG-TTCTGACGTGCAAATCGATCGTCAAATATGGGCATGGGGG-CGAAAGA
>DUCC502
NNNNNNNNNNNNNNNNNNNNNNNNNNAGCTGGCTCTCG-------GG--CCCGCATTGTAATTTGCAGAGGATGCTTCTGGCGACGCGCCTTCCGAGTTCCCTGGAACGGGACGCCATAGAGGGTGAGAGCCCCGTCCGGTCGTG-CGCCTAGCCTCTGTGAAGCTCCTTCGACGAGTCGAGTAGTTTGGGAATGCTGCTCAAAATGGGAGGTATACGTCTTCTAAAGCTAAATACCGGCCAGAGACCGATAGCGCACAAGTAGAGTGATCGAAAGATGAAAAGCACTTTGAAAAGAGAGTTAAAAAGTACGTGAAATTGTTGAAAGGGAAGCGCTCATGACCAGACTTGGGCTGGCCCGATCATCCGGCG-TTCTC-GCCGGTGCACTCGGGCCGCC---CAGGCCAGCATCAGCTTT--CGCCGGGGGATAAAGGCGGCGGGAA-TGTGG-CTCCCTC--GGGAGTGTTATAGCCCGCCGTGCAATACCCTGGT-GGGGGCTGAGGTTCGCGCGTAT-------GCACGGATGCTGGCGTAATGGTTATCAGCGACCCGTCTTGAAACACGGACCAAGGAGTCGTCTTCGTATGCGAGTGTTCGGGTGT-CAAACCCCT-ACGCGGAATGAAAGTGAACG-CTGGTGAGAGCT---TCGG-CGCATCACCGACCGATCCTGATGTTCTCGGACGGATTTGAGTAAGAGCATACGGGGCCGGACCCGAAAGAAGGTGAACTATGCCTGTATAGGGTGAAGCCAGAGGAAACTCTGGTGGAGGCTCGCAGCGG-TTCTGACGTGCAAATCGATCGTCAAATATGGGCATGGGGG-CGAAAGA
