# Supplementary material for: ﻿Morphological and phylogenetic evidence reveals three new arthropod-associated species of Hypocreales (Clavicipitaceae, Bionectriaceae, and Myrotheciomycetaceae) from karst habitats in Guizhou, China
Source: MycoKeys. 2025 Oct 17;123:319–53. doi: 10.3897/mycokeys.123.164334 (PMC12552844; doi:10.3897/mycokeys.123.164334)
Supplement: Supplementary material 4 — Aligement of RPB2 for dataset 1 [file mycokeys-123-319-s004.fas]

>AFTOLID187
TACACATTTGCCTCAACCTTATCCCATTTGCGACGAACAAATACCCCCATCGGTCGAGATGGTAAGCTGGCCAAGCCTCGTCAATTGCACAACACACATTGGGGTTTGGTATGTCCTGCCGAGACTCCCGAGGGTCAGGCTTGTGGACTGGTCAAGAACTTGTCTCTGATGTGTTATGTGAGTGTGGGATCTCCATCCGAACCCTTGATTGATTTCATGATCAATCGTGGAATGGAGGTTGTGGAAGAATACGAACCACTGAGATATCCTCATGCTACCAAGATCTTCATCAACGGAAGTTGGGTGGGTGTTCACCAGGATCCTAAGCACTTGGTGAGTCACGTTGTTGACCTCCGTCGTCAATCTCTGCTGCCATACGAAGTATCACTGGTCCGTGATATCCGCGATCGTGAGTTCAAGATTTTCTCGGATGCTGGTCGTGTAATGCGCCCTGTCTTCACCGTTCAGCAGGAAGAGAACCAAGTTGGTGACCCACCCAAGGGCTCCCTGGTCCTCAACAAGGATCTGGTAAACCAGATCGCCAAGGAGTTGTCCGAG------CGTGAAACC---------GGAGAATCCAAATCAGGATGGAA-CCGCCTAATTGGAGCCGGT-GCCGTCGAGTACCTGGATGCCGAGGAAGAGGAGACAGCAATGATTTGCATGACACCTGAGGATTTGG-AGACCTATCGGATCCAAAAACT----CGGTTATGATG------TCGAGCAGAGCTTGGAAG---------------------------------CCGAGCCAAATCAGAGATTGCGAACCAAAACCAACCCTACAACACACATGTACACCC-ATTGTGAGATTCATCCAAGTATGAT
>CBS900.68
TACACCTTTGCTTCGACGTTGTCTCATTTGCGACGTACCAATACACCAATCGGCAGAGACGGAAAGCTGGCTAAGCCGCGCCAGCTGCACAACACTCACTGGGGTTTGGTTTGCCCGGCCGAGACGCCAGAAGGTCAAGCCTGTGGTCTCGTCAAGAATCTGTCTCTGATGTGCTACGTTAGTGTCGGATCACCTGCAGAGCCCCTTGTCGAGTTCATGATCAACAGAGGTATGGAGGTGGTTGAGGAATATGAACCGCTGAGATATCCGCACGCCACCAAAATCTTTGTCAATGGTGTCTGGGTTGGTGTGCACCAGGACCCAAAGCACCTCGTAAACCAGGTTCTCGATACTCGACGCAAGTCGTACCTGCAGTACGAGGTGTCTTTGATCAGAGATATCCGAGATCAAGAGTTTAAGATTTTCTCTGATGCTGGACGTGTTATGCGACCGGTTTTCACTGTCCAGCAAGAGGATGACCCGGAGACGGGTATTGAGAAAGGAAACCTGGTATTGACCAAGGAACTTGTGAACAGGCTTGCCAAAGAGCAAGCTGAA---CCCCCAGAGGAT---------CCCGAGGACAAGCTTGGATGGTC-GGGCCTGATCCGCGCGGGT-GCTGTCGAGTATTTGGATGCTNNNNNNNNNNNNNNNNNNNNNNNNNNNNNNNNNNNNNNNNNNNNNNNNNNNNNNNNNNNNNNNNNNNNNNNNNNNNNNNNNNNNNNNNNNNNNNNNNNNNNNNNNNNNNNNNNNNNNNNNNNNNNNNNNNNNNNNNNNNNNNNNNNNNNNNNNNNNNNNNNNNNNNNNNNNNNNNNNNNNNNNNNNNNNNNNNNNNNNNNNNNNNNNNNNNNNNNNNNNNNNNN
>CGMCC17905
TACACCTTTGCGTCAACATTGTCTCACTTGCGACGTACAAACACGCCCATCGGCCGCGATGGAAAGCTGGCGAAGCCGCGGCAGTTGCATAATACGCATTGGGGCCTCGTGTGTCCTGCAGAGACCCCTGAAGGCCAGGCCTGCGGTCTCGTCAAGAATTTGTCTCTCATGTGCTACGTTAGTGTAGGCTCACCCGCCGAGCCACTGATTGAGTTCATGATCAATCGAGGAATGGAAGTGGTTGAGGAGTACGAGCCGCTGAGATACCCTCACGCTACTAAAATCTTCGTCAACGGAACATGGGTTGGCGTGCATCAGGACCCAAAGCACCTGGTGAATCAAGTGCTGGATACTCGACGCAAGTCCTACCTTCAGTACGAGGTGTCTCTGGTCAGAGATATCCGAGATCAAGAGTTCAAGATTTTCTCTGACGCTGGCCGAGTGATGCGACCTGTATTTACTGTTCAGCAAGAAGACGACCCGGAGACCGGAATCGAAAAGGGCAACCTCATGTTGACCAAGGAACTGGTCAACAAGATTGCCAAAGAACAAGCTGAC---CCCCCCGATGAC---------CCTGAAGACAAGATTGGGTGGAAAGGGCCTGATCCGAGCTGGC-GCCGTCGAGTATCTCGATGCTGAGGAAGAGGAAACTTCAATGATTTGCATGACGCCTGAAGATTTGG-AACTATATCGATCGCAAAAGGNNNNNNNNNNNNNNNNNNNNNNNNNNNNNNNNNNNNNNNNNNNNNNNNNNNNNNNNNNNNNNNNNNNNNNNNNNNNNNNNNNNNNNNNNNNNNNNNNNNNNNNNNNNNNNNNNNNNNNNNNNNNNNNNNNNNNNNNNNNNNNNNNNNNNNNNNNNN
>CGMCC17904
TACACCTTTGCGTCAACATTGTCTCACTTGCGACGTACAAACACGCCCATCGGCCGCGATGGAAAGCTGGCGAAGCCGCGGCAGTTGCATAATACGCATTGGGGCCTCGTGTGTCCTGCAGAGACCCCTGAAGGCCAGGCCTGCGGTCTCGTCAAGAATTTGTCTCTCATGTGCTACGTTAGTGTAGGCTCACCCGCCGAGCCACTGATTGAGTTCATGATCAATCGAGGAATGGAAGTGGTTGAGGAGTACGAGCCGCTGAGATACCCTCACGCTACTAAAATCTTCGTCAACGGAACATGGGTTGGCGTGCATCAGGACCCAAAGCACCTGGTGAATCAAGTGCTGGATACTCGACGCAAGTCCTACCTTCAGTACGAGGTGTCTCTGGTCAGAGATATCCGAGATCAAGAGTTCAAGATTTTCTCTGACGCTGGCCGAGTGATGCGACCTGTATTTACTGTTCAGCAAGAAGACGACCCGGAGACCGGAATCGAAAAGGGCAACCTCATGTTGACCAAGGAACTGGTCAACAAGATTGCCAAAGAACAAGCTGAC---CCCCCCGATGAC---------CCTGAAGACAAGATTGGGTGGAA-GGGCCTGATCCGAGCTGGC-GCCGTCGAGTATCTCGATGCTGAGGAAGAGGAAACTTCAATGATTTGCATGACGCCTGAAGATTTGG-AACTATATCGATCGCAAAAGGC----GGGTATCGT------CGTGGATGATGATCCTGGAG---------------------------------ATGACTTGAACAAGCGACTCAAGACTAAGACCA-CCCTACCACCCACATGTATACTC-ATTGCGAGATTCATCCCAGCATGAT
>HMAS276836
TACACCTTTGCGTCAACATTGTCTCACTTGCGACGTACAAACACGCCCATCGGCCGCGATGGAAAGCTGGCGAAGCCGCGGCAGTTGCATAATACGCATTGGGGCCTCGTGTGTCCTGCAGAGACCCCTGAAGGCCAGGCCTGCGGTCTCGTCAAGAATTTGTCTCTCATGTGCTACGTTAGTGTAGGCTCACCCGCCGAGCCACTGATTGAGTTCATGATCAATCGAGGAATGGAAGTGGTTGAGGAGTACGAGCCGCTGAGATACCCTCACGCTACTAAAATCTTCGTCAACGGAACATGGGTTGGCGTGCATCAGGACCCAAAGCACCTGGTGAATCAAGTGCTGGATACTCGACGCAAGTCCTACCTTCAGTACGAGGTGTCTCTGGTCAGAGATATCCGAGATCAAGAGTTCAAGATTTTCTCTGACGCTGGCCGAGTGATGCGACCTGTATTTACTGTTCAGCAAGAAGACGACCCGGAGACCGGAATCGAAAAGGGCAACCTCATGTTGACCAAGGAACTGGTCAACAAGATTGCCAAAGAACAAGCTGAC---CCCCCCGATGAC---------CCTGAAGACAAGATTGGGTGGAA-GGGCCTGATCCGAGCTGGC-GCCGTCGAGTATCTCGATGCTGAGGAAGAGGAAACTTCAATGATTTGCATGACGCCTGAAGATTTGG-AACTATATCGATCGCAAAAGGC----GGGTATCGT------CGTGGATGATGATCCTGGAG---------------------------------ATGACTTGAACAAGCGACTCAAGACTAAGACCA-CCCTACCACCCACATGTATACTC-ATTGCGAGATTCATCCCAGCATGAT
>CBS190.50
TACACATTCGCCTCCACGCTGTTCCATCTCCGAAGAACAAACACTCCCATTGGACGAGATGGAAAACTTGCTAAGCCTCGCCAACTTCACAACACCCATTGGGGCTTGGTTTGTCCTGCAGAAACTCCCGAAGGTCAAGCTTGTGGTCTGGTCAAGAACTTGTCATTGATGTGTTATGTCAGTGTCGGTTCTCCTTCTGAACCTTTGATTGAATTCATGATCAATCGAGGTATGGAAGTGGTCGAGGAATACGAACCCCTCAGATACCCCCATGCCACCAAGATTTTCGTCAATGGTGTATGGGTGGGAGTTCATCAAGACCCCAAACACCTTGTCGGCCAGGTTTTGGATACTCGAAGAAAATCCTATTTGCAATTTGAGGTGTCACTGGTACGAGATATCCGTGATAGAGAGTTCAAGGTGTTCTCCGACGCTGGTCGAGTTATGAGACCAGTCTTCACCGTTCAGCAGGAGGATGATCATGAGACAGGTATTCCCAAGGGGGCGCTGGTGCTCACCAAGGACCTTGTGAACAAGCTTGCCAAGGAGCAGGTAGAG---CCACCAGAGGAC---------CCATCAATGAGAATTGGTTGGGA-GGGACTGATCCGGGCCGGA-GCAATTGAGTATCTTGACGCCGAAGAAGAGGAGACAGCCATGATTTGCATGACGCCTGAAGATTTTG-ACCTCTACCGTTTGCAAAAAGC----TGGTATTGC------AATTGAGGATGATTCAACTG---------------------------------ATGATCCGAATAGTCACCTGAAGACAAAGACGAACCCCACCACTCATATGTACACGC-ACTGTGAGATCCATCCCAGCATGAT
>CBS154.61
TATACTTTTGCATCCACACTGTCTCACTTGCGACGTACCAACACACCCATCGGTCGAGACGGAAAGCTGGCCAAGCCGCGACAGCTGCACAACACACATTGGGGCTTGGTCTGTCCAGCAGAGACGCCAGAAGGTCAAGCTTGTGGTCTGGTCAAGAACTTGTCATTGATGTGTTACGTCAGTGTGGGTTCACCATCCGAGCCATTGATCGAATTCATGATCAACCGAGGTATGGAAGTCGTGGAAGAGTATGAACCATTGAGATATCCCCACGCAACCAAGATCTTCGTCAATGGTACCTGGGTCGGTGTGCATCAGGATCCCAAGCATCTTGTGAGTCAAGTTCTGGATACGCGACGAAAGTCGTATCTGCAGTATGAAGT-TCACTTCCNNNNNNNNNNNNNNNNNNNNNNNNNNNNNNNNNNNNNNNNNNNNNNNNNNNNNNNNNNNNNNNNNNNNNNNNNNNNNNNNNNNNNNNNNNNNNNNNNNNNNNNNNNNNNNNNNNNNNNNNNNNNNNNNNNNNNNNNNNNNNNNNNNNNNNNNNNNNNNNNNNNNNNNNNNNNNNNNNNNNNNNNNNNNNNNNNNNNNNNNNNNNNNNNNNNNNNNNNNNNNNNNNNNNNNNNNNNNNNNNNNNNNNNNNNNNNNNNNNNNNNNNNNNNNNNNNNNNNNNNNNNNNNNNNNNNNNNNNNNNNNNNNNNNNNNNNNNNNNNNNNNNNNNNNNNNNNNNNNNNNNNNNNNNNNNNNNNNNNNNNNNNNNNNNNNNNNNNNNNNNNNNNNNNNNNNNNNNNNNNNNNNNNNNNNNNNNNNNNNNNNNNNNNNNNNNNNNNNNNNNNNNNNNNNNNNNNNNNNNNNNNNNNNNNNNNNNNNNNN
>BCC16585
NNNNNNNNNNNNNNNNNNNNNNNNNNNNNNNNNNNNNNNNNNNNNNNNNNNNNNNNNNNNNNNNNNNNNNNNNNNNNNNNNNNNNNNNNNNNNNNNNNNNNNNNNNNNNNNNNNNNNNNNNNNNNNNNNNNNNNNNNNNNNNNNNNNNNNNNNNAGAATCTGTCTCTCATGTGCTACGTCAGCGTCGGCTCCCCAGCTGAGCCGCTCATCGACTTCATGATCAACAGGGGTATGGAGGTCATTGAGGAGTACGAACCACTCAGATACCCACATGCTACCAAGATTTTTGTCAACGGGACCTGGGTTGGAGTTCACCAGGACCCCAAGCACCTTGCTGACCAGGTATTTGATACCCGCCGCAAGTCCTACCTGCAGTATGAGGTGTCTCTTATCAGAGAAATCCGTGACCAGGAGTTCAAGATCTTCTCTGATGCTGGCCGAGTCATGCGGCCTGTTTTTACTGTGCAAAGTAAAAACGACCCGGAGACTGGCCTTGAAAAGGGACAGCTCGGTCTCACCAAGGATTTGGTCAACAGACTGGCGCAAGAGCAAGCTGAC---CCACCAGATGAT---------CCAGAAATGAAGACGGGTTGGGA-GGGCTTGATCAAAGCCGGC-GCTGTCGAGTATTTAGACGCTGAAGAAGAGGAGACGTCAATGATTTGCATGACCCCGGAGGATCTGG-AGCTTTATAGACTTCAGAAAGC----GGGTGTAGC------TGTCGACGACGACCACGGCG---------------------------------ATGATCTGAACAAGCGTCTGAAGACTAAAACCAACCCAACTACACACATGTACACTC-ACTGTGAAATTCATCCGAGTATGAT
>ATCC56429
TACACTTTTGCGTCCACACTCTCTCACTTGCGTCGTACCAACACACCCATTGGCCGGGACGGAAAATTGGCCAAGCCGCGACAGCTGCACAACACACACTGGGGCTTAGTCTGTCCCGCAGAGACACCAGAAGGTCAAGCTTGTGNTCTTGTCAAGAACTTGTCGTTGATGTGCTATGTGAGTGTGGGCTCGCCATCAGAGCCTTTGATCGAGTTCATGATCAACCGAGGCATGGAAGTCGTCGAAGAGTACGAGCCGCTGCGATATCCCCATGCCACCAAAATCTTCGTCAACGGTACCTGGGTCGGTGTGCATCAGGATCCCAAGCATCTCGTCAGTCAAGTCCTGGATACGCGGCGAAAGTCTTACCTGCAGTACGAGGTGTCGCTTGTCCGGGAAATCCGAGATCAGGAGTTCAAGATTTTCTCCGACGCCGGACGAGTCATGCGACCGGTATTCACCGTACAGCAAGAGGACGACCCTGAGACGGGTATCGAAAAGGGCCACCTGGTTTTGTCGAAAGAGTTGGTCAACAAGCTTGCCAAGGAACAAGCTGAG---CCTTCCGAAGAC---------CCGAGCGAGAAGATCGGCTGGGA-GGGTCTGATCAGGGCTGGC-GCGGTCGAGTATCTGGATGCTGAGGAAGAAGAAACGTCCATGATTTGCATGACACCCGAGGATCTCG-AACTCTACCGTCTCCAGAAGGC----TGGTGTTGC------CTTGGACGATGACATCGGTG---------------------------------ACGACCTGAACAGACGTCTCAAGACCAGAACCAATCCCACAACACACATGTACACAC-ATTGTGAAATCCATCCTAGCATGAT
>CBS405.97
TACACCTTTGCTTCTACTCTTTCACATTTGCGCCGAACCAATACTCCCATTGGACGAGATGGTAAATTGGCCAAGCCTCGACAGCTTCACAATACTCATTGGGGTTTGGTGTGTCCCGCCGAAACGCCTGAGGGTCAAGCTTGTGGTCTCGTCAAAAACCTGTCTCTGATGTGTTATGTTAGTGTCGGCTCCCCAGCCGATCCTCTGATTGAATTTATGATCAACAGAGGTATGGAAGTTGTCGAGGAGTACGAGCCGACAAGATATCCCCATGCTACCAAGATTTTCGTCAACGGTAGCTGGGTTGGTGTTCACGCCGACCCCAAGCATCTCGTGAATCAAGTTTTGGACACAAGACGAAAGTCGTATGTTCAGTTCGAAGTATCACTTGTCCGTGATATTCGAGACCGTGAATTCAAGATTTTCTCGGATGCTGGCCGTGTCATGAGACCCGTCTTCACAGTTCACCAGGAGGATGACTATGAGAATAACATCACCAAGGGACAACTAGTGTTGACAAAAGAACATGTCAATAGGTTAGCCCAGGAGCAGGCAGAG---CCACCTGCCAAC---------CCCGCAGACAAGTTTGGATGGGA-TGGCTTGATTCGCGAAGGA-GCTGTCGAGTATCTCGACGCCGAGGAAGAAGAGACAGCCATGATTTGTATGACACCAGAGGACCTCG-AGCTTTACCGCGAGCAAAAGAA----TGACGAAGCTACACTCACGGAAGAGGAGAAACGGGCCAAGGCAGAGGCAGAGAAAAGGGAACAAGAGGAGGACCGCAACAAGCGATTGAAGACAAAGGTCAACCCCACAACTCACATGTACACAC-ATTGTGAGATTCACCCCAGCATGAT
>AFTOLID1287
TACACATTCGCCTCGACTCTGTCGCATTTGCGTCGTACAAACACGCCCATTGGCCGTGACGGCAAGCTTGCCAAGCCTCGTCAGCTGCACAACACACATTGGGGTTTGGTCTGCCCCGCAGAAACGCCAGAAGGCCAGGCTTGCGGTCTGGTCAAGAACTTGTCTCTGATGTGCTTCGTCTCCGTGGGTACGCTGGCCGATCCCATCATCGAGTTCATGATTGCCCGAAACATGGAAGTGTTGGAGGAGTACGAGCCTTTGCGGTATCCCAATGCCACCAAGGTCTTCGTCAACGGTACTTGGGTTGGTGTCCACCAAGATCCCAAGCATCTCGTCACTCTTGTCCAGAACCTCAGACGCAAGAACATCATTTCTTTCGAGGTGTCGCTGGTTCGCGACATTCGTGACAGAGAGTTCAAGATTTTCTCCGATGCCGGTAGAGTTATGAGGCCGTTGTTCGTTGTCGAGCAAGAAGACAACAGCGACTCTGGTGTCGAAAAGGGTCAGCTCATCCTTACCAAGGAGCATATCAGGCGCCTTGAGCAGGATAAG---GAG-----CTTGGCAAATA-------CCATGAGGATTACTTCGGCTGGCA-AGGCCTACTCGAGTCAGGT-TCTATCGAATACCTCGACGCCGAGGAGGAAGAGACGGCCATGATCTGCATGACACCAGAAGATCTGG-ACACCTACCGTCAACACAAGTT---CAAGGGTCGCGAG----TTTGAGGACGACGCTGCCA---------------------------------ACCGTGGCAATAGCCGTATCAAGACGAAATTCAACCCGACGACACACATGTACACGC-ACTGCGAGATCCACCCCAGTATGCT
>ATCC36093
TATACCTTTGCCTCAACCCTGTCTCATCTGAGAAGAACCAACACACCTATCGGCCGTGACGGTAAAATCGCCAAACCGCGGCAGCTGCACAATACCCATTGGGGATTAGTGTGCCCGGCCGAAACCCCAGAAGGTCAGGCATGTGGTCTGGTCAAGAATTTGTCACTCATGTGCTACGTCAGTGTTGGTTCACCATCTGATCCTCTCATCGACTTTATGATCAACCGTGGTATGGAAGTTGTGGAGGAGTATGAACCACTGAGATACCCTCACGCAACGAAGATCTTTATCAATGGCAGCTGGGTTGGCGTGCACCAGGACCCCAAGCATCTTGTCAGCCATGTTCTTGATCTTCGACGCAAATCGTATCTGCCTTATGAGGTATCTCTCGTGCGAGATATTCGTGACAGAGAATTCAAAATTTTCTCGGACGCTGGCCGTGTAATGCGTCCTGTCTTTACTGTCCGACAAGAGGATGGCCAGGTCGGCGATCCCCCCAAAGGCTCCCTTGTCCTGTCCAAGGATCTTGTCAACCAACTTGCGAAGGAGCAGGCTGAG------CCGGAGACA---------GGCGAATCGAAGTCTGGCTGGGA-TCGGCTCATTGGTGCAGGT-GCTGTCGAATATCTTGATGCTGAAGAGGAGGAGACGGCTATGATTTGCATGACCCCCGAGGATCTAG-AGTCCTATCGTGTGCAGAAGCT----GGGATACGCTGC---CCCTGATGAAGGAGAGGAGT---------------------------------TGGAACCCAACAAGCGATTACGAACGAAGACGAATCCAACGACGCACATGTATACAC-ATTGCGAGATTCATCCTAGTATGAT
>ATCC208838
TACACTTTTGCTTCGACCCTGTCACATTTGCGTCGTACCAACACACCCATCGGACGAGATGGTAAACTGGCCAAGCCTCGTCAGCTTCACAACACGCACTGGGGCTTGGTCTGCCCGGCTGAGACGCCCGAGGGACAAGCTTGTGGCTTGGTCAAGAACTTGTCTCTGATGTGTTATGTCAGTGTCGGATCTCCCTCTGAACCCCTGATCGAGTTTATGATCAACAGAGGCATGGAAGTCGTTGAAGAATATGAACCTCTGCGATATCCTCATGCCACCAAGATCTTTGTCAACGGTGTCTGGGTTGGCGTTCACCAAGATCCTAAGCACCTGGTGAACCAAGTCTTGGACACGCGTCGCAAATCCTATCTCCAGTACGAGGTCTCTCTGATCAGAGACATTCGTGATCAGGAATTCAAAATCTTTTCCGACGCAGGTCGTGTCATGCGTCCTGTGTTTACGGTCCAACAGGAGGATGACCCCGAGACGGGCATTGAGAAGGGCCACTTGGTCCTGACGAAGGAGCTCGTCAACAAGTTGGCAAAGGAGCAGGCAGAG---CCCCCCGAAGAC---------CCGAGCATGAAGGTCGGATGGGA-AGGGCTCATTCGGGCGGGT-GCGGTTGAATATCTCGATGCCGAGGAAGAGGAGACGGCCATGATTTGCATGACGCCGGAGGATCTCG-AGCTCTATCGTCTTCAGAAGGC----TGGCATTGC------CACGGAAGAAGACATGAGCG---------------------------------ACGATCCGAACAAGCGACTCAAGACGAAGACGAATCCTACGACTCACATGTACACGC-ATTGCGAGATTCACCCGAGTATGAT
>BCC8237
TACACTTTCGCCTCTACGCTTTCTCATTTGCGGCGCACTAATACGCCTATTGGGCGTGATGGCAAGCTGGCAAAACCTCGTCAGCTGCACAATACGCATTGGGGCTTGGTCTGCCCGGCAGAAACACCCGAGGGTCAAGCTTGCGGACTCGTCAAAAACCTGTCCCTCATGTGCTACGTCAGTGTGGGCTCGCCCTCGGAGCCGTTGATCGAATTCATGATCAACCGAGGCATGGAAGTCGTGGAAGAGTACGAGCCATTGCGATATCCTCACGCGACCAAAATATTTGTCAATGGTGTCTGGGTCGGTGTGCACCAAGACCCGAAGCATCTCGTCAGCCAAGTTTTGGACACGCGACGAAAATCATACCTGCAGTACGAAGTGTCGCTCGTCCGAGAAATCAGGGATCAGGAGTTCAAGATTTTCTCGGATGCTGGCCGAGTCATGAGGCCGGTCTTCACAGTGCAGCAAGAAGACGACCCTGAGACTGGAATTGAGAAGGGTCATCTAGTTCTTTCAAAAGATCTGGTCAACAAGCTGGCCAAGGAACAAGCCGAA---CCTCCAGAGGAT---------GAGAGCGAGAAGATTGGATGGGA-AGGATTGATCCGAGCTGGC-GCGGTAGAATATCTGGACGCCGAAGAAGAAGAAACGTCAATGATCTGCATGACGCCCGAGGACCTGG-AGTTGTATCGTGCGCAGAAAGC----TGGAATCGC------CATGGACGATGATATCGGCG---------------------------------ACGACCTCAATAAGCGTCTCAAGACCAAGACAAATCCCACGACACACATGTATACGC-ATTGCGAAATCCATCCCAGCATGAT
>CBS402.78
TATACGTTTGCCTCGACGCTGTCCCATCTTCGACGTACCAATACGCCCATCGGCAGAGATGGCAAACTGGCGAAACCTCGTCAGCTTCACAATACTCATTGGGGTCTCGTCTGTCCTGCTGAGACACCTGAAGGTCAGGCTTGTGGCCTAGTCAAAAACCTGTCTCTCATGTGTTACGTCAGCGTCGGTTCGCCCGCCGAGCCGCTCATTGACTTCATGATCAACAGGGGTATGGAAGTTATCGAAGAGTACGAACCACTCAGATATCCGCACGCTACCAAGATCTTTGTCAACGGGACCTGGGTTGGAGTTCACCAGGACCCGAAGCACCTTGTGGATCAGGTATTTGAAACCCGTCGCAAGTCATACCTACAGTATGAGGTGTCTCTCATCCGGGAAATCCGTGATCAAGAATTCAAGATATTTTCTGATGCGGGCCGAGTCATGCGGCCCGTTTTCACAGTACAGGAGAAAGACGACCCTGAGACTGGCCTTGAAAAGGGCCAGCTTGGTCTGACAAAGGATTTGGTCAACAAACTGGCGCAAGAGCAGGCTGAC---CCACCTGATGAT---------CCAGAAATGAAGATGGGCTGGGA-GGGTCTGATCAAAGCTGGC-GCGATTGAGTATTTGGATGCTGAAGAAGAGGAGACGTCAATGATTTGCATGACTCCGGAGGATCTGG-AGCTCTATAGACTTCAAAAAGC----GGGTATACC------TGTCGAGGACGACTCAGGCG---------------------------------AGGATCCAAACAAGCGCCTGAAGACGAAAACCAACCCAACCACACACATGTACACTC-ACTGCGAGATTCATCCAAGTATGAT
>CBS101247
TATACATTTGCCTCGACGCTCTCTCATCTTCGACGTACCAATACGCCCATCGGCAGAGATGGCAAACTGGCGAAACCCCGTCAGCTTCACAATACTCATTGGGGTCTCGTCTGTCCTGCTGAGACACCTGAAGGCCAGGCTTGTGGCCTTGTCAAAAACCTGTCTCTCATGTGCTACGTCAGCGTCGGTTCGCCTGCCGAGCCGCTCATTGACTTCATGATTAACAGGGGCATGGAAGTTATCGAAGAGTACGAACCACTCAGATTCCCACACGCTACCAAAATATTTGTCAACGGGACCTGGGTTGGAGTTCACCAGGATCCTAAGCACCTTGTGGATCAGGTATTCGAAACCCGTCGCAAGTCGTACCTGCAGTATGAGGTGTCTCTCATCAGGGAAATTCGTGATCAAGAATTCAAGATCTTCTCTGATGCGGGCCGAGTCATGCGGCCCGTCTTCACAGTACAGGAGAAAGACGACCCAGAGACTGGCCTTGAAAAAGGCCAGCTTGGTCTTACCAAGGATTTGGTCAACAAACTGGCGCAGGAGCAGGCTGAC---CCACCTGATGAT---------CCAGAACTGAAGATGGGCTGGGA-GGGTCTCATCAAAGCCGGC-GCGATTGAGTATTTGGATGCTGAAGAAGAAGAGACGTCAATGATCTGCATGACTCCGGAGGATCTGG-AGCTCTATAGACTTCAAAAAGC----GGGTATACC------TGTCGAGGACGACTCGGGCG---------------------------------AGGATCCGAACAAGCGCCTGAAGACCAAAACCAACCCAACCACACACATGTATACCC-ACTGCGAAATTCATCCAAGTATGAT
>CBS891.72
TACACCTTTGCCTCGACACTGTCCCATTTGAGACGAACCAACACTCCTATTGGCCGAGATGGAAAGCTCGCCAAACCGCGTCAGTTGCACAACACACATTGGGGTTTGGTCTGCCCTGCCGAAACGCCAGAAGGTCAGGCTTGTGGTTTGGTCAAGAACTTGTCCTTGATGTGCTACGTCAGTGTTGGTTCACCAGCCGAGCCCTTGGTTGAATTCATGATCAACCGAGGTATGGAAGTCGTGGAAGAATATGAGCCGCTGAGATATCCCCACGCCACAAAGATTTTTGTCAACGGTACTTGGGTTGGCGTGCATCAGGATCCTAAGCACCTGGTCAGCCAGGTTTTGGATACGCGAAGAAAGTCATACCTGCAGTACGAAGTGTCCCTCGTCCGAGAAATCCGAGATCAAGAGTTCAAGATTTTCTCTGACGCTGGCCGAGTCATGAGACCAGTGTTCACTGTACAGCAAGAAGATGATCCTGAGACTGGCATTGAGAAGGGCCATCTTGTTCTCACCAAGGAGTTGGTTAATAAGCTTGCTAAGGAACAAGCTGAA---CCATCTGAGGAA---------GGAGACCAGAAGATTGGTTGGGA-AGGATTGATTCGAGCCGGT-GCGGTCGAATACCTTGACGCCGAAGAAGAAGAAACGTCCATGATTTGCATGACACCAGAGGACCTTG-AGCTGTACCGTCTACAAAAAGC----CGGCGTTGC------TCTGGATGACGACATGGGGG---------------------------------ACGATTTAAACAGGCGCTTGAAGACCAAGACAAACCCGACAACGCACATGTACACGC-ATTGCGAAATTCATCCCAGNNNNNN
>CBS125165
NNNNNNNNNNNNNNNNNNCTATCGCATTTGCGGCAAACCAACACTCCCTGTGGGAGAGATGGTAAGCTGGCTGGACCCCGGCAGCTACACAACACTCATTGGGGCTTGGTGTGCCCAGCTGAGACGCCCGAAGGTCAAGCTTGTGGTTTGGTCAAGAATTTGTCATTGATGTGCTACGTCAGTGTTGGCTCGCCTTCTGAGCCCCTGATTGAGTTCATGATCAATCGAGGCATGGAAGTGATTGAAGAATATGAGCCATTGAGGTATCCAAATGCCACCAAAATCTTCGTCAATGGTGTCTGGGTAGGCGTACATCAAGATCCCAAGGACCTCGTGGAGCACGTCCTCGCCACACGTCGGAAGTCGTACCTGCAATTTGAAGTTTCCCTGGTCCGAGACATTCGAGATCGAGAGTTCAAGGTCTTTTCTGATGCCGGCCGAGTCATGCGACCAGTTTTCACTGTCCATCGAAAGGATGACCCTCTCACTGGCGATGTCAAGGGAACTCTAGTTTTGACCAAGGAGCTGGTAAACAAGATCGCCAAAGAGCAGTCAGAT---CCACCGGACAAT---------CCCGAAGAGAAGATTGGCTGGGA-GGGCCTGGTTAAAGCTGGT-GCCATTGAGTACCTGGATGCTGAGGAAGAGGAGACGGCTATGATTTGCATGACACCAGAGGACCTTG-ACCTCTACCGGCAACAAAAGGC----CGGCCAGGC------CGTCGAAGAGGACATTCTTG---------------------------------ACGACCCAAATCGAAGGTTGAAGACAAAGACGAACCCGACTACTCACATGTACACCC-ATTGTGAAATCCACCGTAGAATGAT
>CBS125148
NNNNNNNNNNNNNNNNNNNNNNNNNNNNNNNNNNNNNNNNNNNNNNNNNNNNNNNNNNNNNNNNNNNNNNNNNNNNNNNNNNNNNNNNNNNNNNNNNNNNNNNNNNNNNNNNNNNNNNNNNNNNNNNNNNNNNNNNNNNNNNNNNNNNNGGTCAAGAATTTGTCATTAATGTGCTACGTCAGTGTTGGCTCGCCTTCTGAGCCTTTGATTGAGTTCATGATTAACCGAGGCATGGAGGTGATTGAAGAGTATGAGCCACTGAGGTATCCAAATGCCACCAAGATCTTCGTCAATGGTGTCTGGGTTGGCGTACATCAAGATCCCAAGGACCTCGTGGACCACGTCCTCGCCACACGTCGGAAGTCGTACCTGCAATTTGAAGTTTCTCTGGTCCGAGATATTCGAGACCGAGAGTTCAAGGTCTTTTCTGATGCCGGCCGAGTCATGCGGCCAGTTTTCACTGTCCATCGAAAGGACGACCCTCTTACTGGCGATATCAAGGGAACTCTGGTTTTGACCAAGGAGCTGGTGAACAAGATCGCCAAAGAACAGTCAGAT---CCACCGGACAAT---------CCCGAAGAGAAGATTGGTTGGGA-GGGCCTGGTTAAAGCTGGC-GCCATTGAGTACCTGGATGCTGAGGAAGAGGAGACGGCCATGATTTGCATGACACCAGAGGACCTTG-ACCTCCACGGCCAACAAAAGGC----TGGCCAGGC------CGTGGAAGACGACACCCTTG---------------------------------ACGATCCAAATCGAAGGTTGAAATCAAAGACGAACCCGATTACTCACATGTACTCCC-ACTGTGAAATCCACCCTCGTACGAT
>CBS217.67
TATACCTTCGCCTCCACCTTGTCCCATCTGCGACGAACCAACACTCCCATCGGACGAGATGGTAAGCTGGCCAAACCACGTCAGCTGCACAACACCCATTGGGGCTTGGTTTGTCCCGCAGAGACGCCCGAAGGCCAGGCGTGTGGTCTGGTCAAGAACTTGTCGTTGATGTGCTACGTCAGCGTTGGTTCTCCATCCGAGCCGTTGATCGAGTTCATGATCAACAGAGGCATGGAAGTGGTTGAAGAGTACGAGCCCCTGAGATACCCGCACGCCACCAAAATCTTCGTCAATGGGACTTGGGTAGGCGTTCACCAAGACCCGAAGCATCTTGTTGGTCAGGTCTTGGATACCCGCCGAAAGTCTTACCTACAGTACGAGGTGTCGCTGGTCCGAGATATTCGAGACCGAGAGTTCAAGGTATTCTCCGATGCCGGGCGAGTAATGAGACCAGTCTTCACGGTGCAGCAAGAGGATGATCACGACACGGGCATCGCCAAGGGACAACTTGTTCTGACCAAAGACTTGGTGAACAAGCTCGCCAAGGAACAGTCAGAG---CCATCGGACGAT---------CCAGCGTCGAAGATTGGCTGGGA-GGGACTGATCCGAGCAGGA-GCCATTGAGTATCTGGATGCCGAAGAAGAGGAGACCGCCATGATCTGCATGACACCTGAAGATCTCG-ACTTTTATCGTCTACAAAAAGC----CGGTATTGC------AGTGGAAGAAGATATGGGTG---------------------------------ACGATCCGAACAGGAGATTAAAGACAAAGACAAACCCTACAACTCACATGTACACGC-ATTGTGAGATTCATCCCAGTATGAT
>CBS118984
TATACATTTTCCTCCACCTTGTCCCATCTCCGACGAACCAACACTCCCATCGGACGAGATGGTAAGCTGGCCAAGCCACGTCAGCTGCACAACACTCATTGGGGCTTGGTTTGTCCCGCAGAGACGCCTGAAGGACAGGCTTGTGGTCTGGTAAAGAACCTGTCGTTGATGTGCTACGTCAGTGTCGGTTCTCCATCAGAGCCATTGATTGAGTTCATGATCAACAGAGGCATGGAAGTGGTCGAGGAGTATGAGCCCCTGAGATACCCGCACGCTACCAAGATTTTCGTCAACGGAACCTGGGTAGGTGTCCATCAAGATCCGAAGCACCTTGTTGGTCAGGTCCTGGATACCCGCCGAAAGTCATACCTGCAGTACGAGGTGTCGCTGGTCCGAGATATTCGAGACCGAGAATTCAAGGTCTTCTCTGATGCTGGGCGAGTAATGAGACCAGTTTTCACGGTGCAACAAGAAGACGACCATGACACCGGCATTGCCAAGGGTCAACTCGTGCTGACCAAGGACCTGGTGAACAAGCTCGCCAAGGAGCAGTCAGAA---CCTTCGGACGAC---------CCAGCGTCGAAGATTGGCTGGGA-GGGACTCATCCGCGCGGGA-GCTATTGAGTATCTGGATGCCGAAGAAGAGGAGACAGCCATGATCTGCATGACGCCTGAAGATCTTG-ACTTTTATCGTCTACAAAAAGC----CGGTATTGC------TGTGGAAGAAGATATTGGCG---------------------------------ACGATCCGAATAGGAGGTTGAAGACGAAGACGAACCCTACAACTCACATGTACACGC-ATTGCGAAATTCATCCCAGCATGAT
>CBS182.36
TATACCTTTGCCTCCACCTTGTCCCATCTCCGACGAACCAACACTCCCATCGGACGAGATGGTAAACTGGCCAAGCCACGCCAGTTGCACAACACCCATTGGGGTTTGGTTTGTCCCGCAGAGACGCCCGAAGGCCAGGCTTGTGGTCTGGTCAAGAATTTGTCGTTGATGTGCTACGTCAGTGTCGTTTCTCCATCTGAGCCCTTGATTGAGTTCATGATCAACAGAGGCATGGAAGTGGTTGAAGAGTATGAGCCCCTAAGGTACCCGCACGCTACCAAGATTTTCGTCAACGGAACTTGGGTAGGCGTCCACCAAGACCCGAAGCACCTTGTAGGCCAGGTCCTGGATACCCGCCGAAAGTCATACCTCCAATACGAGGTATCGCTGGTCCGAGATATTCGAGACCGAGAGTTCAAGGTGTTTTCCGATGCCGGGCGAGTAATGAGACCAGTTTTCACGGTGCAGCAAGAAGATGACCATGACACTGGCATTGCCAAGGGGCAACTTGTGCTGACCAAGGATCTTGTGAACAAGCTCGCCAAGGAGCAGTCAGAA---CCATCGGACGAT---------CCAGCATCAAAGATTGGCTGGGA-GGGACTGATCCGAGCGGGA-GCCATTGAGTATCTGGATGCTGAAGAAGAGGAGACAGCCATGATCTGCATGACGCCCGAAGATCTTG-ACTTTTATCGTCTGCAAAAAGC----CGGTATTGC------TGTGGAGGAAGATATGGGCG---------------------------------ACGATCCGAACAGGAGATTGAAGACAAAGACAAACCCTACAACTCACATGTACACTC-ATTGTGAGATTCATCCTAGCATGAT
>EFCC10125
NNNNNNNNNNNNNNNNNNNNNNNNNNNNNNNNNNNNNNNNNNNNNNNNNNNNNNNNNNNNNNNNNNNNNNNNNNNNNNNNNNNNNTGCACAACACGCACTGGGGTCTCGTTTGCCCGGCCGAAACCCCCGAAGGACAGGCCTGCGGTCTGGTCAAGAACTTGTCCTTGATGTGCTACGTCAGTGTCGGTTCCCCATCCGAGCCTCTGATTGAGTTCATGATCAATCGGGGCATGGAGGTGGTGAAGAAATACGAACCCCTGAGATATCCGCATGCCACCAAGATATTCGTCAACGGAGTCAGGGTTGGCGTGCAAAAAGACCCGAAGCACCTCGTTAACCAGGTGCTGGACACTCGGCGGAAGTATTATTTGCAGTTTGAAGTCTCTCTCATCAGAGAAATCAGGGATCAAGAGTTCAAGATCTTTTCCGATGCGGGACGAGTCATGCGGCCCGTCTTCACTGTTCAGCAGGAAGATGATCCTGACGCGGGGATCTACAAGGGCCATCTTGTGCTGACCAAGGACCTGGTCAACAGGCTCGCCAAGGAGCAGTCGGAG---CCGCCCGAGGAT---------CCCTCCATAAAAATTGGCTGGGA-AGGCCTTATCCGTGCCGGA-GCGGTCGAGTACCTGGACGCCGAGGAAGAGGAGACGTCCATGATTTGCATGACTCCCGAGGACTTGG-AACTGTATCGTCTGCAGAAGGC----CGNNNNNNNNNNNNNNNNNNNNNNNNNNNNNNNNNNNNNNNNNNNNNNNNNNNNNNNNNNNNNNNNNNNNNNNNNNNNNNNNNNNNNNNNNNNNNNNNNNNNNNNNNNNNNNNNNNNNNNNNNNNNNNNNNNNNNNNNNNNNNNNNNNNNN
>EFCC7287
TACACCTTTGTTTCGACCTTGTCGCATTTGCGGCGCACCAACACCCCCATCGGCCGAGACGGCAAGATTGCCAAGCCGCGCCAACTGCACAACACGCACTGGGGTCTCGTCTGCCCGGCCGAAACCCCCGAGGGACAGGCTTGCGGTCTGGTCAAGAACCTGTCGTTGATGTGCTACGTCAGTGTCGGCTCTCCTTCGGAGCCTCTGATCGAGTTCATGATCAACCGGGGCATGGAGGTGGTGGAAGAGTACGAGCCTCTGCGATACCCACACGCCACAAAGATATTCGTCAACGGAACCTGGGTGGGCGTGCACCAGGATCCCAAGCACCTGGTCAGCCAAGTGCTCGACACGCGGCGCAAGTCTTACCTGCAGTTTGAAGTGTCCCTCATCAGAGAAATCAGGGATCAGGAGTTCAAGATCTTCTCTGATGCCGGACGAGTCATGCGACCGGCCTTTACTGTGCAGCAGGAAGACGACCCCGACACCGGGATTGGCAAGGGCCATCTAGTTTTGACCAAAGACTTGGTCAACAGGCTGGCCAAGGAGCAGTCGGAG---CCGCCGGATGAC---------CCGTCGATGAAGATTGGCTGGGA-GGGCCTCATCCGCACGGGA-GCGGTAGAGTACCTGGATGCCGAGGAGGAGGAGACGTCCATGATCTGCATGACTCCCGAGGATCTGG-AACTGTATCGCCTCCAAAAGGC----CGGCGTAGC------GCTGGACGAGGATAACGGCG---------------------------------AAAACATGAACAAGCGGCTCAAGACGAGGACCAACCCGACAACCCACATGTACACGC-ACTGCGAGATTCACCCCAGCATGAT
>OSC111000
TACACGTTTGCCTCGACCTTGTCGCATTTGCGACGCACCAACACCCCCATCGGCCGAGACGGGAAAATCGCCAAGCCGCGCCAACTGCACAACACGCATTGGGGCCTCGTCTGCCCGGCCGAAACGCCCGAGGGTCAGGCTTGTGGCCTGGTCAAGAACTTGTCGTTGATGTGCTACGTCAGCGTCGGCTCTCCCTCGGAGCCTCTGATCGAATTCATGATCAACCGGGGCATGGAGGTGGTGGAAGAGTACGAGCCTCTGCGATACCCGCACGCCACAAAGATTTTCGTCAACGGAACCTGGGTCGGCGTGCACCAGGACCCGAAGCACCTGGTCAGCCAGGTGCTCGACACGCGGCGCAAGTCTTACCTGCAGTTTGAAGTGTCCCTCATCAGAGAAATCAGAGATCAGGAGTTCAAGATCTTCTCTGATGCCGGACGAGTCATGCGGCCGGTCTTTACCGTGCAGCAGGAAGACGATCCCGACACCGGGATCGAGAAGGGTCATCTGGTCCTGACCAAAGACCTGGTCAACAGGCTGGCCAAGGAGCAGTCGGAG---CCGCCGGATGAC---------CCCTCCATGAAGATTGGCTGGGA-AGGCCTCATTCGCGCCGGA-GCGGTAGAGTATCTCGATGCCGAGGAGGAGGAGACGTCCATGATCTGCATGACTCCCGAGGATTTGG-AGCTGTACCGCCTCCAAAAGGC----GGGCGTCGC------GCTGGACGAGGACAACGGCG---------------------------------ACGATATGAACAAGCGGCTCAAGACGAGGACCAACCCGACAACCCACATGTACACGC-ACTGCGAGATTCATCCCAGCATGAT
>CBS110115
TATACGTTTGCGTCAACCCTGTCCCATCTTCGAAGGACCAACACGCCTATTGGCCGAGACGGAAAGCTAGCCAAGCCTCGACAGCTTCACAATACGCACTGGGGTCTCGTTTGCCCGGCTGAGACACCCGAAGGCCAGGCTTGTGGTCTGGTAAAGAACCTCTCCCTGATGTGTTATGTCAGTGTCGGCTCGCGGGTCGACCCCCTTATCGAATTCATGATCCAGCGAGGCATGGAGGTGATTGAGGAGTATGAGCCACTGCGTTATCCGCACGCCACTAAAATTTTCGTCAACGGCGCCTGGATCGGTGTCCATCAGGACCCCAAGCATCTGGTCAACGCCGTTATGGATACTCGCCGCAGGTCGGTCATGCAGTTTGAGGTTTCCCTCGTCAGAGATATCAGAGATCAGGAGTTCAAGATTTTCTCCGACGCGGGTCGTGTGATGCGACCAGNATTCACTGTCTTGCAGGAGGATAACCCGGAAACAGGACTCCAGAAAGGCCAGCTGGCGCTGACCAAAGACATGGTCAATACGTTGGCAGAAGAGCAAGCAAAC---CCATTACAGAGC---------CAAGAGTCGAAGCTTGGCTGGCA-AGGGTTGATCAAGAATGGT-GCCGTCGAGTATCTGGATGCTGAAGAGGAGGAGACATCTATGATTTGTATGACACCGGAAGACTTGG-AGTTGTACCGTGCACAGAAGGC----CGGAAACCC------CATCTTTGAGGATACGACCG---------------------------------ACGATCCAAACAAGAGGTTGAAGACGAAGACCAATCCAACAACTCACATGTATACGC-ACTGCGAAATCCACCCTAGCATGAT
>LMM
TACACCTTCGCTTCTACCTTGTCGCATTTGCGACGCACCAACACACCCATTGGCAGAGATGGCAAATTGGCCAAGCCTCGTCAACTCCACAACACCCACTGGGGTTTGGTTTGTCCAGCCGAGACACCTGAGGGGCAGGCTTGTGGTCTCGTCAAGAACCTGTCTTTGATGTGCTACGTCAGCGTGGGAACGCCTGCCGAGCCTTTAATAGAATTTATGATCAATCGAGGCATGGAGGTTGTCGAGGAGTTCGAGCCAACAAGATACCCGCACTCTACCAAGATCTTTGTCAACGGAACATGGGTTGGCGTGCATCAGGACCCGAAGCATTTGGTCAGCCAGGTCCTCGACACTCGGCGCAAGGGCTACCTCAAATACGAGGTGTCTCTTGTCAGAGAAATCCGAGATCAGGAGTTTAAGATTTTCTCTGATGCTGGTCGTGTCATGCGGCCCGTCTTTACGGTCTCGCAAGAGGACAACCCCGAGACGGGACTGGAAAAGGGATACCTGGTACTGACCAAGGAATTGGTCAATAAGCTGGCACAGGAGCAATCTGAT---CCGCCGGATGAC---------CCCTCAGAGAAGATGGGCTGGCA-AGGTCTTATCGAGGCTGGT-GCGGTCGAATATCTGGATGCCGAGGAAGAGGAAACCTCCATGATTTGCATGACACCCGAAGATCTTG-AGTTGTACCGCAACCAAAAGGC----CGGACTCGC------CACCGTCGAGGACGTAGGCG---------------------------------ATGATCCGAACAAGCGACTGAAGACGAAAGCCAACCCGACGACACACATGTACACGC-ATTGCGAGATCCACCCCAGCATGAT
>CBS346.85
TATACTTTCGCTTCCACACTTTCTCACTTGAGAAGAACCAATACGCCCATTGGCCGTGATGGCAAAATCGCCAAACCCAGACAGCTGCACAACACCCACTGGGGGCTGGTGTGTCCTGCTGAAACACCAGAAGGTCAGGCATGCGGCTTGGTCAAGAACTTGTCACTCATGTGTTACGTGAGTGTCGGATCACCATCCGATCCTCTGGTCGACTTCATGATCAACCGTGGTATGGAAGTCGTGGAGGAGTACGAGCCACTGAGATACCCGCACGCAACAAAGATCTTCATCAACGGTAGTTGGGTTGGTGTGCACCAGGATCCTAAGCATCTTGTCAGCCATGTTCTTGACCTTCGTCGAAAGTCGTACCTGCCGTACGAGGTGTCACTCGTGCGTGACATTCGCGACAGAGAATTCCAGATCTTCTCCGACGCTGGTCGCGTGATGCGCCCCGTTTTTACTGTCCGGCAAGAAGACGACCTGGGTGGTGATGGCCTCAAGGGCTCGCTCGTCCTGTAGAAGGATCTTGTCAACCAGCTGGCCAAGGAGCAGGCTGAG------CCAGAGACG---------GGCGAGTCCAAGTCTGGCTGGGA-TCGGCTCATTGGCGCTGGT-GCAGTCGAGTACCTTGATGCCGAGGAGGAGGAAACGCCCATGATTTGCATGACGCCCGAGGACCTCG-AGTCCTACCGCATCCAGAAACT----GGGCTATGCCGC---ACCTGAGGACGGTGAAGAGT---------------------------------CGGAGCCTAACAAACGACTGAGGACGAGGACGAACCCAACGACACATNNNNNNNNNNNNNNNNNNNNNNNNNNNNNNNNNNNN
>GJS91164
TATACTTTCGCTTCCACACTTTCTCACTTGAGAAGAACCAATACGCCCATTGGCCGTGATGGCAAAATCGCCAAACCCAGACAGCTGCACAACACCCACTGGGGGCTGGTGTGTCCTGCTGAAACACCAGAAGGTCAGGCATGCGGTTTGGTCAAGAACTTGTCACTCATGTGTTACGTGAGTGTCGGATCACCATCCGATCCTCTGGTCGACTTCATGATCAACCGTGGTATGGAAGTCGTGGAGGAGTACGAGCCACTGAGATACCCGCACGCAACAAAGATCTTCATCAACGGTAGTTGGGTTGGTGTGCACCAGGATCCTAAGCATCTTGTCAGCCATGTTCTTGACCTTCGTCGAAAGTCGTACCTGCCGTACGAGGTGTCACTCGTGCGTGACATTCGCGACAGAGAATTCCAGATCTTCTCCGACGCTGGTCGCGTGATGCGCCCCGTTTTTACTGTCCGGCAAGAAGACGACCTGGGTGGTGATGGCCTCAAGGGCTCGCTCGTCCTGTAGAAGGATCTTGTCAACCAGCTGGCCAAGGAGCAGGCTGAG------CCAGAGACG---------GGCGAGTCCAAGTCTGGCTGGGA-TCGGCTCATTGGCGCTGGT-GCAGTCGAGTACCTTGATGCCGAGGAGGAGGAAACGCCCATGATTTGCATGACGCCCGAGGACCTCG-AGTCCTACCGCATCCAGAAACT----GGGCTATGCCGC---ACCTGAGGACGGTGAAGAGT---------------------------------CGGAGCCTAACAAACGACTGAGGACGAGGACGAACCCAACGACACATGGGTNNNNNNNNNNNNNNNNNNNNNNNNNNNNNNNN
>EFCC6279
TATACTTTTGCTTCTACGCTTTCCCACTTGCGACGGACCAATACACCCATTGGTAGAGACGGTAAGCTGGCTAAGCCACGTCAGTTGCACAACACACATTGGGGATTGGTCTGCCCAGCCGAGACACCCGAAGGTCAAGCTTGCGGTCTAGTCAAAAACTTGTCGTTGATGTGTTATGTTAGTGTGGGTTCACCCTCGGAACCTTTGATCGAGTTCATGATCAACAGAGGCATGGAAGTTGTTGAAGAGTACGAGCCGCTGAGATATCCTCATGCAACCAAGATTTTCGTCAACGGCGTTTGGGTAGGTATTCATCAGGATCCTAAACACCTCGTTAGTCAGGTTTTGGACACGCGGCGAAAGTCTTATCTTCAATTTGAAGTGTCTCTTGTCCGGGAAATCCGGGATCAGGAGTTCAAGATTTTCTCTGATGCTGGTCGAGTCATGAGACCGGTTTTCACTGTACAACAGGAAGACGACTCCGAGACAGGCATTGCAAAGGGCCACTTGGTTCTGTCAAAGGAGTTGGTCAACAAGCTTGCCAAGGAACAAGCCGAG---CCTCCTGAAAAC---------CCGAGCGAAAAGATTGGTTGGGA-AGGCTTGATCCGAGCAGGC-GCAGTTGAGTATCTGGATGCTGAAGAAGAAGAGACGTCGATGATCTGTATGACGCCTGAAGATCTTG-AGCTGTATCGTCTTCAGAAAGC----CGGTGTTGC------CCTCGACGATGACAACAATG---------------------------------ACGACCTGAATCGACGTCTGAAAACTAAGACCAACCCTACGACTCACATGTACACAC-ACTGCGAAATTCACCCCAGTATGAT
>CBS116.25
TACACTTTTGCTTCTACTTTGTCGCATTTGCGACGTACCAATACACCTATTGGCAGAGATGGTAAACTGGCAAAGCCTCGCCAGTTGCACAACACACATTGGGGACTTGTCTGCCCTGCCGAGACTCCAGAAGGACAAGCTTGTGGTCTGGTCAAGAATCTTTCGCTCATGTGCTACGTCAGTGTTGGTTCTCCTGCTGAGCCTCTCGTTGACTTCATGATCAACAGAGGCATGGAAGTTATTGAAGAGTATGAGCCGCTGCGATACCCGCATGCGACCAAGATTTTCGTCAACGGAGTCTGGGTCGGTGTTCACCAAGATCCTAAGCACTTGGTTAACCAAGTTTTCGATACTCGCCGTAAGGGTTACTTGCAGTACGAGGTCTCCCTTATTCGTGATATTCGAGACCAAGAGTTCAAGATCTTCTCAGACGCCGGCAGAGTTATGCGTCCCGTATTCACGGTTCAGCAAGAAGATGACCAAGACACTGGTCTTGAGAAGGGTCAGCTTGTTTTAACCAAGGACTTGGTTAACAAGCTGGCTCAAGAACAAGTTGAG---CCCCCTGATGAC---------ATAGAGCAAAAGTTTGGTTGGGA-AGGCCTCATCAAGGCAGGA-GCTGTCGAATATTTGGACGCAGAAGAAGAGGAGACCTCCATGATCTGCATGACTCCTGAAGATTTGG-AGTTCTATCGATTGCAGAAGGC----CGGTATTGC------CATGGATGATGACCCAGGCG---------------------------------ACGATCCAAACAAGCGTTTAAAGACAAAGACAAACCCAACTACGCACATGTACACTC-ACTGTGAGATTCATCCTAGTATGAT
>CBS101267
TACACTTTCGCATCCACCTTGTCACATTTGAGACGTACCAATACTCCTATTGGTAGAGATGGCAAGCTTGCCAAGCCACGCCAGCTTCACAACACACATTGGGGCTTGGTTTGTCCTGCTGAAACTCCAGAAGGACAGGCTTGCGGTCTCGTCAAGAATTTGTCTCTGATGTGCTACGTTAGTGTAGGATCTCCAGCCGAGCCCCTTGTGGACTTCATGATCAACAGAGGAATGGAAGTCATCGAAGAATACGAACCTCTTCGATATCCCCACGCTACCAAGATTTTCGTCAACGGAGTCTGGGTTGGTGTTCACCAAGATCCCAAGCACTTGGTCAACCAAGTCTTTGATACGCGCCGCAAGGGTTACTTGCAGTACGAGGTGTCGCTGATTCGTGACATCCGTGACCAGGAATTCAAGATTTTCTCTGATGCTGGTCGTGTCATGCGACCAGTCTTCACCGTTCAGCAAGAAGACGATGTAGACACTGGTCTAGAAAAGGGACAACTTGTCCTGACCAAGGACATCGTTCGCAAGCTGATGCAAGAACAAGCCGAA---CCTCCTGATGAT---------CCAGAAATGAAGGTCGGCTGGGA-GGGCTTGATCAAGGCTGGA-GCTGTCGAATACTTGGATGCAGAAGAAGAAGAAACTTCGATGATCTGCATGACTCCAGAGGATCTTG-AGTTTTACAGATTGCAGAAGGC----CGGTGTAGC------AATGGATGATGACCCCGGTG---------------------------------ACAACCCAAACAAGCGTCTGAAGACCAAAACCAACCCTACCACCCACATGTACACGC-ATTGTGAGATTCATCCCAGTATGAT
>CBS704.86
TACACTTTCGCATCCACCTTGTCACATTTGAGACGTACCAATACTCCTATTGGTAGAGATGGCAAGCTTGCCAAGCCACGCCAGCTTCACAACACACATTGGGGCTTGGTTTGTCCTGCTGAAACTCCAGAAGGACAGGCTTGCGGTCTCGTCAAGAATTTGTCTCTGATGTGCTACGTTAGTGTAGGATCTCCAGCCGAGCCCCTTGTGGACTTCATGATCAACAGAGGAATGGAAGTCATCGAAGAATACGAACCTCTTCGATATCCCCACGCTACCAAGATTTTCGTCAACGGAGTCTGGGTTGGTGTTCACCAAGATCCCAAGCACTTGGTCAACCAAGTCTTTGATACGCGCCGCAAGGGTTACTTGCAGTACGAGGTGTCGCTGATTCGTGACATCCGTGACCAGGAATTCAAGATTTTCTCTGATGCTGGTCGTGTCATGCGACCAGTCTTCACCGTTCAGCAAGAAGACGATGTAGACACTGGTCTAGAAAAGGGACAACTTGTCCTGACCAAGGACATCGTTCGCAAGCTGATGCAAGAACAAGCCGAA---CCTCCTGATGAT---------CCAGAAATGAAGGTCGGCTGGGA-GGGCTTGATCAAGGCTGGA-GCTGTCGAATACTTGGATGCAGAAGAAGAAGAAACTTCGATGATCTGCATGACTCCAGAGGATCTTG-AGTTTTACAGATTGCAGAAGGC----CGGTGTAGC------AATGGATGATGACCCCGGTG---------------------------------ACAACCCAAACAAGCGTCTGAAGACCAAAACCAACCCTACCACCCACATGTACACGC-ATTGTGAGATTCATCCCAGTATGAT
>GJS7487
TACACATTTGCATCAACACTCTCGCATTTGCGACGAACCAACACTCCTATCGGAAGAGATGGCAAGCTCGCTAAGCCTAGACAACTTCACAACACACATTGGGGTCTGGTTTGCCCAGCCGAGACCCCTGAAGGACAGGCTTGTGGTTTGGTCAAGAATTTGTCCTTGATGTGTTATGTTAGTGTCGGTTCTCCTTCCGAGCCTTTGATCGAGTTTATGATCAACAGAGGTATGGAAGTAGTGGAGGAGTATGAGCCGCTGCGATATCCCCATGCCACCAAGATCTTTGTAAACGGTGTCTGGGTTGGTGTGCACCAAGACCCTAAGCATTTGGTGAACCAAGTTCTCGACACTCGTCGCAAGTCCTATCTGCAGTACGAAGTTTCTCTTATTAGGGAAATTCGAGATCAGGAATTCAAGATTTTCTCGGACGCAGGTCGTGTGATGAGACCAGTTTTTACTGTTCAACAAGAGGATGACCCTGAGACGGGAATCAACAAGGGCCACTTGGTGTTGACAAAGGACTTGGTGAATAAGCTTGCAAAAGATCAAGCCGAG---CCTCCGGAAGAC---------CTTAGCATGAAGATTGGCTGGGA-AAGCTTGATTCGTGCAGGT-GCCGTCGAGTATCTCGATGCAGAGGAAGAGGAGACGTCGATGATTTGCATGACGCCAGAAGATCTGG-AAATGTACCGTCTCCAGAAGGC----CGGTGTTGT------TAATGNNNNNNNNNNNNNNNNNNNNNNNNNNNNNNNNNNNNNNNNNNNNNNNNNNNNNNNNNNNNNNNNNNNNNNNNNNNNNNNNNNNNNNNNNNNNNNNNNNNNNNNNNNNNNNNNNNNNNNNNNNNNNNNNNNN
>CBS186.79
NNNNNNNNNNNNNNNNNNNNNNNNNNNNNNNNNNNNNNNNNNNNNNNNNNNNNNNNNNNNNNNNNNNNNNNNNNNNNNNNNNNNNNNNNNNNNNNNNNNNNNNNNNNNNNNNNNNNNNNNNNNNNNNNNNNNNNNNNNNNNNNNNNNNNNNNNNNNNNNNNNNNNNNNNNNNNNNNNNNNNNNNNNNNNNNNNNCGCAGAGCCATTGATTGAATTCATGATCAACCGAGGAATGGAAGTCGTCGAGGAGTACGAGCCTTTGCGGTATCCGCACGCCACCAAGATTTTCGTCAACGGTGTCTGGGTCGGTGTTCATCAGGACCCCAAGCATCTAGTCAGCCAGGTCTTGGACACTCGCCGCAAGTCTTACGTGCAGTATGAGGTATCGCTGGTCAGAGATATTCGGGATCAAGAGTTCAAGATTTTCTCCGACGCGGGCCGAGTCATGCGTCCCGTCTTTACTGTACAACAGGAAGATGACGCGGAGACAGGGCTTCAGAAGGGACAGCTGGTCCTCACCAAGGAACTGGTCAATCGTCTGGCAGAGGAGCAAGCAGAC---CCTCCAGAGGAT---------CCTGATCAGAAGTTTGGCTGGAA-AGGTTTGATTGCAGCAGGT-GCCGTCGAGTATCTGGATGCCGAAGAGGAGGAGACCGCCATGATATGCATGACACCAGAAGATCTGG-AGCTTTACCGTGCCCAGAAGGC----TGGAAACGC------CGTCATCGAAGACACAAGCG---------------------------------ACGATCCGAACAAGCGGTTGAAGACCAAAACCAACCCAACCACTCACATGTACACTC-ACTGCGAAATCCATCCTAGTATGAT
>CBS506.67
NNNNNNNNNNNNNNNNNNNNNNNNNNNNNNNNNNNNNNNNNNNCCCCCATTGGTAGAGATGGCAAGTTGGCCAAACCCCGGCAATTACATAACACCCATTGGGGTCTGGTCTGTCCAGCCGAGACCCCAGAAGGACAGGCTTGTGGCTTGGTCAAGAATTTGTCTCTGATGTGCTATGTCAGTGTGGGCTCGCCTTCTGACCCCCTGATTGATTTCATGATCAACAGAGGAATGGAGGTAGTAGAGGAGTACGAGCCATTAAGATATCCCCATGCTACCAAGATCTTTATCAATGGTAGCTGGGTCGGTGTTCATCAAGACCCGAAGCATCTAGTCAGTCACGTTATTGACCTCCGTCGCAAGTCGTACTTGCAGTACGAAGTGTCTCTGGTCCGCGACATTCGAGATCGAGAATTCAAGATCTGTTCTGATGCCGGGCGGGTGATGAGGCCTGTCTTCACTGTTCGGCAAGAGGATGGTCAGGTTGGAGAGCCTCCAAAGGGCTCTCTAGTCTTATCAAAGGACCTCGTCAACCAGATCGCGAAAGATCAAGCCGAG------CCGGAGACT---------GGTGAGTCCAAGGCGGGCTGGGA-TCGCCTTATTGGGGCTGGT-GCCGTCGAATACCTGGATGCTGAGGAGGAAGAGACAGCCATGATATGCATGACGCCTGATGATCTAG-AGTCTTATCGTGCACAGAAACT----CGGGCTTGTCCA---ATCTGACCAGGGCGAAGAGC---------------------------------T---ACCCAACAAGCGGTTGAGGACCAAGACGAATCCGACGACACACATGTACACTC-ACTGCGAAATCCACCCCAGCATGAT
>CBS363.97
TATACTTTTGCCTCGACACTGTCGCATCTGCGACGTACTAACACCCCCATTGGTAGAGATGGCAAGTTGGCCAAACCCCGGCAACTACATAACACCCATTGGGGTCTAGTCTGTCCAGCCGAGACCCCAGAAGGACAGGCTTGTGGGTTGGTCAAGAATTTGTCTCTGATGTGCTATGTCAGTGTGGGATCGCCTTCTGACCCCCTGATTGATTTCATGATCAACAGAGGAATGGAGGTAGTGGAGGAGTACGAGCCATTAAGATATCCCCATGCTACCAAGATCTTTATCAATGGTAGCTGGGTGGGCGTTCACCAAGACCCGAAGCATCTAGTCAGTCACGTTATTGACCTCCGCCGCAAGTCGTACTTGCAGTACGAAGTGTCCCTGGTCCGCGACATTCGAGATCGAGAATTCAAGATCTGCTCTGATGCCGGGCGGGTGATGAGGCCTGTCTTTACTGTTCGGCAAGAGGATGGCCAGGTTGGAGAGCCTCCAAAGGGCTCTCTAGTCTTATCAAAAGATCTCGTCAACCAGATCGCGAAAGACCAGGCCGAG------CCGGAGACT---------GGCGAGTCCAAGGCGGGCTGGGA-TCGCCTTATTGGGGCTGGT-GCCGTCGAATATCTGGATGCCGAGGAGGAAGAGACAGCCATGATCTGCATGACACCCGATGATCTAG-AGTCTTATCGTGCACAGAAACT----CGGACTTGTCCA---ATCTGACCAGGGCGAAGAGC---------------------------------T---ACCCAACAAGCGGTTGAGGACCAAGACGAATCCGACAACGCACATGTACACTC-ACTGCGAAATCCACCCCAGCATGAT
>CBS100525
TACACATTTGCTTCGACCCTATCACATTTGCGTCGTACCAACACTCCTATCGGAAGAGATGGTAAGCTGGCGAAGCCTCGGCAGCTTCACAACACGCATTGGGGTTTGGTCTGCCCGGCCGAGACACCCGAAGGACAGGCCTGTGGTCTGGTCAAGAACTTGTCTTTGATGTGTTATGTCAGTGTCGGTTCTCCTTCCGAGCCTCTGATTGAGTTCATGATCAACAGAGGTATGGAAGTCGTCGAAGAGTACGAGCCACTGCGGTATCCTCATGCTACCAAGATTTTTGTGAACGGTGTCTGGGTCGGAGTTCACCAAGACCCTAAACATTTGGTGAACCAGGTTCTGGACACTCGTCGCAAGTCCTATCTCCAGTACGAAGTCTCTCTCGTGAGAGAGATCAGAGACCAGGAATTCAAAATCTTTTCCGACGCAGGCCGTGTCATGCGACCAGTCTTTACCGTTCAGCAGGAAGATGACCCGGAAACGGGCATCAACAAGGGCCACCTGGTATTGACCAAGGAGCTCGTCAATAGATTGGCCAAGGAGCAGGCTGAG---CCTCCGGAAGAC---------CCCAGCATGAAGATTGGATGGGA-GGGATTAATCAGGGCTGGT-GCGGTTGAATATCTCGATGCCGAGGAAGAGGAGACGTCCATGATCTGCATGACGCCAGAGGATCTCG-AGCTGTATCGTCTTCAAAAGGC----CGGTATCAA------CACCGAGGAAGACATGGGAG---------------------------------ATGATCCGAACAAGCGACTCAAGACAAAGACAAACCCCACAACTCACATGTACACCC-ATTGCGAGATTCACCCAAGTATGAT
>NHJ12516
NNNNNNNNNNNNNNNNNNNNNNNNNNNNNNNNNNNNNNNNNNNNNNNNNNNNNNNNNNNNNNNNNNNNNNNNNNNNNNNNNNNNNNNNNNNNNNNNNNNNNNNNNNNNNNNNNNNNNNNNNNNNNNNNNNNNNNNNNGGCTTGTGGCCTTGTCAAAAATCTGTCGTTGATGTGCTACGTTAGTGTTGGGTCACCTTCTGAGCCTTTGATTGAATTCATGATCAACAGAGGCATGGAGGTTGTCGAAGAGTACGAGCCGTTGAGATATCCCCATGCTACCAAGATCTTTGTGAACGGTACTTGGGTGGGCGTGCATCAGGATCCTAAGCATCTCGTGAGCCAAGTGTTGGACACGCGACGTAAGTCTTATCTCCAGTACGAAGTGTCCCTTGTTCGAGAAATCCGAGATCAAGAGTTCAAGATTTTCTCCGACGCTGGTCGAGTCATGAGGCCCATGTACACGGTGCAGCAGGAAGATGACCCTGAGACAGGTATTGAGAAGGGACATCTCGTTCTGTCAAAAGAACTGGTCAACAAACTGGCTAAAGAGCAAGCTGAA---CCTCCTGAGGAC---------CCAAGTGAGAAAATTGGCTGGGA-GGGTTTGATAAGAGCCGGT-GCCGTTGAGTATTTGGATGCAGAAGAGGAAGAAACATCGATGATCTGCATGACACCAGAAGATCTGG-AATTGTATCGTCTGCAAAAGGC----TGGTATTGC------CCTTGATGATGACAATGCTG---------------------------------ATGACCTGAACAAGCGTCTGAAGACCAAGACCAATCCCACAACACATATGTACACGC-ACTGCGAAATCCACCCTAGCATGAT
>CBS130362
NNNNNNNNNNNNNNNNNNNNNNNNNNNNNNNNNNNNNNNNNNNNNNNNNNNNNNNNNNNNNNNNNNNNNNNNNNNNNNCGTCAGCTGCACAACACTCACTGGGGTCTGGTTTGCCCTGCTGAGACTCCTGAAGGACAGGCTTGTGGTCTGGTCAAAAACTTATCTTTGATGTGCTTCGTATCCGTTGGATCTCCTTCGGAGCCTCTCATCGATTTCATGATCAACCGAGGCATGGAGGTTGTTGAAGAATATGAGCCCCTAAGATATCCTCATGCAACCAGGATTTTTATCAACGGTAGCTGGGTGGGCGTTCACCAAGATCCCAAGCACCTTGCGAGTCATGTCCTGGACTTGCGACGTAAAGGTCACTTGCACTCGGAAGTGTCTCTTGTTCGCGACATACGCGACCGCGAGTTTAAGATCGTTTCAGATGCAGGTCGGGTTATGAGACCTGTTTATACAGTCCGCCAAGAAGATGGACAGATTGGTGATCCTCCTAAGGGGTCTCTTGTTCTGAACAAGGACATGGTCAACATGCTGGAGTCATATGAGCCAGAATTGAACCCTGACACG---------GGACGCTATGTTACAGCTTGGGA-CTCTCTTGTAAAGCTCGGC-GCGGTCGAGTACTTGGATGCGGAAGAAGAAGAGACTGCCATGATCTGCATGACTCCAGAGGACTTGG-AAAATTATCGAATTCAGAAACT----CGGCTACGTGGG---TACTGATGAGAACGAAGAGC---------------------------------TAGAACCGAACAAACGACTGAAGACAAAGGCCAACCCAACCACTCATATGTATACAC-ACTGCGAAATCCATCCCAGCATGAT
>CBS399.86
NNNNNNNNNNNNNNNNNNNNNNNNNNNNNNNNNNNNNNNNNNNNNNNNNNNNNNNNNNNNNNNNNNNNNNNNNNNNNNCGTCAGCTGCACAACACGCACTGGGGTTTGGTTTGCCCTGCTGAAACTCCCGAAGGACAAGCTTGTGGCCTAGTCAAAAACCTATCTTTGATGTGCTTTGTGTCCGTTGGATCTCCCTCGGAACCTCTCATCGATTTCATGATCAACCGAGGTATGGAGGTGGTTGAAGAGTACGAGCCCTTGAGGTATCCTCATGCAACCAAGATATTCATCAATGGCAGCTGGGTGGGTGTTCATCAAGATCCCAAACACCTGGCAAGTCACGTTTTGGATCTGCGGCGTAAGGGTCATTTGCACTCGGAAGTATCCCTTGTCCGCGATATTCGTGACCGCGAATTTAAGATTGTTTCAGATGCAGGCCGGGTCATGAGACCCGTTTATACCGTTCGCCAAGAAGATGGACAGATCGGCGATCCTCCCAAGGGATCCCTTGTTCTGAACAAAGACATGGTCAACATGCTGGAATCGTATGAGCCGGAATTGAACCCCGATACG---------GGGCGTTATGTTACGGCCTGGGA-CTCTCTCGTAAAGCTTGGC-GCGGTTGAGTACTTGGATGCGGAAGAAGAGGAGACTGCCATGATCTGCATGACCCCAGAAGATCTGG-AAAATTACCGAATCCAGAAACT----CGGTTATGCAGG---GACTGATGAGAATGAAGAGC---------------------------------TAGAACCGAACAAGCGACTGAAGACAAAGGCCAACCCAACAACTCATATGTATACAC-ACTGCGAGATTCATCCCAGCATGAT
>KY04071
TACACTTTTGCTTCTACACTTTCGCACTTGCGACGTACTAACACGCCAATTGGCAGAGATGGCAAGTTGGCTAAGCCGCGTCAGCTGCACAATACACATTGGGGCTTGGTCTGCCCTGCCGAGACGCCTGAAGGTCAGGCTTGTGGTCTTGTCAAAAATCTGTCGTTGATGTGCTACGTTAGTGTTGGGTCACCTTCTGAGCCATTGATTGAATTCATGATCAACAGAGGTATGGAGGTTGTCGAAGAGTACGAGCCGTTGAGATATCCCCATGCAACCAAGATCTTTGTGAACGGTACTTGGGTGGGCGTGCATCAGGATCCTAAGCATCTCGTGAGCCAAGTGTTGGACACGCGACGTAAGTCTTATCTCCAGTACGAAGTGTCCCTTGTTCGAGAAATCCGAGATCAAGAGTTCAAGATTTTCTCCGACGCTGGTCGAGTCATGAGGCCCATGTACACGGTGCAGCAGGAAGACGACCCTGAGACGGGTATTGAGAAGGGACATCTCGTTCTGTCAAAAGAACTGGTCAACAAACTGGCTAAAGAGCAAGCTGAA---CCTCCTGAGGAC---------CCAAGTGAGAAAATTGGCTGGGA-GGGTTTGATAAGAGCCGGT-GCCGTCGAGTATTTGGATGCAGAAGAGGAAGAAACATCCATGATCTGCATGACACCAGAAGATCTGG-AATTGTATCGTCTGCAAAAGGC----TGGTATTGC------CCTTGATGATGACA-TGCTG---------------------------------ATGACCTGAACA-GCGTCTGAAGACCAAGACCA-TCCTACA-CACATATGTACACGC-ACTGCGAAATCCACCCTAGCATGAT
>KY04072
TACACTTTTGCTTCTACACTTTCGCACTTGCGACGTACTAACACGCCAATTGGCAGAGATGGCAAGTTGGCTAAGCCGCGTCAGCTGCACAATACACATTGGGGCTTGGTCTGCCCTGCCGAGACGCCTGAAGGTCAGGCTTGTGGTCTTGTCAAAAATCTGTCGTTGATGTGCTACGTTAGTGTTGGGTCACCTTCTGAGCCATTGATTGAATTCATGATCAACAGAGGTATGGAGGTTGTCGAAGAGTACGAGCCGTTGAGATATCCCCATGCAACCAAGATCTTTGTGAACGGTACTTGGGTGGGCGTGCATCAGGATCCTAAGCATCTCGTGAGCCAAGTGTTGGACACGCGACGTAAGTCTTATCTCCAGTACGAAGTGTCCCTTGTTCGAGAAATCCGAGATCAAGAGTTCAAGATTTTCTCCGACGCTGGTCGAGTCATGAGGCCCATGTACACGGTGCAGCAGGAAGACGACCCTGAGACGGGTATTGAGAAGGGACATCTCGTTCTGTCAAAAGAACTGGTCAACAAACTGGCTAAAGAGCAAGCTGAA---CCTCCTGAGGAC---------CCAAGTGAGAAAATTGGCTGGGA-GGGTTTGATAAGAGCCGGT-GCCGTCGAGTATTTGGATGCAGAAGAGGAAGAAACATCCATGATCTGCATGACACCAGAAGATCTGG-AATTGTATCGTCTGCAAAAGGC----TGGTATTGC------CCTTGATGATGACA-TGCTG---------------------------------ATGACCTGAACA-GCGTCTGAAGACCAAGACCA-TCCTACA-CACATATGTACACGC-ACTGCGAAATCCACCCTAGCATGAT
>ZY09271
TACACTTTTGCATCGACCTTGTCCCACTTGCGACGAACCAATACTCCCATTGGTAGAGATGGTAAAATTGCCAAACCTCGTCAGCTTCATAACACACATTGGGGTTTGGTTTGCCCTGCTGAAACCCCTGAAGGACAGGCTTGTGGTCTGGTCAAAAATCTGTCTCTAATGTGCTTTGTATCCGTTGGATCTCCTTCGGAGCCTCTCATTGATTTCATGATTAACAGAGGCATGGAGGTTGTTGAAGAATATGAACCCCTGAGATATCCTCATGCAACCAAGATTTTTATCAATGGTAGCTGGGTGGGTGTTCACCAGGATCCCAAACACCTTGCAAGTCACGTTCTAGACTTGCGACGTAAAGGTCACTTGCACTCTGAAGTGTCTCTTGTTCGCGACATTCGTGACCGCGAGTTTAAGATCGTTTCAGATGCAGGCCGAGTCATGAGACCTGTTTACACAGTTCGCCAAGAAGATGGGCAAATCGGCGACCCGCCTAAGGGTTCCCTTGTCCTAAACAAGGACATGGTGAACATGCTAGAGACATATGAGCCGGAATTGAACCCTGATACG---------GGACGTTATGTTACGGCTTGGGA-CTCGCTTGTAAAGCTTGGCCGCAGTTGAGTACTTGGATGCGGAGGAAGAAGAGACTGCCATGATCTGCATGACTCCAGAAGACCTGGGAAAACTATCGAATTCAGATACT----CGGCTACGTCGG---TACTGATGAGA-CGAAGAGT---------------------------------TAGAACCGAACCATCGACTGATGACGATGGCCA-CCCAACCACTTNNNNNNNNNNNNNNNNNNNNNNNNNNNNNNNNNNNNNN
>ZY09272
TACACTTTTGCATCGACCTTGTCCCACTTGCGACGAACCAATACTCCCATTGGTAGAGATGGTAAAATTGCCAAACCTCGTCAGCTTCATAACACACATTGGGGTTTGGTTTGCCCTGCTGAAACCCCTGAAGGACAGGCTTGTGGTCTGGTCAAAAATCTGTCTCTAATGTGCTTTGTATCCGTTGGATCTCCTTCGGAGCCTCTCATTGATTTCATGATTAACAGAGGCATGGAGGTTGTTGAAGAATATGAACCCCTGAGATATCCTCATGCAACCAAGATTTTTATCAATGGTAGCTGGGTGGGTGTTCACCAGGATCCCAAACACCTTGCAAGTCACGTTCTAGACTTGCGACGTAAAGGTCACTTGCACTCTGAAGTGTCTCTTGTTCGCGACATTCGTGACCGCGAGTTTAAGATCGTTTCAGATGCAGGCCGAGTCATGAGACCTGTTTACACAGTTCGCCAAGAAGATGGGCAAATCGGCGACCCGCCTAAGGGTTCCCTTGTCCTAAACAAGGACATGGTGAACATGCTAGAGACATATGAGCCGGAATTGAACCCTGATACG---------GGACGTTATGTTACGGCTTGGGA-CTCGCTTGTAAAGCTTGGCCGCAGTTGAGTACTTGGATGCGGAGGAAGAAGAGACTGCCATGATCTGCATGACTCCAGAAGACCTGGGAAAACTATCGAATTCAGATACT----CGGCTACGTCGG---TACTGATGAGA-CGAAGAGT---------------------------------TAGAACCGAACCATCGACTGATGACGATGGCCA-CCCAACCACTTNNNNNNNNNNNNNNNNNNNNNNNNNNNNNNNNNNNNNN
>DY05461
TACACTTTTGCATCTACTTTATCTCATTTACGGCGTACAAACACTCCCATTGGCCGAGATGGAAAGCTTGCGAAGCCCCGACAATTACACAACACCCATTGGGGGCTGGTTTGTCCAGCTGAGACCCCTGAGGGCCAAGCATGCGGCCTTGTCAAGAATCTGTCACTTATGTGCTACGTCAGTGTTGGCTCGCCGGCTGATCCTCTCGTGGATTTCATGATCAACAGAGGCATGGAAGTCATCGAGGAATATGAACCATTGAGGTTTCCACATGCCACAAAGATCTTCATCAACGGCAGTTGGGTTGGCGTTCACCAAGATCCCAAACACCTTGTCAGCCAAGTTCTCGACTTGCGTCGCAAGTCTTACCTTAACTATGAGGTTTCTCTCGTGCGAGATATCCGAGACCGCGAGTTTAAGATCTTCTCCGACGCCGGCCGTGTGATGCGACCTGTATTCACAGTACGGCAGGAAGACGGGCAGATCGGAGACCCGCCTAAGGGAACCCTCGTGCTGACCAAGGAACACGTGAACCAACTGGCGAGGGAACAGGCTGGTGAGCCTCCGGAGGCTAATGAAGATGGTGATATCAAGCCGGGTTGGGA-AGGGTTGGTTAGCGCACGC-GCTGTTGAGTATCTTGATGCCGAGGAGGAGGAGACGGCTATGATTTGCATGACACCTGATGACCTCG-AAGTCCATCGCGATCAGAAGCTAAACGGGTTACGTGCC---GCCTGCCTTCGACCCCC--T---------------------------------CGGAACCGAACAA-CGTATAAGGACCAAGATCAATCCGTCAACACATATCTACACCC-ACTGTGAGATTCATCCAAGCATGAT
>DY05462
TACACTTTTGCATCTACTTTATCTCATTTACGGCGTACAAACACTCCCATTGGCCGAGATGGAAAGCTTGCGAAGCCCCGACAATTACACAACACCCATTGGGGGCTGGTTTGTCCAGCTGAGACCCCTGAGGGCCAAGCATGCGGCCTTGTCAAGAATCTGTCACTTATGTGCTACGTCAGTGTTGGCTCGCCGGCTGATCCTCTCGTGGATTTCATGATCAACAGAGGCATGGAAGTCATCGAGGAATATGAACCATTGAGGTTTCCACATGCCACAAAGATCTTCATCAACGGCAGTTGGGTTGGCGTTCACCAAGATCCCAAACACCTTGTCAGCCAAGTTCTCGACTTGCGTCGCAAGTCTTACCTTAACTATGAGGTTTCTCTCGTGCGAGATATCCGAGACCGCGAGTTTAAGATCTTCTCCGACGCCGGCCGTGTGATGCGACCTGTATTCACAGTACGGCAGGAAGACGGGCAGATCGGAGACCCGCCTAAGGGAACCCTCGTGCTGACCAAGGAACACGTGAACCAACTGGCGAGGGAACAGGCTGGTGAGCCTCCGGAGGCTAATGAAGATGGTGATATCAAGCCGGGTTGGGA-AGGGTTGGTTAGCGCACGC-GCTGTTGAGTATCTTGATGCCGAGGAGGAGGAGACGGCTATGATTTGCATGACACCTGATGACCTCG-AAGTCCATCGCGATCAGAAGCTAAACGGGTTACGTGCC---GCCTGCCTTCGACCCCC--T---------------------------------CGGAACCGAACAA-CGTATAAGGACCAAGATCAATCCGTCAACACATATCTACACCC-ACTGTGAGATTCATCCAAGCATGAT
>DY05591
TACACTTTTGCATCTACTTTATCTCATTTACGGCGTACAAACACTCCCATTGGCCGAGATGGAAAGCTTGCGAAGCCCCGACAATTACACAACACCCATTGGGGGCTGGTTTGTCCAGCTGAGACCCCTGAGGGCCAAGCATGCGGCCTTGTCAAGAATCTGTCACTTATGTGCTACGTCAGTGTTGGCTCGCCGGCTGATCCTCTCGTGGATTTCATGATCAACAGAGGCATGGAAGTCATCGAGGAATATGAACCATTGAGGTTTCCACATGCCACAAAGATCTTCATCAACGGCAGTTGGGTTGGCGTTCACCAAGATCCCAAACACCTTGTCAGCCAAGTTCTCGACTTGCGTCGCAAGTCTTACCTTAACTATGAGGTTTCTCTCGTGCGAGATATCCGAGACCGCGAGTTTAAGATCTTCTCCGACGCCGGCCGTGTGATGCGACCTGTATTCACAGTACGGCAGGAAGACGGGCAGATCGGAGACCCGCCTAAGGGAACCCTCGTGCTGACCAAGGAACACGTGAACCAACTGGCGAGGGAACAGGCTGGTGAGCCTCCGGAGGCTAATGAAGATGGTGATATCAAGCCGGGTTGGGA-AGGGTTGGTTAGCGCA-GC-GCTGTTGAGTATCTTGATGCCGAGGAGGAGGAGACGGCTATGATTTGCATGACACCTGATGACCTCG-AAGTCCATCGCGATCAGAAGCTAAACGG-TTACGTGCC---GCCTGCCTTCGACCCCT--C---------------------------------GGAACCCGAACAAACGTATAAGGACCAAGATCAATCCGTCAACACATATCTACACCCCACTGTGAGATTCATCCAAGCATGAT
>DY05592
TACACTTTTGCATCTACTTTATCTCATTTACGGCGTACAAACACTCCCATTGGCCGAGATGGAAAGCTTGCGAAGCCCCGACAATTACACAACACCCATTGGGGGCTGGTTTGTCCAGCTGAGACCCCTGAGGGCCAAGCATGCGGCCTTGTCAAGAATCTGTCACTTATGTGCTACGTCAGTGTTGGCTCGCCGGCTGATCCTCTCGTGGATTTCATGATCAACAGAGGCATGGAAGTCATCGAGGAATATGAACCATTGAGGTTTCCACATGCCACAAAGATCTTCATCAACGGCAGTTGGGTTGGCGTTCACCAAGATCCCAAACACCTTGTCAGCCAAGTTCTCGACTTGCGTCGCAAGTCTTACCTTAACTATGAGGTTTCTCTCGTGCGAGATATCCGAGACCGCGAGTTTAAGATCTTCTCCGACGCCGGCCGTGTGATGCGACCTGTATTCACAGTACGGCAGGAAGACGGGCAGATCGGAGACCCGCCTAAGGGAACCCTCGTGCTGACCAAGGAACACGTGAACCAACTGGCGAGGGAACAGGCTGGTGAGCCTCCGGAGGCTAATGAAGATGGTGATATCAAGCCGGGTTGGGA-AGGGTTGGTTAGCGCA-GC-GCTGTTGAGTATCTTGATGCCGAGGAGGAGGAGACGGCTATGATTTGCATGACACCTGATGACCTCG-AAGTCCATCGCGATCAGAAGCTAAACGG-TTACGTGCC---GCCTGCCTTCGACCCCT--C---------------------------------GGAACCCGAACAAACGTATAAGGACCAAGATCAATCCGTCAACACATATCTACACCCCACTGTGAGATTCATCCAAGCATGAT
