# Supplementary material for: ﻿Morphological and phylogenetic evidence reveals three new arthropod-associated species of Hypocreales (Clavicipitaceae, Bionectriaceae, and Myrotheciomycetaceae) from karst habitats in Guizhou, China
Source: MycoKeys. 2025 Oct 17;123:319–53. doi: 10.3897/mycokeys.123.164334 (PMC12552844; doi:10.3897/mycokeys.123.164334)
Supplement: Supplementary material 5 — Aligement of tef-1a for dataset 1 [file mycokeys-123-319-s005.fas]

>KY04071
CGCTGCCGGTACTGGTGAGTTCGAGGCTGGTATCTCCAAGGATGGCCAGACCCGTGAGCACGCCCTGCTCGCCTACACCCTGGGTGTCAAGCAGCTCATTGTTGCCATCAACAAGATGGACACTGCCAAGTGGGCTGAGGCTCGTTACCAGGAAATCATCAAGGAAACCTCCAACTTCATCAAGAAGGTCGGCTACAACCCCAAGACTGTCGCCTTCGTCCCCATTTCCGGTTTCAACGGTGACAACATG-CTGGCTGCCTC-----CACCAACTGCCCTTGGTACAAG------GGTTGGGAGAAGGAGACCAAGGCT---GGCAAGTCC---ACTGGCAAGACTCTGCTTGAGGCTATTGACTCCATTGAGCCCCCCAAGCGTCCCACCGACAAGCCCCTCCGTCTTCCCCTTCAGGATGTGTACAAGATTGGTGGTATTGGAACAGTTCCTGTCGGCCGTATCGAGACTGGTGTCCTCAAGCCCGGTATGGTCGTTACCTTCGCTCCCGCCAACGTCACCACTGAAGTCAAGTCCGTTGAGATGCACCACGAGCAGCTCCAGGCTGGTCAGCCCGGTGACAACGTTGGATTCAACGTGAAGAACGTCTCCGTCAAGGATATCCGCCGTGGTAACGTTGCTGGTGACTCCAAGAACGACCCTCCTCAGGGTGCCGCCTCTTTCGATGCCCAGGTCATCGTCCTCAACCAC-CCTGGCCAGGTCGGTGCTGGTTACGCCCCCGTCCTTGATTGCCACACCGCCCACATTGC--TTGCAAGTTCTCTGAGATCAA-GGAGAAGATTGACCGACGTACTGGTA
>KY04072
CGCTGCCGGTACTGGTGAGTTCGAGGCTGGTATCTCCAAGGATGGCCAGACCCGTGAGCACGCCCTGCTCGCCTACACCCTGGGTGTCAAGCAGCTCATTGTTGCCATCAACAAGATGGACACTGCCAAGTGGGCTGAGGCTCGTTACCAGGAAATCATCAAGGAAACCTCCAACTTCATCAAGAAGGTCGGCTACAACCCCAAGACTGTCGCCTTCGTCCCCATTTCCGGTTTCAACGGTGACAACATG-CTGGCTGCCTC-----CACCAACTGCCCTTGGTACAAG------GGTTGGGAGAAGGAGACCAAGGCT---GGCAAGTCC---ACTGGCAAGACTCTGCTTGAGGCTATTGACTCCATTGAGCCCCCCAAGCGTCCCACCGACAAGCCCCTCCGTCTTCCCCTTCAGGATGTGTACAAGATTGGTGGTATTGGAACAGTTCCTGTCGGCCGTATCGAGACTGGTGTCCTCAAGCCCGGTATGGTCGTTACCTTCGCTCCCGCCAACGTCACCACTGAAGTCAAGTCCGTTGAGATGCACCACGAGCAGCTCCAGGCTGGTCAGCCCGGTGACAACGTTGGATTCAACGTGAAGAACGTCTCCGTCAAGGATATCCGCCGTGGTAACGTTGCTGGTGACTCCAAGAACGACCCTCCTCAGGGTGCCGCCTCTTTCGATGCCCAGGTCATCGTCCTCAACCAC-CCTGGCCAGGTCGGTGCTGGTTACGCCCCCGTCCTTGATTGCCACACCGCCCACATTGC--TTGCAAGTTCTCTGAGATCAA-GGAGAAGATTGACCGACGTACTGGTA
>ZY09271
TGCCGCCGGTACTGGTGAGTTCGAGGCTGGTATCTCCAAGGATGGCCAGACCCGTGAGCACGCTCTTCTTGCCTACACCCTCGGTGTCCGTCAGATCATCGTTGCCATCAACAAGATGGACACCACCAAGTGGTCTGAGGCCCGTTACCAGGAAATCATCAAGGAGACTTCCAACTTCATCAAGAAGGTCGGCTACAACCCCAAGACCGTTCCCTTCGTCCCCATCTCCGGTTTCCACGGAGACAACATG-CTCCAGGCCTC-----CACCAACTGCCCCTGGTACAAG------GGCTGGGAGAAGGAGACCAAGGCT---GGCAAGTCC---ACTGGCAAGACCCTCCTCGAGGCCATCGACGCCATTGAGCCCCCCAAGCGTCCTCTTGACAAGCCCCTCCGTCTTCCCCTTCAGGATGTCTACAAGATCGGTGGTATTGGCACAGTGCCCGTCGGCCGTATCGAGACTGGTGTCCTCAAGCCCGGTATGGTCGTTACCTTCGCTCCCGCCAACGTCACCACTGAAGTCAAGTCCGTTGAGATGCACCACGAGCAGCTCTCCGAGGGTCTTCCCGGTGACAACGTCGGCTTCAACGTGAAGAACGTTTCCGTTAAGGATATCCGCCGTGGTAACGTCGCTTCTGACTCCAAGAACGACCCCGCCATGGGCGCTGCCTCCTTCAACGCCCAGGTCATTGTCCTGAACCAC-CCCGGTCAGGTCGGTGCTGGTTACGCTCCCGTTCTTGACTGCCACACTGCCCACATTGC--CTGCAAGTTCTCCGAGATCCT-TGAGAAGATCGACCGCCGTACCGGAA
>ZY09272
TGCCGCCGGTACTGGTGAGTTCGAGGCTGGTATCTCCAAGGATGGCCAGACCCGTGAGCACGCTCTTCTTGCCTACACCCTCGGTGTCCGTCAGATCATCGTTGCCATCAACAAGATGGACACCACCAAGTGGTCTGAGGCCCGTTACCAGGAAATCATCAAGGAGACTTCCAACTTCATCAAGAAGGTCGGCTACAACCCCAAGACCGTTCCCTTCGTCCCCATCTCCGGTTTCCACGGAGACAACATG-CTCCAGGCCTC-----CACCAACTGCCCCTGGTACAAG------GGCTGGGAGAAGGAGACCAAGGCT---GGCAAGTCC---ACTGGCAAGACCCTCCTCGAGGCCATCGACGCCATTGAGCCCCCCAAGCGTCCTCTTGACAAGCCCCTCCGTCTTCCCCTTCAGGATGTCTACAAGATCGGTGGTATTGGCACAGTGCCCGTCGGCCGTATCGAGACTGGTGTCCTCAAGCCCGGTATGGTCGTTACCTTCGCTCCCGCCAACGTCACCACTGAAGTCAAGTCCGTTGAGATGCACCACGAGCAGCTCTCCGAGGGTCTTCCCGGTGACAACGTCGGCTTCAACGTGAAGAACGTTTCCGTTAAGGATATCCGCCGTGGTAACGTCGCTTCTGACTCCAAGAACGACCCCGCCATGGGCGCTGCCTCCTTCAACGCCCAGGTCATTGTCCTGAACCAC-CCCGGTCAGGTCGGTGCTGGTTACGCTCCCGTTCTTGACTGCCACACTGCCCACATTGC--CTGCAAGTTCTCCGAGATCCT-TGAGAAGATCGACCGCCGTACCGGAA
>DY05461
CGCCGCCGGTACTGGTGAGTTCGAGGCTGGTATCTCCAAGGATGGCCAGACCCGTGAGCACGCTCTGCTCGCCTACACCCTGGGTGTTAAGCAGATCATCGTCGCCATCAACAAGATGGACACCACCCAGTGGTCCGAGGCTCGTTACCAGGAGATCATCAAGGAGACATCCAACTTCATCAAGAAGGTCGGCTACAACCCCAAGAGCGTCGCCTTCGTCCCCATCTCCGGTTTCCACGGTGACAACATG-CTTGCTGCCTC-----CGCCAACTGCCCCTGGTACAAG------GGTTGGGAGAAGGAGACCAAGGCT---GGCAAGACC---AGCGGCAAGACTCTCCTCGAGGCCATCGACTCCATCGAGCCCCCCAAGCGTCCTCTTGACAAGCCCCTGCGTCTCCCTCTCCAGGATGTCTACAAGATTGGTGGTATTGGAACGGTCCCTGTCGGCCGTATCGAGACCGGTATCCTCAAGCCCGGTATGGTCGTTACCTTCGCTCCTGCCAACGTCACCACTGAAGTCAAGTCCGTCGAGATGCACCACGAGCAGCTCTCTGAAGGTCTCCCCGGTGACAACGTTGGTTTCAACGTGAAGAACGTTTCCGTCAAGGATATCCGCCGTGGTAACGTCGCTTCTGACTCCAAGAACGACCCCGCCCTTGGTGCCGCTTCCTTCGACGCCCAGGTCATCGTCCTCAACCAC-CCCGGTCAGGTCGGTGCTGGTTACGCCCCCGTCCTGGACTGCCACACTGCCCACATCGC--CTGCAAGTTCGCCGAGATCAAAGGAGAAGATTGACCGCCGTACTGGTA
>DY05462
CGCCGCCGGTACTGGTGAGTTCGAGGCTGGTATCTCCAAGGATGGCCAGACCCGTGAGCACGCTCTGCTCGCCTACACCCTGGGTGTTAAGCAGATCATCGTCGCCATCAACAAGATGGACACCACCCAGTGGTCCGAGGCTCGTTACCAGGAGATCATCAAGGAGACATCCAACTTCATCAAGAAGGTCGGCTACAACCCCAAGAGCGTCGCCTTCGTCCCCATCTCCGGTTTCCACGGTGACAACATG-CTTGCTGCCTC-----CGCCAACTGCCCCTGGTACAAG------GGTTGGGAGAAGGAGACCAAGGCT---GGCAAGACC---AGCGGCAAGACTCTCCTCGAGGCCATCGACTCCATCGAGCCCCCCAAGCGTCCTCTTGACAAGCCCCTGCGTCTCCCTCTCCAGGATGTCTACAAGATTGGTGGTATTGGAACGGTCCCTGTCGGCCGTATCGAGACCGGTATCCTCAAGCCCGGTATGGTCGTTACCTTCGCTCCTGCCAACGTCACCACTGAAGTCAAGTCCGTCGAGATGCACCACGAGCAGCTCTCTGAAGGTCTCCCCGGTGACAACGTTGGTTTCAACGTGAAGAACGTTTCCGTCAAGGATATCCGCCGTGGTAACGTCGCTTCTGACTCCAAGAACGACCCCGCCCTTGGTGCCGCTTCCTTCGACGCCCAGGTCATCGTCCTCAACCAC-CCCGGTCAGGTCGGTGCTGGTTACGCCCCCGTCCTGGACTGCCACACTGCCCACATCGC--CTGCAAGTTCGCCGAGATCAA-GGAGAAGATTGACCGCCGTACTGGTA
>DY05591
CGCCGCCGGTACTGGTGAGTTCGAGGCTGGTATCTCCAAGGATGGCCAGACCCGTGAGCACGCTCTGCTCGCCTACACCCTGGGTGTTAAGCAGATCATCGTCGCCATCAACAAGATGGACACCACCCAGTGGTCCGAGGCTCGTTACCAGGAGATCATCAAGGAGACATCCAACTTCATCAAGAAGGTCGGCTACAACCCCAAGAGCGTCGCCTTCGTCCCCATCTCCGGTTTCCACGGTGACAACATG-CTTGCTGCCTC-----CGCCAACTGCCCCTGGTACAAG------GGTTGGGAGAAGGAGACCAAGGCT---GGCAAGACC---AGCGGCAAGACTCTCCTCGAGGCCATCGACTCCATCGAGCCCCCCAAGCGTCCTCTTGACAAGCCCCTGCGTCTCCCTCTCCAGGATGTCTACAAGATTGGTGGTATTGGAACGGTCCCTGTCGGCCGTATCGAGACCGGTATCCTCAAGCCCGGTATGGTCGTTACCTTCGCTCCTGCCAACGTCACCACTGAAGTCAAGTCCGTCGAGATGCACCACGAGCAGCTCTCTGAAGGTCTCCCCGGTGACAACGTTGGTTTCAACGTGAAGAACGTTTCCGTCAAGGATATCCGCCGTGGTAACGTCGCTTCTGACTCCAAGAACGACCCCGCCCTTGGTGCCGCTTCCTTCGACGCCCAGGTCATCGTCCTCAACCAC-CCCGGTCAGGTCGGTGCTGGTTACGCCCCCGTCCTGGACTGCCACACTGCCCACATCGC--CTGCAAGTTCGCCGAGATCAAAGGAGAAGATTGACCGCCGTACTGGTA
>DY05592
CGCCGCCGGTACTGGTGAGTTCGAGGCTGGTATCTCCAAGGATGGCCAGACCCGTGAGCACGCTCTGCTCGCCTACACCCTGGGTGTTAAGCAGATCATCGTCGCCATCAACAAGATGGACACCACCCAGTGGTCCGAGGCTCGTTACCAGGAGATCATCAAGGAGACATCCAACTTCATCAAGAAGGTCGGCTACAACCCCAAGAGCGTCGCCTTCGTCCCCATCTCCGGTTTCCACGGTGACAACATG-CTTGCTGCCTC-----CGCCAACTGCCCCTGGTACAAG------GGTTGGGAGAAGGAGACCAAGGCT---GGCAAGACC---AGCGGCAAGACTCTCCTCGAGGCCATCGACTCCATCGAGCCCCCCAAGCGTCCTCTTGACAAGCCCCTGCGTCTCCCTCTCCAGGATGTCTACAAGATTGGTGGTATTGGAACGGTCCCTGTCGGCCGTATCGAGACCGGTATCCTCAAGCCCGGTATGGTCGTTACCTTCGCTCCTGCCAACGTCACCACTGAAGTCAAGTCCGTCGAGATGCACCACGAGCAGCTCTCTGAAGGTCTCCCCGGTGACAACGTTGGTTTCAACGTGAAGAACGTTTCCGTCAAGGATATCCGCCGTGGTAACGTCGCTTCTGACTCCAAGAACGACCCCGCCCTTGGTGCCGCTTCCTTCGACGCCCAGGTCATCGTCCTCAACCAC-CCCGGTCAGGTCGGTGCTGGTTACGCCCCCGTCCTGGACTGCCACACTGCCCACATCGC--CTGCAAGTTCGCCGAGATCAA-GGAGAAGATTGACCGCCGTACTGGTA
>NHJ11343
CGCTGCCGGTACTGGTGAGTTCGAGGCTGGTATCTCCAAGGATGGCCAGACCCGTGAGCACGCCCTGCTCGCCTACACCCTGGGTGTCAAGCAGCTCATTGTTGCCATCAACAAGATGGACACTGCCAAGTGGGCTGAGGCTCGTTACCAGGAAATCATCAAGGAAACCTCCAACTTCATCAAGAAGGTCGGCTACAACCCCAAGACTGTCGCCTTCGTCCCCATTTCCGGTTTCAACGGTGACAACATG-CTGGCTGCCTC-----CACCAACTGCCCTTGGTACAAG------GGTTGGGAGAAGGAGACCAAGGCT---GGCAAGTCC---ACTGGCAAGACTCTGCTTGAGGCTATTGACTCCATTGAACCCCCCAAGCGTCCCACCGACAAGCCCCTCCGTCTTCCCCTTCAGGATGTGTACAAGATTGGTGGTATCGGAACAGTTCCTGTCGGCCGTATCGAGACTGGTGTCCTCAAGCCCGGTATGGTCGTTACCTTCGCTCCCGCCAACGTCACCACTGAAGTCAAGTCCGTTGAGATGCACCACGAGCAGCTCCAGGCTGGTCAGCCCGGTGACAACGTTGGATTCAACGTGAAGAACGTCTCCGTCAAGGATATCCGCCGTGGTAACGTTGCTGGTGACTCCAAGAACGACCCTCCTCAGGGTGCCGCCTCTTTCGATGCCCAGGTCATCGTCCTCAACCAC-CCTGGCCAGGTCGGTGCTGGTTACGCCCCCGTCCTTGATTGCCACACCGCCCACATTGC--TTGCAAGTTCTCTGAGATCAA-GGAGAAGATTGACCGACGTACTGGTA
>NHJ12516
CGCTGCCGGTACTGGTGAGTTCGAGGCTGGTATCTCCAAGGATGGCCAGACCCGTGAGCACGCCCTGCTCGCCTACACCCTGGGTGTCAAGCAGCTCATTGTTGCCATCAACAAGATGGACACTGCCAAGTGGGCTGAGGCTCGTTACCAGGAAATCATCAAGGAAACTTCCAACTTCATCAAGAAGGTCGGCTACAACCCCAAGACTGTCGCCTTCGTCCCCATTTCCGGTTTCAACGGTGACAACATG-CTGGCCCCCTC-----CACCAACTGCCCTTGGTACAAG------GGTTGGGAGAAGGAGACCAAGGCT---GGCAAGTCC---ACTGGCAAGACTCTGCTTGAGGCTATTGACTCTATTGAGCCCCCCAAGCGTCCCACCGACAAGCCCCTCCGTCTTCCCCTTCAGGATGTGTACAAGATTGGTGGTATTGGAACAGTTCCTGTCGGTCGTATCGAGACTGGTGTCCTCAAGCCCGGTATGGTCGTTACCTTCGCTCCCGCCAACGTCACCACTGAAGTCAAGTCCGTTGAGATGCACCACGAGCAGCTCCAGGCTGGTCAGCCCGGTGACAACGTTGGATTCAACGTGAAGAACGTCTCCGTCAAGGATATCCGCCGTGGTAACGTTGCTGGTGACTCCAAGAACGACCCTCCTCAGGGTGCTGCCTCTTTCGATGCCCAGGTCATCGTCCTCAACCAC-CCTGGCCAGGTCGGTGCTGGTTACGCCCCCGTCCTTGATTGCCACACCGCCCACATTGC--TTGCAAGTTCTCTGAGATCAA-GGAAAAGATTGACCGACGTACTGGTA
>CBS130362
NNNNNNNNNNNNNNNNNNNNNNNNNNNNNNNNNNTCCAAGGATGGCCAGACCCGTGAGCACGCTCTTCTTGCCTACACCCTCGGTGTCCGTCAGATCATCGTTGCCATCAACAAGATGGACACCGCCAAGTGGTCTGAGGCCCGTTACCAGGAAATCATCAAGGAGACTTCCAACTTCATCAAGAAGGTCGGCTACAACCCCAAGACCGTTCCCTTCGTCCCCATCTCCGGTTTCAACGGAGACAACATG-CTGGCTGCCTC-----CACCAACTGCCCCTGGTACAAG------GGATGGGAGAAGGAGACCAAGGCT---GGCAAGTCC---ACTGGCAAGACCCTCCTCGAGGCCATCGACGCCATTGAGCCCCCCAAGCGTCCTCTTGACAAGCCCCTCCGTCTTCCCCTTCAGGATGTCTACAAGATCGGTGGTATTGGAACAGTGCCCGTCGGCCGTATCGAGACTGGTGTCCTCAAGCCCGGTATGGTCGTCACCTTCGCTCCCGCCAACGTCACCACTGAAGTCAAGTCCGTCGAGATGCACCACGAGCAGCTCTCTGAGGGTCTTCCCGGTGACAACGTCGGCTTCAACGTGAAGAACGTTTCCGTCAAGGATATCCGCCGTGGTAACGTCGCTTCTGACTCCAAGAACGACCCCGCCATGGGCGCTGCCTCCTTCAACGCCCAGGTCATTGTCCTGAACCAC-CCCGGTCAGGTCGGTGCTGGTTACGCTCCCGTTCTTGACTGCCACACTGCCCACATTGC--CTGCAAGTTCTCCGAGATCCT-CGAGAAGATTGACCGCCGTACCGGAA
>CBS399.86
NNNNNNNNNNNNNNNNNNNNNNNNNNNNNNNNNNTCCAAGGATGGCCAGACCCGTGAGCACGCTCTTCTTGCCTACACCCTCGGTGTCCGTCAGATCATCGTTGCCATCAACAAGATGGACACCACCAAGTGGTCTGAGGCCCGTTACCAGGAAATCATCAAGGAGACTTCCAACTTCATCAAGAAGGTCGGCTACAACCCCAAGACCGTCCCCTTCGTCCCCATCTCTGGTTTCCACGGAGACAACATG-CTCCAGGCCTC-----CACCAACTGCCCCTGGTACAAG------GGCTGGGAGAAGGAGACCAAGGCT---GGCAAGTCC---ACTGGCAAGACCCTCCTCGAGGCCATCGACGCCATTGAGCCCCCCAAGCGTCCTCTTGACAAGCCCCTCCGTCTTCCCCTCCAGGATGTCTACAAGATCGGTGGTATTGGAACTGTGCCCGTCGGCCGTATCGAGACTGGTGTCCTCAAGCCCGGTATGGTCGTCACCTTCGCTCCCGCCAACGTCACCACTGAAGTCAAGTCCGTCGAGATGCACCACGAGCAGCTCTCCGAGGGTCTTCCCGGTGACAACGTCGGCTTCAACGTGAAGAACGTTTCCGTTAAGGATATCCGCCGTGGTAACGTCGCTTCTGACTCCAAGAACGACCCCGCCCAGGGCGCTGCCTCCTTCAACGCCCAGGTCATTGTCCTGAACCAC-CCCGGTCAGGTCGGTGCTGGTTACGCTCCCGTTCTTGACTGCCACACTGCCCACATTGC--CTGCAAGTTCTCCGAGATCCT-TGAGAAGATCGACCGCCGTACCGGAA
>HUA772
NNNNNNNNNNNNNNNNNNNNNNNNNNNNNNNNNNNNNNNNNNNNNNNNNNNNNNNNNNNNNNNNNNNNNNNNNNNNNNNNNNNNNNNNNNNNNNNNNNNNNNNNNNNNNNNNNAGATGGACACTGCTCAGTGGGCCGAAGCTCGTTACCAGGAAATTATCAAGGAGACCTCCAACTTCATCAAGAAGGTCGGCTACAACCCCAAGACTGTTGCCTTCGTTCCCATCTCGGGCTTCAACGGCGACAACATG-CTTGCTCCCTC-----CACCAACTGCCCCTGGTACAAG------GGTTGGGAGAAGGAGACCAAGGAT---GGCAAGTCT---ACTGGCAAGACCCTCCTCGAGGCCATCGATGCCATTGAGCCCCCCAAGCGTCCCCTCGACAAGCCTCTCCGTCTTCCCCTCCAGGATGTCTACAAGATCGGTGGTATTGGAACGGTGCCCGTCGGTCGTGTTGAGACTGGTATCATCAAGCCCGGTATGGTCGTCACCTTCGCCCCCGCTGGTGTCACCACTGAAGTCAAGTCCGTCGAGATGCACCACGAGCAGCTGCCCGAGGGTGTCCCCGGTGACAACGTCGGCTTCAACGTGAAGAACGTTTCCGTCAAGGAAATCCGTCGTGGTAACGTTGCTGGTGACTCCAAGAACGATCCCCCCAAGGCCTCCGCTTCCTTCAACGCCCAGGTCATTGTCATCAACCAC-CCTGGTCAAATTGGTAACGGTTACGCCCCCGTTCTCGACTGCCACACTGGAAGGGATGTATTTATTAGNNNNNNNNNNNNNNNNNNNNNNNNNNNNNNNNNNNNNNNNN
>AFTOLID187
TGCTGCCGGTACTGGTGAGTTCGAGGCTGGTATCTCCAAGGATGGCCAGACCCGTGAGCACGCTCTCCTCGCCTACACCCTCGGTGTTAAGCAGCTCATTGTTGCCATCAACAAGATGGACACCACCAACTGGTCCGAGGCTCGTTTCCAGGAAATAATCAAGGAGACTTCCTCTTTCATCAAGAAGGTCGGCTACAACCCCAAGACCGTTGCCTTCGTCCCCATCTCCGGTTTCCACGGTGACAACATG-CTTGAGGCCTC-----CAAGAACGCTCCCTGGTACAAG------GGTTGGGAGAAGGAGACCAAGGCT---GGCAAGTCC---TCCGGCAAGACCCTTCTCGAGGCCATTGACTCCATCGAGGCCCCCAAGCGTCCCGTCGACAAGCCCCTCCGTCTTCCCCTCCAGGATGTCTACAAGATCGGTGGTATCGGTACTGTACCTGTCGGCCGTATCGAGACTGGTGTCATCAAGCCCGGTATGGTCGTTACCTTCGCTCCTTCCAACGTCACCACTGAAGTCAAGTCCGTTGAGATGCACCACGAGCAGCTCACCGAGGGTGTCCCCGGTGACAACGTTGGTTTCAACGTGAAGAACGTTTCCGTCAAGGATATCCGCCGTGGTAACGTCGCCTCCGACTCCAAGAACGACCCCGCCCAGGGCGCTGCTTCCTTCAACGCCCAGGTCATTGTCCTCAACCAC-CCTGGCCAGGTCGGTGCTGGTTACGCTCCCGTCCTCGATTGCCACACTGCCCACATTGC--CTGCAAGTTCTCCGAGCTCCT-CGAGAAGATCGACCGTCGTACCGGTA
>CBS900.68
CGCTGCCGGTACTGGTGAGTTCGAGGCTGGTATCTCCAAGGATGGCCAGACCCGTGAGCACGCTCTGCTCGCCTACACCCTGGGTGTTAAGCAGCTCATCGTCGCCATCAACAAGATGGACACTGCCAAGTGGGCCGAGGCTCGTTACCAGGAAATCATCAAGGAGACTTCCTCCTTCATCAAGAAGGTCGGCTTCAACCCCAAGACTGTTGCCTTCGTTCCTATCTCCGGTTTCAACGGTGACAACATG-TTGGAGGCCTC-----CAAGAACTGCCCCTGGTACAAG------GGATGGGAGAAGGAGACCAAGGCT---GGCAAGTCC---ACTGGCAAGACCCTCCTCGAGGCTATTGACTCCATTGAGCTCCCCAAGCGTCCCTTTGACAAGCCCCTCCGTCTTCCCCTCCAGGATGTGTACAAGATTGGCGGTATCGGCACAGTCCCTGTCGGCCGTATCGAGACTGGTATCATCAAGCCCGGTATGGTCGTCACCTTCGCTCCCGCCAACGTCACCACTGAAGTCAAGTCCGTCGAGATGCACCACGAGCAGCTCGCTGAGGGCCGACCCGGTGACAACGTTGGTTTCAACGTCAAGAACGTGTCCGTCAAGGACATTCGCCGTGGTAACGTCGCTTCTGACTCCAAGAACGACCCCGCCATGGGCGCTGCCTCTTTCGATGCCCAGGTCATTGTCCTGAACCAC-CCCGGTCAGGTTGGTGCTGGTTACGCTCCCGTCCTCGATTGCCACACTGCCCACATTGC--TTGCAAGTTCGCCGAGATCAA-GGAGAAGATCGATCGCCGTACCGGAA
>CGMCC17905
CGCTGCCGGTACTGGTGAGTTCGAGGCTGGTATCTCCAAGGATGGCCAGACCCGTGAGCACGCTCTGCTCGCCTACACCCTGGGTGTTAAGCAGCTCATCGTCGCCATCAACAAGATGGACACTGCCAAGTGGGCCGAGGCTCGTTACCAGGAAATCATCAAGGAGACTTCCTCCTTCATCAAGAAGGTCGGCTTCAACCCCAAGACTGTTGCCTTCGTTCCTATCTCCGGTTTCAACGGTGACAACATG-TTGGAGGCCTC-----CAAGAACTGCCCCTGGTACAAG------GGATGGGAGAAGGAGACCAAGGCT---GGCAAGTCC---ACTGGCAAGACCCTCCTCGAGGCTATTGACTCCATTGAGCTCCCCAAGCGTCCCTTTGACAAGCCCCTCCGTCTTCCCCTCCAGGATGTGTACAAGATTGGCGGTATCGGCACAGTCCCTGTCGGCCGTATCGAGACTGGTATCATCAAGCCCGGTATGGTCGTCACCTTCGCTCCCGCCAACGTCACCACTGAAGTCAAGTCCGTCGAGATGCACCACGAGCAGCTCGCTGAGGGCCGACCCGGTGACAACGTTGGTTTCAACGTCAAGAACGTGTCCGTCAAGGACATTCGCCGTGGTAACGTCGCTTCTGACTCCAAGAACGACCCCGCCATGGGCGCTGCCTCTTTCGATGCCCAGGTCATTGTCCTGAACCAC-CCCGGTCAGGTTGGTGCTGGTTACGCTCCCGTCCTCGATTGCCACACTGCCCACATTGC--TTGCAAGTTCGCCGAGATCAA-GGAGAAGATCGATCGCCGTACCGGAA
>CGMCC17904
CGCTGCCGGTACTGGTGAGTTCGAGGCTGGCATCTCCAAGGATGGCCAGACCCGTGAACACGCTCTGCTCGCCTACACCCTGGGTGTTAAGCAGCTTATCGTCGCCATCAACAAGATGGACACTGCCAAGTGGGCCGAGGCTCGTTACCAGGAAATCATCAAGGAGACCTCGAACTTTATCAAGAAGGTCGGCTTCAACCCCAAGACTGTTGCCTTCGTCCCCATCTCCGGCTTCAACGGTGACAACATG-TTGGCTGCCTC-----CACCAACTGCCCCTGGTACAAG------GGATGGGAGAAGGAGACCAAGGCT---GGAAAGTCC---ACTGGCAAGACCCTTCTCGAGGCCATTGACTCCATTGAGCTCCCCAAGCGTCCCTTCGACAAGCCTCTCCGTCTCCCTCTCCAAGATGTGTACAAGATTGGCGGTATTGGCACAGTCCCTGTCGGCCGTATCGAGACTGGTATCATCAAGCCCGGTATGGTCGTCACCTTTGCTCCTGCCAACGTCACCACTGAAGTCAAGTCCGTCGAGATGCACCACGAGCAGCTCGCTGAGGGCCGACCCGGTGACAACGTTGGTTTCAACGTCAAGAACGTGTCCGTCAAGGACATTCGTCGTGGTAACGTCGCCTCTGACTCCAAGAACGACCCCGCCTCCGGCGCTGCCTCTTTCGACGCCCAGGTCATTGTCCTGAACCAC-CCCGGTCAGGTCGGTGCTGGATACGCTCCCGTCCTCGATTGCCACACCGCCCACATTGC--CTGCAAGTTTTCTGAGATTAA-GGAGAAGATTGACCGACGTACCGGAA
>HMAS276836
CGCTGCCGGTACTGGTGAGTTCGAGGCTGGCATCTCCAAGGATGGCCAGACCCGTGAACACGCTCTGCTCGCCTACACCCTGGGTGTTAAGCAGCTTATCGTCGCCATCAACAAGATGGACACTGCCAAGTGGGCCGAGGCTCGTTACCAGGAAATCATCAAGGAGACCTCGAACTTTATCAAGAAGGTCGGCTTCAACCCCAAGACTGTTGCCTTCGTCCCCATCTCCGGCTTCAACGGTGACAACATG-TTGGCTGCCTC-----CACCAACTGCCCCTGGTACAAG------GGATGGGAGAAGGAGACCAAGGCT---GGAAAGTCC---ACTGGCAAGACCCTTCTCGAGGCCATTGACTCCATTGAGCTCCCCAAGCGTCCCTTCGACAAGCCTCTCCGTCTCCCTCTCCAAGATGTGTACAAGATTGGCGGTATTGGCACAGTCCCTGTCGGCCGTATCGAGACTGGTATCATCAAGCCCGGTATGGTCGTCACCTTTGCTCCTGCCAACGTCACCACTGAAGTCAAGTCCGTCGAGATGCACCACGAGCAGCTCGCTGAGGGCCGACCCGGTGACAACGTTGGTTTCAACGTCAAGAACGTGTCCGTCAAGGACATTCGTCGTGGTAACGTCGCCTCTGACTCCAAGAACGACCCCGCCTCCGGCGCTGCCTCTTTCGACGCCCAGGTCATTGTCCTGAACCAC-CCCGGTCAGGTCGGTGCTGGATACGCTCCCGTCCTCGATTGCCACACCGCCCACATTGC--CTGCAAGTTTTCTGAGATTAA-GGAGAAGATTGACCGACGTACCGGAA
>CBS190.50
CGATTCCGGCAAGTCGACCACCGTGAGTATCCCT--GATCGTGGCTCGCATGCCTAAGCCGGACTACCCCGCGGCTTATGGCGGGGCCTTTTCACTTCGATTGCCAGCTAACAATTATCAATAGACTGGTCACTTGATCTACCAGTGCGGTGGTATCGACAAGCGAACCATTGAGAAGTTCGAGAAGGTTGGT-GACATTCCCTCGATTCCCCCATC--GACCGTCG----ATTC--GCGCGTCGCCGTGTCTGCTCCACCCG----AAACACCTCCCCTCGCCACCCC-------TCTTTGTCGATCTAAAAATTTT-----CTGCACACATCCT-------CTGGGTTTGTGGTGGGGGCATTT-ACCCCGCCGCCCACAGGACGTCGTC--AAACCCGCCCCGCCCCACTTTGACTTT-CGCACCAAATCACA--TTT-GGCATCTCGC----CACACATATTGATTGACACTGTGCTGACTCTCACAAACAGGAAGCCGCTGAACTCGGCAAGGGTTCCT------TCAAGTACGCCTGGGTTCTTGACAAGCTCAAGGCCGAGCGTGAGCGTGGTATCACCATCGATATCGCTCTCTGGAA---GTTCGAGACTCCCAAGTACGATGTCACCGTCATTGGTAAGTCTTAA-TA--CTACTCAGCTTCTG--TCCTTCAGCCT---CTAACCGACTCTCAACAGACGCTCCCGGTCACCGTGACTTTCATCNNNNNNNNNNNNNNNNNNNNNNNNNNNNNNNNNNNNNNNNNNNNNNNNNNNNNNNNNNNNNNNNNNNNNNNNNNNNNNNNNNNNNNN
>CBS154.61
CGCTGCCGGTACTGGTGAGTTCGAGGCTGGTATCTCCAAGGATGGTCAGACCCGTGAGCACGCTTTGCTCGCCTACACCCTGGGTGTCAAGCAGCTCATCGTCGCCATCAACAAGATGGACACCGCCAAGTGGGCCGAGGCTCGTTACCAGGAAATTATCCGTGAGACGTCCAACTTCATCAAGAAGGTCGGCTTCAACCCCAAGACCGTTGCCTTCGTCCCCATCTCCGGCTTCAACGGCGACAACATG-CTGGAGCCCTC-----CTCCAACTGCCCCTGGTACAAG------GGCTGGGAGAAGGAGACCAAGGGC---GGCAAGTCC---ACCGGCAAGACCTTGCTCGAGGCCATCGACTCCATCGAGGCTCCCAAGCGTCCCAACGACAAGCCCCTCCGTCTTCCCCTCCAGGATGTGTACAAGATCGGTGGTATTGGAACTGTCCCTGTCGGCCGTATCGAGACTGGTGTCCTCAAGCCCGGTATGGTCGTTACCTTCGCTCCCTCCAACGTCACCACTGAAGTCAAGTCCGTTGAAATGCACCACGAGCAGCTCGCTGAGGGCCAGCCCGGTGACAACGTCGGCTTCAACGTGAAGAACGTCTCCGTCAAGNNNNNNNNNNNNNNNNNNNNNNNNNNNNNNNNNNNNNNNNNNNNNNNNNAGGGTGCCGCTTCTTTCGATGCCCAGGTCATCGTTCTCAACCAC-CCCGGTCAGGTTGGTGCTGGTTACGCTCCCGTCTTGGATTGCCACACCGCCCACATTGC--CTGCAAGTTCTCTGAGATCAA-GGAGAAGATTGACCGACGTACCGGTA
>ATCC26019
CGCTGCCGGTACTGGTGAGTTCGAGGCTGGTATCTCCAAGGATGGCCAGACTCGTGAGCACGCCCTGCTCGCCTACACTCTGGGTGTCAAGCAGCTTATCGTTGCCATCAACAAGATGGACACCGCCAAGTGGGCTGAGGCACGTTACCAGGAAATCATCAAGGAAACCTCCAACTTCATCAAGAAGGTTGGATATAACCCCAAGACTGTTGCCTTTGTGCCCATCTCGGGTTTCAACGGCGACAACATG-TTGACCGCCTC-----CACCAACTGCCCCTGGTACAAG------GGCTGGGAGAAGGAGACCAAGGCT---GGCAAGTCC---ACCGGAAAGACCTTGCTCGAGGCCATTGACTCCATTGAGCCCCCCAAGCGTCCCACCGACAAGCCCCTCCGTCTTCCCCTCCAGGATGTGTACAAGATTGGTGGTATTGGAACTGTTCCCGTCGGCCGTATCGAGACTGGTGTCCTCAAGCCCGGTATGGTCGTTACCTTCGCTCCTGCCAACGTCACCACTGAAGTCAAGTCCGTGGAAATGCACCACGAGCAGCTTTCTGAGGGTAACCCCGGTGACAACGTCGGATTCAACGTGAAGAACGTCTCTGTCAAGGATATTCGTCGTGGTAACGTTGCCGGTGACTCCAAGAACGACCCCCCCAATGGTGCCGCTTCTTTCGACGCTCAGGTCATCGTCCTCAACCAC-CCCGGTCAGGTCGGTGCTGGTTACGCTCCCGTCCTCGATTGCCACACTGCCCACATTGC--CTGCAAGTTCGCCGAGATCCG-CGAGAAGATCGACCGACGAACTGGTA
>GJS90227
TGCTGCCGGTACTGGTGAGTTCGAGGCTGGTATCTCCAAGGATGGCCAGACCCGTGAGCACGCTCTCCTCGCCTACACCCTCGGTGTTAAGCAGCTCATTGTTGCCATCAACAAGATGGACACCACCAACTGGTCCGAGGCTCGTTTCCAGGAAATTATCAAGGAGACTTCCTCTTTCATCAAGAAGGTCGGCTACAACCCCAAGACCGTTGCCTTCGTCCCCATCTCCGGTTTCCACGGTGACAACATG-CTTGAGGCCTC-----CAAGAACGCTCCTTGGTACAAG------GGTTGGGAGAAGGAGACCAAGGCT---GGCAAGTCC---TCCGGCAAGACCCTTCTCGAGGCCATCGACTCCATTGAGGCCCCCAAGCGTCCCGTCGACAAGCCCCTCCGTCTTCCCCTCCAGGATGTCTACAAGATCGGTGGTATCGGTACTGTACCTGTCGGCCGTATCGAGACTGGTGTCATCAAGCCCGGTATGGTCGTTACCTTCGCTCCTTCCAACGTCACCACTGAAGTCAAGTCCGTTGAGATGCACCACGAGCAGCTCACCGAGGGTGTCCCCGGTGACAACGTTGGTTTCAACGTGAAGAACGTTTCCGTCAAGGATATCCGCCGTGGTAACGTCGCCTCCGACTCCAAGAACGACCCCGCCCAGGCCGCTGCTTCCTTCAACGCCCAGGTCATTGTCCTCAACCAC-CCTGGCCAGGTCGGTGCTGGTTACGCTCCCGTCCTCGATTGCCACACTGCCCACATTGC--CTGCAAGTTCTCCGAGCTCCT-CGAGAAGATCGACCGTCGTACCGGTA
>BCC16585
CGCCGCCGGTACTGGTGAGTTCGAGGCTGGTATCTCCAAGGATGGCCAGACCCGTGAGCACGCTCTGCTCGCCTTCACCCTCGGTGTCAAGCAGCTCATTGTCGCCATCAACAAGATGGACACCACCAAGTGGTCTGAGGCCCGTTTCCAGGAAATCATCAAGGAGACTTCCAGCTTCATCAAGAAGGTTGGCTACAACCCCAAGGCTGTCGCTTTCGTCCCCATCTCCGGTTTCAACGGCGACAACATG-CTTGAGCCCTC-----CTCCAACTGCCCCTGGTACAAG------GGTTGGGAGAAGGAGACCAAGGCT---GGAAAGTCC---ACTGGCAAGACCCTCCTCGAGGCCATCGACGCCATTGAGCCCCCCAAGCGTCCTACCGACAAGCCTCTCCGTCTTCCCCTCCAGGATGTCTACAAGATCGGTGGTATCGGAACGGTGCCCGTCGGTCGTGTTGAGACTGGTATCATCAAGCCCGGCATGGTCGTCACCTTCGCTCCCGCCAACGTCACCACTGAAGTCAAGTCTGTCGAGATGCACCACGAGCAGCTTACTGAGGGTGTTCCCGGTGACAACGTCGGCTTCAACGTGAAGAACGTTTCCGTCAAGGAAATTCGTCGTGGTAACGTCGCTGGTGACTCCAAGAACGACCCCCCCAATGGCGCTGCTTCCTTCAACGCCCAGGTCATTGTCATCAACCAC-CCTGGTCAGATCGGTGCCGGCTACGCTCCCGTTCTTGACTGCCACACTGCCCACATTGC--TTGCAAGTTCGCCGAGCTCCT-CGAGAAGATCGACCGCCGTACCGGTA
>OSC93623
CGCTGCCGGTACTGGTGAGTTCGAGGCTGGTATCTCCAAGGATGGCCAGACTCGTGAGCACGCTCTGCTTGCCAACACCCTCGGTGTCAAGCAGCTCATTGTTGCCGTCAACAAGATGGACACCGCCAAGTGGTCTGAGGCCCGTCTCCAGGAAATCGTCAAGGAGACCTCCAGCTTCATCAAGAAGGTCGGCTTCAACCCCGACACTGTCCCCTTCGTCCCCATCTCCGGTTTCCACGGCGACAACATG-GTTCTGCCCAC-----CGAGAACATGCCCTGGTACACC------GGCTGGACCAAGACGTCCAAGGCTACCGGCAAGACCGTCACTGGCAAGACCCTCCTGCAGGCCATCGACGCCATTGAGCCCCCTGAGCGTCCCACCAACAAACCCCTCCGCCTTCCCCTTCAGGATGTCTACAAGATCGGTGGTATTGGAACTGTGCCTGTCGGCCGTGTCGAGACTGGTGTCATCAAGCCCGGCATGGTCGTCACCTTTGCCCCCTCCATGGTCAGCACTGAAGTCAAGTCCGTCGAGATGCACCACGAGCAGCTGGCTCAGGGTGTTCCCGGCGACAACGTCGGATTCAACGTGAAGAACGTTTCCGTCAAGGAAATCCGTCGTGGTAACGTTGCTGGTGACTCCAAGAACGACCCCCCCGCCGGCGCTGCTTCCTTCAACGCCCAGGTCATTGTCATCAACCAC-CCTGGCCAGATTTCCAACGGCTACGCCCCCGTTCTTGACTGCCACACTGCTCACATCGC--CTGCAAGTTCTCCGAGATTCT-TGAGAAGATTGATCGCCGTACCAACA
>CBS129087
CGACTCTGGCAAGTCGACCACCGTGAGTACTCCCGCCACCATGACCGCCTTATCTCGGTTGCATTACCCCGCCATGACCAGCGCGGGGTATTCC-TATTACTGCTTACTGACATTCATCAATAGACTGGTCACTTGATCTACCAGTGCGGTGGTATCGACAAGCGAACCATCGAGAAGTTCGAGAAGGTTGGT-CCTCTTTTTCCGATTTTATCCTC--GATCGTCGGTCGATTC--CCACGTCGCCGGTCCTGC---ACCCG----ACGCACAT-TCT----CACCCC-------TC------GATCAAAAT-TTCC-----ACACTGC---AAT-------TTTTT-TGGTGGGGCGAA-TTTT-ACCCCTCCACACATTTGTGGTTG----AAATTTGCCCCGCCCCACCCTAGCA---TCTCAACCACCAAC--TCC-AGCCTCGTCA----CATACT--TTGCACAGAATACTGACAACGTCGCCTTACAGGAAGCCGCTGAGCTCGGCAAGGGTTCCT------TCAAGTATGCCTGGGTTCTTGACAAGCTCAAGGCTGAGCGTGAGCGTGGTATCACCATCGATATCGCCCTCTGGAA---GTTCGAGACTCCCCGCTACTTCGTCACCGTCATTGGTAAGTCGCAGCTG--TCCATTTACCTTGACCTGCTTGAACTTGTCCTAACTATTTGCCCACAGACGCTCCCGGACATCGTGATTT-CATCAAGNNNNNNNNNNNNNNNNNNNNNNNNNNNNNNNNNNNNNNNNNNNNNNNNNNNNNNNNNNNNNNNNNNNNNNNNNNNNNNNNNNNN
>ATCC56429
CGCTGCTGGTACTGGTGAGTTCGAGGCTGGTATCTCCAAGGATGGCCAGACTCGTGAGCACGCTTTGCTCGCTTACACCCTAGGTGTCAAGCAGCTCATCGTTGCCATCAACAAGATGGACACCACCAAGTGGTCCGAGGCCCGTTACCAGGAAATTATCAAGGAGACTTCCAACTTCATCAAGAAGGTCGGCTACAACCCCAAGACTGTCGCCTTCGTCCCCATCTCCGGTTTCAACGGTGACAACATG-TTGGCCGCCTC-----CACCAACTGCCCCTGGTACAAG------GGTTGGGAGAAGGAGACCAAGGCT---GGCAAGTCC---ACCGGAAAGACCTTGCTCGAGGCCATTGACTCCATTGAGCCCCCCAAGCGTCCCACCGACAAGCCCCTCCGCCTTCCCCTCCAGGATGTGTACAAGATTGGTGGTATTGGAACTGTTCCTGTCGGCCGTATCGAGACTGGTGTGCTTAAGCCAGGTATGGTCGTCACCTTCGCTCCTGCCAACGTCACCACTGAAGTCAAGTCCGTTGAAATGCACCACGAGCAGCTCACTGAGGGCAACCCTGGTGACAACGTCGGCTTCAACGTGAAGAACGTCTCCGTCAAGGATATCCGCCGTGGCAACGTTTGTGGTGACTCCAAGAACGACCCCCCCATGGGTGCCGCTTCTTTTGATGCCCAGGTCATCGTTCTCAACCAC-CCCGGTCAGGTCGGTGCTGGTTACGCTCCCGTCCTCGATTGCCACACCGCCCACATTGC--CTGCAAGTTTGCCGAGATTCG-CGAGAAGATTGACCGACGTACCGGTA
>CBS405.97
NNNNNNNNNNNNNNNNNNNNNNNNNNNNNNNNNNNNNNNNNNNNNNNNNNNNNNNNNNNNNNNNNNNNNNNNNNNNNNNNNNNNNNNNNNNNNNNNNNNNNNNNNNNNNNNNNNNNNNNNNNNNNNNNNNNNNNNNNNNNNNNNNNNNNNNNNNNNNNNNNNNNNNNNNATCGAGAAGTTCGAGAAGGTTAGT-CTACTTTCC------CTTCGATC--GCGCGTCC-----TTT--GCCCATCGAT-TCTCCATACGACTCG----AAACGTGCCCGC----TACCCC-------GCTCGA--GACCAAAAATTTTGC---GATATGACCGTAAT-------TTTTTTTGGTGGGGCA----TTT-ACCCCGCCACTCGAGCGATGC------GCGTTTCTGCCCTCCCATTGCCACAA---CCTTCTGAGC----------GCATCGTCA----CGTG----TTAAGCAGT-CACTAATTATTCGAC--AATAGGAAGCCGCTGAGCTCGGTAAGGGTTCCT------TCAAGTACGCCTGGGTTCTTGACAAGCTCAAGGCCGAGCGTGAGCGTGGTATCACCATCGATATTGCTCTCTGGAA---GTTCGAGACTCCTCGCTACTATGTCACCGTCATTGGTATGTTGT---CA--CTCAT--GCCTCGTTCTCCCTTCATTCGTACTAAC--ATATCACTCAGACGCTCCCGGTCATCGTGACTTTCATCAAGAACATGNNNNNNNNNNNNNNNNNNNNNNNNNNNNNNNNNNNNNNNNNNNNNNNNNNNNNNNNNNNNNNNNNNNNNNNNNNNNNN
>AFTOLID1287
TGCCGCTGGTACTGGTGAGTTCGAGGCTGGTATCTCCAAGGATGGCCAGACCCGTGAGCACGCTCTGCTCGCNTACACCCTCGGTGTCAAGCAGCTCATCGTTGCCATCAACAAGATGGACACCACCCAGTGGTCCCAGTCTCGTTTCGAGGAGATCATCAAGGAGACCAAGAACTTCATCAAGAAGGTCGGCTACAACCCCGCTTCCGTCGCTTTCGTCCCCATCTCCGGCTTCAACGGCGACAACATG-CTTGAGCCCTC-----CGCCAACTGCCCCTGGTACAAG------GGTTGGGAGAAGGAGACCAAGGCC---GGCAAGTCC---ACTGGCAAGACCCTCCTCGAGGCCATCGACGCCATTGAGCCCCCCAAGCGTCCCACCGACAAGCCCCTCCGTCTTCCCCTCCAGGATGTCTACAAGATCGGTGGTATCGGCACAGTGCCCGTCGGCCGTATCGAGACTGGTATCCTCAAGCCCGGTATGGTCGTTACCTTCGCTCCTTCCAACGTCACCACTGAAGTCAAGTCCGTCGAGATGCACCACGAGCAGCTTGTTCAGGGTGTCCCCGGTGACAACGTCGGCTTCAACGTGAAGAACGTTTCCGTCAAGGATATCCGCCGTGGTAACGTTGCCGGTGACTCCAAGAACGACCCCCCTGTCGGCGCTGCCTCTTTCACCGCCCAGGTCATCGTCCTTAACCAC-CCCGGCCAGGTCGGTGCCGGCTACGCCCCCGTCCTCGATTGCCACACTGCCCACATTGC--CTGCAAGTTCGCCGAGCTCCT-CGAGAAGATCGATCGCCGTACTGGTA
>ATCC36093
CGCTGCCGGTACTGGTGAGTTCGAGGCTGGTATCTCCAAGAGTGGCCAGACTCGTGAGCACGCTCTGCTCGCCTACACCCTCGGTGTCAAGCAGATCATTGTTGCCATCAACAAGATGGACACTGCCAACTGGGCCGAGGCTCGTTTCAACGAAATCATCAAGGAGACTTCCAACTTCATCAAGAAGGTCGGCTACAACCCCAAGACTGTTGCCTTCGTCCCCATCTCTGGTTTCCATGGCGACAACATG-CTTGCCCCCAC-----TGCCAACGCTCCCTGGTACAAG------GGTTGGGAGAAGGAGACCAAGGCT---GGCAAGTCT---TCCGGCAAGACCCTCCTCGAGGCCATTGACTCCATCGAGGCCCCCAAGCGTCCCTCCGACAAGCCCCTCCGTCTTCCCCTCCAGGATGTCTACAAGATTGGTGGTATTGGAACAGTTCCTGTCGGCCGTATCGAGACCGGTGTCATCAAGCCCGGTATGGTCGTTACCTTCGCTCCTTCCAACGTCACCACTGAAGTCAAGTCCGTTGAGATGCACCACGAGCAGCTCACCGAGGGCCTCCCCGGTGACAACGTCGGATTCAACGTGAAGAACGTTTCCGTCAAGGATATCCGTCGTGGCAACGTCGCCTCCGACTCCAAGAACGACCCCGCCATGGCCGCTGCTTCCTTCAACGCCCAGGTCATCGTTCTCAACCAC-CCTGGTCAGGTCGGTGCCGGTTACGCCCCCGTCCTCGACTGCCACACTGCCCACATCGC--CTGCAAGTTCTCTGAGCTCCT-CGAGAAGATTGACCGTCGTACCGGTA
>ATCC208838
CGCTGCCGGTACTGGTGAGTTCGAGGCTGGTATCTCCAAGGATGGCCAGACCCGTGAGCACGCTCTGCTCGCCTACACCCTGGGTGTCAAGCAGCTCATCGTCGCCATCAACAAGATGGACACTGCCAACTGGGCCGAGGCTCGTTACCAGGAAATCATCAAGGAGACCTCCAACTTCATCAAGAAGGTCGGCTTCAACCCCAAGGCTGTTGCTTTCGTCCCCATCTCCGGCTTCAACGGTGACAACATG-CTTGCCCCCTC-----CACCAACTGCCCCTGGTACAAG------GGCTGGGAGAAGGAGACCAAGGCT---GGCAAGTCC---ACCGGTAAGACCCTTCTCGAGGCTATCGACTCCATCGAGCCTCCCAAGCGTCCCACGGACAAGCCTCTCCGTCTTCCCCTCCAGGACGTGTACAAGATTGGCGGTATTGGAACAGTTCCCGTCGGCCGTATCGAGACTGGTGTCCTCAAGCCCGGTATGGTCGTTACCTTTGCTCCCTCCAACGTCACCACTGAAGTCAAGTCCGTCGAGATGCACCACGAGCAGCTCGCCGAGGGCCAGCCCGGTGACAACGTTGGATTCAACGTGAAGAACGTTTCCGTCAAGGAAATCCGCCGTGGTAACGTTGCCGGTGACTCCAAGAACGACCCCCCCAAGGGCGCCGCTTCTTTCACCGCCCAGGTCATCGTCATGAACCAC-CCCGGCCAGGTCGGTGCCGGCTACGCCCCCGTCCTCGACTGCCACACTGCCCACATTGC--CTGCAAGTTCGCCGAGCTCCA-GGAGAAGATTGACCGCCGTACCGGTA
>GJS92101
CGCTGCCGGTACTGGTGAGTTCGAGGCTGGTATCTCCAAGGATGGCCAGACTCGTGAGCACGCCCTGCTCGCCTACACCCTCGGTGTCAAGCAGATCATCGTCGCCATCAACAAGATGGACACTGCTCAGTGGGCCGAGGCTCGCTTCAACGAAATCATCAAGGAGACGTCCAACTTCATCAAGAAGGTCGGCTACAACCCCAAGACTGTTGCTTTCGTCCCCATCTCCGGTTTCCACGGCGACAACATG-CTTGCCCCCAC-----CACCAACGCTCCCTGGTACAAG------GGCTGGGAGAAGGAGACCAAGGGC---GGCAAGTCC---TCCGGCAAGACCCTCCTCGAGGCCATTGACTCCATCGAGGCCCCCAAGCGCCCCGTCGACAAGCCTCTCCGTCTTCCCCTCCAGAATGTGTACAAGATTGGCGGTATCGGCACGGTCCCTGTCGGCCGTATCGAGACTGGTGTCATCAAGCCCGGCATGGTCGTCACCTTTGCCCCCTCCAACGTCACCACTGAAGTCAAGTCGGTCGAGATGCACCACGAGCAGCTCACCGAGGGTGTCCCCGGCGACAACGTTGGCTTCAACGTGAAGAACGTCTCCGTCAAGGACATTCGACGTGGCAACGTCGCCTCCGACTCCAAGAACGACCCCGCTATGGCTGCCGCCTCTTTCAACGCCCAGGTCATTGTTCTCAACCAC-CCTGGCCAGGTCGGTGCCGGCTACGCTCCCGTCCTCGACTGCCACACCGCCCACATTGC--CTGCAAGTTCTCCGAGCTCCT-CGAGAAGATTGACCGCCGTACCGGTA
>AFTOLID52
CGCTGCCGGTACTGGTGAGTTCGAGGCTGGTATCTCCAAGGATGGCCAGACTCGTGAGCACGCTCTGCTCGCCTACACCCTTGGTGTCAAGCAGCTCATCGTCGCCATCAACAAGATGGACACTGCCAACTGGGCTGAGGCTCGTTACCAGGAGATCATCAAGGAGACCTCCAACTTCATCAAGAAGGTCGGCTACAACCCCAAGAGTGTCGCTTTCGTCCCCATCTCTGGCTTCAACGGTGACAACATG-TTGGCTACCTC-----CACCAACTGCCCCTGGTACAAG------GGCTGGGAGAAGGAGACCAAGGCT---GGCAAGTCC---ACCGGTAAGACTCTTCTCGAGGCTATCGACTCCATCGAGGCCCCCAAGCGTCCCTCCGACAAGCCCCTCCGTCTTCCCCTTCAGGACGTGTACAAGATCGGTGGTATCGGAACGGTCCCTGTCGGCCGTATCGAGACTGGTGTCCTCAAGCCCGGTATGGTCGTTACCTTCGCTCCCTCCAACGTCACCACTGAAGTCAAGTCCGTTGAGATGCACCACGAGCAGCTCACTGAGGGCCACCCCGGTGACAACGTTGGTTTCAACGTGAAGAACGTCTCTGTCAAGGAAATCCGTCGTGGAAACGTTGCCGGTGACTCCAAGAACGACCCCCCTATGGCTGCTGCTTCTTTCACCGCCCAGGTTATTGTCATGAACCAC-CCCGGTCAGGTCGGTGCCGGCTACGCCCCCGTCCTCGACTGCCACACTGCCCACATTGC--CTGCAAGTTCGCCGAGCTCCA-GGAGAAGATCGACCGCCGTACCGGTA
>BCC8237
NNNNNNNNNNNNNNNNNNNNNNNNNNNNNNNNNNNNNNNNNNNNNNNNNNNNNNNNNNNNNNNNNNNNNNGCCTACACCCTTGGTGTCAAGCAGCTCATCGTCGCTATTAACAAGATGGACACCACCAAGTGGTCCGAGGCCCGCTACCAGGAAATAATCAAGGAGACCTCCAACTTCATCAAGAAGGTCGGCTATAACCCCAAGACTGTCGCCTTCGTCCCCATCTCTGGCTTCCACGGTGACAACATG-TTGCAACCCTC-----CACCAACGCCCCCTGGTACAAG------GGTTGGGAGAAGGAGACCAAGGCT---GGCAAGTCC---ACTGGCAAGACTCTCCTCGAAGCCATTGACTCGATTGAACCCCCCAAGCGTCCCACGGACAAGCCTCTCCGTCTTCCTCTCCAGGACGTGTACAAGATTGGCGGTATTGGAACTGTCCCCGTCGGCCGTATCGAGACTGGTGTTCTGAAGCCTGGTATGGTCGTCACCTTCGCTCCCTCCAATGTCACCACCGAAGTCAAGTCTGTCGAAATGCACCACGAACAGCTCACCGAGGGTCAGCCTGGTGACAACGTTGGTTTCAACGTCAAGAACGTGTCCGTCAAGGACATTCGCCGTGGTAACGTTGCCGGTGACTCCAAGAATGACCCTCCCCAGGGCGCCGCCTCCTTCGACGCCCAGGTCATCGTCCTTAACCAC-CCTGGTCAGGTTGGTGCCGGTTACGCTCCTGTCTTGGACTGCCACACCGCGCATATTGC--CTGTAAATTCGCCGAGATCAA-GGAAAAGATCGACCGACGTACCGGCA
>ATCC76479
CGCTGCCGGTACTGGTGAGTTCGAGGCTGGTATCTCCAAGGATGGCCAGACCCGTGAGCACGCTCTGCTCGCCTACACTCTGGGTGTTAAGCAGCTCATCGTTGCCATCAACAAGATGGACACCGCCAACTGGGCCGAGGCTCGTTACCAGGAAATCATCAAGGAGACTTCCAACTTCATCAAGAAGGTCGGCTTCAACCCCAAGACCGTCGCCTTCGTCCCCATCTCTGGCTTCAACGGTGACAACATG-CTTGCTGCCTC-----CACCAACTGCCCCTGGTACAAG------GGTTGGGAGAAGGAGACCAAGGCT---GGCAAGACC---ACCGGAAAGACCCTTCTCGAGGCCATTGACTCCATTGAGCCCCCCAAGCGTCCCACGGACAAGCCTCTCCGTCTTCCCCTTCAGGATGTCTACAAGATCGGCGGTATTGGAACAGTTCCCGTCGGCCGTATCGAGACTGGTGTCCTCAAGCCCGGTATGGTCGTTACCTTCGCTCCCGCCAACGTCACCACTGAAGTCAAGTCCGTTGAGATGCACCACGAGCAGCTCCAGGAGGGTCTGCCCGGTGACAACGTCGGCTTCAACGTGAAGAACGTTTCCGTCAAGGAAATCCGCCGTGGTAACGTTGCTGGTGACTCCAAGAACGACCCCCCTCTGGGTGCCGCTTCCTTCAACGCCCAGGTCATCGTCATGAACCAC-CCTGGCCAGGTCGGTGCCGGATACGCTCCCGTCCTCGATTGCCACACTGCCCACATTGC--CTGCAAGTTCGCCGAGCTCAT-CGAGAAGATTGACCGCCGTACCGGTA
>CBS402.78
TGCCGCCGGTACTGGTGAGTTCGAGGCTGGTATCTCCAAGGATGGCCAGACTCGTGAGCACGCTCTCCTCGCCTTCACCCTCGGTGTCAAGCAGCTCATCGTTGCCATCAACAAGATGGACACTGCTCAGTGGGCCGAGGCTCGTTACCAGGAAATCATCAAGGAGACTTCCTCTTTCATCAAGAAGGTCGGCTACAACCCCAAGACTGTTGCCTTCGTCCCCATCTCTGGTTTCAACGGCGACAACATG-CTTACTGCCTC-----CACCAACTGCCCCTGGTACAAG------GGTTGGGAGAAGGAGACCAAGGCT---GGCAAGTCC---ACTGGCAAGACCCTCCTCGAGGCCATCGACGCCATCGAGCCCCCCAAGCGTCCCCTCGACAAGCCCCTCCGTCTTCCCCTTCAGGATGTCTACAAGATCGGTGGTATCGGAACGGTGCCCGTCGGTCGTGTCGAGACTGGTGTCATCAAGCCCGGTATGGTCGTCACCTTCGCCCCCGCTGGTGTCACCACTGAAGTCAAGTCCGTCGAGATGCACCACGAGCAGCTGCCCGAGGGTGTTCCCGGTGACAACGTCGGCTTCAACGTGAAGAACGTTTCCGTCAAGGAAATCCNNNNNNNNNNNNNNNNNNNNGACTCCAAGAACGACCCCCCCAAGGCCTCCGCTTCCTTCAACGCCCAGGTTATTGTCATCAACCAC-CCTGGCCAGATTGGTAACGGTTACGCCCCCGTTCTCGATTGCCACACTGCCCACATTGC--TTGCAAGTTCTCCGAGCTCCT-CGAGAAGATCGACCGCCGTACTGGTA
>CBS101247
TGCCGCCGGTACTGGTGAGTTCGAGGCTGGTATCTCCAAGGATGGCCAGACCCGTGAGCACGCCCTCCTCGCCTTCACCCTCGGTGTCAAGCAGCTCATTGTTGCCATCAACAAGATGGACACTGCTCAGTGGGCCGAGGCTCGTTACCAGGAAATCATCAAGGAGACCTCCAGCTTCATCAAGAAGGTCGGCTACAACCCCAAGACTGTTGCCTTTGTCCCCATCTCTGGTTTCAACGGCGACAACATG-CTCGCTCCCTC-----CACCAACTGTCCCTGGTACAAG------GGTTGGGAGAAGGAGACCAAGGCT---GGCAAGGCC---ACTGGCAAGACCCTCCTCGAGGCCATCGACGCCATTGAGCCCCCCAAGCGTCCCACCGACAAGCCACTGCGTCTTCCCCTTCAGGATGTCTACAAGATTGGTGGTATCGGAACGGTTCCCGTCGGTCGTGTCGAGACTGGTATCATCAAGCCCGGCATGGTCGTCACCTTCGCCCCCGCTGGTGTCACCACTGAAGTCAAGTCCGTCGAGATGCACCACGAGCAGCTGCCCGAGGGTGTTCCCGGTGACAACGTCGGCTTCAACGTGAAGAACGTTTCCGTCAAGGAAATCCGTCGTGGTAACGTCGCTGGTGACTCCAAGAACGACCCCCCCAAGGGCTCCGCTTCCTTCAACGCCCAGGTCATTGTCATCAACCAC-CCTGGCCAGATTGGCAACGGTTACGCCCCGGTCCTCGATTGCCACACTGCCCACATTGC--TTGCAAGTTCTCTGAGCTCCT-CGAGAAGATCGACCGCCGTACTGGTA
>CBS367.86
TGCCGCCGGTACTGGTGAGTTCGAGGCTGGTATCTCCAAGGATGGCCAGACCCGTGAGCACGCTCTTCTCGCCTACACCCTGGGTGTCAAGCAGCTCATTGTCGCCATCAACAAGATGGACACTGCTCAGTGGGCCCAGGCTCGTTACGAGGAAATCATCAAGGAGACCTCCAACTTCATCAAGAAGGTCGGCTACAACCCCAAGACTGTTGCCTTCGTCCCCATCTCTGGTTTCAACGGTGACAACATG-CTTGAGGCTTC-----CAAGAACTGCCCCTGGTACAAG------GGTTGGGAGAAGGAGACCAAGGCT---GGCAAGTCC---ACCGGCAAGACCCTCCTTGAGGCCATCGACTCCATCGAGGCCCCCAAGCGTCCTGTCGACAAGGCTCTCCGTCTTCCCCTTCAGGATGTCTACAAGATCGGTGGTATCGGAACGGTGCCCGTCGGCCGTGTCGAGACCGGTGTCATCAAGCCCGGCATGGTCGTCACCTTCGCTCCCTCCAACGTCACCACTGAAGTCAAGTCCGTTGAGATGCACCACGAGCAGCTTACCGAGGGTGTCCCCGGTGACAACGTCGGCTTCAACGTGAAGAACGTTTCCGTCAAGGAAATCCGTCGTGGTAACGTCGCTGGTGACTCCAAGAACGACCCCCCCATGGGTGCCGCCTCTTTCCAGGCCCAGGTCATTGTCATCAACCAC-CCTGGCCAGATCGGTAACGGTTACGCCCCCGTTCTCGACTGCCACACTGCCCACATTGC--CTGCAAGTTCGCCGAGCTCCA-GGAGAAGATCGACCGTCGTACCGGTA
>CBS891.72
CGCTGCCGGTACTGGTGAGTTCGAGGCTGGTATCTCCAAGGATGGCCAGACTCGTGAGCACGCTCTGCTCGCCTACACCCTCGGTGTCAAGCAGCTCATGGTTGCCATCAACAAGATGGACACCGCCAAGTGGGCCCAGGCTCGTTATGAGGAAATCATCAAGAAGACTTCCAACTTCATCAAGAAGGTCGGCTACAACCCCAAGACTGTTGCCTTCGTCCCCATCTCTGGTTTCAACGGTGACAACATG-TTGGCCCCCTC-----CACCAACTGCCCCTGGTACAAG------GGTTGGGAGAAGGAGACCAAGGCT---GGCAAGTCC---ACCGGAAAGACCCTTCTTGAGGCCATTGACTCCATTGAGCCCCCCAAGCGTCCTACCGACAAGCCCCTCCGTCTTCCCCTCCAGGATGTGTACAAGATTGGCGGTATTGGAACTGTTCCCGTCGGCCGTATCGAGACTGGTGTCCTCAAGCCCGGTATGGTCGTTACCTTCGCTCCCGCTGGCGTCACCACTGAAGTCAAGTCCGTTGAGATGCACCACGAGCAGCTCACCGAGGGTGTCCCCGGTGACAACGTCGGATTCAACGTGAAGAACGTTTCCGTCAAGGAAATCCGCCGTGGTAACGTTGCTGGTGACTCCAAGAACGACCCCCCTATGGGTGCCGCTTCTTTCGATGCCCAGGTCATCGTTCTCAACCAC-CCCGGTCAGGTCGGTGCTGGATACGCTCCCGTCCTCGATTGCCACACCGCCCACATTGC--TTGCAAGTTCTCTGAGATCAA-GGAGAAGATTGACCGACGTACTGGTA
>IMI158855
TGCCGCCGGTACTGGTGAGTTCGAGGCTGGTATCTCCAAGGATGGCCAGACTCGTGAGCACGCCCTGCTCGCCTACACCCTCGGTGTCCGACAGCTCATTGTCGCCATCAACAAGATGGACACCACCAACTGGTCTGAGGCCCGTTTCACTGAGATCATCAAGGAGACCTCCAACTTCATCAAGAAGGTTGGCTACAACCCCAAGACCGTTGCCTTCGTCCCCATCTCTGGCTTCAACGGCGACAACATG-CTGGAGGCCTC-----CCCCAACTGCCCCTGGTACAAG------GGCTGGGAGAAGGAGACCAAGGCT---GGCAAGTCC---ACTGGCAAGACTCTCCTCGAGGCCATCGACGCCATCGAGCCCCCCAAGCGTCCCACAGACAAGCCCCTCCGTCTTCCCCTCCAGGATGTTTACAAGATCGGCGGTATTGGCACAGTTCCCGTCGGCCGTATCGAGACTGGTATCCTCAAGCCCGGTATGGTCGTTACCTTCGCCCCCGCCAACGTCACCACTGAAGTCAAGTCCGTCGAGATGCACCACGAGCAGCTCACTGAGGGTGTTCCCGGTGACAACGTTGGTTTCAACGTCAAGAACGTCTCCGTCAAGGAGATTCGCCGTGGCAACGTCGCTGGTGACACCAAGAACGACCCCCCTCTGGGCGCCGCCTCTTTCCAGGCCCAGGTTATCGTCCTGAACCAC-CCCGGTCAGGTCGGTGCTGGTTACGCCCCCGTTCTCGACTGCCACACTGCCCACATTGC--CTGCAAGTTCGCCGAGATCCA-GGAGAAGATCGACCGCCGTACCGGCA
>ATCC16297
TGCCGCCGGTACTGGTGAGTTCGAGGCTGGTATCTCCAAGGATGGCCAGACTCGTGAGCACGCTCTGCTCGCCTACACCCTCGGTGTCCGACAGCTCATTGTCGCCATCAACAAGATGGACACCACCAACTGGTCTGAGGCCCGTTTCCAGGAGATCATCAAGGAGACCTCCAACTTCATCAAGAAGGTCGGCTACAACCCCAAGACCGTCGCTTTCGTCCCCATCTCCGGCTTCAACGGCGACAACATG-CTTGAGGCCTC-----CCCCAACTGCCCCTGGTACAAG------GGCTGGGAGAAGGAGACCAAGGCC---GGCAAGTCC---TCTGGCAAGACCCTCCTCGAGGCCATCGACGCCATCGAGCCCCCCAAGCGTCCCACAGACAAGCCCCTCCGTCTTCCCCTCCAGGATGTCTACAAGATCGGTGGTATCGGCACAGTGCCCGTCGGCCGTATCGAGACTGGTATCCTGAAGCCCGGCATGGTCGTCACCTTCGCCCCCGCCAACGTCACCACTGAAGTCAAGTCCGTCGAGATGCACCACGAGCAGCTCGTCGAGGGTGTTCCCGGTGACAACGTTGGTTTCAACGTCAAGAACGTCTCCGTCAAGGAGATTCGCCGTGGCAACGTCGCCGGTGACACCAAGAACGACCCCCCTCTGGGTGCCGCTTCTTTCCAGGCTCAGGTCATTGTCCTGAACCAC-CCCGGCCAGGTCGGTGCTGGTTACGCTCCCGTCCTTGACTGCCACACTGCCCACATTGC--CTGCAAGTTCGCCGAGATCCA-GGAGAAGATTGACCGCCGTACTGGTA
>ATCC9095
TGCCGCCGGTACTGGTGAGTTCGAGGCTGGTATCTCCAAGGATGGCCAGACCCGTGAGCACGCTCTGCTCGCCTACACCCTCGGTGTCCGTCAGCTCATTGTTGCCATCAACAAGATGGACACCACCCAGTGGTCTGAGGCCCGTTTCCAGGAGATCATCAAGGAGACCTCCAACTTCATCAAGAAGGTCGGCTACAACCCCAAGACCGTTGCCTTCGTCCCCATCTCCGGTTTCCACGGCGACAACATG-CTGCAGGCCTC-----CACCAACTGCCCCTGGTACAAG------GGTTGGGAGAAGGAGACCAAGGCT---GGCAAGTCC---ACCGGCAAGACCCTCCTCGAGGCCATTGACGCCATTGAGCCCCCCAAGCGTCCCACAGACAAGCCCCTCCGTCTGCCCCTTCAGGATGTTTACAAGATCGGCGGTATTGGCACAGTGCCCGTCGGCCGTATCGAGACTGGTATCCTCAAGCCCGGTATGGTCGTTACCTTCGCTCCCTCCAACGTCACCACTGAAGTCAAGTCCGTTGAGATGCACCACGAGCAGCTCACCGAGGGTGTTCCCGGTGACAACGTTGGCTTCAACGTCAAGAACGTCTCCGTTAAGGAGATCCGTCGTGGCAACGTCGCTGGTGACACCAAGAACGACCCCCCCATGGGTGCCGCTTCTTTCGACGCCCAGGTCATTGTCCTGAACCAC-CCCGGTCAGGTCGGTGCTGGTTACGCTCCCGTCCTCGATTGCCACACTGCCCACATTGC--CTGCAAGTTCGCTGAGATCAA-GGAGAAGATCGACCGCCGAACTGGTA
>CBS125165
NNNNNNNNNNNNNNNNNNNNNNNNNNNNNNNNNNNNNNNNNNNNNNNNNNNNNNNNNNNNNNNNNNNNNNNNNNNNNNNNNNNNNNNNNNNNNNNNNNNNNNNNNNNNNNNNNNNNNNNNNNNNNNNNNNNNNNNNNNNNNNNNNNNNNNNNNNNNNNNNNNNNNNNNNNNNNNNAGTAGCTCCAATTCTCCTCTATCTTCCACCTTCATCGATATT--CGACTTCGTTCGTTTC--CAGCCGTCTCGTCCCCGAAAGCACAC----AG-CCCACCTTAC---CCCTCC-------CTTGGCTGCAACAAAAAA--TTC---TTTCCGACCCATTC-------TTTTGTTGATGGTGGGGTGTTGT-ACCCCGCCAGCGGACTTGCGCTCTTCTTGCCCTGCCCCACCGAATATTTCTCAA-CACCAAAAAACACA--CTG-CGAAATGCAT----TGTTCCGGTTGAATATCAAAGCTAACTATCTGCGCAATAGGAAGCCGCCGAGCTCGGAAAGGGTTCCT------TCAAGTATGCTTGGGTTCTTGACAAGCTAAAGGCCGAGCGTGAGCGTGGTATCACTATCGACATTGCTCTGTGGAA---GTTCGAGACTCCCCGCTACTATGTCACCGTCATTGGTATGTTCTGA------CACTCAGCTTCAT---TCCGAGCTATCCATTAAC----ATGCTTTAGATGCTCCCGGTCACCGTGACTT-CATCAAGAACATGATCACTGGTACTTCCCAGGCCGATTGCGCTATCCTCATTATCGCTGCCGGTACTGGTGAGTTCGAGGCTGGTATCTCC
>CBS125148
NNNNNNNNNNNNNNNNNNNNNNNNNNNNNNNNNNNNNNNNNNNNNNNNNNNNNNNNNNNNNNNNNNNNNNNNNNNNNNNNNNNNNNNNNNNNNNNNNNNNNNNNNNNNNNNNNNNNNNNNNNNNNNNNNNNNNNNNNNNNNNNNNNNNNNNNNNNNNNNNNNNNNNNNNNNNNNNNNNNNNNNNNNNNNNNNNNNNNNNNNNNNNNNNNNNNNNNNNNNNNNNNNNNNNNNNNNNNNNNNNNNNNNNNNNNNCGAAAGCACAC----AGACCCACCTTAC---CCCTCC-------CTTGGCCGCATCAAAAAAAATTC---TTTCCGACCCATTC-------TTTTGTTGATGGTGGGGTGTTGT-ACCCCGCCAGCCGACATGTGTTCATTTTGCCCTGCCCCACCGGATAGTTCTCAG-CACCAAAAA---CA--CTG-CCAATTGCGA----TGTCTCAGTTGAACATGAATGCTAATATTCTGCGCAACAGGAAGCCGCCGAGCTCGGAAAGGGTTCCT------TCAAGTACGCCTGGGTTCTTGACAAGCTAAAGGCCGAGCGTGAGCGTGGTATCACTATCGACATTGCTCTGTGGAA---GTTCGAGACTCCCCGCTACTATGTCACCGTCATTGGTATGTTCTGT------CGCCTAATTCCCT---CCCGAGTTGTT-ATTAAC----AAGCTGTAGATGCTCCCGGTCACCGTGACTT-CATCAAGAACATGATCACTGGTACTTCCCAGGCCGATTGCGCTATCCTCATTATCGCTGCCGGTACTGGTGAGTTCGAGGCTGGTATCTCC
>CBS151.29
CGACTCTGGCAAGTCGACCACTGTTAGTTTTCCC-CCACCGTGACCGGCTTATCTTGGCCGTGTCACCCCGCCACCTCCAGCGCGGGGTATTT--TGCAACT-CTTGCTGACAAGCATCAACAGACCGGTCACTTGATCTACCAGTGTGGTGGTATCGACAAGCGAACCATCGAGAAGTTCGAGAAGGTTGGT-CCTATTTCCCCGATTCTGCCCTC--CACGATCG-TCGATTC--CCACGAGTTCGCGTTTGC---ACCCT----ACACACGCATCT----CACCCC-------GC------GATCAAAAAATTTC-----ACACCTCTCAAAT-------TTTTTGTGGTGGGGCGGGCTTTT-ACCCCGCCGCACACCTGGCGTTG----GCATTTGCCCTGCCCCACCACAGCAAT-CCCTTGTCACCATC--TC--GTCATCGTCA----CATACTGTCTGAACACAATACTGACCGCGCTGTCTAATAGGAAGCTGCCGAGCTCGGCAAGGGTTCCT------TCAAGTATGCCTGGGTTCTTGACAAACTCAAGGCTGAGCGCGAGCGTGGTATCACCATCGACATTGCTCTGTGGAA---GTTCGAGACTCCCCGCTACTTTGTCACCGTCATTGGTATGTCACAACCG--CCAA---ACTTTGA---GACGAGGCGTATCCTAAC-ATCCTCCCACAGATGCACCCGGTCACCGTGACTT-CATCAAGNNNNNNNNNNNNNNNNNNNNNNNNNNNNNNNNNNNNNNNNNNNNNNNNNNNNNNNNNNNNNNNNNNNNNNNNNNNNNNNNNNNN
>CBS217.67
NNNNNNNNNNNNNNNNNNNNNNNNNNNNNNNNNNNNNNNNNNNNNNNNNNNNNNNNNNNNNNNNNNNNNNNNNNNNNNNNNNNNNNNNNNNNNNNNNNNNNNNNNNNNNNNNNNNNNNNNNNNNNNNNNNNNNNNNNNNNNNNNNNNNNNNNNNNNNNNNNNNNNNNNNNNNNNNNNNNNNNNNNNNNTTGGTTCCCATTTTCCCGATTCTGCCCTC--CACGATCG-TCGATTC--CTACGAGTCCGCGTTTGC---ACCCG----ACACACGCCTCT----CACCCC-------GC------GATCAAAAATTTTC-----ACACCTCCCAAATGGGGGTTTTTTTTTGGTGGGGCGGGCTTTTTACCCCGCCGCACACACGTCGTTGG---GAATTTGCCCTGCCCCACCATAGCAAC-ACCAAGTCACCGTC--TC--GTCATCGTCA----CATACT--TTGAAAACAATACTGACAGCACTGTCTAATAGGAAGCTGCCGAGCTCGGCAAGGGTTCCT------TCAAGTATGCCTGGGTTCTTGACAAGCTCAAGGCCGAGCGCGAGCGTGGTATCACCATCGACATTGCTCTGTGGAA---GTTCGAGACTCCCCGCTACTTTGTCACCGTCATTGGTAAGTCACAGACA--CCGCTCAATTACTCG-CGATGAAGAATATTCTAACATCCATCCC-CAGATGCCCCCGGCCACCGTGACTT-CATCAAGAACATGATTACTGGAACTTCCCAGGCCGATTGCGCTATTCTCATCATTGCCGCCGGTACTGGTGAGTTCGAGGCTGGTATCTCC
>CBS118984
NNNNNNNNNNNNNNNNNNNNNNNNNNNNNNNNNNNNNNNNNNNNNNNNNNNNNNNNNNNNNNNNNNNNNNNNNNNNNNNNNNNNNNNNNNNNNNNNNNNNNNNNNNNNNNNNNNNNNNNNNNNNNNNNNNNNNNNNNNNNNNNNNNNNNNNNNNNNNNNNNNNNNNNNNNNNNNNNNNNNNNNNNNNNTTGGT-TCCATTTCCCCGATTCTGCCCTC--CACGATCG-TCGATTG--CTACGAGTCCGCGTCTGC---ACCCG----ATACCCGTTTCT----CACCCC-------GC------GATCAAAAATTTTC-----ACACTTCCCAATT-------CTTTTTTGGTGGGGCGGGCTTTT-ACCCCGCCGCACACCTGTCGTTGG---AA-TTTGCCCATCCCCACCCCCACCAC-GGCAACATACCGTC--TC--GTCATC-TCA----CATACT--CTGCACACAATACTGACGATGCTGTCTTATAGGAAGCTGCCGAGCTCGGCAAGGGTTCCT------TCAAGTATGCCTGGGTTCTTGACAAGCTCAAGGCCGAGCGCGAGCGTGGTATCACCATCGATATCGCTCTGTGGAA---GTTCGAGACTCCCCGCTACTTCGTCACTGTCATTGGTAAGTCGCAA--A--CCGCCCAACCACCTG-GGATGAGACGTAAACTAACATCTGCCCTCAAGATGCCCCCGGTCACCGTGACTT-CATCAAGAACATGATTACTGGTACTTCCCAGGCCGATTGCGCTATTCTCATCATTGCCGCCGGTACTGGTGAGTTCGAGGCTGGTATCTCC
>CBS182.36
NNNNNNNNNNNNNNNNNNNNNNNNNNNNNNNNNNNNNNNNNNNNNNNNNNNNNNNNNNNNNNNNNNNNNNNNNNNNNNNNNNNNNNNNNNNNNNNNNNNNNNNNNNNNNNNNNNNNNNNNNNNNNNNNNNNNNNNNNNNNNNNNNNNNNNNNNNNNNNNNNNNNNNNNNNNNNNNNNNNNNNNNNNNNTTGGT-CCTATTTCCCCGATTCTGCCCTC--CACGATCG-TCGATTC--CCACGAGTTCGCGTTTGC---ACCCT----ACACACGCATCT----CACCCC-------GC------GATCAAAAAATTTC-----ACACCTCTCAAAT-------TTTTTGTGGTGGGGCGGGCTTTT-ACCCCGCCGCACACCTGGCGTTGG---CA-TTTGCCCTGCCCCACCACAGCAAT-CCCTTGTCACCATC--TC--GTCATCGTCA----CATACTGTCTGAACACAATACTGACCGCGCTGTCTAATAGGAAGCTGCCGAGCTCGGCAAGGGTTCCT------TCAAGTATGCCTGGGTTCTTGACAAACTCAAGGCTGAGCGCGAGCGTGGTATCACCATCGACATTGCTCTGTGGAA---GTTCGAGACTCCCCGCTACTTTGTCACCGTCATTGGTATGTCACA---A--CCGCCAAACT--TTG-AGACGAGGCGTATCCTAACATCCATCCCACAGATGCCCCCGGTCACCGTGACTT-CATCAAGAACATGATTACTGGTACTTCCCAGGCCGATTGCGCTATTCTCATCATTGCCGCCGGTACTGGTGAGTTCGAGGCTGGTATCTCC
>CBS560.74
TGCCGCTGGTACTGGTGAGTTCGAGGCTGGTATCTCCAAGGATGGCCAGACTCGTGAGCACGCTCTGCTCGCCTACACCCTGGGTGTCAAGCAGCTCATCGTCGCCATCAACAAGATGGACACCACCAAGTGGTCCGAGTCTCGTTTCCAGGAGATCATCAAGGAGACCACCTCCTTCATCAAGAAGGTCGGCTACAACCCCAAGACCGTCGCTTTCGTGCCCATCTCTGGTTTCAACGGCGACAACATG-TTGACCGCCTC-----CACCAACTGCCCCTGGTACAAG------GGCTGGGAGCGTGAGACCAAGCAG---GGCAAGTAC---TCCGGCAAGACCCTCCTCGAGGCCATCGACTCCATCGAGCCTCCCAAGCGTCCCTCCGACAAGCCCCTCCGTCTCCCTCTCCAGGATGTCTACAAGATCGGCGGTATTGGCACAGTTCCCGTCGGCCGTATCGAGACTGGTGTCATCAAGCCCGGTATGGTCGTTACCTTCGCTCCCTCCAACGTCACCACTGAAGTCAAGTCGGTCGAGATGCACCACGAGCAGCTCTCCGAGGGTGTCCCCGGTGACAACGTTGGCTTCAACGTGAAGAACGTCTCCGTTAAGGAGATTCGCCGTGGCAACGTCGCCGGTGACTCCAAGAACGACCCCCCTCTGGGCGCCGCCTCTTTCGATGCCCAGGTCATCGTTCTCAACCAC-CCTGGCCAGATTGGTGCCGGTTACGCTCCCGTCCTGGATTGCCACACCGCCCACATTGC--CTGCAAGTTCTCTGAGCTCAA-GGAGAAGATCGACCGCCGTACCGGTA
>EFCC10125
CGCTGCCGGCACTGGTGAGTTCGAGGCTGGTATCTCCAAGGATGGCCAGACTCGCGAGCACGCCCTGCTCGCCTACACCCTTGGTGTCAAGCAGCTCATCGTCGCTATCAACAAGATGGACACCACCAAGTGGTCTGAGGCCCGTTTCCAGGAAATCATCAAGGAGACTTCCAACTTCATCAAGAAGGTCGGCTACAACCCCAAGACCGTCGCCTTCGTCCCCATCTCCGGATTCAACGGCGACAACATG-CTTGCCCCCTC-----CACCAACTGCCCCTGGTACAAG------GGCTGGGAGAAGGAGACCAAGGCT---GGCAAGTCC---TCCGGCAAGACCCTGCTCGAGGCCATTGACTCTATCGAGCCACCCAAGCGTCCCGTCGACAAGCCTCTCCGCCTCCCCCTCCAGGATGTGTACAAGATTGGCGGTATCGGAACCGTTCCTGTCGGCCGTATCGAGACTGGTGTCATCAAGCCCGGTATGGTCGTCACCTTTGCTCCCTCCAACGTCACCACCGAAGTCAAGTCCGTGGAGATGCACCACGAGCAGCTCCAGGAGGGTCAGCCCGGCGACAACGTCGGCTTCAACGTGAAGAACGTTTCCGTCAAGGAAATCCGCCGTGGCAACGTCGCTGGTNNNNNNNNNNNNNNNNNNNNNNNNNNNNNNNNNNNNNNNNNNNNNNNNNNNNNNNNNNNNNNNNNNNNNNNNNNNNNNNNNNNNNNNNNNNNNNNNNNNNNNNNNNNNNNNNNNNNNNNNNNNNNNNNNNNNNNNNNNNNNNNNNNNNNNNNNNNNNNNNNNNNNNNNNNNNNNNN
>EFCC7287
CGCTGCCGGTACTGGTGAGTTCGAGGCTGGTATCTCCAAGGATGGCCAGACTCGTGAGCACGCCCTGCTTGCCTACACCCTCGGTGTGAAGCAGCTCATCGTTGCTATCAACAAGATGGACACCACCAAGTGGTCCGAGGCTCGCTTCCAGGAAATTATCAAGGAGACGTCCAACTTCATCAAGAAGGTCGGCTACAACCCCAAGACCGTCGCCTTTGTCCCCATCTCTGGCTTCAACGGCGACAACATG-ATTGATTCCTC-----CCCCAACTGCCCCTGGTACAAG------GGCTGGGAGAAGGAGATCAAGTCT---GGCAAGGTC---ACTGGTAAGACCCTGCTCGAGGCCATCGACTCCATCGAGCCTCCCAAGCGTCCCTCCGACAAGCCCCTGCGTCTGCCCCTCCAGGATGTGTACAAGATTGGCGGTATCGGAACAGTTCCCGTCGGCCGTGTCGAGACTGGTGTCATCAAGCCCGGCATGGTCGTCACCTTTGCTCCGGCCAACGTCACTACCGAAGTCAAGTCCGTCGAGATGCACCACGAGCAGCTCACCGAGGGTCTTCCTGGCGACAACGTCGGCTTCAACGTGAAGAACGTCTCCGTCAAGGAGATTCGCCGTGGCAACGTCGCTNNNNNNNNNNNNNNNNNNNNNNNNNNNNNNNNNNNNNNNNNNNNNNNNNNNNNNNNNNNNNNNNNNNNNNNNNNNNNNNNNNNNNNNNNNNNNNNNNNNNNNNNNNNNNNNNNNNNNNNNNNNNNNNNNNNNNNNNNNNNNNNNNNNNNNNNNNNNNNNNNNNNNNNNNNNNNNNNNNN
>OSC111000
CGCTGCCGGTACTGGTGAGTTCGAGGCTGGTATCTCCAAGGATGGCCAGACTCGTGAGCACGCTCTGCTTGCCTACACCCTGGGTGTCAAGCAGCTCATCGTCGCGATTAACAAGATGGACACCACCAAGTGGTCCGAGGCTCGTTTCCAGGAAATTATCAAGGAGACATCCAACTTCATCAAGAAGGTCGGCTACAACCCCAAAACTGTTGCCTTTGTTCCCATCTCTGGATTCAACGGCGACAACATG-ATTGAGCCCTC-----CAGCAACTGCCCCTGGTACAAG------GGCTGGGAGAAGGAGATCAAGTCT---GGCAAGGTC---ACCGGCAAGACTCTGCTCGAGGCCATCGACTCCATTGAGCCTCCCAAGCGTCCCTCCGACAAGCCCCTGCGTCTGCCCCTCCAGGATGTGTACAAGATCGGTGGCATCGGAACTGTCCCCGTCGGCCGTGTCGAGACCGGTGTCATCAAGCCCGGCATGGTCGTCACCTTTGCTCCGGCCAACGTCACCACCGAAGTCAAGTCAGTTGAGATGCACCACGAGCAGCTCACCGAGGGTCTCCCCGGCGACAACGTCGGCTTCAACGTGAAGAACGTCTCCGTCAAGGAGATTCGCCGTGGCAACGTCGCCGGTGACTCCAAGAACGACCCCCCTCTGGGTGCTGCCTCCTTCAACGCTCAGGTCATTGNTCTCAACCAC-CCCGGCCAGGTCGGCGCTGGTTACGCTCCCGTCCTTGACTGCCACACCGCCCACATTGC--TTGCAAGTTCTCTGAGCTCCT-GGAGAAGATCGACCGCCGTACCGGTA
>CBS110115
TGCCTCCGGTGTTGGTGAGTTCGAGGCTGGTATCTCCAAGGATGGCCAGACTCGTGAGCACGCTCTGCTCGCCTACACCCTGGGTGTTAAGCAGCTCATCGTCGCCATGAACAAGATGGACACTGTCAACTGGTCTGAGGATCGTTACAAGGAGATCAAGAAGAACACCACCGACTTCATCAAGAAGGTCGGCTACAACCCCAAGGCTGTTCCCTTCGTCCCCATCTCTGGTTTCCACGGCGACAACATGATTGAGAAGATCGAGGACGGCAAGGCCTCCTGGTACGACAAGACCGGCTGGGAGAAGGAGATCAAGTCC---GGCAAGGTC---ACTGGCTTCACCCTGCTTGAGGCCATTGACGCCATTGAGCCCCCCAAGCGTCCCACCGACAAGCCCCTCCGTCTTCCCCTCCAGGATGTCTACAAGATTGGCGGTATCGGCACGGTGCCCGTCGGCCGTATCGAGACTGGTATCCTTAAGCCTGGCATGGTTGTCACCTTCGCCCCCTCCAACGTCACCACTGAAGTCAAGTCTGTTGAGATGCACCACGAGCAGCTTACCGAGGGTGTCCCCGGTGACAACGTCGGCTTCAACGTGAAGAACGTCTCCGTCAAGGATATCCGCCGTGGTAACGTTGCCGGTGACTCCAAGAACGACCCTCCCCAGGGTGCTGCCTCCTTCAACGCTCAGGTCATCATCCTGAACCAC-CCTGGCCAGGTCGGTGCTGGTTACGCCCCCGTCCTTGACTGCCACACTGCCCACATTGC--CTGCAAGTTCGCCGAGATCCA-GGAGAAGATTGACCGCCGTACCGGCA
>LMM
TGCCGCTGGTACTGGTGAGTTCGAGGCTGGTATCTCCAAGGATGGCCAGACCCGTGAGCACGCTCTGCTCGCCTACACCCTCGGTGTTAAGCAGCTCATCGTTGCCATCAACAAGATGGACACTGCCAAGTGGGCCGAGTCTCGTTACCAGGAGATCATCAAGGAGACGACCAACTTCATCAAGAAGGTCGGCTACAACCCCAAGACTGTCGCTTTCGTTCCCATCTCCGGCTTCAACGGCGACAACATG-CTTCAGGTCTC-----CACCAACTGCCCCTGGTACAAG------GGCTGGGAGAAGGAGACCAAGGCT---GGCAAGTCC---TCCGGAAAGACCCTCCTCGAGGCCATTGACTCCATTGAGCCCCCCCGCCGTCCTACCGAGAAGCCCCTCCGTCTCCCTCTCCAGGATGTGTACAAGATTGGTGGCATTGGCACAGTTCCCGTCGGCCGTATCGAGACTGGTATCATCAAGCCCGGTATGGTCGTCACCTTCGCTCCCTCCAACGTCTCCACTGAAGTCAAGTCCGTCGAGATGCACCACGAGCAGCTCCAGCAGGGTCTGCCCGGTGACAACGTTGGATTCAACGTGAAGAACGTCTCCGTCAAGGAGATTCGCCGTGGCAACGTCGCCGGTGACTCCAAGAACGACCCCCCTCTGGGTGCCGCTTCTTTCGACGCCCAGGTCATTGTTCTCAACCAC-CCTGGCCAGATTGGTGCCGGTTACGCCCATNNNNNNNNNNNNNNNNNNNNNNNNNNNNNNNNNNNNNNNNNNNNNNNNNNNNNNNNNNNNNNNNNNNNNNNNNNNNNNN
>CBS346.85
CGCCGCCGGTACTGGTGAGTTCGAGGCTGGTATCTCCAAGGATGGCCAGACGCGTGAGCACGCTCTGCTTGCCTACACCCTCGGTGTCAAGCAGCTTATTGTTGCCATCAACAAGATGGACACTGCCAACTGGGCCGAGGCTCGTTACCAGGAAATCATCAAGGAGACCTCCGGCTTCATCAAGAAGGTCGGCTACAACCCCAAGAATGTTGCCTTCGTCCCCATCTCGGGCTTCCACGGCGACAACATG-ATTCACCCCAC-----CACCAACGCCCCTTGGTACAAG------GGTTGGGAGCGTGAGGGCAAGTCT---GGCAAGCTC---ACTGGCAAGACCATCCTCGAGGCCATTGACTCCATCGAGTCCCCCAAGCGTCCCTCCGACAAGCCCCTCCGCCTTCCTCTCCAGGATGTGTACAAGATTGGTGGTATCGGCACAGTCCCTGTCGGCCGTATCGAGACCGGTATCATCAAGCCCGGCATGGTCGTCACCTTCGCCCCCTCCAACGTCACCACTGAAGTCAAGTCGGTCGAGATGCACCACGAGCAGCTCACCGAGGGTCTCCCCGGTGACAACGTTGGTTTCAACGTGAAGAACGTCTCTGTCAAGGACATTCGCCGTGGCAACGTCGCCTCCGACTCCAAGAACGACCCCGCCCAGGGTGCCGCCTCTTTCAATGCCCAGGTCATTGTTCTCAACCAC-CCTGGTCAGGTCGGTGCTGGCTACGCCCCGGTTCTCGACTGCCACACTGCCCACATTGC--CTGCAAGTTTGCCGAGCTCAT-CGAGAAGATCGACCGCCGTACCGGCA
>GJS91164
CGCTGCCGGTACTGGTGAGTTCGAGGCTGGTATCTCCAAGGATGGCCAGACTCGCGAGCACGCTCTGCTTGCCTACACCCTCGGTGTCAAGCAGCTCATTGTTGCCATCAACAAGATGGACACTGCCAAATGGGCCGAGGCTCGTTACCAGGAAATCATCAAGGAGACCTCCAGCTTCATCAAGAAGGTCGGCTACAACCCCAAGACTGTTGCCTTCGTCCCTATCTCGGGCTTCCACGGCGACAACATG-ATTCACGCCAC-----CACCAACGCTCCCTGGTACAAG------GGTTGGGAGCGTGAGGCCAAGTCT---GGGAAGCTC---ACTGGCAAGACCATCCTCGAGGCCATTGACTCCATCGAGCCCCCCAAGCGTCCCTCCGACAAGCCCCTCCGCCTTCCTCTCCAGGATGTGTACAAGATCGGTGGTATCGGCACAGTCCCTGTCGGCCGTATCGAGACCGGTGTCATCAGGCCCGGCATGGTCGTCACCTTCGCCCCCGCCAACGTCACCACTGAAGTCAAGTCGGTCGAGATGCACCACGAGCAGCTCACCGAGGGTCTCCCCGGTGACAACGTTGGTTTCAACGTGAAGAACGTCTCTGTCAAGGACATTCGCCGTGGCAACGTCGCCTCCGACTCCAAGAACGACCCCGCCATGGGTGCCGCCTCTTTCAATGCCCAGGTCATTGTTCTCAACCAC-CCTGGTCAGGTCGGTGCTGGCTACGCCCCGGTCCTCGACTGCCACACTGCCCACATTGC--CTGCAAGTTTGCCGAGCTCAT-CGAGAAGATCGACCGCCGTACCGGCA
>EFCC6279
CGCTGCCGGCACTGGTGAGTTCGAGGCTGGTATCTCCAAGGATGGTCAGACCCGTGAGCACGCTTTGCTCGCCTACACCCTGGGTGTCAAGCAGCTCATCGTCGCCATCAACAAAATGGACACCACCAAGTGGTCTGAGGCCCGTTACCAAGAAATCATCAAGGAGACTTCCAACTTCATCAAGAAGGTCGGCTACAACCCCAAGTCTGTTGCCTTCGTCCCCATCTCTGGTTTCAACGGCGACAACATG-TTGGCTGCCTC-----TTCCAACTGCCCCTGGTACAAG------GGCTGGGAGAAGGAGACTAAGGCT---GGCAAATCC---ACCGGCAAGACCCTCCTTGAGGCCATTGACTCCATCGAGCCCCCCAAGCGTCCCACCGACAAGCCCCTCCGTCTCCCCTNNNNNNNNNNNNNNNNNNNNNNNNNNNNNNNNNNNNNNNNNNNNNNNNNNNNNNNNNNNGGTATCCTCAAGCCCGGTATGGTCGTTACCTTCGCTCCCTCCAACGTCACCACTGAAGTCAAGTCCGTTGAGATGCACCACGAGCAGCTCACTGAGGGCCAGCCCGGTGACAACGTTGGTTTCAACGTGAAGAACGTCTCCGTCAAGGATATCCGCCGTGGCAACGTTGCCGGTGACTCCAAGAACGACCCCCCTCAGGGTGCCGCTTCTTTCGATGCCCAGGTTATCGTTCTCAACCAC-CCCGGCCAGGTCGGTGCTGGTTACGCCCCCGTCCTCGACTGCCACACCGCCCACATTGC--TTGCAAGTTCTCTGAGATCAA-GGAGAAGATTGACCGCCGTACCGGTA
>CBS116.25
CGCTGCCGGTACTGGTGAGTTCGAGGCTGGTATCTCCAAGGATGGCCAGACCCGTGAGCACGCTCTGCTTGCTTTCACCCTCGGTGTCCGTCAGCTCATTGTTGCCATCAACAAGATGGACACCACCAAGTGGTCTGAGGCCCGTTACCAGGAAATCATCAAGGAGACTTCCTCTTTCGTCAAGAAGGTCGGCTACAACCCCAAGACCATTCCTTTCGTCCCCATCTCCGGTTTCAACGGTGACAACATG-CTTGAGCCCTC-----CACCAACTGCCCCTGGTACAAG------GGTTGGGAGAAGGAGGTCGGTGGC---AACAAGGTC---ACCGGCAAGACCCTTCTTGAGGCCATCGACGCCGTCGAGCCCCCCAAGCGTCCTTCCGACAAGCCCCTCCGTCTTCCCCTCCAGGATGTCTACAAGATCGGTGGTATCGGCACAGTTCCCGTCGGCCGTGTCGAGACTGGTGTCATCAAGCCCGGTATGGTCGTCACCTTCGCCCCTGCCAACGTCACCACTGAAGTCAAGTCCGTTGAGATGCACCACGAGCAGCTCCCCGAGGGTCTCCCCGGTGACAACGTTGGTTTCAACGTCAAGAACGTCTCCGTCAAGGATATCCGCCGTGGTAACGTTGCTGGTGACTCCAAGAACGACCCCCCCATGGGCTGCTCTTCTTTCACCGCTCAGGTCATTGTCATGAACCAC-CCTGGCCAGATCGGTAACGGTTACGCCCCCGTTCTTGATTGCCACACTGCCCACATTGC--CTGCAAGTTCGACACTCTCCT-CGAGAAGATCGATCGCCGTACCGGTA
>CBS101267
CGCTGCCGGTACTGGTGAGTTCGAGGCTGGTATCTCCAAGGATGGCCAGACCCGTGAGCACGCCCTGCTCGCCTACACCCTCGGTGTTAGACAGCTCATTGTCGCCATCAATAAGATGGACACTGCCAAGTGGTCCGAGGCCCGTTACCAGGAAATCATCAAGGAGACTTCCAACTTCGTCAAGAAGGTCGGATACAACCCCAAGACCATTCCTTTCGTCCCCATCTCCGGTTTCAACGGTGACAACATG-TTGTCTCCTTC-----CACCAACTGCCCCTGGTACAAG------GGATGGGAGAAGGAGGGCAAGGCC---GGTAAGGTC---ACCGGCAAGACCCTTCTCGAGGCCATCGACTCCGTCGAGCCCCCCACCCGTCCTTTCCAGAAGCCTCTCCGTCTTCCCCTCCAGGATGTCTACAAGATCGGTGGTATCGGCACAGTTCCCGTCGGTCGTGTCGAGACCGGTGTCATCAAGCCCGGTATGGTCGTTACCTTCGCCCCCGCCAACGTCACCACTGAAGTCAAGTCCGTCGAGATGCACCACGAGCAGCTCGCTGAGGGTGCCCCCGGTGACAACGTTGGTTTCAACGTCAAGAACGTCTCCGTCAAGGATATCCGTCGTGGTAACGTTGCCGGTGACTCCAAGAACGACCCCCCTCTAGGTTGCGCTTCCTTCAACGCCCAGGTCATCGTCATGAACCAC-CCTGGCCAGATCGGTGCTGGTTACGCTCCCGTCTTGGATTGCCACACTGCCCACATTGC--CTGCAAGTTCTCTGAGCTCCT-CGAGAAGATCGATCGCCGTACCGGTA
>CBS704.86
CGCTGCCGGTACTGGTGAGTTCGAGGCTGGTATTTCCAAGGATGGCCAGACTCGTGAGCACGCCCTGCTCGCCTACACCCTCGGTGTTAGACAGCTCATTGTCGCCATCAACAAGATGGACACTGCCAAGTGGTCCGAGGCCCGTTACCAGGAAATCATCAAGGAGACTTCCAACTTCGTCAAGAAGGTCGGATACAACCCCAAGACCATTCCTTTCGTCCCCATCTCCGGTTTCAACGGTGACAACATG-TTGTCTCCTTC-----CACCAACTGCCCCTGGTACAAG------GGATGGGAGAAGGAGGGTAAGGCC---GGTAAGGTC---ACCGGCAAGACCCTTCTTGAGGCCATCGACTCCGTCGAGCCCCCCACCCGTCCCTTCCAGAAGCCCCTCCGT------------------------------------------------GTCGGCCGTGTCGAGACCGGTGTCATCAAGCCCGGTATGGTCGTCACCTTCGCCCCCGCCAACGTCACCACTGAAGTCAAGTCCGTCGAGATGCACCACGAGCAGCTCGCTGAGGGTGCCCCCGGTGACAACGTTGGTTTCAACGTCAAGAACGTCTCCGTCAAGGATATCCGTCGTGGTAACGTTGCCGGTGACTCCAAGAACGACCCCCCTCTGGGCTGCGCTTCCTTCAACGCCCAGGTCATCGTCATGAACCAC-CCTGGTCAGATCGGTGCCGGTTACGCTCCCGTCCTCGATTGCCACACTGCTCACATTGC--CTGCAAGTTCTCTGAGCTCCT-CGAGAAGATCGATCGCCGTACCGGTA
>AFTOLID216
TGCCGCTGGTACTGGTGAGTTCGAGGCTGGTATCTCCAAGGATGGCCAGACTCGTGAGCACGCTCTTCTCGCCTACACCCTCGGTGTCAAGCAGCTCATCGTTGCCATCAACAAGATGGACACCACCCAGTGGTCCCAGGCTCGTTTCGAGGAGATCATCAAGGAGACCAAGAACTTCATCAAGAAGGTCGGCTACAACCCCGCCACCGTCGCTTTCGTCCCCATCTCCGGCTTCAACGGCGACAACATG-CTTGAGGCCTC-----CACCAACTGCCCCTGGTACAAG------GGTTGGGAGAAGGAGACCAAGGCC---GGCAAGTCC---ACTGGCAAGACCCTCCTCGAGGCCATCGACGCCATTGAGCAGCCCAAGCGCCCGACCGACAAGCCCCTCCGTCTTCCCCTTCAGGATGTCTACAAGATCGGCGGTATCGGCACAGTGCCCGTCGGCCGTATCGAGACTGGTATCCTCAAGCCCGGTATGGTCGTTACCTTCGCTCCTTCCAACGTCACCACTGAAGTCAAGTCCGTCGAGATGCACCACGAGCAGCTTGCTCAGGGTGTTCCCGGTGACAACGTCGGCTTCAACGTGAAGAACGTTTCCGTCAAGGATATCCGTCGTGGTAACGTTGCCGGTGACTCCAAGAACGACCCCCCTGTCGGCGCTGCCTCTTTCACCGCCCAGGTTATCGTCCTTAACCAC-CCCGGTCAGGTCGGTGCCGGCTACGCTCCCGTCCTCGATTGCCACACTGCCCACATTGC--CTGCAAGTTCGCCGAGCTCCT-CGAGAAGATCGATCGCCGTACTGGTA
>GJS82274
TGCTGCCGGTACTGGTGAGTTCGAGGCTGGTATCTCCAAGGATGGTCAGACTCGTGAGCACGCTCTGCTCGCCTACACCCTGGGTGTCAAGCAGCTCATTGTTGCCATCAACAAGATGGACACTGCCAACTGGGCCGAGGCTCGTTACCAGGAAATCATCAAGGAGACTTCCAACTTCATCAAGAAGGTCGGCTTCAACCCCAAGGCTGTTGCCTTCGTCCCCATCTCCGGTTTTAACGGAGACAACATG-TTGGCTGCCTC-----CTCCAACTGCCCCTGGTACAAG------GGTTGGGAGAGGGAGACCAAGGCT---GGCAAGTAC---AGCGGAAAGACCCTTCTCGAGGCCATTGACTCCATTGAGCCTCCCAGGCGTCCCACGGAGAAGCCCCTTCGTCTTCCCCTCCAGGATGTCTACAAGATCGGTGGTATCGGAACCGTACCTGTCGGCCGTATCGAGACTGGTGTCCTCAAGCCCGGTATGGTCGTTACCTTCGCTCCCGCCAACGTCACCACTGAAGTCAAGTCCGTTGAGATGCACCACGAGCAGCTCACCGAGGGTCTCCCCGGTGACAACGTCGGATTCAACGTGAAGAACGTTTCCGTCAAGGAAATCCGCCGTGGTAACGTNGCTGGTGACTCCAAGAACGACCCCCCCGTCGGTTGTGCCTCTTTCACCGCCCAGGTCATCGTCATGAACCAC-CCTGGCCAGGTCGGTGCCGGTTACGCTCCCGTCCTTGACTGCCACACCGCCCACATTGC--CTGCAAGTTCGCCGAGCTCCA-GGAGAAGATTGACCGTCGTACCGGTA
>CBS186.79
CGCTGCCGGTACTGGTGAGTTCGAGGCTGGTATCTCCAAGGATGGCCAGACCCGTGAGCACGCTCTGCTTGCCTACACCCTTGGTGTCAAGCAGCTCATCGTCGCCATCAACAAGATGGACACCACCAACTGGTCTGAGGCCCGTTTCCAGGAGATCATCAAGGAGACCTCCAACTTCATCAAGAAGGTCGGCTACAACCCCAAGACCGTTGCCTTCGTCCCCATCTCCGGCTTCCACGGTGACAACATG-CTTGCCCCCTC-----TGCCAACTGCGGCTGGTACAAG------GGCTGGGAGAAGGAGACCAAGGCC---GGCAAGTCC---TCTGGCAAGACCCTCCTTGAGGCCATCGACTCCATCGAGCCCCCCAAGCGTCCCACCGACAAGCCCCTCCGTCTTCCCTTCCAGGATGTCTACAAGATCGGTGGTATTGGCACAGTGCCCGTCGGCCGTATCGAGACTGGTGTCCTCAAGCCCGGTATGGTCGTTACCTTCGCTCCCTCCAACGTCACCACTGAAGTCAAGTCCGTTGAGATGCACCACGAGCAGCTCCCTGAGGGCAACCCTGGTGACAACGTCGGCTTCAACGTGAAGAACGTTTCCGTCAAGGAAATCCGTCGTGGTAACGTTGCCGGTGACTCCAAGAACGACCCCCCTATGGGTGCCGCCTCCTTCCAGGCCCAGGTCATCGTCCTGAACCAC-CCCGGTCAGGTCGGTGCTGGTTACGCCCCTGTTCTTGACTGCCACACTGCCCACATTGC--CTGCAAGTTCGCCGAGATCCA-GGAGAAGATCGACCGCCGAACTGGTA
>GJS92133
TGCCGCTGGTACTGGTGAGTTCGAGGCTGGTATCTCCAAGGATGGCCAGACTCGTGAGCATGCTCTGCTCGCCTACACCCTCGGTGTCAAGCAGCTCATCGTTGCCATCAACAAGATGGACACCACCAAGTGGTCCGAGGCCCGTTACCAGGAGATCATCAAGGAGACCTCCTCTTTCATCAAGAAGGTCGGCTACAACCCCAAGACCGTCGCTTTCGTCCCCATCTCCGGTTTCAACGGCGACAACATG-CTGTCTGCCTC-----CACCAACTGCCCCTGGTACAAG------GGATGGGAGAAGGAGACCAAGGCT---GGCAAGTCC---ACCGGCAAGACCCTCCTTGAGGCCATCGACTCCATCGAGCCCCCCAAGCGTCCTCTTGACAAGCCCCTCCGTCTTCCCCTCCAGGACGTCTACAAGATCGGTGGTATTGGCACAGTACCTGTCGGCCGTATCGAGACTGGTGTCCTTAAGCCCGGTATGGTCGTGACCTTCGCTCCTGCCAACGTCACCACTGAAGTCAAGTCCGTTGAGATGCACCACGAGCAGCTGCCCGAGGGTCTCCCCGGTGACAACGTTGGTTTCAACGTCAAGAACGTCTCCGTCAAGGACATTCGCCGTGGTAACGTCGCTTCCGACTCCAAGAACGACCCCGCTCTTGGTGCCGCTTCCTTCAACGCCCAGGTCATTGTCCTGAACCAC-CCCGGTCAGGTCGGTGCTGGTTACGCTCCCGTTCTGGACTGCCACACCGCCCACATTGC--CTGCAAGTTCTCCGAGATCCT-CGAGAAGATCGACCGCCGTACCGGTA
>CBS506.67
NNNNNNNNNNNNNNNNNNNNNNNNNNNNNNNNNNNNNNNNNNNNNNNNNNNNNNNNNNNNNNNNNNNNNNNNNNNNNNNNNNNNNNNNNNNNNNNNNNNNNNNNNNNNNNNNNNNNNNNNNNNNNNNNNNNNNNNNNNNNNNNNNNNNNNNNNNNNNNNNNNNNNNNNNATCGAGAAGTTCGAGAAGGTAAGC---TTTCTATTCATTTCTTATCAT--TATTTTCCCTCGTCCT--GGGC-----TGTTCCTCT----GACG----AGGCGCCTCTGGCCATTACCCC-------TCCGAC--GATAAAGCAAAATTT---TTTGTGGCCTTATC-------AATGGCCGGTGGGGC-----TTT-ACCCCGCC-TTCACTGCCTGCAAAG--TCACCGATGGCAGAGAGAACAAACAA---ACACGACACGAAT--TTTTATTACTGTCC----TAAACA----GAACGCT-TTTTGACTCAATTTGTTTATAGGAAGCCGCCGAACTTGGCAAGGGTTCCT------TCAAGTATGCCTGGGTTCTTGACAAGCTCAAGGCCGAGCGCGAGCGTGGTATCACCATTGATATCGCTCTCTGGAA---GTTCGAGACCCCCAGGTACTACGTCACCGTCATTGGTATGTCGCCTCCAGCCTGGTCCTCTCATTCGGTCTGAACAAAAGACTGAC--CTTATTTCTAGACGCCCCTGGTCACCGTGACTTTCATCAAGAACATGNNNNNNNNNNNNNNNNNNNNNNNNNNNNNNNNNNNNNNNNNNNNNNNNNNNNNNNNNNNNNNNNNNNNNNNNNNNNNN
>CBS363.97
NNNNNNNNNNNNNNNNNNNNNNNNNNNNNNNNNNNNNNNNNNNNNNNNNNNNNNNNNNNNNNNNNNNNNNNNNNNNNNNNNNNNNNNNNNNNNNNNNNNNNNNNNNNNNNNNNNNNNNNNNNNNNNNNNNNNNNNNNNNNNNNNNNNNNNNNNNNNNNNNNNNNNNNNNATCGAGAAGTTCGAGAAGGTAAGC---TTTTGATTCATTTCTT--CAT--CATTTTCCCTCGTCCT--GGGCGGTTCTATTCCTCT----GACG----AGGCGCCTCTGGCCATTACCCC-------TCCGGC--GATAGAGCAAATTTT---TTTGTGGCCTTATC-------AATGACCGGTGGGGC-----TTT-ACCCCGCC-TTCACTGCCAGCAA-G--TCACCGATGGCAGCGCGAGAGTGCAA---ACACGACACCAAT--TTT-ATTCTTGTCC----TCAACA----GTACATT-TTCTGACCGAATTGATTTATAGGAAGCCGCCGAACTCGGCAAGGGTTCCT------TCAAGTATGCGTGGGTTCTTGACAAGCTCAAGGCCGAGCGCGAGCGTGGTATCACTATTGATATCGCTCTCTGGAA---GTTCGAGACCCCCAAGTACTACGTCACCGTTATTGGTATGCCGCCTACAGCCTGATCCTCTCATTCGGTTTGAACAATCGACTGAC--TCTATCTCTAGACGCCCCTGGTCACCGTGACTTTCATCAAGAACATGNNNNNNNNNNNNNNNNNNNNNNNNNNNNNNNNNNNNNNNNNNNNNNNNNNNNNNNNNNNNNNNNNNNNNNNNNNNNNN
>GJS89127
CGCTGCCGGTACTGGTGAGTTCGAGGCTGGTATCTCCAAGGATGGCCAGACCCGTGAGCACGCTCTGCTCGCCTACACCCTGGGTGTCAAGCAGCTCATCGTTGCCATCAACAAGATGGACACTGCCAACTGGGCCGAGGCTCGTTACCTTGAGATCATCAAGGAGACCTCCAACTTCATCAAGAAGGTCGGCTTCAACCCCAAGACCGTTGCCTTTGTCCCCATCTCCGGCTTCAACGGCGACAACATG-TTGGCCGCCTC-----CTCCAACTGCCCCTGGTACAAG------GGCTGGGAGAAGGAGACCAAGGCT---GGCAAGTCC---ACCGGCAAGACCCTTCTCGAGGCCATTGACGCCATTGAGCCCCCCAAGCGTCCCACAGACAAGCCCCTCCGTCTGCCCCTTCAGGATGTTTACAAGATCGGTGGTATTGGAACAGTCCCTGTCGGCCGTATCGAGACTGGTATCCTCAAGCCCGGTATGGTCGTTACCTTCGCTCCCGCCAACGTCACCACTGAAGTCAAGTCCGTCGAGATGCACCACGAGCAGCTCGTTGAGGGTGTCCCCGGTGACAACGTTGGATTCAACGTCAAGAACGTCTCCGTCAAGGATATCCGCCGTGGAAACGTTGCCGGTGACTCCAAGAACGACCCTCCCATGGCTGCCGCTTCTTTCAACGCCCAGGTCATTGTCATGAACCAC-CCTGGCCAGGTCGGTGCCGGATACGCTCCCGTCCTCGATTGCCACACTGCCCACATTGC--CTGCAAGTTCTCTGAGCTCCT-CGAGAAGATCGATCGCCGTACCGGTA
