# Supplementary material for: ﻿Morphological and phylogenetic evidence reveals three new arthropod-associated species of Hypocreales (Clavicipitaceae, Bionectriaceae, and Myrotheciomycetaceae) from karst habitats in Guizhou, China
Source: MycoKeys. 2025 Oct 17;123:319–53. doi: 10.3897/mycokeys.123.164334 (PMC12552844; doi:10.3897/mycokeys.123.164334)
Supplement: Supplementary material 6 — Dataset 1 for analysis 1 [file mycokeys-123-319-s006.nxs]

#NEXUS
BEGIN DATA;
dimensions ntax=91 nchar=3233;
format missing=?
symbols="ABCDEFGHIKLMNPQRSTUVWXYZ"
interleave datatype=DNA gap= -;

matrix
AFTOLID1287  NNNNNNNNNNNNNNNNNNNNNNNNNNNNNNNNNNNNNNNNNNNNNNNNNN
AFTOLID187   NNNNNNNNNNNNNNNNNNNNNNNNNNNNNNNNNNNNNNNNNNNNNNNNNN
AFTOLID216   GAGTT---TT-TGTACTCTA-CAAACCATG--TGTGAA---CATACCCTT
AFTOLID52    GAGTT---AC---AACTCC--CAAACCCCAATGGTGAAC---GTTACCAA
ATCC16297    NNNNNNNNNNNNNNNNNNNNNNNNNNNNNNNNNNNNNNNNNNNNNNNNNN
ATCC18851    GAGTT-----AACAACTCCC-AAACCCCTA--TGTGAACC-TATACCAAA
ATCC208838   NNNNNNNNNNNNNNNNNNNNNNNNNNNNNNNNNNNNNNNNNNNNNNNNNN
ATCC26019    GAGTT------TTCACTCC--CAAACCCAC--TGTGAACC-TATACCAAA
ATCC36093    NNNNNNNNNNNNNNNNNNNNNNNNNNNNNNNNNNNNNNNNNNNNNNNNNN
ATCC56429    GAGTT-----TACA-CTCC--CAAACCCC---TGTGAACC-T-TACCTTT
ATCC76479    NNNNNNNNNNNNNNNNNNNNNNNNNNNNNNNNNNNNNNNNNNNNNNNNNN
ATCC9095     NNNNNNNNNNNNNNNNNNNNNNNNNNNNNNNNNNNNNNNNNNNNNNNNNN
BCC16585     GAGTT-----TTCAACTCC--CTAACCCTTA-TGTGAAC--CT-ACC---
BCC8237      GAGTT----TCGCAACTCC--CAAACCCC--CTGTGAACC-GCTACCCAG
CBS100525    NNNNNNNNNNNNNNNNNNNNNNNNNNNNNNNNNNNNNNNNNNNNNNNNNN
CBS101247    GAGTT-----TACAACTCC--CAAACCCTTC-TGTGA-C--AT-ACC---
CBS101267    GAGTTT---ATCCAACTCC--CAA-CCCTA--TGTGAAC--CT-ACC---
CBS110115    NNNNNNNNNNNNNNNNNNNNNNNNNNNNNNNNNNNNNNNNNNNNNNNNNN
CBS116.25    GAGTT----ATACAACTCC--CAAACCCTT--TGTGAAC--CTTACCA--
CBS118984    GAGTT---TA-CAAACTCC--CAAACCCC---TGTGAA---CATACCCAT
CBS125148    GAGTT-----TACAACTCC--CAAACCCC---TGTGAAC---ATACCTTT
CBS125165    GAGTT-----TACAACTCC--CAAACCCC---TGTGAAC---ATACCTTT
CBS129087    GAGTT---TA-CA-ACTCC--CAAACCCC---TGTGAA---CATACCTAT
CBS130362    GAGTT---CT--AAACTCC--CAAACCTT---TGTGAAC---ATACCT--
CBS144929    AGAGTGCCTTTAGG-CTCTC-C-AACCCAT--TGTGAAC--AT-ACCT--
CBS151.29    GAGTT---TA-CA-ACTCC--CAAACCCC---TGTGAA---CATACCTAT
CBS154.61    GAGTTT----ACAAACTCC--CAAACCCC---TGTGAACT-TATACCACA
CBS182.36    GAGTT---TA-CA-ACTCC--CAAACCCC---TGTGAA---CATACCTAT
CBS186.79    NNNNNNNNNNNNNNNNNNNNNNNNNNNNNNNNNNNNNNNNNNNNNNNNNN
CBS189.34    GAGTT---TA-CA-ACTCC--CAAACCCC---TGTGAA---CATACCTTT
CBS190.50    GAGTT---TA-CA-ACTCC--CAAACCCCA--TGTGAA---CATACCTGT
CBS217.35    AGAGTGCCTTTTGGGCTCTC-C-AACCCAC--TGTGAAC--AT-ACCT--
CBS217.67    GAGTT---TA-CA-ACTCC--CAAACCCC---TGTGAA---CATACCTAT
CBS221.73    GAGTT-----TACAACTCC--CAAACCCA---TGTGAAC---ATACCT--
CBS243.59    AGAGTGCCTTTTGG-CTCTC-C-A-CCCAC--TGTGAAC--AT-ACCT--
CBS346.85    NNNNNNNNNNNNNNNNNNNNNNNNNNNNNNNNNNNNNNNNNNNNNNNNNN
CBS363.97    GAGTT---T-----ACACTC-CAAACCCA---TGTGAA---CCTTACCAT
CBS367.86    NNNNNNNNNNNNNNNNNNNNNNNNNNNNNNNNNNNNNNNNNNNNNNNNNN
CBS399.86    GAGTT---CT--AAACTCC--CAAACCAT---TGTGAAC---ATACCT--
CBS402.78    GAGTT-----TACAACTCC--CAAACCCTTA-TGTGAAC--AT-ACC---
CBS405.97    GAGTT----T-ACAACTCCCA--AACCCC---TGTGAA---CATACCAAT
CBS424.64    NNNNNNNNNNNNNNNNNNNNNNNNNNNNNNNNNNNNNNNNNNNNNNNNNN
CBS425.67    AGAGTGCCTTTTGG-CTCTC-C-AACCCAC--TGTGAAC--AT-ACCT--
CBS506.67    GAGTT---T-----ACACTC-CAAACCCA---TGTGAA---CCTTACCAT
CBS560.74    NNNNNNNNNNNNNNNNNNNNNNNNNNNNNNNNNNNNNNNNNNNNNNNNNN
CBS567.95    GAGTT----ATACAACTCC--CAAACCC---CTGTGAACA---TACC-AC
CBS704.86    GAGTTT---ATCCAACTCC--CAA-CCCTA--TGTGAAC--CT-ACC---
CBS891.72    GAGTTA----TTCTACTCC--CAAACCCC---TGTGAACT-TATACCTTT
CBS900.68    GAGTT-----TACAACTCC--CAAACCCA---TGTGAAC---ATACCT--
CBS959.72    NNNNNNNNNNNNNNNNNNNNNNNNNNNNNNNNNNNNNNNNNNNNNNNNNN
CGMCC17904   GAGTT-----TACAACTCC--CAAACCCC---TGTGAAC---ATACCT--
CGMCC17905   GAGTT-----TACAACTCC--CAAACCCC---TGTGAAC---ATACCT--
CPC24422     GAGCT---T--ACAACTCC--CTAAACCA---TGTGAACC---TACC---
CPC33206     GAGTT--TTACCAAACTCCC-A-ACCCCTA--TGTGAAC--CATACCTTT
DAOM235557   GAGTT-----TACAACTCCC-AAACCCTTA--TGTGAACC--GTACCTAT
DAOMBT1003   GAGTTT--AC---AACTCC--CAAACCC-AATG-TGAAC---CATACCAA
DUCC502      GAAGAT-CATACCACCACTAAAAAACCTTTCAAGTTGACC--GTATTAAC
DY05461      ACATTACCGAGTTTACACTC-CCAACCCTT--TGTGAAC--CTTACCT--
DY05462      ACATTACCGAGTTTACACTC-CCAACCCTT--TGTGAAC--CTTACCT--
DY05591      ACATTACCGAGTTTACACTC-CCAACCCTT--TGTGAAC--CTTACCT--
DY05592      ACATTACCGAGTTTACACTC-CCAACCCTT--TGTGAAC--CTTACCT--
EFCC10125    GAGTT----GCCCGACTCC--CAAACCCA--CTGTGAACC-G-TACCCAG
EFCC6279     GAGTTC---TCCCAACTCCC-AGAACCCAC--AGCGAACCCGATACCGTA
EFCC7287     GAGTC----ACCA--CTCC--CAAACCCC--CTGCGAAC-----ACCACA
GJS7487      GAGTTT--AT---AACTCC--CAAACCC-AATG-TGAAC---ATACCTAT
GJS82274     NNNNNNNNNNNNNNNNNNNNNNNNNNNNNNNNNNNNNNNNNNNNNNNNNN
GJS89127     NNNNNNNNNNNNNNNNNNNNNNNNNNNNNNNNNNNNNNNNNNNNNNNNNN
GJS90227     NNNNNNNNNNNNNNNNNNNNNNNNNNNNNNNNNNNNNNNNNNNNNNNNNN
GJS91164     NNNNNNNNNNNNNNNNNNNNNNNNNNNNNNNNNNNNNNNNNNNNNNNNNN
GJS92101     NNNNNNNNNNNNNNNNNNNNNNNNNNNNNNNNNNNNNNNNNNNNNNNNNN
GJS92133     NNNNNNNNNNNNNNNNNNNNNNNNNNNNNNNNNNNNNNNNNNNNNNNNNN
HMAS183151   GAGTT---TA--CAACTCC--CAAACCCA---TGTGAA---CATACCTAT
HMAS254523   GAGTTT--TCGCAAACTCC--CCAACCC-CATG-TGAAC---ATACCTA-
HMAS254524   NNNNNNNNNNNNNNNCTCC--CCAACCC-CATG-TGAAC---ATACCTA-
HMAS276836   GAGTT-----TACAACTCC--CAAACCCA---TGTGAAC---ATACCT--
HUA772       GAGTT-----TACAACTCC--CAAACCCTTCATGTGAAC--AT-ACC---
ICMP6360     GAGTT---GC-AAAACTCCCACAAACCAT---CGCGAAT--CTTACCCGT
IMI158855    NNNNNNNNNNNNNNNNNNNNNNNNNNNNNNNNNNNNNNNNNNNNNNNNNN
KY04071      GAGTTA----TACAACTCC--CAAACCCG---TGTGAACT-TATACCATA
KY04072      GAGTTA----TACAACTCC--CAAACCCG---TGTGAACT-TATACCATA
LMM          GAGTT---T--ACAACTCC--CAAACCCC---TGTGAAC---ATACC--T
Marsonsn     GAGTT---TCCGCAACTCC--CAAACCCA---TGTGAACCTCATACCCGT
NBRC106332   GAGTT----AT-CAACTCC--CAAACCC---CTGTGAACA---TACCTGA
NBRC106958   GAGTT----AT-CAACTCC--CAAACCC---CTGTGAACA---TACCCGA
NHJ11343     NNNNNNNNNNNNNNNNNNNNNNNNNNNNNNNNNNNNNNNNNNNNNNNNNN
NHJ12516     NNNNNNNNNNNNNNNNNNNNNNNNNNNNNNNNNNNNNNNNNNNNNNNNNN
OSC111000    GAGTT----ACAAGACTCC--CAAACCCC--CTGTGAACC-G-TACCCCA
OSC93623     GAGTT-----TTCAACTCC--C-AACCCTT--TGTGAAC--AT-ACC---
SCALT002     GAGTT----AT-CAACTCC--CAAACCC---CTGTGAACA---TACCC-A
ZY09271      GAGTT---CT--AAACTCC--CAAACCTT---TGTGAAC---ATACCT--
ZY09272      GAGTT---CT--AAACTCC--CAAACCTT---TGTGAAC---ATACCT--

AFTOLID1287  NNNNNNNNNNNNNNNNNNNNNNNNNNNNNNNNNNNNNNNNNNNNNNNNNN
AFTOLID187   NNNNNNNNNNNNNNNNNNNNNNNNNNNNNNNNNNNNNNNNNNNNNNNNNN
AFTOLID216   CTTCTATAAGACGAACGCTGCTTTGGTGGTTTTGAGCCCC----GTTTCC
AFTOLID52    T-------------CNGTTGCCTCGGCGGGTTAAACTCTT----CTGCCC
ATCC16297    NNNNNNNNNNNNNNNNNNNNNNNNNNNNNNNNNNNNNNNNNNNNNNNNNN
ATCC18851    C---------------GTTGCTTCGGCGGGAACGCCCCGG--------CT
ATCC208838   NNNNNNNNNNNNNNNNNNNNNNNNNNNNNNNNNNNNNNNNNNNNNNNNNN
ATCC26019    AA-------------CGTTGCCTCGGCGGGACATGCGCCCCGGACCGCCC
ATCC36093    NNNNNNNNNNNNNNNNNNNNNNNNNNNNNNNNNNNNNNNNNNNNNNNNNN
ATCC56429    AC-------------TGTTGCCTCGGCGGGC----ACGGCCGCGGACGCC
ATCC76479    NNNNNNNNNNNNNNNNNNNNNNNNNNNNNNNNNNNNNNNNNNNNNNNNNN
ATCC9095     NNNNNNNNNNNNNNNNNNNNNNNNNNNNNNNNNNNNNNNNNNNNNNNNNN
BCC16585     ------------TATCGTTGCTTCGGCGGACTCGCCC---CAGCCGGACG
BCC8237      AA-------------CGTTGCCTCGGCGG--GCTCGCCCC-------CGC
CBS100525    NNNNNNNNNNNNNNNNNNNNNNNNNNNNNNNNNNNNNNNNNNNNNNNNNN
CBS101247    ------------TACCGTTGCTTCGGCGGACTCGCCC-GGCGTCCGGACG
CBS101267    -----------TTTATGTTGCTTCGGCGGTCTCGCGCCGGGCTGCTCCCC
CBS110115    NNNNNNNNNNNNNNNNNNNNNNNNNNNNNNNNNNNNNNNNNNNNNNNNNN
CBS116.25    -----------CTTACGTTGCTTCGACGGAA-CGCGCTGGTGT-CGCCCT
CBS118984    C---------------GTTGCCTCGGCGGTG------CCC----GCTCC-
CBS125148    -------------ACTGTTGCTTCGGCGGGATCGCCCCGG------CGCC
CBS125165    -------------ACTGTTGCTTCGGCGGGATCGCCCCGG------CGCC
CBS129087    TT--------------GTTGCCTCGGCGGTGCCTGTTCCG----------
CBS130362    --------------ATGTTGCCTCGG-CGGGTTCACGCCCGCCGG-----
CBS144929    -------------ACGTTTCCCTCGGCGGGTCAAGCGC-------GCTGG
CBS151.29    C---------------GTTGCCTCGGCGGTGCCCGCTCCG----------
CBS154.61    AA-------------CGTTGCTTCGGCGGGTTTT-ACGCCCCGGAACGC-
CBS182.36    C---------------GTTGCCTCGGCGGTGCCCGCTCCG----------
CBS186.79    NNNNNNNNNNNNNNNNNNNNNNNNNNNNNNNNNNNNNNNNNNNNNNNNNN
CBS189.34    ACT-------------GTTGCCTCGGCGGATCAG---CCC----GCGCCC
CBS190.50    TTC-------------GTTCCCTCGGCGGTGTCCGG--CA----------
CBS217.35    -------------ACGTTTCCCTCGGCGGGCTCAGCGC-------GCGGC
CBS217.67    C---------------GTTGCCTCGGCGGTGCCCGCTCCG----------
CBS221.73    -------------ATCGTTGCTTCGGCGGGACCGCCCCGG------CGCC
CBS243.59    -------------ACGTTTCCCTCGGCGGGCTCAGCGC-------GTTGC
CBS346.85    NNNNNNNNNNNNNNNNNNNNNNNNNNNNNNNNNNNNNNNNNNNNNNNNNN
CBS363.97    C---------------GTTGCTTCGGCAGATC-GTCCCGG----GCGCCC
CBS367.86    NNNNNNNNNNNNNNNNNNNNNNNNNNNNNNNNNNNNNNNNNNNNNNNNNN
CBS399.86    --------------ATGTTGCCTCGG-CGGGTTCACGCCCGCCGG-----
CBS402.78    ------------TACTGTTGCTTCGGCGGACTCGCCCCGGCGTCCGGACG
CBS405.97    T---------------GTTTCCTCGGCG----------------------
CBS424.64    NNNNNNNNNNNNNNNNNNNNNNNNNNNNNNNNNNNNNNNNNNNNNNNNNN
CBS425.67    -------------ACGTTTCCCTCGGCGGGCTCAGCGC-------GCGGC
CBS506.67    C---------------GTTGCTTCGGCAGATC-GTCCCGG----GTGCCC
CBS560.74    NNNNNNNNNNNNNNNNNNNNNNNNNNNNNNNNNNNNNNNNNNNNNNNNNN
CBS567.95    A--------------CGTTGCTTCGGCGG-AGCGCCCCGG-------CGC
CBS704.86    -----------TTTATGTTGCTTCGGCGGTCTCGCGCCGGGTTGCTCCCT
CBS891.72    AC-------------TGTTGCTTCGGCGGGTT--AACGCCCCGGAAGGCC
CBS900.68    -------------ATCGTTGCTTCGGCGGGACCGCCCCGG------CGCC
CBS959.72    NNNNNNNNNNNNNNNNNNTCCCTCGGCGGGCTCAGCGC-------GCGGC
CGMCC17904   -------------ATCGTTGCTTCGGCGGGATCGCCCCGG------CGCC
CGMCC17905   -------------ATCGTTGCTTCGGCGGGATCGCCCCGG------CGCC
CPC24422     --A-----------TCGTTGCTTCGGCGGGTCAAAGCCCCGGTAC-----
CPC33206     CC-----------ACTGTTGCTTCGGCGGGACACGCCCCG-----GGTGC
DAOM235557   C---------------GTTGCTTCGGCGGGAACGCCCCGG--------CG
DAOMBT1003   A-------------CTGTTGCCTCGGCGGGGTCA-----------CGCCC
DUCC502      C--------------CTTTTAGTTGGGGGTCTTGTACCCT----ATCATG
DY05461      -------------ACCGTTGCTTCGGCGGACCGCCCCG-------GGTGC
DY05462      -------------ACCGTTGCTTCGGCGGACCGCCCCG-------GGTGC
DY05591      -------------ACCGTTGCTTCGGCGGACCGCCCCG-------GGTGC
DY05592      -------------ACCGTTGCTTCGGCGGACCGCCCCG-------GGTGC
EFCC10125    A--------------CGTTGCCTCGGCGGCGGCGCGACCC-------TCC
EFCC6279     GA-------------TGTTGCCCCCGCGCGGGCGCCGGCGGC--------
EFCC7287     GC-------------AGTTGCCTCGGCGG------GACCG-------CCC
GJS7487      T-------------CTGTTGCTTCGGCGGGATCG---CCC----CGGGCG
GJS82274     NNNNNNNNNNNNNNNNNNNNNNNNNNNNNNNNNNNNNNNNNNNNNNNNNN
GJS89127     NNNNNNNNNNNNNNNNNNNNNNNNNNNNNNNNNNNNNNNNNNNNNNNNNN
GJS90227     NNNNNNNNNNNNNNNNNNNNNNNNNNNNNNNNNNNNNNNNNNNNNNNNNN
GJS91164     NNNNNNNNNNNNNNNNNNNNNNNNNNNNNNNNNNNNNNNNNNNNNNNNNN
GJS92101     NNNNNNNNNNNNNNNNNNNNNNNNNNNNNNNNNNNNNNNNNNNNNNNNNN
GJS92133     NNNNNNNNNNNNNNNNNNNNNNNNNNNNNNNNNNNNNNNNNNNNNNNNNN
HMAS183151   C---------------GTTGCTTCGGCGGGATCGCCCCGG----GCGCCA
HMAS254523   --------------TCGTTGCTTCGGCGGGACCG--------------CC
HMAS254524   --------------TCGTTGCTTCGGCGGGACCG--------------CC
HMAS276836   -------------ATCGTTGCTTCGGCGGGACCGCCCCGG------CGCC
HUA772       ------------TATCGTTGCTTCGGCGGA-TCGCCCCGGCGTCCGGACG
ICMP6360     ACG-------------GTTGCCTCGGCGCTGGCGGTCCGGAAAGGCCCTC
IMI158855    NNNNNNNNNNNNNNNNNNNNNNNNNNNNNNNNNNNNNNNNNNNNNNNNNN
KY04071      C--------------CGTTGCTTCGGCGGGCTTCGACGCCCGGGACCGCA
KY04072      C--------------CGTTGCTTCGGCGGGCTTCGACGCCCGGGACCGCA
LMM          CTG-----------TTGCTTCGGCGGACAGCCCCGGCCCCCGCGCC----
Marsonsn     CTA-----------CCGTTGCCTCGG-CGGGCGCGCCCGCCGCAG-----
NBRC106332   A--------------CGTTGCTTCGGCGG------GACCG-------CCC
NBRC106958   A--------------CGTTGCCTCGGCGG------GACCG-------CCC
NHJ11343     NNNNNNNNNNNNNNNNNNNNNNNNNNNNNNNNNNNNNNNNNNNNNNNNNN
NHJ12516     NNNNNNNNNNNNNNNNNNNNNNNNNNNNNNNNNNNNNNNNNNNNNNNNNN
OSC111000    CG-------------CGTTGCCTCGGCGG------GGCAG-------CCC
OSC93623     ------------TATCGTTGCTTCGGCGGACTCGCCC-AGCGCCTGGACG
SCALT002     A--------------CGTTGCTTCGGCGG------GACCG-------CCC
ZY09271      --------------TTGTTGCCTCGG-CGGTTTAACCACCGCCGG-----
ZY09272      --------------TTGTTGCCTCGG-CGGTTTAACCACCGCCGG-----

AFTOLID1287  NNNNNNNNNNNNNNNNNNNNNNNNNNNNNNNNNNNNNNNNNNNNNNNNNN
AFTOLID187   NNNNNNNNNNNNNNNNNNNNNNNNNNNNNNNNNNNNNNNNNNNNNNNNNN
AFTOLID216   TGTTAAAAAGGGA---------AGAAGGGGGGCAAACTCTAAG----CTG
AFTOLID52    CGGGCGCGTCGC----------AGCCCCGGACCAAG---GCGC----CCG
ATCC16297    NNNNNNNNNNNNNNNNNNNNNNNNNNNNNNNNNNNNNNNNNNNNNNNNNN
ATCC18851    CA----GCCCGGA---------------------ACCAGGCGC----CCG
ATCC208838   NNNNNNNNNNNNNNNNNNNNNNNNNNNNNNNNNNNNNNNNNNNNNNNNNN
ATCC26019    CCCCCCCTCGCGGG--------GGAGGGCGCCGGATCCCACGGCCGCCCG
ATCC36093    NNNNNNNNNNNNNNNNNNNNNNNNNNNNNNNNNNNNNNNNNNNNNNNNNN
ATCC56429    CCCTCGC---GGGG----------GCACCGGGGCC--GGGCGC----CCG
ATCC76479    NNNNNNNNNNNNNNNNNNNNNNNNNNNNNNNNNNNNNNNNNNNNNNNNNN
ATCC9095     NNNNNNNNNNNNNNNNNNNNNNNNNNNNNNNNNNNNNNNNNNNNNNNNNN
BCC16585     -------------------------CGGACTGGACC--AGCGG----CCG
BCC8237      CGGAGGACACCCA----------------------GAAACTCT----TCT
CBS100525    NNNNNNNNNNNNNNNNNNNNNNNNNNNNNNNNNNNNNNNNNNNNNNNNNN
CBS101247    ------------------------------CGGACCCAGGCGG----CCG
CBS101267    TA---------GG----------GGGCTCCCGGGACCACGCGT----CCG
CBS110115    NNNNNNNNNNNNNNNNNNNNNNNNNNNNNNNNNNNNNNNNNNNNNNNNNN
CBS116.25    CA---------CG----------GGTGCCCCAGGTCAACGCGC----CCG
CBS118984    ----------GGC---------GGC----------------------CCG
CBS125148    CTC-GGGCCCGGA---------------------CCCAGGCGC----CCG
CBS125165    CTC-GGGCCCGGA---------------------CCCAGGCGC----CCG
CBS129087    --------ACAGC----------------------------------CCG
CBS130362    ---------CGGC----------------------------------CAA
CBS144929    G---CCTCCGGGT---------------------CCTGGGCGT----CCG
CBS151.29    --------GCGGC----------------------------------CCG
CBS154.61    CGCCCTCTCGGGGGACCG------GCACCGGATTCA-CGGCGC----CCG
CBS182.36    --------GCGGC----------------------------------CCG
CBS186.79    NNNNNNNNNNNNNNNNNNNNNNNNNNNNNNNNNNNNNNNNNNNNNNNNNN
CBS189.34    GGT-AAAACGGGA---------CGGC---------------------CCG
CBS190.50    --------ACGGC----------------------------------CCG
CBS217.35    GGTACTCCCG-------------------------CCTCGCGT----CCG
CBS217.67    --------GCGGC----------------------------------CCG
CBS221.73    TTG--TGCCCGGA---------------------ACCAGGCGC----CCG
CBS243.59    GGTTCTGCCG-------------------------CCTCGCGT----CCG
CBS346.85    NNNNNNNNNNNNNNNNNNNNNNNNNNNNNNNNNNNNNNNNNNNNNNNNNN
CBS363.97    TAGGCGTCCCGGA---------GCCAGGCGT----------------CTG
CBS367.86    NNNNNNNNNNNNNNNNNNNNNNNNNNNNNNNNNNNNNNNNNNNNNNNNNN
CBS399.86    ---------CGGC----------------------------------CAA
CBS402.78    GCCTCGCGCCGCC----------CGCGGCCCGGACCCAGGCGG----CCG
CBS405.97    -GATCAGCCCG---------------CTCCCGGTAAAACGGGA----CGG
CBS424.64    NNNNNNNNNNNNNNNNNNNNNNNNNNNNNNNNNNNNNNNNNNNNNNNNNN
CBS425.67    GGTCTT-CCG-------------------------TCTCGCGT----CCG
CBS506.67    TAGGCGTCCCGGA---------GCCAGGCGT----------------CTG
CBS560.74    NNNNNNNNNNNNNNNNNNNNNNNNNNNNNNNNNNNNNNNNNNNNNNNNNN
CBS567.95    CGGCGCCCCCC-A----------------------GGGGGCGG----CGG
CBS704.86    T----------GG----------GGGCTCCCGGGACCACGCGT----CCG
CBS891.72    CGCG------AGG-----------GCCGCCGGAACC-AGGCGC----CCG
CBS900.68    TTG--TGCCCGGA---------------------ACCAGGCGC----CCG
CBS959.72    GGTCCTCCCGGGC---------------------CCCGCGCGT----CCG
CGMCC17904   TTC-GGGCCCGGA---------------------ACCAGGCGC----CCG
CGMCC17905   TTC-GGGCCCGGA---------------------ACCAGGCGC----CCG
CPC24422     --------CAGGG----------------------------------CTT
CPC33206     TGCGCGCCCCGGA---------------------ACCAGGCGC----CCG
DAOM235557   CCCTGCGCCCGGA---------------------TCCAGGCGC----CCG
DAOMBT1003   CGGGTGCGTCGC----------AGCCCCGGAACCAG---GCGC----CCG
DUCC502      GCGAATGTTTGGA--------------------------ATTTGGTTCGG
DY05461      TGCGTGCCCCGGG---------------------CCCAGGCGC----CCG
DY05462      TGCGTGCCCCGGG---------------------CCCAGGCGC----CCG
DY05591      TGCGTGCCCCGGG---------------------CCCAGGCGC----CCG
DY05592      TGCGTGCCCCGGG---------------------CCCAGGCGC----CCG
EFCC10125    CCGGGGGCGCC---------------------------GCCCG----CCG
EFCC6279     -----------------------------------------------CCG
EFCC7287     CGG-CGCCCCA------------------------GGG--CCC----GGA
GJS7487      CGGCCGCAAGGCC---------AGCACCGGATCCAACGTGCGC----CCG
GJS82274     NNNNNNNNNNNNNNNNNNNNNNNNNNNNNNNNNNNNNNNNNNNNNNNNNN
GJS89127     NNNNNNNNNNNNNNNNNNNNNNNNNNNNNNNNNNNNNNNNNNNNNNNNNN
GJS90227     NNNNNNNNNNNNNNNNNNNNNNNNNNNNNNNNNNNNNNNNNNNNNNNNNN
GJS91164     NNNNNNNNNNNNNNNNNNNNNNNNNNNNNNNNNNNNNNNNNNNNNNNNNN
GJS92101     NNNNNNNNNNNNNNNNNNNNNNNNNNNNNNNNNNNNNNNNNNNNNNNNNN
GJS92133     NNNNNNNNNNNNNNNNNNNNNNNNNNNNNNNNNNNNNNNNNNNNNNNNNN
HMAS183151   TGCGTGCCCCGGATC---------------------CAGGCGC----CCG
HMAS254523   CCGGCGCCCCGT-----------GGCCCGGAACCAG---GCGC----CCG
HMAS254524   CCGGCGCCCCGT-----------GGCCCGGAACCAG---GCGC----CCG
HMAS276836   TTGCGTGCCCGGA---------------------ACCAGGCGC----CCG
HUA772       GCCTAGCGCCGCC----------CGCGGCCCGGACCCAGGTGG----CCG
ICMP6360     GGGCCCTCCCGGATCCTC----GGGTCTCCCGCTCGCGGGAGG----CTG
IMI158855    NNNNNNNNNNNNNNNNNNNNNNNNNNNNNNNNNNNNNNNNNNNNNNNNNN
KY04071      CCCGCACTCCAGGCCTCGCCGGACGCGGCAGGCCCC-GGGCGCGCGCCCG
KY04072      CCCGCACTCCAGGCCTCGCCGGACGCGGCAGGCCCC-GGGCGCGCGCCCG
LMM          -----GATCCGGG----------------------------------CCC
Marsonsn     -----GAACCGGA----------------------------------CCC
NBRC106332   CGGCGCCCACG------------------------GCGGCCCG----GAA
NBRC106958   CGGCGCCCACG------------------------GCGGCCCG----GAA
NHJ11343     NNNNNNNNNNNNNNNNNNNNNNNNNNNNNNNNNNNNNNNNNNNNNNNNNN
NHJ12516     NNNNNNNNNNNNNNNNNNNNNNNNNNNNNNNNNNNNNNNNNNNNNNNNNN
OSC111000    CGGGCGCCCCC------------------------GCGGCCCC----GGA
OSC93623     -------------------------CGGGCCTGGGC--GGCGG----CCG
SCALT002     CGGCGCCT-CG------------------------GCGTCCCG----GAA
ZY09271      ---------CGGC----------------------------------CAA
ZY09272      ---------CGGC----------------------------------CAA

AFTOLID1287  NNNNNNNNNNNNNNNNNNNNNNNNNNNNNNNNNNNNNNNNNNNNNNNNNN
AFTOLID187   NNNNNNNNNNNNNNNNNNNNNNNNNNNNNNNNNNNNNNNNNNNNNNNNNN
AFTOLID216   CCGGCAGCATAGTCTTACCACTAAAACTCTTTTATTTTTTTTACTAGAAA
AFTOLID52    CCGGAGG-ACCAA----CTCGCAAACTCTTTTTGTATCATCCCATCGCGG
ATCC16297    NNNNNNNNNNNNNNNNNNNNNNNNNNNNNNNNNNNNNNNNNNNNNNNNNN
ATCC18851    CCGAGGAC----------CCCCAAA---CTCATGT-TTTCTT--------
ATCC208838   NNNNNNNNNNNNNNNNNNNNNNNNNNNNNNNNNNNNNNNNNNNNNNNNNN
ATCC26019    CCGGGGGCCC-----------CAAA---CTCTGTATTCCCAT--------
ATCC36093    NNNNNNNNNNNNNNNNNNNNNNNNNNNNNNNNNNNNNNNNNNNNNNNNNN
ATCC56429    CCGGAGGACC-----------CAAA---CCCTTCTGTATTTT--------
ATCC76479    NNNNNNNNNNNNNNNNNNNNNNNNNNNNNNNNNNNNNNNNNNNNNNNNNN
ATCC9095     NNNNNNNNNNNNNNNNNNNNNNNNNNNNNNNNNNNNNNNNNNNNNNNNNN
BCC16585     CCGGGGACCC----------TCAAA---CTCTTGTATT------------
BCC8237      CCAGCGTCCTCGCCGCGCAGCCCGT---CCCCTGCGAGGGCGG------C
CBS100525    NNNNNNNNNNNNNNNNNNNNNNNNNNNNNNNNNNNNNNNNNNNNNNNNNN
CBS101247    CCGGAGACCC----------CCAAA---CTCT-GTATT------------
CBS101267    CCGGAGACCA-----------CAAA---CTCTTGATTTTGCGAA------
CBS110115    NNNNNNNNNNNNNNNNNNNNNNNNNNNNNNNNNNNNNNNNNNNNNNNNNN
CBS116.25    CCGGAGACCA-----------TAAA---CTCTTGATTTTGCGAA------
CBS118984    CCAGAGG---------ACCCTCAAA---CTCTTGTTTTAT----------
CBS125148    CCGGAGGACC-----------CAAA---CTCTTGTTT-CCAT--------
CBS125165    CCGGAGGACC-----------CAAA---CTCTTGTTTTCCTT--------
CBS129087    CCAGAGGA--------CCCC--AAA---CCCTGATTACATTT--------
CBS130362    CC-----------------A---AA---CTCTGTTT---TCT--------
CBS144929    CCGGGGGCA---------CT-CAAA---CCCGA-----ATTTTTA--G--
CBS151.29    CCAGAGGA--------CCCCC-AAA---CTCTTGTTTTATAC--------
CBS154.61    CCGGAGGACC-----------CAAA---CTCTTCTGTATTT---------
CBS182.36    CCAGAGGA--------CCCCC-AAA---CTCTTGTTTTATAC--------
CBS186.79    NNNNNNNNNNNNNNNNNNNNNNNNNNNNNNNNNNNNNNNNNNNNNNNNNN
CBS189.34    CCAGAGG---------ACCCCTAAA-CCCTATTGTTTTC-----------
CBS190.50    CCAGAGGA--------CCCAACAAA---CTCTTTTGAATTTT--------
CBS217.35    CCGGGGGCC---------CC-CAAA---CTCGA-----ATTTACTACG--
CBS217.67    CCAGAGGA--------CCCCCAAAC---TCTTTGTTTATTAC--------
CBS221.73    CCGGAGACCA-----------CAAA---CTCTTGTAT--TTA--------
CBS243.59    CCGGGGGCA---------CC-CAAA---CTCGA-----ATTTATATCG--
CBS346.85    NNNNNNNNNNNNNNNNNNNNNNNNNNNNNNNNNNNNNNNNNNNNNNNNNN
CBS363.97    CCGGAGG-----------ACCCAAA---CTCTTGTTTTACC---------
CBS367.86    NNNNNNNNNNNNNNNNNNNNNNNNNNNNNNNNNNNNNNNNNNNNNNNNNN
CBS399.86    CC-----------------A---AA---CTCTGTTT---TCT--------
CBS402.78    CCGGAGACCC----------CCAAA---CTCT-GTATT------------
CBS405.97    CCCGCCAG--AGGACCC---CTAAA---CTCT-GTTTCTAT---------
CBS424.64    NNNNNNNNNNNNNNNNNNNNNNNNNNNNNNNNNNNNNNNNNNNNNNNNNN
CBS425.67    CCGGGGGCA---------CC-TAAA---CTCTG-----ATTTATATCG--
CBS506.67    CCGGAGA-----------ACCCAAA---CTCTTGTTTTACC---------
CBS560.74    NNNNNNNNNNNNNNNNNNNNNNNNNNNNNNNNNNNNNNNNNNNNNNNNNN
CBS567.95    CCCGGATACCAA--------GGCGC---CCGCCGAGGGACCCA------A
CBS704.86    CCGGAGACCA-----------AAAA---CTCTTGATTTTGCGAA------
CBS891.72    CCGGGGGACC-----------CAAA---CTCTTGTATCTTTT--------
CBS900.68    CCGGAGACCA-----------CAAA---CTCTTGTAT--TTA--------
CBS959.72    CCGGGGGCC---------AG-CAAA---CTCGA-----ATTTACTACG--
CGMCC17904   CCGGAGGCCA-----------CAAA---CTCTTGTAT--TAT--------
CGMCC17905   CCGGAGGTCA-----------CAAA---CTCTTGTAT--TAT--------
CPC24422     CCGCCGGAG------GCCCCCAAAA---CCCTGTTTCTATCA--------
CPC33206     CCGGGGACCA-------TTTACAAA---CTCTT-----GTTTCTTACTA-
DAOM235557   CCGGAGAC----------CCC-AAA---CTCTTGTGTTTTTT--------
DAOMBT1003   CCGGAGGGACCAA----C---CAAACTCTTTCTGTA--GTCCCCTCGCGG
DUCC502      GCGAGTAGCTTTTTG---TTTTAAA---CCCATTTCACAATT--------
DY05461      CCGGGGACCA-------CTC-CAAA---CCCTGTTTTTGTTTTTTTCAAA
DY05462      CCGGGGACCA-------CTC-CAAA---CCCTGTTTTTGTTTTTTTCAAA
DY05591      CCGGGGACCA-------CTC-CAAA---CCCTGTTTTTGTTTTTTTCAAA
DY05592      CCGGGGACCA-------CTC-CAAA---CCCTGTTTTTGTTTTTTTCAAA
EFCC10125    CCAGAGGGCCC---------CCAAA---CTCCTGA---------------
EFCC6279     CCGGGGGGCC----------CGGAA---CTCTTCTGT-------------
EFCC7287     CCAGGGCGCCCGCCG-----GAGGA---CCCCCAG---------------
GJS7487      CCGGAGG-ACC----------CAAACTCTT-CTGTT---TCTCACAGCGA
GJS82274     NNNNNNNNNNNNNNNNNNNNNNNNNNNNNNNNNNNNNNNNNNNNNNNNNN
GJS89127     NNNNNNNNNNNNNNNNNNNNNNNNNNNNNNNNNNNNNNNNNNNNNNNNNN
GJS90227     NNNNNNNNNNNNNNNNNNNNNNNNNNNNNNNNNNNNNNNNNNNNNNNNNN
GJS91164     NNNNNNNNNNNNNNNNNNNNNNNNNNNNNNNNNNNNNNNNNNNNNNNNNN
GJS92101     NNNNNNNNNNNNNNNNNNNNNNNNNNNNNNNNNNNNNNNNNNNNNNNNNN
GJS92133     NNNNNNNNNNNNNNNNNNNNNNNNNNNNNNNNNNNNNNNNNNNNNNNNNN
HMAS183151   CCGGGGGA-----------CCTCAA---CTCTTGTATTACCG--------
HMAS254523   CCGGAGG--CCC---------CAAACTCTT--TGT----TTCTACAGCGG
HMAS254524   CCGGAGG--CCC---------CAAACTCTT--TGT----TTCTACAGCGG
HMAS276836   CCGGAGGCCA-----------TTAA---CTCTTGTAT--TTA--------
HUA772       CCGGAGACCCA---------CCAAA---CTCTTGTATTT-----------
ICMP6360     CCCGCCGG--AGTGCCGAAACTAAA---CTCTTGATATCTT---------
IMI158855    NNNNNNNNNNNNNNNNNNNNNNNNNNNNNNNNNNNNNNNNNNNNNNNNNN
KY04071      CCGGAGGACC-----------CAAA---CTCTTCTGTATCTA--------
KY04072      CCGGAGGACC-----------CAAA---CTCTTCTGTATCTA--------
LMM          CGCCGGAGG------GAAGAAAAAA---CCATGTCTTT-TAT--------
Marsonsn     CC-----------------AACCTT---CTGTATCTCTGCCC--------
NBRC106332   CCAG-GCGCCCGCCG-----GAGGA---CCCAAAC--------------T
NBRC106958   CCAG-GCGCCCGCCG-----GAGGA---CCCAAAC--------------T
NHJ11343     NNNNNNNNNNNNNNNNNNNNNNNNNNNNNNNNNNNNNNNNNNNNNNNNNN
NHJ12516     NNNNNNNNNNNNNNNNNNNNNNNNNNNNNNNNNNNNNNNNNNNNNNNNNN
OSC111000    CCAAGGCGCCCGCCG-----GAGGA---CCACCAG---------------
OSC93623     TCGGGGGCCC-----------CAAA---CACT-GTATC------------
SCALT002     CCAG-GCGCCCGCCG-----GAGGA---CCCAAAC--------------T
ZY09271      CC-----------------A---AA---CTCTGTTT---TCT--------
ZY09272      CC-----------------A---AA---CTCTGTTT---TCT--------

AFTOLID1287  NNNNNNNNNNNNNNNNNNNNNNNNNNNNNNNNNNNNNNNNNNNNNNNNNN
AFTOLID187   NNNNNNNNNNNNNNNNNNNNNNNNNNNNNNNNNNNNNNNNNNNNNNNNNN
AFTOLID216   TTTGATTTCAT---TGCTGAGTGG-----------CATAAACTAT-----
AFTOLID52    -ATTTTCTAATAACTTCTGAGCTTTCTCGGCGCCCCTAGCGGGCGT--TT
ATCC16297    NNNNNNNNNNNNNNNNNNNNNNNNNNNNNNNNNNNNNNNNNNNNNNNNNN
ATCC18851    ----ACAGTTTT--TTCTGAGTGG--------------CAAACGC-----
ATCC208838   NNNNNNNNNNNNNNNNNNNNNNNNNNNNNNNNNNNNNNNNNNNNNNNNNN
ATCC26019    ---AGCGGCATG---TCTGAGTGG---------------ATTTAT-----
ATCC36093    NNNNNNNNNNNNNNNNNNNNNNNNNNNNNNNNNNNNNNNNNNNNNNNNNN
ATCC56429    -TCTTACGCATG---TCTGAGTGG------------ATTTAATAT-----
ATCC76479    NNNNNNNNNNNNNNNNNNNNNNNNNNNNNNNNNNNNNNNNNNNNNNNNNN
ATCC9095     NNNNNNNNNNNNNNNNNNNNNNNNNNNNNNNNNNNNNNNNNNNNNNNNNN
BCC16585     ---ATTAGCACC--TTCTGAATAC-----GCCGCAAGGC-AAAA------
BCC8237      AGCCGGCGGGTCGCCTCTGAGTGGACATCCATCTCCCCGGCGCCTCGCCG
CBS100525    NNNNNNNNNNNNNNNNNNNNNNNNNNNNNNNNNNNNNNNNNNNNNNNNNN
CBS101247    ---ATCAGCATC--TTCTGAATTC-----GCCGCAAGGC-AAAA------
CBS101267    ---AGCAGTATTA-TTCTGAGTG------GCCGAAAGGCAAAAAA-----
CBS110115    NNNNNNNNNNNNNNNNNNNNNNNNNNNNNNNNNNNNNNNNNNNNNNNNNN
CBS116.25    ---AGCAGTATTC-TTCTGAGTG------GCCGAAAGGCAAAAAA-----
CBS118984    ----ACAGCATC--TTCTGAGTAA-----------CACGA-TTAA-----
CBS125148    ----TGTGATT---CTCTGAGTGA----------------TACAA-----
CBS125165    ----TGTGATTT--CTCTGAGTGA----------------TACAA-----
CBS129087    ----AAGAAGTC--TTCTGAGTAA-----------ACCGATTAAA-----
CBS130362    ----ATTGAATC--TTCTGAGTTA-----------T----TTT-T-----
CBS144929    ------TGAATT--T-CTGAG-GG----GCGAAAGCCCGTAAAAA-----
CBS151.29    ----AGTA--TC--TTCTGAGTAA-----------CACGATTAAA-----
CBS154.61    -TACAATGCATG---TCTGAGTGG------------ATTTAATAT-----
CBS182.36    ----AGTA--TC--TTCTGAGTAA-----------CACGATTAAA-----
CBS186.79    NNNNNNNNNNNNNNNNNNNNNNNNNNNNNNNNNNNNNNNNNNNNNNNNNN
CBS189.34    ----ATGTAAC---TTCTGAGTAA-----------CAAAACAAAT-----
CBS190.50    ----TCAGTATC--TTCTGAGTGA-----------AAAAAACAA------
CBS217.35    ------TGTATC--T-CTGAG-GG----GCGAAAGCCCGTAAAAC-----
CBS217.67    ----AGTA--TC--TTCTGAGTAA-----------CACGATTAAA-----
CBS221.73    ----TACGAATT--ATCTGAG-GA----------------TTTAT-----
CBS243.59    ------TGTATC--T-CTGAG-GG----GCGAAAGCCCGTAAAAC-----
CBS346.85    NNNNNNNNNNNNNNNNNNNNNNNNNNNNNNNNNNNNNNNNNNNNNNNNNN
CBS363.97    ---AGTGGTATC--TTCTGAGTAA-----------TTTTATAAAT-----
CBS367.86    NNNNNNNNNNNNNNNNNNNNNNNNNNNNNNNNNNNNNNNNNNNNNNNNNN
CBS399.86    ----AGAGAATC--TTCTGAGTTA-----------T----CTTAT-----
CBS402.78    ---ATCAGCATT--TTCTGAATCC-----GCCGCAAGGC-AAAA------
CBS405.97    ----ATGTAAC---TTCTGAGTAA-----------AACCATAAAT-----
CBS424.64    NNNNNNNNNNNNNNNNNNNNNNNNNNNNNNNNNNNNNNNNNNNNNNNNNN
CBS425.67    ------TGTATC--T-CTGAG-GG----GCGAAAGCCCGTAAAAC-----
CBS506.67    ---AGTGGTATC--TTCTGAGTAA-----------TTTTATAAAT-----
CBS560.74    NNNNNNNNNNNNNNNNNNNNNNNNNNNNNNNNNNNNNNNNNNNNNNNNNN
CBS567.95    ACACTGTCT-TCGCCGCCGGCGGAATCTACGTCTGAGTGAT------TTT
CBS704.86    ---AGCAGTATTA-TTCTGAGTG------GCCGAAAGGCAAAAAA-----
CBS891.72    -TTATA-GCATG---TCTGAGTGG------------AATCATAAA-----
CBS900.68    ----TACGAATT--ATCTGAG-GA----------------TTTAT-----
CBS959.72    ------TGTATC--T-CTGAG-GG----GCGAAAGCCCGTAAAAC-----
CGMCC17904   ----TGT--ATT--CTTCTGA-GT----------------TACAA-----
CGMCC17905   ----TGT--ATT--CTTCTGA-GT----------------TACAA-----
CPC24422     ----GCGGTATC--TTCTGAGTGG-----------CGAGAGCGAA-----
CPC33206     -----CTGTATC--TTCTGAGCAAAACCGCCGAAAGGCGAAACAA-----
DAOM235557   ----TCAGTATT--CTCTGAGTGG--------------CAAACGC-----
DAOMBT1003   -ACGTTAT----------------TTTTACAGCTCTGAGCAAAAAT--TC
DUCC502      -----CTGATTATACTGTGGGGAC-------------GAAAGTCTCTGCT
DY05461      AC-ATTTGTATC--TTCTGAGCGA----GCCGAAAGGCGTCAAAA-----
DY05462      AC-ATTTGTATC--TTCTGAGCGA----GCCGAAAGGCGTCAAAA-----
DY05591      AC-ATTTGTATC--TTCTGAGCGA----GCCGAAAGGCGTCAAAA-----
DY05592      AC-ATTTGTATC--TTCTGAGCGA----GCCGAAAGGCGTCAAAA-----
EFCC10125    ATTCAGCG---CACCGTCGCGTGTCCCTCTGAGTCCCC----------CA
EFCC6279     -----GAAAATGTTTTCTTAGCGA-------------TCGAGTGG-----
EFCC7287     ACCCTCCTG-TCGCAGTGGCATCTCTC----AGTCAAGAAG-------CA
GJS7487      TATCTTCTGAG-------------TGGCTCCATCGCGAGCAAAA-----C
GJS82274     NNNNNNNNNNNNNNNNNNNNNNNNNNNNNNNNNNNNNNNNNNNNNNNNNN
GJS89127     NNNNNNNNNNNNNNNNNNNNNNNNNNNNNNNNNNNNNNNNNNNNNNNNNN
GJS90227     NNNNNNNNNNNNNNNNNNNNNNNNNNNNNNNNNNNNNNNNNNNNNNNNNN
GJS91164     NNNNNNNNNNNNNNNNNNNNNNNNNNNNNNNNNNNNNNNNNNNNNNNNNN
GJS92101     NNNNNNNNNNNNNNNNNNNNNNNNNNNNNNNNNNNNNNNNNNNNNNNNNN
GJS92133     NNNNNNNNNNNNNNNNNNNNNNNNNNNNNNNNNNNNNNNNNNNNNNNNNN
HMAS183151   ------AGTAT---CTCTGAG-AT-----------TATAAGCAAA-----
HMAS254523   ---------------------------TTACGCTCTGAGTGAACA-----
HMAS254524   ---------------------------TTACGCTCTGAGTGAACA-----
HMAS276836   ----TGTGAATT--ATCTGAG-GG----------------ATTAT-----
HUA772       ---ATCAGCATC--TTCTGAATTTA----GCCTCACGGCGAAAA------
ICMP6360     ----ATGTC-T---CTCTGAGTAA-----------ACTTTTAAAT-----
IMI158855    NNNNNNNNNNNNNNNNNNNNNNNNNNNNNNNNNNNNNNNNNNNNNNNNNN
KY04071      -CGCTACGCATG---TCTGAGTGG------------ATTTAATAT-----
KY04072      -CGCTACGCATG---TCTGAGTGG------------ATTTAATAT-----
LMM          ----AGAGAATC--ATCTGAGTCA---------------AAAAAA-----
Marsonsn     ----GCAGTGTC--TTCTGATTGG---------------ATCTAA-----
NBRC106332   CTTGTTTAACTTATAGCGGCATATTCT---GAGTCTCACAA---------
NBRC106958   CTTGTTTGATCCACGGTGGCATATTCT---GAGTCTCACGAT------GA
NHJ11343     NNNNNNNNNNNNNNNNNNNNNNNNNNNNNNNNNNNNNNNNNNNNNNNNNN
NHJ12516     NNNNNNNNNNNNNNNNNNNNNNNNNNNNNNNNNNNNNNNNNNNNNNNNNN
OSC111000    ACTCTC-TG-TCGCAGTGGCATTTCTCTCCGAGTCAAAAAAA----AACA
OSC93623     ---TACCGGTTT--TTCTGAATCC-----GCCGCAAGGC-AAAA------
SCALT002     CTTGTTTAACC-ATAGTGGCATATTCT---GAGTCTCACAA---------
ZY09271      ----ACAGTATC--TTCTGAGTTA-----------T----CTTAT-----
ZY09272      ----ACAGTATC--TTCTGAGTTA-----------T----CTTAT-----

AFTOLID1287  NNNNNNNNNNNNNNNNNNNNNNNNNNNNNNNNNNNNNNNNNNNNNNNNNN
AFTOLID187   NNNNNNNNNNNNNNNNNNNNNNNNNNNNNNNNNNNNNNNNNNNNNNNNNN
AFTOLID216   -AAAAAG---TTAAAACTTTCAACAACGGATCTCTTGGCTCTAGCATCGA
AFTOLID52    CGAAAACGAATCAAAACTTTCAACAACGGATCTCTTGGTTCTGGCATCGA
ATCC16297    NNNNNNNNNNNNNNNNNNNNNNNNNNNNNNNNNNNNNNNNNNNNNNNNNN
ATCC18851    -AAAA-TAAATTAAAACTTTTAACAACGGATCTCTTGGCTCTGGCATCGA
ATCC208838   NNNNNNNNNNNNNNNNNNNNNNNNNNNNNNNNNNNNNNNNNNNNNNNNNN
ATCC26019    --CCAATGAATCAAAACTTTCAACAACGGATCTCTTGGTTCTGGCATCGA
ATCC36093    NNNNNNNNNNNNNNNNNNNNNNNNNNNNNNNNNNNNNNNNNNNNNNNNNN
ATCC56429    --CAAATGAATCAAAACTTTCAACAACGGATCTCTTGGTTCTGGCATCGA
ATCC76479    NNNNNNNNNNNNNNNNNNNNNNNNNNNNNNNNNNNNNNNNNNNNNNNNNN
ATCC9095     NNNNNNNNNNNNNNNNNNNNNNNNNNNNNNNNNNNNNNNNNNNNNNNNNN
BCC16585     --CAAACAAATCAAAACTTTCAACAACGGATCTCTTGGCTCTGGCATCGA
BCC8237      GGAAAATGAATCAAAACTTTCAACAACGGATCTCTTGGCTCTGGCATCGA
CBS100525    NNNNNNNNNNNNNNNNNNNNNNNNNNNNNNNNNNNNNNNNNNNNNNNNNN
CBS101247    --CAAATGAATCAAAACTTTCAACAACGGATCTCTTGGCTCTGGCATCGA
CBS101267    --CAAATGAATCAAAACTTTCAACAACGGATCTCTTGGTTCTGGCATCGA
CBS110115    NNNNNNNNNNNNNNNNNNNNNNNNNNNNNNNNNNNNNNNNNNNNNNNNNN
CBS116.25    -ACAAATGAATCAAAACTTTCAACAACGGATCTCTTGGTTCTGGCATCGA
CBS118984    -ATCAAA---TCAAAACTTTCAACAACGGATCTCTTGGTTCTGGCATCGA
CBS125148    -GCAAATAAATTAAAACTTTCAACAACGGATCTCTTGGTTCTGGCATCGA
CBS125165    -GCAAATAAATTAAAACTTTCAACAACGGATCTCTTGGTTCTGGCATCGA
CBS129087    -TAAA-----TCAAAACTTTCAACAACGGATCTCTTGGTTCTGGCATCGA
CBS130362    -AAATAA--ATTAAAACTTTTAGCAACGGATCTCTTGGCTCTGGCATCGA
CBS144929    -AA---TAAATCAAAACTTTCAACAACGGATCTCTTGGCTCTGGCATCGA
CBS151.29    -TAAA-----TCAAAACTTTCAACAACGGATCTCTTGGTTCTGGCATCGA
CBS154.61    --CAAATGAATCAAAACTTTCAACAACGGATCTCTTGGTTCTGGCATCGA
CBS182.36    -TAAA-----TCAAAACTTTCAACAACGGATCTCTTGGTTCTGGCATCGA
CBS186.79    NNNNNNNNNNNNNNNNNNNNNNNNNNNNNNNNNNNNNNNNNNNNNNNNNN
CBS189.34    -AAA------TCAAAACTTTCAACAACGGATCTCTTGGTTCTGGCATCGA
CBS190.50    -TAAA-----TCAAAACTTTCAACAACGGATCTCTTGGTTCTGGCATCGA
CBS217.35    -AAAA-TGAATCAAAACTTTCAACAACGGATCTCTTGGCTCTGGCATCGA
CBS217.67    -TAAA-----TCAAAACTTTCAACAACGGATCTCTTGGTTCTGGCATCGA
CBS221.73    -ACAAATGAATCAAAACTTTCAACAACGGATCTCTTGGTTCTGGCATCGA
CBS243.59    -AAA--TGAATCAAAACTTTCAACAACGGATCTCTTGGCTCTGGCATCGA
CBS346.85    NNNNNNNNNNNNNNNNNNNNNNNNNNNNNNNNNNNNNNNNNNNNNNNNNN
CBS363.97    -AAA------TCAAAACTTTCAACAACGGATCTCTTGGTTCTGGCATCGA
CBS367.86    NNNNNNNNNNNNNNNNNNNNNNNNNNNNNNNNNNNNNNNNNNNNNNNNNN
CBS399.86    -AAATAAGAATTAAAACTTTTAGCAACGGATCTCTTGGCTCTGGCATCGA
CBS402.78    --CAAATGAATCAAAACTTTCAACAACGGATCTCTTGGTTCTGGCATCGA
CBS405.97    -AAA------TCAAAACTTTCAACAACGGATCTCTTGGTTCTGGCATCGA
CBS424.64    NNNNNNNNNNNNNNNNNNNNNNNNNNNNNNNNNNNNNNNNNNNNNNNNNN
CBS425.67    -AAAA-TGAATCAAAACTTTCAACAACGGATCTCTTGGCTCTGGCATCGA
CBS506.67    -AAA------TCAAAACTTTCAACAACGGATCTCTTGGTTCTGGCATCGA
CBS560.74    NNNNNNNNNNNNNNNNNNNNNNNNNNNNNNNNNNNNNNNNNNNNNNNNNN
CBS567.95    ACAAAATGAATCAAAACTTTCAACAACGGATCTCTTGGCTCTGGCATCGA
CBS704.86    --CAAATGAATCAAAACTTTCAACAACGGATCTCTTGGTTCTGGCATCGA
CBS891.72    --CAAATGAATCAAAACTTTCAACAACGGATCTCTTGGTTCTGGCATCGA
CBS900.68    -ACAAATGAATCAAAACTTTCAACAACGGATCTCTTGGTTCTGGCATCGA
CBS959.72    -AAAAATGAATCAAAACTTTCAACAACGGATCTCTTGGCTCTGGCATCGA
CGMCC17904   -ACAAATGAATCAAAACTTTCAACAACGGATCTCTTGGTTCTGGCATCGA
CGMCC17905   -ACAAATGAATCAAAACTTTCAACAACGGATCTCTTGGTTCTGGCATCGA
CPC24422     -GGAAATGAATCAAAACTTTCAACAACGGATCTCTTGGTTCTGGCATCGA
CPC33206     -AA----CAATCAAAACTTTCAACAACGGATCTCTTGGTTCTGGCATCGA
DAOM235557   -AAAAATAAATCAAAACTTTTAACAACGGATCTCTTGGCTCTGGCATCGA
DAOMBT1003   --AAAATGAATCAAAACTTTCAACAACGGATCTCTTGGTTCTGGCATCGA
DUCC502      TTTAACTAGATAGCAACTTTCAGCAGTGGATGTCTAGGCTCGCACATCGA
DY05461      -AA----CAATCAAAACTTTCAACAACGGATCTCTTGGTTCTGGCATCGA
DY05462      -AA----CAATCAAAACTTTCAACAACGGATCTCTTGGTTCTGGCATCGA
DY05591      -AA----CAATCAAAACTTTCAACAACGGATCTCTTGGTTCTGGCATCGA
DY05592      -AA----CAATCAAAACTTTCAACAACGGATCTCTTGGTTCTGGCATCGA
EFCC10125    GAAAAACGAATCAAAACTTTCAACAACGGATCTCTTGGTTCTGGCATCGA
EFCC6279     --GGAATGAATCAAAACTTTCAACAACGGATCTCTTGGCTCCGGCATCGA
EFCC7287     AGCAAATGAATCAAAACTTTCAACAACGGATCTCTTGGTTCTGGCATCGA
GJS7487      AAAAAATGAATCAAAACTTTCAACAACGGATCTCTTGGTTCTGGCATCGA
GJS82274     NNNNNNNNNNNNNNNNNNNNNNNNNNNNNNNNNNNNNNNNNNNNNNNNNN
GJS89127     NNNNNNNNNNNNNNNNNNNNNNNNNNNNNNNNNNNNNNNNNNNNNNNNNN
GJS90227     NNNNNNNNNNNNNNNNNNNNNNNNNNNNNNNNNNNNNNNNNNNNNNNNNN
GJS91164     NNNNNNNNNNNNNNNNNNNNNNNNNNNNNNNNNNNNNNNNNNNNNNNNNN
GJS92101     NNNNNNNNNNNNNNNNNNNNNNNNNNNNNNNNNNNNNNNNNNNNNNNNNN
GJS92133     NNNNNNNNNNNNNNNNNNNNNNNNNNNNNNNNNNNNNNNNNNNNNNNNNN
HMAS183151   -TAA------TCAAAACTTTCAACAACGGATCTCTTGGTTCTGGCATCGA
HMAS254523   -ACAAATGAATCAAAACTTTCAACAACGGATCTCTTGGTTCTGGCATCGA
HMAS254524   -ACAAATGAATCAAAACTTTCAACAACGGATCTCTTGGTTCTGGCATCGA
HMAS276836   -ACAAATGAATCAAAACTTTCAACAACGGATCTCTTGGTTCTGGCATCGA
HUA772       --CAAATGAATCAAAACTTTCAACAACGGATCTCTTGGTTCTGGCATCGA
ICMP6360     -AAG------TCAAAACTTTCAACAACGGATCTCTTGGTTCTGGCATCGA
IMI158855    NNNNNNNNNNNNNNNNNNNNNNNNNNNNNNNNNNNNNNNNNNNNNNNNNN
KY04071      --CAA-TGAATCAAAACTTTCAACAACGGATCTCTTGGTTCTGGCATCGA
KY04072      --CAA-TGAATCAAAACTTTCAACAACGGATCTCTTGGTTCTGGCATCGA
LMM          -ACAAAT-AATCAAAACTTTCAACAACGGATCTCTTGGTTCTGGCATCGA
Marsonsn     -ACAAATGAATCAAAACTTTCAACAACGGATCTCTTGGTTCTGGCATCGA
NBRC106332   GAAAAATGAATCAAAACTTTCAACAACGGATCTCTTGGCTCTGGCATCGA
NBRC106958   AAAGAATGAATCAAAACTTTCAACAACGGATCTCTTGGCTCTGGCATCGA
NHJ11343     NNNNNNNNNNNNNNNNNNNNNNNNNNNNNNNNNNNNNNNNNNNNNNNNNN
NHJ12516     NNNNNNNNNNNNNNNNNNNNNNNNNNNNNNNNNNNNNNNNNNNNNNNNNN
OSC111000    AGCAAATGAATCAAAACTTTCAACAACGGATCTCTTGGTTCTGGCATCGA
OSC93623     --CAAATGAATCAAAACTTTCAACAACGGATCTCTTGGCTCTGGCATCGA
SCALT002     GAAAAATGAATCAAAACTTTCAACAACGGATCTCTTGGCTCTGGCATCGA
ZY09271      -AAATAAGAATTAAAACTTTTAGCAACGGATCTCTTGGCTCTGGCATCGA
ZY09272      -AAATAAGAATTAAAACTTTTAGCAACGGATCTCTTGGCTCTGGCATCGA

AFTOLID1287  NNNNNNNNNNNNNNNNNNNNNNNNNNNNNNNNNNNNNNNNNNNNNNNNNN
AFTOLID187   NNNNNNNNNNNNNNNNNNNNNNNNNNNNNNNNNNNNNNNNNNNNNNNNNN
AFTOLID216   TGAAGAACGCAGCGAAATGCGATAAGTAATGTGAATTGCAGAATTCAGTG
AFTOLID52    TGAAGAACGCAGCGAAATGCGATAAGTAATGTGAATTGCAGAATTCAGTG
ATCC16297    NNNNNNNNNNNNNNNNNNNNNNNNNNNNNNNNNNNNNNNNNNNNNNNNNN
ATCC18851    TGAAGAACGCAGCGAAATGCGATAAGTAATGTGAATTGCAGAATTCAGTG
ATCC208838   NNNNNNNNNNNNNNNNNNNNNNNNNNNNNNNNNNNNNNNNNNNNNNNNNN
ATCC26019    TGAAGAACGCAGCGAAATGCGATAAGTAATGTGAATTGCAGAATTCAGTG
ATCC36093    NNNNNNNNNNNNNNNNNNNNNNNNNNNNNNNNNNNNNNNNNNNNNNNNNN
ATCC56429    TGAAGAACGCAGCGAAATGCGATAAGTAATGTGAATTGCAGAATTCAGTG
ATCC76479    NNNNNNNNNNNNNNNNNNNNNNNNNNNNNNNNNNNNNNNNNNNNNNNNNN
ATCC9095     NNNNNNNNNNNNNNNNNNNNNNNNNNNNNNNNNNNNNNNNNNNNNNNNNN
BCC16585     TGAAGAACGCAGCGAAACGCGATAAGTAATGTGAATTGCAGAATCCAGTG
BCC8237      TGAAGAACGCAGCGAAATGCGATAAGTAATGTGAATTGCAGAATTCAGTG
CBS100525    NNNNNNNNNNNNNNNNNNNNNNNNNNNNNNNNNNNNNNNNNNNNNNNNNN
CBS101247    TGAAGAACGCAGCGAAATGCGATAAGTAATGTGAATTGCAGAATTCAGTG
CBS101267    TGAAGAACGCAGCGAAATGCGATAAGTAATGTGAATTGCAGAATTCAGTG
CBS110115    NNNNNNNNNNNNNNNNNNNNNNNNNNNNNNNNNNNNNNNNNNNNNNNNNN
CBS116.25    TGAAGAACGCAGCAAAATGCGATAAGTAATGTGAATTGCAGAATTCAGTG
CBS118984    TGAAGAACGCAGCGAAATGCGATAAGTAATGTGAATTGCAGAATTCAGTG
CBS125148    TGAAGAACGCAGCGAAATGCGATAAGTAATGTGAATTGCAGAATTCAGTG
CBS125165    TGAAGAACGCAGCGAAATGCGATAAGTAATGTGAATTGCAGAATTCAGTG
CBS129087    TGAAGAACGCAGCGAAATGCGATAAGTAATGTGAATTGCAGAATTCAGTG
CBS130362    TGAAGAACGCAGCGAAATGCGATACGTAATGTGAATTGCAGAATTCAGTG
CBS144929    TGAAGAACGCAGCGAAATGCGATAAGTAATGTGAATTGCAGAATTCAGTG
CBS151.29    TGAAGAACGCAGCGAAATGCGATAAGTAATGTGAATTGCAGAATTCAGTG
CBS154.61    TGAAGAACGCAGCGAAATGCGATAAGTAATGTGAATTGCAGAATTCAGTG
CBS182.36    TGAAGAACGCAGCGAAATGCGATAAGTAATGTGAATTGCAGAATTCAGTG
CBS186.79    NNNNNNNNNNNNNNNNNNNNNNNNNNNNNNNNNNNNNNNNNNNNNNNNNN
CBS189.34    TGAAGAACGCAGCAAAATGCGATAAGTAATGTGAATTGCAGAATTCAGTG
CBS190.50    TGAAGAACGCAGCGAAATGCGATAAGTAATGTGAATTGCAGAATTCAGTG
CBS217.35    TGAAGAACGCAGCGAAATGCGATAAGTAATGTGAATTGCAGAATTCAGTG
CBS217.67    TGAAGAACGCAGCGAAATGCGATAAGTAATGTGAATTGCAGAATTCAGTG
CBS221.73    TGAAGAACGCAGCGAAATGCGATAAGTAATGTGAATTGCAGAATTCAGTG
CBS243.59    TGAAGAACGCAGCGAAATGCGATAAGTAATGTGAATTGCAGAATTCAGTG
CBS346.85    NNNNNNNNNNNNNNNNNNNNNNNNNNNNNNNNNNNNNNNNNNNNNNNNNN
CBS363.97    TGAAGAACGCAGCGAAATGCGATAAGTAATGTGAATTGCAGAATTCAGTG
CBS367.86    NNNNNNNNNNNNNNNNNNNNNNNNNNNNNNNNNNNNNNNNNNNNNNNNNN
CBS399.86    TGAAGAACGCAGCGAAATGCGATACGTAATGTGAATTGCAGAATTCAGTG
CBS402.78    TGAAGAACGCAGCGAAATGCGATAAGTAATGTGAATTGCAGAATTCAGTG
CBS405.97    TGAAGAACGCACCAAAATGCGATAAGTAATGTGAATTGCAGAATTCAGTG
CBS424.64    NNNNNNNNNNNNNNNNNNNNNNNNNNNNNNNNNNNNNNNNNNNNNNNNNN
CBS425.67    TGAAGAACGCAGCGAAATGCGATAAGTAATGTGAATTGCAGAATTCAGTG
CBS506.67    TGAAGAACGCAGCGAAATGCGATAAGTAATGTGAATTGCAGAATTCAGTG
CBS560.74    NNNNNNNNNNNNNNNNNNNNNNNNNNNNNNNNNNNNNNNNNNNNNNNNNN
CBS567.95    TGAAGAACGCAGCGAAATGCGATAAGTAATGTGAATTGCAGAATTCAGTG
CBS704.86    TGAAGAACGCAGCGAAATGCGATAAGTAATGTGAATTGCAGAATTCAGTG
CBS891.72    TGAAGAACGCAGCGAAATGCGATAAGTAATGTGAATTGCAGAATTCAGTG
CBS900.68    TGAAGAACGCAGCGAAATGCGATAAGTAATGTGAATTGCAGAATTCAGTG
CBS959.72    TGAAGAACGCAGCGAAATGCGATAAGTAATGTGAATTGCAGAATTCAGTG
CGMCC17904   TGAAGAACGCAGCGAAATGCGATAAGTAATGTGAATTGCAGAATTCAGTG
CGMCC17905   TGAAGAACGCAGCGAAATGCGATAAGTAATGTGAATTGCAGAATTCAGTG
CPC24422     TGAAGAACGCAGCGAAATGCGATAAGTAATGTGAATTGCAGAATTCAGTG
CPC33206     TGAAGAACGCAGCGAAATGCGATAAGTAATGTGAATTGCAGAATTCAGTG
DAOM235557   TGAAGAACGCAGCGAAATGCGATAAGTAATGTGAATTGCAGAATTCAGTG
DAOMBT1003   TGAAGAACGCAGCGAAATGCGATAAGTAATGTGAATTGCAGAATTCAGTG
DUCC502      TGAAGAACGCTGCGAACTGCGATACGTAATGCGAATTGCAGGATTCAGTG
DY05461      TGAAGAACGCAGCGAAATGCGATAAGTAATGTGAATTGCAGAATTCAGTG
DY05462      TGAAGAACGCAGCGAAATGCGATAAGTAATGTGAATTGCAGAATTCAGTG
DY05591      TGAAGAACGCAGCGAAATGCGATAAGTAATGTGAATTGCAGAATTCAGTG
DY05592      TGAAGAACGCAGCGAAATGCGATAAGTAATGTGAATTGCAGAATTCAGTG
EFCC10125    TGAAGAACGCAGCGAAATGCGATAAGTAATGTGAATTGCAGAATTCAGTG
EFCC6279     TGAAGAACGCAGCGAAATGCGATAAGTAGTGTGAATTGCAGAACTCAGTG
EFCC7287     TGAAGAACGCAGCGAAATGCGATAAGTAATGTGAATTGCAGAATTCAGTG
GJS7487      TGAAGAACGCAGCGAAATGCGATAAGTAATGTGAATTGCAGAATTCAGTG
GJS82274     NNNNNNNNNNNNNNNNNNNNNNNNNNNNNNNNNNNNNNNNNNNNNNNNNN
GJS89127     NNNNNNNNNNNNNNNNNNNNNNNNNNNNNNNNNNNNNNNNNNNNNNNNNN
GJS90227     NNNNNNNNNNNNNNNNNNNNNNNNNNNNNNNNNNNNNNNNNNNNNNNNNN
GJS91164     NNNNNNNNNNNNNNNNNNNNNNNNNNNNNNNNNNNNNNNNNNNNNNNNNN
GJS92101     NNNNNNNNNNNNNNNNNNNNNNNNNNNNNNNNNNNNNNNNNNNNNNNNNN
GJS92133     NNNNNNNNNNNNNNNNNNNNNNNNNNNNNNNNNNNNNNNNNNNNNNNNNN
HMAS183151   TGAAGAACGCAGCGAAATGCGAAAAGTAATGTGAATTGCAGAATTCAGTG
HMAS254523   TGAAGAACGCAGCGAAATGCGATAAGTAATGTGAATTGCAGAATTCAGTG
HMAS254524   TGAAGAACGCAGCGAAATGCGATAAGTAATGTGAATTGCAGAATTCAGTG
HMAS276836   TGAAGAACGCAGCGAAATGCGATAAGTAATGTGAATTGCAGAATTCAGTG
HUA772       TGAAGAACGCAGCGAAATGCGATAAGTAATGTGAATTGCAGAATTCAGTG
ICMP6360     TGAAGAACGCAGCGAAATGCGATAAGTAATGTGAATTGCAGAATTCAGTG
IMI158855    NNNNNNNNNNNNNNNNNNNNNNNNNNNNNNNNNNNNNNNNNNNNNNNNNN
KY04071      TGAAGAACGCAGCGAAATGCGATAAGTAATGTGAATTGCAGAATTCAGTG
KY04072      TGAAGAACGCAGCGAAATGCGATAAGTAATGTGAATTGCAGAATTCAGTG
LMM          TGAAGAACGCAGCGAAATGCGATAAGTAATGTGAATTGCAGAATTCAGTG
Marsonsn     TGAAGAACGCAGCGAAATGCGATACGTAATGTGAATTGCAGAATCCAGTG
NBRC106332   TGAAGAACGCAGCGAAATGCGATAAGTAATGTGAATTGCAGAATTCAGTG
NBRC106958   TGAAGAACGCAGCGAAATGCGATAAGTAATGTGAATTGCAGAATTCAGTG
NHJ11343     NNNNNNNNNNNNNNNNNNNNNNNNNNNNNNNNNNNNNNNNNNNNNNNNNN
NHJ12516     NNNNNNNNNNNNNNNNNNNNNNNNNNNNNNNNNNNNNNNNNNNNNNNNNN
OSC111000    TGAAGAACGCAGCGAAATGCGATAAGTAATGTGAATTGCAGAATTCAGTG
OSC93623     TGAAGAACGCAGCGAAATGCGATAAGTAATGTGAATTGCAGAATTCAGTG
SCALT002     TGAAGAACGCAGCGAAATGCGATAAGTAATGTGAATTGCAGAATTCAGTG
ZY09271      TGAAGAACGCAGCGAAATGCGATACGTAATGTGAATTGCAGAATTCAGTG
ZY09272      TGAAGAACGCAGCGAAATGCGATACGTAATGTGAATTGCAGAATTCAGTG

AFTOLID1287  NNNNNNNNNNNNNNNNNNNNNNNNNNNNNNNNNNNNNNNNNNNNNNNNNN
AFTOLID187   NNNNNNNNNNNNNNNNNNNNNNNNNNNNNNNNNNNNNNNNNNNNNNNNNN
AFTOLID216   AATCATCGAATCTTTGAACG-CACATTGCGCCTGGCAGTA-TTCTGCCAG
AFTOLID52    AATCATCGAATCTTTGAACG-CACATTGCGCCCGCCAGTAATTCTGGCGG
ATCC16297    NNNNNNNNNNNNNNNNNNNNNNNNNNNNNNNNNNNNNNNNNNNNNNNNNN
ATCC18851    AATCATCGAATCTTTGAACG-CACATTGCGCCCGCCAGCA-TTCTGGCGG
ATCC208838   NNNNNNNNNNNNNNNNNNNNNNNNNNNNNNNNNNNNNNNNNNNNNNNNNN
ATCC26019    AATCATCGAATCTTTGAACG-CACATTGCGCCCGCCAGTA-CTCTGGCGG
ATCC36093    NNNNNNNNNNNNNNNNNNNNNNNNNNNNNNNNNNNNNNNNNNNNNNNNNN
ATCC56429    AATCATCGAATCTTTGAACG-CACATTGCGCCCGCCAGTA-TTCTGGCGG
ATCC76479    NNNNNNNNNNNNNNNNNNNNNNNNNNNNNNNNNNNNNNNNNNNNNNNNNN
ATCC9095     NNNNNNNNNNNNNNNNNNNNNNNNNNNNNNNNNNNNNNNNNNNNNNNNNN
BCC16585     AATCATCGAATCTTTGAACG-CACATTGCGCCCGCCAGCA-TTCTGGCGG
BCC8237      AATCATCGAATCTTTGAACG-CACATTGCGCCCGCCAGCA-CTCTGGCGG
CBS100525    NNNNNNNNNNNNNNNNNNNNNNNNNNNNNNNNNNNNNNNNNNNNNNNNNN
CBS101247    AATCATCGAATCTTTGAACG-CACATTGCGCCCGCCAGCA-TTCTGGCGG
CBS101267    AATCATCGAATCTTTGAACG-CACATTGCGCCCGCCAGCA-TTCTGGCGG
CBS110115    NNNNNNNNNNNNNNNNNNNNNNNNNNNNNNNNNNNNNNNNNNNNNNNNNN
CBS116.25    AATCATCGAATCTTTGAACG-CACATTGCGCCCGCCAGCA-TTCTGGCGG
CBS118984    AACCATCGAATCTTTGAACG-CACATTGCGCCCGCCAGTA-TTCTGGCGG
CBS125148    AATCATCGAATCTTTGAACG-CACATTGCGCCCGCCAGTA-CTCTGGCGG
CBS125165    AATCATCGAATCTTTGAACG-CACATTGCGCCCGCCAGTA-CTCTGGCGG
CBS129087    AATCATCGAATCTTTGAACG-CACATTGCGCCCGCTAGTA-TTCTGGCGG
CBS130362    AATCATCGAATCTTTGAACG-CACATTGCGCCCGCCAGCA-CTCTGGCGG
CBS144929    AATCATCGAATCTTTGAACG-CACATTGCGCCCGCCGGCA-CTCCGGCGG
CBS151.29    AATCATCGAATCTTTGAACG-CACATTGCGCCCGCCAGTA-TTCTGGCGG
CBS154.61    AATCATCGAATCTTTGAACG-CACATTGCGCCCGCCAGTA-TTCTGGCGG
CBS182.36    AATCATCGAATCTTTGAACG-CACATTGCGCCCGCCAGTA-TTCTGGCGG
CBS186.79    NNNNNNNNNNNNNNNNNNNNNNNNNNNNNNNNNNNNNNNNNNNNNNNNNN
CBS189.34    AATCATCGAATCTTTGAACG-CACATTGCGCCCGCCAGTA-TTCTGGCGG
CBS190.50    AATCATCGAATCTTTGAACG-CACATTGCGCCCGCCAGTA-TTCTGGCGG
CBS217.35    AATCATCGAATCTTTGAACG-CACATTGCGCCCGCCGGCA-CTCCGGCGG
CBS217.67    AATCATCGAATCTTTGAACG-CACATTGCGCCCGCCAGTA-TTCTGGCGG
CBS221.73    AATCATCGAATCTTTGAACGGCACATTGCGCCTGCCAGTA-TTCTGGCAG
CBS243.59    AATCATCGAATCTTTGAACG-CACATTGCGCCCGCCGGCA-CTCCGGCGG
CBS346.85    NNNNNNNNNNNNNNNNNNNNNNNNNNNNNNNNNNNNNNNNNNNNNNNNNN
CBS363.97    AATCATCGAATCTTTGAACG-CACATTGCGCCCGCCAGTA-CTCTGGCGG
CBS367.86    NNNNNNNNNNNNNNNNNNNNNNNNNNNNNNNNNNNNNNNNNNNNNNNNNN
CBS399.86    AATCATCGAATCTTTGAACG-CACATTGCGCCCGCCAGCA-CTCTGGCGG
CBS402.78    AATCATCGAATCTTTGAACG-CACATTGCGCCCGCCAGCA-TTCTGGCGG
CBS405.97    AATCATCGAATCTTTGAACG-CACATTGCGCCCGCCAGTA-TTCTGGCGG
CBS424.64    NNNNNNNNNNNNNNNNNNNNNNNNNNNNNNNNNNNNNNNNNNNNNNNNNN
CBS425.67    AATCATCGAATCTTTGAACG-CACATTGCGCCCGCCGGCA-CTCCGGCGG
CBS506.67    AATCATCGAATCTTTGAACG-CACATTGCGCCCGCCAGTA-CTCTGGCGG
CBS560.74    NNNNNNNNNNNNNNNNNNNNNNNNNNNNNNNNNNNNNNNNNNNNNNNNNN
CBS567.95    AATCATCGAATCTTTGAACG-CACATTGCGCCCGCCAGCA-CTCTGGCGG
CBS704.86    AATCATCGAATCTTTGAACG-CACATTGCGCCCGCCAGCA-TTCTGGCGG
CBS891.72    AATCATCGAATCTTTGAACG-CACATTGCGCCCGCCAGTA-TTCTGGCGG
CBS900.68    AATCATCGAATCTTTGAACG-CACATTGCGCCTGCCAGTA-TTCTGGCAG
CBS959.72    AATCATCGAATCTTTGAACG-CACATTGCGCCCGCCAGCA-CTCTGGCGG
CGMCC17904   AATCATCGAATCTTTGAACG-CACATTGCGCCCGCCAGTA-TTCTGGCGG
CGMCC17905   AATCATCGAATCTTTGAACG-CACATTGCGCCCGCCAGTA-TTCTGGCGG
CPC24422     AACCATCGAATCTTTGAACG-CACATTGCGCCCGCCAGTA-CTCTGGCGG
CPC33206     AATCATCGAATCTTTGAACG-CACATTGCGCCCGCCAGTA-TTCTGGCGG
DAOM235557   AATCATCGAATCTTTGAACG-CACATTGCGCCCGTTAGCA-TTCTAGCGG
DAOMBT1003   AATCATCGAATCTTTGAACG-CACATTGCGCCCGCCAGTA-TTCTGGCGG
DUCC502      AGTCATCGAAATTTTGAACG-CATATTGCACTTCCGGGTTAGTCCTGGGA
DY05461      AATCATCGAATCTTTGAACG-CACATTGCGCCCGCCAGTA-TTCTGGCGG
DY05462      AATCATCGAATCTTTGAACG-CACATTGCGCCCGCCAGTA-TTCTGGCGG
DY05591      AATCATCGAATCTTTGAACG-CACATTGCGCCCGCCAGTA-TTCTGGCGG
DY05592      AATCATCGAATCTTTGAACG-CACATTGCGCCCGCCAGTA-TTCTGGCGG
EFCC10125    AACCATCGAATCTTTGAACG-CACATTGCGCCCGCCAGCA-CTCTGGCGG
EFCC6279     AACCATCGAATCTTTGAACG-CACATTGCGCCCGCCAGCA-CTCTGGCGG
EFCC7287     AACCATCGAATCTTTGAACG-CACATTGCGCCCGCCAGCA-CTCTGGCGG
GJS7487      AATCATCGAATCTTTGAACG-CACATTGCGCCCGCCAGTA-TTCTGGCGG
GJS82274     NNNNNNNNNNNNNNNNNNNNNNNNNNNNNNNNNNNNNNNNNNNNNNNNNN
GJS89127     NNNNNNNNNNNNNNNNNNNNNNNNNNNNNNNNNNNNNNNNNNNNNNNNNN
GJS90227     NNNNNNNNNNNNNNNNNNNNNNNNNNNNNNNNNNNNNNNNNNNNNNNNNN
GJS91164     NNNNNNNNNNNNNNNNNNNNNNNNNNNNNNNNNNNNNNNNNNNNNNNNNN
GJS92101     NNNNNNNNNNNNNNNNNNNNNNNNNNNNNNNNNNNNNNNNNNNNNNNNNN
GJS92133     NNNNNNNNNNNNNNNNNNNNNNNNNNNNNNNNNNNNNNNNNNNNNNNNNN
HMAS183151   AATCATCGAATCTTTGAACG-CACATTGCGCCCGCCAGCA-TTCTGGCGG
HMAS254523   AATCATCGAATCTTTGAACG-CACATTGCGCCCGCCAGTA-CTCTGGCGG
HMAS254524   AATCATCGAATCTTTGAACG-CACATTGCGCCCGCCAGTA-CTCTGGCGG
HMAS276836   AACCATCGAATCTTTGAACG-CACATTGCGCCTGCCAGTA-TTCTGGCAG
HUA772       AATCATCGAATCTTTGAACG-CACATTGCGCCCGCCAGCA-TTCTGGCGG
ICMP6360     AATCATCGAATCTTTGAACG-CACATTGCGCTCGCCAGTA-TTCTGGCGA
IMI158855    NNNNNNNNNNNNNNNNNNNNNNNNNNNNNNNNNNNNNNNNNNNNNNNNNN
KY04071      AACCATCGAATCTTTGAACG-CACATTGCGCCCGCCAGTA-TTCTGGCGG
KY04072      AACCATCGAATCTTTGAACG-CACATTGCGCCCGCCAGTA-TTCTGGCGG
LMM          AATCATCGAATCTTTGAACG-CACATTGCGCCCGCCAGCA-TTCTGGCGG
Marsonsn     AACCATCGAATCTTTGAACG-CACATTGCGCCCGCCAGTA-CTCTGGCGG
NBRC106332   AATCATCGAATCTTTGAACG-CACATTGCGCCCGCCAGTA-TTCTGGCGG
NBRC106958   AATCATCGAATCTTTGAACG-CACATTGCGCCCGCCAGTA-TTCTGGCGG
NHJ11343     NNNNNNNNNNNNNNNNNNNNNNNNNNNNNNNNNNNNNNNNNNNNNNNNNN
NHJ12516     NNNNNNNNNNNNNNNNNNNNNNNNNNNNNNNNNNNNNNNNNNNNNNNNNN
OSC111000    AATCATCGAATCTTTGAACG-CACATTGCGCCCGCCAGCA-CTCTGGCGG
OSC93623     AATCATCGAATCTTTGAACG-CACATTGCGCCCGCCAGCA-TTCTGGCGG
SCALT002     AATCATCGAATCTTTGAACG-CACATTGCGCCCGCCAGTA-TTCTGGCGG
ZY09271      AATCATCGAATCTTTGAACG-CACATTGCGCCCGCCAGCA-CTCTGGCGG
ZY09272      AATCATCGAATCTTTGAACG-CACATTGCGCCCGCCAGCA-CTCTGGCGG

AFTOLID1287  NNNNNNNNNNNNNNNNNNNNNNNNNNNNNNNNNNNNNNNNNNNNNNNNNN
AFTOLID187   NNNNNNNNNNNNNNNNNNNNNNNNNNNNNNNNNNNNNNNNNNNNNNNNNN
AFTOLID216   GCATGCCTGTCCGAGCGTCATTT-CACCAC-TCAAGAAATACTTTTTT--
AFTOLID52    GCATGCCTGTCCGAGCGTCATTT-CAACCC-TCGAGCCCCCCC-------
ATCC16297    NNNNNNNNNNNNNNNNNNNNNNNNNNNNNNNNNNNNNNNNNNNNNNNNNN
ATCC18851    GCATGCCTGTCCGAGCGTCATTT-CAACCC-TCAGGGTCCCTCCGCCTCG
ATCC208838   NNNNNNNNNNNNNNNNNNNNNNNNNNNNNNNNNNNNNNNNNNNNNNNNNN
ATCC26019    GCATGCCTGTTCGAGCGTCATTT-CAACCC-TCAGGCCCC----------
ATCC36093    NNNNNNNNNNNNNNNNNNNNNNNNNNNNNNNNNNNNNNNNNNNNNNNNNN
ATCC56429    GCATGCCTGTTCGAGCGTCATTT-CAACCC-TCAAGCCCGC---------
ATCC76479    NNNNNNNNNNNNNNNNNNNNNNNNNNNNNNNNNNNNNNNNNNNNNNNNNN
ATCC9095     NNNNNNNNNNNNNNNNNNNNNNNNNNNNNNNNNNNNNNNNNNNNNNNNNN
BCC16585     GCATGCCTGTTCGAGCGTCATTT-CAACCC-TCGACCTC---CCTTTG--
BCC8237      GCATGCCTGTTCGAGCGTCATTT-CACCCC-TCAAG-CGCCCGTCGCT--
CBS100525    NNNNNNNNNNNNNNNNNNNNNNNNNNNNNNNNNNNNNNNNNNNNNNNNNN
CBS101247    GCATGCCTGTTCGAGCGTCATTT-CAACCC-TCGACCTC---CCCTCG--
CBS101267    GCATGCCTGTTCGAGCGTCATTT-CAACCC-TCGAGCTC--GTCTTCATT
CBS110115    NNNNNNNNNNNNNNNNNNNNNNNNNNNNNNNNNNNNNNNNNNNNNNNNNN
CBS116.25    GCATGCCTGTTCGAGCGTCATTT-CAACCC-TCGACTTCACGTCTTTACG
CBS118984    GCATGCCTGTTCGAGCGTCATTT-CAACCC-TCAAG----------CC--
CBS125148    GCATGCCTGTTCGAGCGTCATTT-CAACCC-TCAAGCCCCT---------
CBS125165    GCATGCCTGTTCGAGCGTCATTT-CAACCC-TCAAGCCCCT---------
CBS129087    GCATGCCTGTCCGAGCGTCATTT-CAACCC-TCAAG------CCCCC---
CBS130362    GCATGCCTGTTCGAGCGTCATTT-CAACCC-TCAGAACCCCTTC------
CBS144929    GCATGCCTGTCCGAGCGTCATTT-CAACCC-TCGGGA-CCCCGTCTAGGC
CBS151.29    GCATGCCTGTTCGAGCGTCATTT-CAACCC-TCAAG------CCCCC---
CBS154.61    GCATGCCTGTTCGAGCGTCATTT-CAACCC-TCAAGCCCT----------
CBS182.36    GCATGCCTGTTCGAGCGTCATTT-CAACCC-TCAAG------CCCCC---
CBS186.79    NNNNNNNNNNNNNNNNNNNNNNNNNNNNNNNNNNNNNNNNNNNNNNNNNN
CBS189.34    GCATGCCTGTTCGAGCGTCATTT-CAACCC-TCAAG--------CCCC--
CBS190.50    GCATGCCTGTTCGAGCGTCATTT-CAACCC-TCAAG------CACCTT--
CBS217.35    GCATGCCTGTCCGAGCGTCATTT-CAACCC-TCGGGC-CCACCCTTCGCG
CBS217.67    GCATGCCTGTTCGAGCGTCATTT-CAACCC-TCAAG------CCCCC---
CBS221.73    GCATGCCTGTCCGAGAGTCATTT-CAACCC-TCAAGCCCC----------
CBS243.59    GCATGCCTGTCCGAGCGTCATTT-CAACCC-TCGGGC-CCACCCCTCGCG
CBS346.85    NNNNNNNNNNNNNNNNNNNNNNNNNNNNNNNNNNNNNNNNNNNNNNNNNN
CBS363.97    GCATGCCTGTCTGAGCGTCATTT-CAACCC-TCGAG--------CCCC--
CBS367.86    NNNNNNNNNNNNNNNNNNNNNNNNNNNNNNNNNNNNNNNNNNNNNNNNNN
CBS399.86    GCATGCCTGTTCGAGCGTCATTT-CAACCC-TCAGAACCCCTTC------
CBS402.78    GCATGCCTGTTCGAGCGTCATTT-CAACCC-TCGACTTC---CCTTTG--
CBS405.97    GCATGCCTGTTCGAGCGTCATTT-CAACCC-TCAAG--------------
CBS424.64    NNNNNNNNNNNNNNNNNNNNNNNNNNNNNNNNNNNNNNNNNNNNNNNNNN
CBS425.67    GCATGCCTGTCCGAGCGTCATTT-CAACCC-TCGGGC-CCACCCTTCGCG
CBS506.67    GCATGCCTGTCTGAGCGTCATTT-CAACCC-TCGAG--------CCCC--
CBS560.74    NNNNNNNNNNNNNNNNNNNNNNNNNNNNNNNNNNNNNNNNNNNNNNNNNN
CBS567.95    GCATGCCTGTCCGAGCGTCATTTACCACCC-TCGGG---CCCCCCTCG--
CBS704.86    GCATGCCTGTTCGAGCGTCATTT-CAACCC-TCGAGCTC--GTCTTCATT
CBS891.72    GCATGCCTGTTCGAGCGTCATTT-CAACCC-TCAAGCCCCA---------
CBS900.68    GCATGCCTGTCCGAGCGTCATTT-CAACCC-TCAAGCCCC----------
CBS959.72    GCATGCCTGTCCGAGCGTCATTT-CAACCC-TCAGGC-CCCCCGTCCGCG
CGMCC17904   GCATGCCTGTTCGAGCGTCATTT-CAACCC-TCAAGCCCC----------
CGMCC17905   GCATGCCTGTTCGAGCGTCATTT-CAACCC-TCAAGCCCC----------
CPC24422     GCATGCCTGTCCGAGCGTCATTT-CAACCC-TCGACCCCCGCCCCCCTTC
CPC33206     GCATGCCTGTCCGAGCGTCATTT-CAACCC-TCGCCCACTCCCCTTTAGG
DAOM235557   GCATGCCTGTCCGAGCGTCATTT-CAACCC-TCAGGGTCCC--CGTTCCG
DAOMBT1003   GCATGCCTGTCCGAGCGTCATTT-CAACCC-TCGAACCCCTCC-------
DUCC502      GTATGCCTGTATCAGTGTCCGTA-CATCAAACTTGGCTTTCTTCCTTCC-
DY05461      GCATGCCTGTCCGAGCGTCATTT-CAACCC-TCGGGC-CC-CCCTCTGCG
DY05462      GCATGCCTGTCCGAGCGTCATTT-CAACCC-TCGGGC-CC-CCCTCTGCG
DY05591      GCATGCCTGTCCGAGCGTCATTT-CAACCC-TCGGGC-CC-CCCTCTGCG
DY05592      GCATGCCTGTCCGAGCGTCATTT-CAACCC-TCGGGC-CC-CCCTCTGCG
EFCC10125    GCATGCCTGTTCGAGCGTCATTT-CAACCC-TCGAGGCCCCCCCCGGG--
EFCC6279     GCATGCCTGTTCGAGCGTCGTTTTCAACCCCTCAGGCGCCTCCCCCCCCC
EFCC7287     GCATGCCTGTCCGAGCGTCATCT-CAACCC-TCGAGCCCCCCGCCTCG--
GJS7487      GCATGCCTGTCCGAGCGTCATTT-CAACCC-TCGAACCCTCCTT-----G
GJS82274     NNNNNNNNNNNNNNNNNNNNNNNNNNNNNNNNNNNNNNNNNNNNNNNNNN
GJS89127     NNNNNNNNNNNNNNNNNNNNNNNNNNNNNNNNNNNNNNNNNNNNNNNNNN
GJS90227     NNNNNNNNNNNNNNNNNNNNNNNNNNNNNNNNNNNNNNNNNNNNNNNNNN
GJS91164     NNNNNNNNNNNNNNNNNNNNNNNNNNNNNNNNNNNNNNNNNNNNNNNNNN
GJS92101     NNNNNNNNNNNNNNNNNNNNNNNNNNNNNNNNNNNNNNNNNNNNNNNNNN
GJS92133     NNNNNNNNNNNNNNNNNNNNNNNNNNNNNNNNNNNNNNNNNNNNNNNNNN
HMAS183151   GCATGCCTGTCTGAGCGTCATTT-CAACCC-TCACTCCCCA---------
HMAS254523   GCATGCCTGTCTGAGCGTCATTA-CAACCC-TCGACCTCCCCCTCCAGAG
HMAS254524   GCATGCCTGTCTGAGCGTCATTA-CAACCC-TCGACCTCCCCCTCCAGAG
HMAS276836   GCATGCCTGTCCGAGCGTCATTT-CAACCC-TCAAGCCCC----------
HUA772       GCATGCCTGTTCGAGCGTCATTT-CAACAC-TCGGCTTC---CCCCTG--
ICMP6360     GCATGCCTGTTCGAGCGTCATTT-CAACCA-TCAAG--------------
IMI158855    NNNNNNNNNNNNNNNNNNNNNNNNNNNNNNNNNNNNNNNNNNNNNNNNNN
KY04071      GCATGCCTGTTCGAGCGTCATTT-CAACCC-TCAAGCGCT----------
KY04072      GCATGCCTGTTCGAGCGTCATTT-CAACCC-TCAAGCGCT----------
LMM          GCATGCCTGTTCGAGCGTCATTT-CAACCC-TCGCGCCCATCCGGGCTGC
Marsonsn     GCATGCCTGTCCGAGCGTCATTT-CAACCC-TCAAGCCCTGCT------T
NBRC106332   GCATGCCTGTTCGAGCGTCATTT-CAACCC-TCAGCCCCCCCTTAGCG--
NBRC106958   GCATGCCTGTTCGAGCGTCATTT-CAACCC-TCAAGCCCCCC----AG--
NHJ11343     NNNNNNNNNNNNNNNNNNNNNNNNNNNNNNNNNNNNNNNNNNNNNNNNNN
NHJ12516     NNNNNNNNNNNNNNNNNNNNNNNNNNNNNNNNNNNNNNNNNNNNNNNNNN
OSC111000    GCATGCCTGTCCGAGCGTCATTT-CAACCC-TCGAGCCCCCCCACCCC--
OSC93623     GCATGCCTGTTCGAGCGTCATTT-CAACCC-TCGACGTC---CCCTGG--
SCALT002     GCATGCCTGTTCGAGCGTCATTT-CAACCC-TCAAGCCCC-------A--
ZY09271      GCATGCCTGTTCGAGCGTCATTT-CAACCC-TCAGAACCCCTTT------
ZY09272      GCATGCCTGTTCGAGCGTCATTT-CAACCC-TCAGAACCCCTTT------

AFTOLID1287  NNNNNNNNNNNNNNNNNNNNNNNNNNNNNNNNNNNNNNNNNNNNNNNNNN
AFTOLID187   NNNNNNNNNNNNNNNNNNNNNNNNNNNNNNNNNNNNNNNNNNNNNNNNNN
AFTOLID216   ----------TTTTTTCTTGGTGTTGGAGG--TCC-T----GTT---CTT
AFTOLID52    GGGG-----------GGYCGGCGTTGGGGA--TCGG---------CTTAC
ATCC16297    NNNNNNNNNNNNNNNNNNNNNNNNNNNNNNNNNNNNNNNNNNNNNNNNNN
ATCC18851    CGCGGT-----CGGAGCCTGGTGTTGGGGA--TCGGCC---------CGC
ATCC208838   NNNNNNNNNNNNNNNNNNNNNNNNNNNNNNNNNNNNNNNNNNNNNNNNNN
ATCC26019    ------------CGGGCCTGGTGTTGGGGA--CCGGCTCACGGGGGNNNN
ATCC36093    NNNNNNNNNNNNNNNNNNNNNNNNNNNNNNNNNNNNNNNNNNNNNNNNNN
ATCC56429    ------------TG-----CGCGCTTGCTG--TTGGGGACCGGCTCACCC
ATCC76479    NNNNNNNNNNNNNNNNNNNNNNNNNNNNNNNNNNNNNNNNNNNNNNNNNN
ATCC9095     NNNNNNNNNNNNNNNNNNNNNNNNNNNNNNNNNNNNNNNNNNNNNNNNNN
BCC16585     -----------GGGAAGTCGGCGTTGGGGA--CCGGCAG----------C
BCC8237      ------------TGGTGTTGGGGACCGGCCGCGCGCCC---------CCC
CBS100525    NNNNNNNNNNNNNNNNNNNNNNNNNNNNNNNNNNNNNNNNNNNNNNNNNN
CBS101247    -----------GGGAAGTCGGCGTTGGGGA--ACGGCAG----------C
CBS101267    GAC--------GAGA--TCGGTGTTGGGAC--CCGGCGAGCGGGGGACTC
CBS110115    NNNNNNNNNNNNNNNNNNNNNNNNNNNNNNNNNNNNNNNNNNNNNNNNNN
CBS116.25    GAC--------GAGAAGCCGGTGTTGGGGC--GCGGCGATCGAG-----C
CBS118984    ----------CCCGGGCTTGGTGTTGGGGA--TCGGC----GTG---CCC
CBS125148    -----------TCGGGCTTGGTGTTGGGGA--TCGGCCTGCGGCGTCTGA
CBS125165    -----------TCGGGCTTGGTGTTGGGGA--TCGGCCTGCGGCGTCTGA
CBS129087    -------------GGGCTTGGTGTTGGGGA--TCGGC----GAG----CC
CBS130362    ----G------GGGGATCTGGCGTTGGGGA--TCGGC----A-T---ACC
CBS144929    GGG-----------GTACCGGTGTTGGGGA--TCAGG-----GTC--CTC
CBS151.29    -------------GGGCTTGGTGTTGGGGA--TCGGC----GTG----CC
CBS154.61    ---------------GCTTGGTGTTGGGGA--TCGGCGCCGCCCCCCCTC
CBS182.36    -------------GGGCTTGGTGTTGGGGA--TCGGC----GTG----CC
CBS186.79    NNNNNNNNNNNNNNNNNNNNNNNNNNNNNNNNNNNNNNNNNNNNNNNNNN
CBS189.34    ----------TCCGGGTTTGGTGTTGGGGA--TCGGC----GAG---TCC
CBS190.50    ----------CGGGAGCTTGGTGTTGGGGA--TCGGC----AGGGCGTCC
CBS217.35    GGGAT-------CGGGCCCGGCGTTGGGGA--CCGGA-----GGCCGCCT
CBS217.67    -------------GGGCTTGGTGTTGGGGA--TCGGC----CTG---CCC
CBS221.73    ------------CGGGCTTGGTGTTGGGGA--CCGGCCACCG-C-CGCAA
CBS243.59    GGGAA-------CGGGCCCGGCGTTGGGGA--CCGGA-----GGCCGCCC
CBS346.85    NNNNNNNNNNNNNNNNNNNNNNNNNNNNNNNNNNNNNNNNNNNNNNNNNN
CBS363.97    ----------TTCGGACTCGG-GTTGGGGA--TCGGC----CGT---CCT
CBS367.86    NNNNNNNNNNNNNNNNNNNNNNNNNNNNNNNNNNNNNNNNNNNNNNNNNN
CBS399.86    ----G------GGGGATCTGGCGTTGGGGA--TCGGC----AG----CCC
CBS402.78    -----------GGGAAATCGGCGTTGGGGA--ACGGCAG----------C
CBS405.97    -----------CCCAGCTTGG-TGTTGGGA--CTCGC----GAG---NTA
CBS424.64    NNNNNNNNNNNNNNNNNNNNNNNNNNNNNNNNNNNNNNNNNNNNNNNNNN
CBS425.67    GGGAA-------CGGGCCCGGCGTTGGGGA--CCGGA-----GGCCGCCT
CBS506.67    ----------TTCGGACTCGGTGTTGGGGA--TCGGC----CGT---CCT
CBS560.74    NNNNNNNNNNNNNNNNNNNNNNNNNNNNNNNNNNNNNNNNNNNNNNNNNN
CBS567.95    ------------GGGGCCCGGTGCTGGGG---GCACGG---------CCC
CBS704.86    GAC--------GAGA--TCGGTGTTGGGAC--CCGGCGAGCGGGG-ACTC
CBS891.72    ------------GTGGCCTGGTGTTGGGGA--CCGGCGACCTCGCCCGGG
CBS900.68    ------------CGGGCTTGGTGTTGGGGA--ACGGCCACCG-C-CGCAA
CBS959.72    GGGAA-------CCGGCCTGGCGTTGGGGC--TCAGC-----GGC--CTT
CGMCC17904   ------------CGGGCTTGGTGTTGGAGA--CCGGCCGGCG-CGCCCCA
CGMCC17905   ------------CGGGCTTGGTGTTGGAGA--CCGGCCGGCG-CGCCCCA
CPC24422     CGGGGGAG--ACGGGGGCCGGCGTTGGGGA--CCGAC----CGC---CCT
CPC33206     GGGGA-------GACGGGCGGTGTTGGGGC--TCAGGCCGAAGGCGGCGG
DAOM235557   -GCGG-------GGAACCTGGTGTTGGGGA--TCGGCC---------CGC
DAOMBT1003   GGGG-----------GGTCGGCGTTGGGGACTTCGGGAA---CCCCTAAG
DUCC502      -----------GTGTAGTCGGTGGAGGATGTGCCAGATGTGAAGTGTCTT
DY05461      GGC-----------GGCCCGGCGT-GGGGC--TCAGG-----CGCCGTCT
DY05462      GGC-----------GGCCCGGCGT-GGGGC--TCAGG-----CGCCGTCT
DY05591      GGC-----------GGCCCGGCGTTGGGGC--TCAGG-----CGCCGTCT
DY05592      GGC-----------GGCCCGGCGTTGGGGC--TCAGG-----CGCCGTCT
EFCC10125    ------------GGGGCCCGGTGTTGGGGGAGGCGTCC---------CGC
EFCC6279     CCGGGGGGGCGGCGGGCCTGGTGTTGGGGA--CCGGC----------CCC
EFCC7287     ------------CGGCGGCGGGGCCCGGCCTTGGGGGT---------CAC
GJS7487      GGGG-----------GATCGGTGTTGGGGA--TCGGCCT---CCGCCCTC
GJS82274     NNNNNNNNNNNNNNNNNNNNNNNNNNNNNNNNNNNNNNNNNNNNNNNNNN
GJS89127     NNNNNNNNNNNNNNNNNNNNNNNNNNNNNNNNNNNNNNNNNNNNNNNNNN
GJS90227     NNNNNNNNNNNNNNNNNNNNNNNNNNNNNNNNNNNNNNNNNNNNNNNNNN
GJS91164     NNNNNNNNNNNNNNNNNNNNNNNNNNNNNNNNNNNNNNNNNNNNNNNNNN
GJS92101     NNNNNNNNNNNNNNNNNNNNNNNNNNNNNNNNNNNNNNNNNNNNNNNNNN
GJS92133     NNNNNNNNNNNNNNNNNNNNNNNNNNNNNNNNNNNNNNNNNNNNNNNNNN
HMAS183151   ----------CGGGGTAGTGGCGTTGGGGA--TCGGC----CACG-GCCC
HMAS254523   GGGGC------CCAAGGTCGGTGTTGGGGA--CTGGCCC---GCCACCGC
HMAS254524   GGGGC------CCAAGGTCGGTGTTGGGGA--CTGGCCC---GCCACCGC
HMAS276836   ------------CGGGCTTGGTGTTGGGGA--CCGGCCACCG-C-TGCAA
HUA772       -----------GGGAAACCGGCGTTGGGGA--ACGGCAG----------C
ICMP6360     -----------CTCTGCTTGC-GTTGGGGA--TCCGC----G-G---CTG
IMI158855    NNNNNNNNNNNNNNNNNNNNNNNNNNNNNNNNNNNNNNNNNNNNNNNNNN
KY04071      ---------------GCTTGGTGTTGGGGA--CCGGC-------------
KY04072      ---------------GCTTGGTGTTGGGGA--CCGGC-------------
LMM          ----GGTG--TTGGGGACCGGCA-----GA--CCCGC----CCT---CCG
Marsonsn     ----GGTG--TTGGGGACCGGCGAT---GA--CCTCT----CCG---CAG
NBRC106332   ------------GGGGACTGGTGTTGGGG-----ACCGG--------CCC
NBRC106958   ------------CCGGCTTGGTGTTGGGG-----ACCGG--------CCC
NHJ11343     NNNNNNNNNNNNNNNNNNNNNNNNNNNNNNNNNNNNNNNNNNNNNNNNNN
NHJ12516     NNNNNNNNNNNNNNNNNNNNNNNNNNNNNNNNNNNNNNNNNNNNNNNNNN
OSC111000    ------------CCCGGGCGGGACTCGGCGTTGGGGGTA--------CCC
OSC93623     -----------GGGATGTCGGCGTTGGGGA--CCGGCAG----------C
SCALT002     ------------GCGGCTTGGTGTTGGGG-----ACCGG--------CCC
ZY09271      ----G------GGGGATCTGGCGTTGGGGA--TCGGC----AGT---CCT
ZY09272      ----G------GGGGATCTGGCGTTGGGGA--TCGGC----AGT---CCT

AFTOLID1287  NNNNNNNNNNNNNNNNNNNNNNNNNNNNNNNNNNNNNNNNNNNNNNNNNN
AFTOLID187   NNNNNNNNNNNNNNNNNNNNNNNNNNNNNNNNNNNNNNNNNNNNNNNNNN
AFTOLID216   TACTG--AGCAGGCCG--------------------CCGAAATGTATCGG
AFTOLID52    ACC--------TGCCGG-----------------CCCCGAAATACAGTGG
ATCC16297    NNNNNNNNNNNNNNNNNNNNNNNNNNNNNNNNNNNNNNNNNNNNNNNNNN
ATCC18851    CCCGC--GCGGCGCCGT-----------------CCCCCAAATACAGTGG
ATCC208838   NNNNNNNNNNNNNNNNNNNNNNNNNNNNNNNNNNNNNNNNNNNNNNNNNN
ATCC26019    NNNNNNNNNNNNNNNNNNNNNNNNNNNNNNNNNNNNNNNNNNNNNNNNNN
ATCC36093    NNNNNNNNNNNNNNNNNNNNNNNNNNNNNNNNNNNNNNNNNNNNNNNNNN
ATCC56429    GCCT---------------CGCGGCGGCGGCCGCCCCCGAAATGAATCGG
ATCC76479    NNNNNNNNNNNNNNNNNNNNNNNNNNNNNNNNNNNNNNNNNNNNNNNNNN
ATCC9095     NNNNNNNNNNNNNNNNNNNNNNNNNNNNNNNNNNNNNNNNNNNNNNNNNN
BCC16585     -------ACACCGCCGG-----------------CCCTGAAATGGAGTGG
BCC8237      AGCGC----C-CGCCGC-----------------CCCCCAAAGGCATCGG
CBS100525    NNNNNNNNNNNNNNNNNNNNNNNNNNNNNNNNNNNNNNNNNNNNNNNNNN
CBS101247    -------ACACCGCCGG-----------------CCCCGAAATGGAGTGG
CBS101267    ACGTC--CCTCTGCCGG-----------------TCCCGAAATTCAGTGG
CBS110115    NNNNNNNNNNNNNNNNNNNNNNNNNNNNNNNNNNNNNNNNNNNNNNNNNN
CBS116.25    CTAGC--TC-GCGCCGG-----------------CTCCGAAATTTAGTGG
CBS118984    T-CGC--GGCGCGCCGC-----------------CCCCTAAATCTAGTGG
CBS125148    CGCCG-----TGGCCGG-----------------CCCCGAAATCTAGTGG
CBS125165    CGCCG-----TGGCCGG-----------------CCCCGAAATCTAGTGG
CBS129087    TCCGC--GCC-CGCCGT-----------------CCCCTAAATCTAGTGG
CBS130362    G------------CCGG-----------------CCCCGAAATATAGTGG
CBS144929    CG------GGCCCCTGC-----------------CCCCTAAATACAGTGG
CBS151.29    CTCGC--GGCGCGCCGT-----------------CCCCTAAATCTAGTGG
CBS154.61    TGTCG--TTCGCGGCAGGGCGGGAGGGTCGCCGCCCCCGAAATGAATTGG
CBS182.36    CTCGC--GGCGCGCCGT-----------------CCCCTAAATCTAGTGG
CBS186.79    NNNNNNNNNNNNNNNNNNNNNNNNNNNNNNNNNNNNNNNNNNNNNNNNNN
CBS189.34    CTTGG--GACAAGCCGG-----------------CTCCGAAATCTAGTGG
CBS190.50    TCCGG--GTCGCGCCGT-----------------CCCCCAAATCTAGTGG
CBS217.35    CGGC----GGCACCCGC-----------------CCCCTAAATTCAGTGG
CBS217.67    CCCGC--GGCGGGCCGT-----------------CCCCCAAATCTAGTGG
CBS221.73    CTCAG-CGGCAGGCCGG-----------------CCCCGAAATACAGTGG
CBS243.59    CGGC----GGCACCCGC-----------------CCCCTAAATTCAGTGG
CBS346.85    NNNNNNNNNNNNNNNNNNNNNNNNNNNNNNNNNNNNNNNNNNNNNNNNNN
CBS363.97    AGCGG--CG---GCCGG-----------------CCCCGAAATATAGTGG
CBS367.86    NNNNNNNNNNNNNNNNNNNNNNNNNNNNNNNNNNNNNNNNNNNNNNNNNN
CBS399.86    G------------CCGG-----------------CCCCGAAATATAGTGG
CBS402.78    -------ATACCGCCGG-----------------CCCCGAAATGAAGTGG
CBS405.97    AAT---------CGCGT-----------------TCCCCAAATTGATTGG
CBS424.64    NNNNNNNNNNNNNNNNNNNNNNNNNNNNNNNNNNNNNNNNNNNNNNNNNN
CBS425.67    CGGC----GGCACCCGCA----------------TCCCTAAATTCAGTGG
CBS506.67    AGCGG--CG---GCCGG-----------------CCCCAAAATATAGTGG
CBS560.74    NNNNNNNNNNNNNNNNNNNNNNNNNNNNNNNNNNNNNNNNNNNNNNNNNN
CBS567.95    AG----------GCCGC-----------------CCCCGAAATGCAGTGG
CBS704.86    TTGTC--CC-CTGCCGG-----------------CCCCGAAATTCAGTGG
CBS891.72    GGAAC--ACCCC-------CGGCGCGTCCGCCGCCCCCGAAATGAATTGG
CBS900.68    CTC-G-CGGCAGGCCGC-----------------CCCCGAAATACAGTGG
CBS959.72    CACC----GGCCCCTGT-----------------CCCCGAAATTCAGTGG
CGMCC17904   CGCGG-CGCCCGGCCGC-----------------CTCCGAAAAGCAGTGG
CGMCC17905   CGCGGGCGGCCGGCCGC-----------------CTCCGAAAAGCAGTGG
CPC24422     CCCGC--GG----TCGC-----------------CCCCGAAAACCATTGG
CPC33206     TTCTC--CGGAACCCGCCCGCCCCACGGGCCTGTCCCCTAAATGCAGTGG
DAOM235557   CCCGT--GCGGCGCCGT-----------------CCCCCAAATTCAGTGG
DAOMBT1003   ACGGG--A---TCCCGG-----------------CCCCGAAATACAGTGG
DUCC502      GCGTGTTGTCCTTCGGGT----CGACTGCGAGTCCTTTTAAATGTACTGA
DY05461      CTGCT--CGGCGCCTGT-----------------CCCCTAAATGCAGTGG
DY05462      CTGCT--CGGCGCCTGT-----------------CCCCTAAATGCAGTGG
DY05591      CTGCT--CGGCGCCTGT-----------------CCCCTAAATGCAGTGG
DY05592      CTGCT--CGGCGCCTGT-----------------CCCCTAAATGCAGTGG
EFCC10125    AAGGG----T-CGCCCC-----------------CCCCGAAATGCAGTGG
EFCC6279     CCCGC------GGCCGC-----------------CCCCGAAATGGATCGG
EFCC7287     GGCCC----CGCGCCGC-----------------CCCCTAAACGCAGTGG
GJS7487      GCTGG--TGGTCGCCGC-----------------CCCCGAAATACAGTGG
GJS82274     NNNNNNNNNNNNNNNNNNNNNNNNNNNNNNNNNNNNNNNNNNNNNNNNNN
GJS89127     NNNNNNNNNNNNNNNNNNNNNNNNNNNNNNNNNNNNNNNNNNNNNNNNNN
GJS90227     NNNNNNNNNNNNNNNNNNNNNNNNNNNNNNNNNNNNNNNNNNNNNNNNNN
GJS91164     NNNNNNNNNNNNNNNNNNNNNNNNNNNNNNNNNNNNNNNNNNNNNNNNNN
GJS92101     NNNNNNNNNNNNNNNNNNNNNNNNNNNNNNNNNNNNNNNNNNNNNNNNNN
GJS92133     NNNNNNNNNNNNNNNNNNNNNNNNNNNNNNNNNNNNNNNNNNNNNNNNNN
HMAS183151   GCAAG--GGACGGCCGG-----------------CCCCGAAATATAGTGG
HMAS254523   GCGG------CCGCCAT-----------------CCCCCAAATCCAGTGG
HMAS254524   GCGG------CCGCCAT-----------------CCCCCAAATCCAGTGG
HMAS276836   CTC-G-CGGCAGGCCGC-----------------CCCCGAAATATAGTGG
HUA772       -------ACACCGCCGG-----------------CCCTGAAATAGAGTGG
ICMP6360     TCC---------GCGGT-----------------CCCTCAAAATCAGTGG
IMI158855    NNNNNNNNNNNNNNNNNNNNNNNNNNNNNNNNNNNNNNNNNNNNNNNNNN
KY04071      -------------------CTGAAGGA--GCCGCCCCCGAAATGAATTGG
KY04072      -------------------CTGAAGGA--GCCGCCCCCGAAATGAATTGG
LMM          GG-GC--GG--CGCCGC-----------------CCCCCAAATCCAGTGG
Marsonsn     GGAGC--GAATCGCCGC-----------------CCCCGAAATGAATTGG
NBRC106332   CG----------GCCGC-----------------CCCCGAAATGCAGTGG
NBRC106958   CG----------GCCGC-----------------CCCCGAAATGCAGTGG
NHJ11343     NNNNNNNNNNNNNNNNNNNNNNNNNNNNNNNNNNNNNNNNNNNNNNNNNN
NHJ12516     NNNNNNNNNNNNNNNNNNNNNNNNNNNNNNNNNNNNNNNNNNNNNNNNNN
OSC111000    GGCCC----TGCGCCGC-----------------CCCCGAAATGCAGTGG
OSC93623     -------ACACCGCCGC-----------------CCCCGAAATGAAGTGG
SCALT002     CG----------GCCGC-----------------CCCCCAAATGCAGTGG
ZY09271      G------------CCGG-----------------CCCCGAAATATAGTGG
ZY09272      G------------CCGG-----------------CCCCGAAATATAGTGG

AFTOLID1287  NNNNNNNNNNNNNNNNNNNNNNNNNNNNNNNNNNNNNNNNNNNNNNNNNN
AFTOLID187   NNNNNNNNNNNNNNNNNNNNNNNNNNNNNNNNNNNNNNNNNNNNNNNNNN
AFTOLID216   -CTGTTATACTTGCCAACT-CCCC-TGTGTAGTACTAAAATTTATTTTTT
AFTOLID52    -CGGTCTCGCC-GCAGCCT-CTCCTGGCGCAGTAGTTTGCACA-----CT
ATCC16297    NNNNNNNNNNNNNNNNNNNNNNNNNNNNNNNNNNNNNNNNNNNNNNNNNN
ATCC18851    -CGGTCCCGCC-GCAGCCT-CCCC-TGCGCAGTAGTTATCA------ACT
ATCC208838   NNNNNNNNNNNNNNNNNNNNNNNNNNNNNNNNNNNNNNNNNNNNNNNNNN
ATCC26019    NNNNNNNNNNNNNNNNNNNNNNNNNNNNNNNNNNNNNNNNNNNNNNNNNN
ATCC36093    NNNNNNNNNNNNNNNNNNNNNNNNNNNNNNNNNNNNNNNNNNNNNNNNNN
ATCC56429    -CGGTCTCGTC-GCAGCCT-CCTT-TGCGTAGTAACACACC-----ACCT
ATCC76479    NNNNNNNNNNNNNNNNNNNNNNNNNNNNNNNNNNNNNNNNNNNNNNNNNN
ATCC9095     NNNNNNNNNNNNNNNNNNNNNNNNNNNNNNNNNNNNNNNNNNNNNNNNNN
BCC16585     -CGGCC-CGTCCGCGGCGA-CCTC-TGCGTAGTAATCCAAC--------T
BCC8237      -CGGCCTCGCCCGCGTCCCTCCCCCTGCGCAGTAGC------G--ACGCT
CBS100525    NNNNNNNNNNNNNNNNNNNNNNNNNNNNNNNNNNNNNNNNNNNNNNNNNN
CBS101247    -CGGCC-CGTCCGCGGCGA-CCTC-TGCGTAGTAATCCAAC--------T
CBS101267    -CGGCC-CGTT-GCGGCGA-CCTC-TGCGTAGTAACTTAACC-------T
CBS110115    NNNNNNNNNNNNNNNNNNNNNNNNNNNNNNNNNNNNNNNNNNNNNNNNNN
CBS116.25    -CGGCC-CGTT-GCGGCGA-CCTC-TGCGTAGTAACTTAACC-------T
CBS118984    -CGGTCTCGCT-GCAGCTT-CCTC-TGCGTAGTAGCACA--------CCT
CBS125148    -CGGTCTCGCT-GTAGTCC-TCCTCTGCGTAGTAGCACAC--------CT
CBS125165    -CGGTCTCGCT-GTAGTCC-TCCTCTGCGTAGTAGCACAC--------CT
CBS129087    -CGGTCTCGCT-GTAGCTT-CCTC-TGCGTAGTAGCACAC--------CT
CBS130362    -CGGTCCCTCT-GTGACCT-TCCC-TGTGTAGTAGCG-ATA------CCT
CBS144929    -CGGTCGCGCC-GCAGCCT-CCCC-TGCGTAGTAATGCA--------CAT
CBS151.29    -CGGTCTCGCT-GTAGCTT-CCTC-TGCGTAGTAGCAACA--------CT
CBS154.61    -CGGTCTCGTC-GCAGCTTTCCTT-TGCGTAGTAACATACC-----ACCT
CBS182.36    -CGGTCTCGCT-GTAGCTT-CCTC-TGCGTAGTAGCAACA--------CT
CBS186.79    NNNNNNNNNNNNNNNNNNNNNNNNNNNNNNNNNNNNNNNNNNNNNNNNNN
CBS189.34    -CGGTCTCGCT-GCAGCCT-CCAT-TGCGTAGTAGCTAA------CACCT
CBS190.50    -CGGTCTCGCT-GTAGCTT-CCTC-TGCGTAGTAATACAC--------CT
CBS217.35    -CGGTCGCGCC-GCAGCCT-CCCC-TGCGTAGTAGCACA--------CCT
CBS217.67    -CGGTCTCGCT-GCAGCTT-CCTC-CGCGTAGTAGCAACA--------CT
CBS221.73    -CGGTCACGCT-GCGG-CA-TCTCCTGCGTAGTAACACAC--------CT
CBS243.59    -CGGTCGCGCC-GCAGCCT-CCCC-TGCGTAGTAGCACA--------CCT
CBS346.85    NNNNNNNNNNNNNNNNNNNNNNNNNNNNNNNNNNNNNNNNNNNNNNNNNN
CBS363.97    -CGGTCTCGCT-GTAGCCT-CCTC-TGCGTAGTAGTAAAA------CCCT
CBS367.86    NNNNNNNNNNNNNNNNNNNNNNNNNNNNNNNNNNNNNNNNNNNNNNNNNN
CBS399.86    -CGGTCTCTCT-GTGACCT-TCCC-TGTGTAGTAGCG-ATA------CCT
CBS402.78    -CGGCC-CGTCCGCGGCGA-CCTC-TGCGTAGTAATCCAAC--------T
CBS405.97    -CGGTCACGTCGAGCT--T-CCAT-AGCGTAGTAGTAAAA------CCCT
CBS424.64    NNNNNNNNNNNNNNNNNNNNNNNNNNNNNNNNNNNNNNNNNNNNNNNNNN
CBS425.67    -CGGTCGCGCC-GCAGCCT-CCC--TGCGTAGTAGCACA--------CCT
CBS506.67    -CGGTCTCGCT-GTAGCCT-CCTC-TGCGTAGTAGTAAAA------CCCT
CBS560.74    NNNNNNNNNNNNNNNNNNNNNNNNNNNNNNNNNNNNNNNNNNNNNNNNNN
CBS567.95    -CGACCCCG-CCGCGTCCT--CCCCTGCGCAGTAGC------ACAAT-CT
CBS704.86    -CGGCC-CGTT-GCGGCGA-CCTC-TGCGTAGTAACTTAACC-------T
CBS891.72    -CGGCCCCGTC-GCGGGCCTCCTC-TGCGTAGTANCACA-------ACCT
CBS900.68    -CGGTCACGCT-GCGG-CA-TCTCCTGCGTAGTAACACAC--------CT
CBS959.72    -CGGTCGCGCC-GCAGCCT-CCCC-TGCGTAGTAGCACA--------CCT
CGMCC17904   -CGGTCACGCC-GCGG-CA-TCCTCTGCGTAGTAACACAC--------CT
CGMCC17905   -CGGTCACGCC-GCGG-CA-TCCTCTGCGTAGTAACACAC--------CT
CPC24422     -CGGTCCCGCC-GTAGCCT-CCTC-TGCGCAGTAGCACAA-------TCT
CPC33206     -CGGCCTCGCC-GCTGCCT-CCTC-CGCGTAGTAGCACAAA------CCT
DAOM235557   -CGGTCTCGCT-GCAGCCT-CCCC-TGCGTAGTAGTTACAA------CCT
DAOMBT1003   -CGGTCTCGCC-GCAGCCT-CTCATG-CGCAGTAGTTTGCACAA----CT
DUCC502      ACTGTACTTCTCTTTGCTC--GAAAAGCGTGGTGTTGCTGG-----TTGT
DY05461      -CGGCCTCGCC-GCTGCCT-CCTC-CGCGTAGTAGCACAAA------CCT
DY05462      -CGGCCTCGCC-GCTGCCT-CCTC-CGCGTAGTAGCACAAA------CCT
DY05591      -CGGCCTCGCC-GCTGCCT-CCTC-CGCGTAGTAGCACAAA------CCT
DY05592      -CGGCCTCGCC-GCTGCCT-CCTC-CGCGTAGTAGCACAAA------CCT
EFCC10125    -GGACCGTCGCCGCGGCCT--CCCCTGCGAAGTAGC------ACAGCGAA
EFCC6279     -CGGCCTCGCCCGCGGCCT--CCCTTGCGCAGTAGACGTGTCACCGCGAT
EFCC7287     -CGACCCCG-CCGCGGC-T--CCCCTGCGCAGTAGCTCACT-GAGAACCT
GJS7487      -CGGTCTCGCC-GCAGCCT-CCTCTG-CGCAGTAGTTTGCACA-----CT
GJS82274     NNNNNNNNNNNNNNNNNNNNNNNNNNNNNNNNNNNNNNNNNNNNNNNNNN
GJS89127     NNNNNNNNNNNNNNNNNNNNNNNNNNNNNNNNNNNNNNNNNNNNNNNNNN
GJS90227     NNNNNNNNNNNNNNNNNNNNNNNNNNNNNNNNNNNNNNNNNNNNNNNNNN
GJS91164     NNNNNNNNNNNNNNNNNNNNNNNNNNNNNNNNNNNNNNNNNNNNNNNNNN
GJS92101     NNNNNNNNNNNNNNNNNNNNNNNNNNNNNNNNNNNNNNNNNNNNNNNNNN
GJS92133     NNNNNNNNNNNNNNNNNNNNNNNNNNNNNNNNNNNNNNNNNNNNNNNNNN
HMAS183151   -CGGACCCGCT-GTGGCCT-CCTC-TGCGAAGTAGTGATA-------TTC
HMAS254523   -CGGTCACGCC-CGCACCT-CCCCCAGCGTAGTAACTCAC--------CT
HMAS254524   -CGGTCACGCC-CGCACCT-CCCCCAGCGTAGTAACTCAC--------CT
HMAS276836   -CGGTCACGTT-GCGG-CG-TCCCCTGCGTAGTAACTCAC--------CT
HUA772       -CGGCC-CGTCCGCGGCGA-CCTC-TGCGTAGTAAAACAGC--------T
ICMP6360     -CGGGCTCGCTAGTCA--C-ACCG-AGCGTAGTAACTCTA------CA-T
IMI158855    NNNNNNNNNNNNNNNNNNNNNNNNNNNNNNNNNNNNNNNNNNNNNNNNNN
KY04071      -CGGTCTCGTC-GCAGCGT-CCTC-TGCGTAGTAACATACC-----ACCT
KY04072      -CGGTCTCGTC-GCAGCGT-CCTC-TGCGTAGTAACATACC-----ACCT
LMM          -CGGTCTCGCT-GCAGCCT-CCCT-TGCGTAGTAGCACAC--------CT
Marsonsn     -CGACCGCGCC-GCAGCGT-CCCCCTGCGCAGTAGCACACA------CCT
NBRC106332   -CGACCTCG-CCGCAGCCT--CCCCTGCGTAGTAGC-------ACAACCT
NBRC106958   -CGACCTCG-CCGCAGCCT--CCCCTGCGTAGTAGC-------ACAACCT
NHJ11343     NNNNNNNNNNNNNNNNNNNNNNNNNNNNNNNNNNNNNNNNNNNNNNNNNN
NHJ12516     NNNNNNNNNNNNNNNNNNNNNNNNNNNNNNNNNNNNNNNNNNNNNNNNNN
OSC111000    -CGACCCCG-CCGCGACCT--CCCCTGCGCAGTAGCTCCCA-GAGAACCT
OSC93623     -CGGCC-CGTCCGCGGCGA-CCTC-TGCGTAGTACCCCAAC--------T
SCALT002     -CGACCTCG-CCGCAGCCT--CCCCTGCGTAGTAGC-------ACAAC-T
ZY09271      -CGGTCTCTCT-GTGACCT-TCCC-TGTGTAGTAGCG-ATA------CCT
ZY09272      -CGGTCTCTCT-GTGACCT-TCCC-TGTGTAGTAGCG-ATA------CCT

AFTOLID1287  NNNNNNNNNNNNNNNNNNNNNNNNNNNNNNNNNNNNNNNNNNNNNNNNNN
AFTOLID187   NNNNNNNNNNNNNNNNNNNNNNNNNNNNNNNNNNNNNNNNNNNNNNNNNN
AFTOLID216   CACACTTT-GAAGTTCCTGTGTAACAT-GCCGTTAAACCCTCAATATCCA
AFTOLID52    CGCAACGG-GAGCGCGGCGCG-TCCACGGCCGTGAAACACCCCA-----A
ATCC16297    NNNNNNNNNNNNNNNNNNNNNNNNNNNNNNNNNNNNNNNNNNNNNNNNNN
ATCC18851    CGCA-CTG-GAGCGCGGCGCG-GCCAC-GCCGTAAAACCCCCGA------
ATCC208838   NNNNNNNNNNNNNNNNNNNNNNNNNNNNNNNNNNNNNNNNNNNNNNNNNN
ATCC26019    NNNNNNNNNNNNNNNNNNNNNNNNNNNNNNNNNNNNNNNNNNNNNNNNNN
ATCC36093    NNNNNNNNNNNNNNNNNNNNNNNNNNNNNNNNNNNNNNNNNNNNNNNNNN
ATCC56429    CGCAACCGGGAGCGCGGCGCG-GCCACTGCCGTAAAA--CGCCC----AA
ATCC76479    NNNNNNNNNNNNNNNNNNNNNNNNNNNNNNNNNNNNNNNNNNNNNNNNNN
ATCC9095     NNNNNNNNNNNNNNNNNNNNNNNNNNNNNNNNNNNNNNNNNNNNNNNNNN
BCC16585     CGCACCGG-AACCCCGACGTG-GCCAC-GCCGTAAAACACCCAA------
BCC8237      CGCACCGG-GAGCGCGGCGGCGGCCAC-AGCCGTGAAAACTCAC------
CBS100525    NNNNNNNNNNNNNNNNNNNNNNNNNNNNNNNNNNNNNNNNNNNNNNNNNN
CBS101247    CGCACCGG-AAACCCGACGCG-GCCAC-GCCGTAAAACACCCAA------
CBS101267    CGCACTGG-GACAGCAGCGCG-GCCAC-GCCGTAAAACCCCCGA------
CBS110115    NNNNNNNNNNNNNNNNNNNNNNNNNNNNNNNNNNNNNNNNNNNNNNNNNN
CBS116.25    CGCACTGG-GACAGCAGCGCG-GCCAC-GCCGTAAAACCCCCGA------
CBS118984    CGCACC-G-GAGAGCAGCGCG-GCCAC-GCCGTGAAACCCCCCA------
CBS125148    CGCACCGG-A-ACTTAGCGCG-GCCAC-GCCGTTAAACC-CCAA------
CBS125165    CGCACCGG-A-ACTCAGCGCG-GCCAC-GCCGTTAAACC-CCAA------
CBS129087    CGCACTGG-G-AAACAGCGCG-GCCAC-GCCGTTAAACCCCCAA------
CBS130362    CGCAGCGG-GATAGCAGTCTG-GCCAC-GCCGTAAAACACCCAA------
CBS144929    CGCA-CCG-GAGAGCGGCACG-GCCAC-GCCGTAAAACCCCCCA------
CBS151.29    CGCACTGG-A-TCGCAGCGCG-GCCAC-GCCGTTAAACCCCCCA------
CBS154.61    CGCAACCAGGAGCGCNGCGCG-GCCACTGCCGTAAAA--CGCC-----CA
CBS182.36    CGCACTGG-A-TCGCAGCGCG-GCCAC-GCCGTTAAACCCCCCA------
CBS186.79    NNNNNNNNNNNNNNNNNNNNNNNNNNNNNNNNNNNNNNNNNNNNNNNNNN
CBS189.34    CGCAACTG-GAACGCGGCGCG-GCCAA-GCCGTTAAACCCCCCA-----A
CBS190.50    CGCTCTGG-AGTCTCGGTGCG-GCCAC-GCCGTTAAACCCCCAA------
CBS217.35    CGCA-CCG-GAGAGCGGCACG-GCCAC-GCCTCGAAACCCCCCA------
CBS217.67    CGCGCTGG-A-GCGCAGCGCG-GCCAC-GCCGTTAAACCCCCCA------
CBS221.73    CGCATCAG-ATACGCTACGAG-ACCAC-GCCGTAAAACAACCCA------
CBS243.59    CGCA-CCG-GAGAGCGGCACG-GCCAC-GCCTCGAAA-CCCCCC------
CBS346.85    NNNNNNNNNNNNNNNNNNNNNNNNNNNNNNNNNNNNNNNNNNNNNNNNNN
CBS363.97    CGCAGGTG-GAGCTCGGTGTT-GCCAT-GCCGTAAAACCCCCAA------
CBS367.86    NNNNNNNNNNNNNNNNNNNNNNNNNNNNNNNNNNNNNNNNNNNNNNNNNN
CBS399.86    CGCAGCGG-GATAGCAGTCTG-GCCAC-GCCGTAAAACACCCAA------
CBS402.78    CGCACCGG-AACCCCGACGTG-GCCAC-GCCGTAAAACACCCAA------
CBS405.97    CGTTACTG-GTAATCGTCGCG-GCCAC-ACCGTTAAACCCCAAC------
CBS424.64    NNNNNNNNNNNNNNNNNNNNNNNNNNNNNNNNNNNNNNNNNNNNNNNNNN
CBS425.67    CGCA-CCG-GAGAGCGGCATG-GCCAC-GCCTCGAGCTCCCCCT------
CBS506.67    CGCAGGTG-GAGCTCGGTGTT-GCCAT-GCGGTAAAACCCCCAA------
CBS560.74    NNNNNNNNNNNNNNNNNNNNNNNNNNNNNNNNNNNNNNNNNNNNNNNNNN
CBS567.95    CGCACCGG-AAGCGCGGAGGCGGTCAC-GCCTGGAAACGCCCCA------
CBS704.86    CGCACCGGTAACAGCATCGTG-GCCAC-GCCGTAAAACCCCCGA------
CBS891.72    CGCAGC-GGGAGCGCGACGCG-GCAACTGCCGTAAAA--CGCC-----CA
CBS900.68    CGCATCAG-ATACGCTACGAG-ACCAC-GCCGTAAAACAACCCA------
CBS959.72    CGCA-CCG-GAGAGCGGCACG-GCCAC-GCCGTAAAACCCCCCA------
CGMCC17904   CGCATCGG-GTCCGTGACGCG-GCCAC-GCCGTAAAACAACCCA------
CGMCC17905   CGCATCGG-GTCCGCGACGCG-GCCAC-GCCGTAAAACAACCCA------
CPC24422     CGCAGGCG-GAGAGCGGCGAG-GCCAC-GCCGTAAAACACCCAA-----G
CPC33206     CGCGGGTG-GAAGGCGGCGCG-GCCACAGCCGTAAAACCCCCCA------
DAOM235557   CGCA-TCG-GAGCTCAGCGCG-GCCAC-GCCGTAAAACCCCCGA------
DAOMBT1003   CGCACCGG-GAGCGCGGCGCG-TCCACGTCCGTAAAACACCC-------A
DUCC502      GGAGGCTGCCTGCGTGGCCAG-TCGGCGACCGGTTTGTCTGCTGCG---G
DY05461      CGCGGCTG-GAAGGCGGCGCG-GCCAC-GCCGTAAAACCCCCCA------
DY05462      CGCGGCTG-GAAGGCGGCGCG-GCCAC-GCCGTAAAACCCCCCA------
DY05591      CGCGGCTG-GAAGGCGGCGCG-GCCAC-GCCGTAAAACCCCCCA------
DY05592      CGCGGCTG-GAAGGCGGCGCG-GCCAC-GCCGTAAAACCCCCCA------
EFCC10125    CGCACCGG--AGCGCGGAGACGGTCACNNNNNNNNNNNNNNNNNNNNNNN
EFCC6279     CGCAACCGGGAGCCAGGCGAG-GCCACTGCCGTAAAACCGCGTC----CG
EFCC7287     CGCACCGG-AGGCGCGGAGGCGGTCAC-GCCGTGAAACCACCAC------
GJS7487      CGCACCGG--AGAGCGGCGCG-TCCA-AGCCGTGAAACCACCC------A
GJS82274     NNNNNNNNNNNNNNNNNNNNNNNNNNNNNNNNNNNNNNNNNNNNNNNNNN
GJS89127     NNNNNNNNNNNNNNNNNNNNNNNNNNNNNNNNNNNNNNNNNNNNNNNNNN
GJS90227     NNNNNNNNNNNNNNNNNNNNNNNNNNNNNNNNNNNNNNNNNNNNNNNNNN
GJS91164     NNNNNNNNNNNNNNNNNNNNNNNNNNNNNNNNNNNNNNNNNNNNNNNNNN
GJS92101     NNNNNNNNNNNNNNNNNNNNNNNNNNNNNNNNNNNNNNNNNNNNNNNNNN
GJS92133     NNNNNNNNNNNNNNNNNNNNNNNNNNNNNNNNNNNNNNNNNNNNNNNNNN
HMAS183151   CGCACC-G-GAAAGCAGCGAG--CCCCTGCCGTTAAACCCCCCA------
HMAS254523   CGCTCCGG-GAA-GCGGCGCG-GCCACG-CCGTAAAACGCCC-------A
HMAS254524   CGCTCCGG-GAA-GCGGCGCG-GCCACG-CCGTAAAACGCCC-------A
HMAS276836   CGCATCGA-ACACGCTGTGTG-ACCAC-GCCGTAAAACAACCCA------
HUA772       CGCACCGG-AAGCTCGACGTG-GCCAC-GCCGTAAAACACCCAA------
ICMP6360     CGCTATGG-TCGTGCGGCGGG-TTCTT-GCCGTAAAACCCCCCA------
IMI158855    NNNNNNNNNNNNNNNNNNNNNNNNNNNNNNNNNNNNNNNNNNNNNNNNNN
KY04071      CGCAGCAAGGAGCGCGGCGCG-GCCACTGCCGTAAAAATCGCCAG---TG
KY04072      CGCAGCAAGGAGCGCGGCGCG-GCCACTGCCGTAAAAATCGCCAG---TG
LMM          CGCACCGG--AGCGCAGCGCG-GCCAC-GCCGTAAAACCCCCGA-----C
Marsonsn     CGCACCGG-GAGCTCGACGCG-GCCACTGCCGCAAGACGCCCGAAG--CC
NBRC106332   CGCACCGG--AGCGCGGAGACGGTCAC-GCCGTTAAACGCCCAA------
NBRC106958   CGCACCGG--AGCGCGGAGACGGTCAC-GCCGTAAAACGCCCAA------
NHJ11343     NNNNNNNNNNNNNNNNNNNNNNNNNNNNNNNNNNNNNNNNNNNNNNNNNN
NHJ12516     NNNNNNNNNNNNNNNNNNNNNNNNNNNNNNNNNNNNNNNNNNNNNNNNNN
OSC111000    CGCACCGG-CGGCGCGGAGGCGGTCAC-GCCGTGAAACACCC--------
OSC93623     CGCACCGG-GACCCAGACGTG-GCCAC-GCCGTAAAACGCCCAA------
SCALT002     CGCACCGG--AGCGCGGAGACGGTCAC-GCCGTAAAACGCCCAA------
ZY09271      CGCAGCGG-GATAGCAGTTTG-GCCAC-GCCGTAAAACACCCAA------
ZY09272      CGCAGCGG-GATAGCAGTTTG-GCCAC-GCCGTAAAACACCCAA------

AFTOLID1287  NNNNNNNNNNNNNNNNNNNNNNNNNNNNNNNNNNNNNNNNNNNNNNNNTG
AFTOLID187   NNNNNNNNNNNNNNNNNNNNNNNNNNNNNNNNNNNNNNNNNNNNNNNNTG
AFTOLID216   ACTTCTGTTGAATTATTATTATTTTTTTACAAGGTTGACCTCGGATCANN
AFTOLID52    ACTTCTGA----------------------AAGGTTGACCTCGGATCATG
ATCC16297    NNNNNNNNNNNNNNNNNNNNNNNNNNNNNNNNNNNNNNNNNNNNNNNNTG
ATCC18851    -CTTTCTG----------------------AACGTTGACCTCGGATCATG
ATCC208838   NNNNNNNNNNNNNNNNNNNNNNNNNNNNNNNNNNNNNNNNNNNNNNNNTG
ATCC26019    NNNNNNNNNNNNNNNNNNNNNNNNNNNNNNNNNNNNNNNNNNNNNNNNTG
ATCC36093    NNNNNNNNNNNNNNNNNNNNNNNNNNNNNNNNNNNNNNNNNNNNNNNNTG
ATCC56429    CTTTCTCC---------------------AAGAGTTGACCTCGAATCATG
ATCC76479    NNNNNNNNNNNNNNNNNNNNNNNNNNNNNNNNNNNNNNNNNNNNNNNNTG
ATCC9095     NNNNNNNNNNNNNNNNNNNNNNNNNNNNNNNNNNNNNNNNNNNNNNNNTG
BCC16585     -CT---TCNNNNNNNNNNNNNNNNNNNNNNNNNNNNNNNNNNNNNNNNTG
BCC8237      -GGCCACCGCGTGTGGCCCT---------CAGAGTTGACCTCGAATCATG
CBS100525    NNNNNNNNNNNNNNNNNNNNNNNNNNNNNNNNNNNNNNNNNNNNNNNNTG
CBS101247    -CTT--CTG---------------------AACGTTGACCTCGGATCATG
CBS101267    -CTTTTTT----------------------AAGGTTGACCTCGAATCANN
CBS110115    NNNNNNNNNNNNNNNNNNNNNNNNNNNNNNNNNNNNNNNNNNNNNNNNTG
CBS116.25    -CTTTTTTT---------------------AAGGTTGACCTCGAATCATG
CBS118984    -CTTCTGA----------------------AAGGTTGACCTCGGATCATG
CBS125148    -CNNNNNNNNNNNNNNNNNNNNNNNNNNNNNNNNNNNNNNNNNNNNNNTG
CBS125165    -CTTTCTG----------------------AAGTTTGACCTCGGATCATG
CBS129087    -CTTCTGA----------------------ACGTTTGACCTCGGATCATG
CBS130362    -CTTCTCNNNNNNNNNNNNNNNNNNNNNNNNNNNNNNNNNNNNNNNNNTG
CBS144929    ATTTT-TA----------------------CAGGTTGACCTCGGATCATG
CBS151.29    -CTTCTGA----------------------AAGTTTGACCTCGGATCATG
CBS154.61    ACTTTTTC---------------------AAGAGTTGACCTCGAATCANN
CBS182.36    -CTTCTGA----------------------AAGTTTGACCTCGGATCATG
CBS186.79    NNNNNNNNNNNNNNNNNNNNNNNNNNNNNNNNNNNNNNNNNNNNNNNNNN
CBS189.34    ACTTCTG-----------------------AATGTTGACCTCGGATCATG
CBS190.50    -CTTTTCT----------------------GG---TGACCTCGAATCATG
CBS217.35    ATTTA-TC----------------------AAGGTTGACCTCGGATCATG
CBS217.67    -CTTCTGA----------------------AAGGTTGACCTCGGATCATG
CBS221.73    -CTTCTGA----------------------AATGTTGACCTCGGATCANN
CBS243.59    AATTT-TT----------------------CAGGTTGACCTCGGATCATG
CBS346.85    NNNNNNNNNNNNNNNNNNNNNNNNNNNNNNNNNNNNNNNNNNNNNNNNTG
CBS363.97    -CTTATC-----------------------AAGGTTGACCTCAGATCATG
CBS367.86    NNNNNNNNNNNNNNNNNNNNNNNNNNNNNNNNNNNNNNNNNNNNNNNNTG
CBS399.86    -CTTCTCNNNNNNNNNNNNNNNNNNNNNNNNNNNNNNNNNNNNNNNNNTG
CBS402.78    -CTT--CTG---------------------AACGTTGACCTCGGATCANN
CBS405.97    --TTCTG-----------------------AATGTTGACCTCGGATCANN
CBS424.64    NNNNNNNNNNNNNNNNNNNNNNNNNNNNNNNNNNNNNNNNNNNNNNNNTG
CBS425.67    AATTT-TT----------------------TCAGGTGACCGNNNNNNNTG
CBS506.67    -CTTATC-----------------------AAGGTTGACCTCAGATCATG
CBS560.74    NNNNNNNNNNNNNNNNNNNNNNNNNNNNNNNNNNNNNNNNNNNNNNNNTG
CBS567.95    -ACTCAACGC----------------------AGTTGACCTCGGATCATG
CBS704.86    -CTTTTTT----------------------AAGGTTGACCTCGAATCANN
CBS891.72    ACTTTTTT---------------------TAGAGTTGACCTCGGATCANN
CBS900.68    -CTTCTGA----------------------AATGTTGACCTCGGATCATG
CBS959.72    GTTTTACC----------------------AAGGTTGACCTCGGATCATG
CGMCC17904   -C-TCTGA----------------------AATGTTGACCTCGGATCATG
CGMCC17905   -C-TCTGA----------------------AATGTTGACCTCGGATCATG
CPC24422     AATCCAA-----------------------AAGGTTGACCTCGGATCATG
CPC33206     ACTTTTTC----------------------AAGGTTGACCTCGGATCATG
DAOM235557   -CTTTCTG----------------------AACGTTGACCTCGGATCATG
DAOMBT1003   ACTTCTGA----------------------AATGTTGACCTCGGATCATG
DUCC502      CGTTTAAAGGAGGAGTGTTCGATTCGCGGTATGGTTGGCTTCGGCTGANN
DY05461      ACTTTACC----------------------AAGGTTGACCTCGGATCATG
DY05462      ACTTTACC----------------------AAGGTTGACCTCGGATCATG
DY05591      ACTTTACC----------------------AAGGTTGACCTCGGATCATG
DY05592      ACTTTACC----------------------AAGGTTGACCTCGGATCATG
EFCC10125    NNNNNNNNNNNNNNNNNNNNNNNNNNNNNNNNNNNNNNNNNNNNNNNNTG
EFCC6279     CCCCCAGCAGAANNNNNNNNNNNNNNNNNNNNNNNNNNNNNNNNNNNNTG
EFCC7287     -ACCCTCC------------------------AGTTGACCTCGGATCANN
GJS7487      AATTTTAT----------------------TAGGTTGACCTCGGATCATG
GJS82274     NNNNNNNNNNNNNNNNNNNNNNNNNNNNNNNNNNNNNNNNNNNNNNNNTG
GJS89127     NNNNNNNNNNNNNNNNNNNNNNNNNNNNNNNNNNNNNNNNNNNNNNNNTG
GJS90227     NNNNNNNNNNNNNNNNNNNNNNNNNNNNNNNNNNNNNNNNNNNNNNNNTG
GJS91164     NNNNNNNNNNNNNNNNNNNNNNNNNNNNNNNNNNNNNNNNNNNNNNNNTG
GJS92101     NNNNNNNNNNNNNNNNNNNNNNNNNNNNNNNNNNNNNNNNNNNNNNNNTG
GJS92133     NNNNNNNNNNNNNNNNNNNNNNNNNNNNNNNNNNNNNNNNNNNNNNNNTG
HMAS183151   ATTTCC------------------------AAGGTTGACCTCAGATCATG
HMAS254523   ACTTACCG----------------------AAAGTTGACCTCAGATCATG
HMAS254524   ACTTACCG----------------------AAAGTNNNNNNNNNNNNNTG
HMAS276836   -TCTCTGA----------------------AATGTTGACCTCGGATCATG
HUA772       -CT---CTG---------------------AACGTTGACCTCGGATCANN
ICMP6360     --TTTCT-----------------------AAGGTTGACCTCGGATCATG
IMI158855    NNNNNNNNNNNNNNNNNNNNNNNNNNNNNNNNNNNNNNNNNNNNNNNNTG
KY04071      ATGGCTTC---------------------TAGAGTTGACCTCGAATCATG
KY04072      ATGGCTTC---------------------TAGAGTTGACCTCGAATCATG
LMM          CCCCCTT-----------------------GAGTTTGACCTCGGATCANN
Marsonsn     TCTCTCA-----------------------GGAGTTGACCTCGGATCATG
NBRC106332   -CTTCTC-----------------------AGAGTTGACCTCGGATCATG
NBRC106958   -CTTCCTCA---------------------AGAGTTGACCTCGGATCATG
NHJ11343     NNNNNNNNNNNNNNNNNNNNNNNNNNNNNNNNNNNNNNNNNNNNNNNNTG
NHJ12516     NNNNNNNNNNNNNNNNNNNNNNNNNNNNNNNNNNNNNNNNNNNNNNNNTG
OSC111000    --TCCACA------------------------GGTTGACCTCGGATCATG
OSC93623     -CT---CTG---------------------AACGTTGACCTCGGATCATG
SCALT002     -CTTCTC-----------------------AGANNNNNNNNNNNNNNNNN
ZY09271      -CTTCTC-----------------------AAGGTTGACCTCGAATCATG
ZY09272      -CTTCTC-----------------------AAGGTTGACCTCGAATCATG

AFTOLID1287  AAGCGGCAACAGCTCAAATTTGAAATCTGGCTTC-----------GGCCC
AFTOLID187   AAGCGGCAACAGCTCAAATTTGAAATCTGGCGCAAG-----------CCC
AFTOLID216   NNNNNNNNNNNNNNNNNNNNNNNNNNNNNNNNNNNNNNNNNNNNNNNNNN
AFTOLID52    AAGCGGCAACAGCTCAAATTTGAAATCTGGCCCCTCTC-----GGGGTCC
ATCC16297    AAGCGGCAACAGCTCAAATTTGAAATCTGGCCCT----------AGGCCC
ATCC18851    AAGCGGCAACAGCTCAAATTTGAAATCTGGCCCC----------AGGCCC
ATCC208838   AAGCGGCAACAGCTCAAATTTGAAATCTGGC--------CCCCCGGGTCC
ATCC26019    AAGCGG-AACAGCTCAAATTTGAAATCTGGCCCC-------CCGGGGCCC
ATCC36093    AAGCGGCAACAGCTCAAATTTGAAATCTGGCCTCTG-------G---CCC
ATCC56429    AAGCGGAAACAGCTCAAATTTGAAATCTGGCCCCC--------AGGGCCC
ATCC76479    AAGCGGCAACAGCTCAAATTTGAAATCTGGCCCC---CCTCCGGGGGCCC
ATCC9095     AAGCGGCAACAGCTCAAATTTGAAATCTGGCCCT----------AGGCCC
BCC16585     AAGCGGCAACAGCTCAAATTTGAAATCTGGC---------CCTCGGGTCC
BCC8237      AAGCGGCAACAGCTCAAATTTGAAATCTGGCCCCTCCCCCGGGGGGGCCC
CBS100525    AAGCGGCAACAGCTCAAATTTGAAATCTGGC--------CCCTAGGGTCC
CBS101247    AAGCGGCAACAGCTCAAATTTGAAATCTGGCCCCCC--------GGGTCC
CBS101267    NNNNNNNNNNNNNNNNNNNNNNNNNNNNNNNNNNNNNNNNNNNNNNNNNN
CBS110115    AAGCGGCAACAGCTCAAATTTGAAATCTGGCCCC----------AGGCCC
CBS116.25    AAGCGGCAACAGCTCAAATTTGAAATCTGGCTCCT--------AGAGTCC
CBS118984    AAGCGGCAACAGCTCAAATTTGAAATCTGGCCCCCG---------GGTCC
CBS125148    AAGCGGCAACAGCTCAAATTTGAAATCTGGCCCTTGT--------GGTCC
CBS125165    AAGCGGCAACAGCTCAAATTTGAAATCTGGCCCTTGT--------GGTCC
CBS129087    AAGCGGCAACAGCTCAAATTTGAAATCTGGCCTTCG---------GGTCC
CBS130362    AAGCGGCAACAGCTCAAATTTGAAATCTGGCCCT---------AGG-CCC
CBS144929    AAGCGGCAACAGCTCAAATTTGAAATCTGGCCGCAA-------GG--TCC
CBS151.29    AAGCGGCAACAGCTCAAATTTGAAATCTGGCCCCCG---------GGTCC
CBS154.61    NNNNNNNNNNNNNNNNNNNNNNNNNNNNNNNNNNNNNNNNNNNNNGGCCC
CBS182.36    AAGCGGCAACAGCTCAAATTTGAAATCTGGCCCCCG---------GGTCC
CBS186.79    NNNNNNNNNNNNNNNNNNNNNNNNNNNNNNNNNNNNNNNNNNNNNNNNNN
CBS189.34    AAGCGGCAACAGCTCAAATTTGAAATCTGGCTCTCG---------GGCCC
CBS190.50    AAGCGGCAACAGCTCAAATTTGAAATCTGGCCCTCG---------GGTCC
CBS217.35    AAGCGGCAACAGCTCAAATTTGAAATCTGGCCGCAA-------GG--TCC
CBS217.67    AAGCGGCAACAGCTCAAATTTGAAATCTGGCCCCCG---------GGTCC
CBS221.73    NNNNNNNNNNNNNNNNNNNNNNNNNNNNNNNNNNNNNNNNNNNNNNNNNN
CBS243.59    AAGCGGCAACAGCTCAAATTTGAAATCTGGCCGCAA-------GG--TCC
CBS346.85    AAGCGGCAACAGCTCAAATTTGAAATCTGGCCCCCC-------GG--CCC
CBS363.97    AAGCGACAACAGCTCAAATTTGAAATCTGGCCCC---------AGGGCCC
CBS367.86    AAGCGGCAACAGCTCAAATTTGAAATCTGGTCCCCA--------GGGCCC
CBS399.86    AAGCGGCAACAGCTCAAATTTGAAATCTGGCCCT---------AGG-CCC
CBS402.78    NNNNNNNNNNNNNNNNNNNNNNNNNTCTGGC-CCT--------TGGGTCC
CBS405.97    NNNNNNNNNNNNNNNNNNNNNNNNNNNNNNNNNNNNNNNNNNNNNNNNNN
CBS424.64    AAGCGGCAACAGCTCAAATTTGAAATCTGGCCCC----------AGGCCC
CBS425.67    AAGCGGCAACAGCTCAAATTTGAAATCTGGCCGCAA-------GG--TCC
CBS506.67    AAGCGACAACAGCTCAAATTTGAAATCTGGCCCC---------AGG-CCC
CBS560.74    AAGCGGCAACAGCTCAAATTTGAAATCTGGCCCCCA--------GGGCCC
CBS567.95    AAGCGGCAACAGCTCAAATTTGAAATCCGGCCCC-------C-AGGGCCC
CBS704.86    NNNNNNNNNNNNNNNAAATTTGAAATCTGGCTCCT--------AGAGCCC
CBS891.72    NNNNNNNNNNNNNNNNNNNNNNNNNNNNNNNNNNNNNNNNNNNNNNNNCC
CBS900.68    AAGCGGCAACAGCTCAAATTTGAAATCTGGCCCTC---------GGGTCC
CBS959.72    AAGCGGCAACAGCTCAAATTTGAAATCTGGCCGCAA-------GG--TCC
CGMCC17904   AAGCGGCAACAGCTCAAATTTGAAATCTGGCCCTC--------TGGGTCC
CGMCC17905   AAGCGGCAACAGCTCAAATTTGAAATCTGGCCCTC--------TGGGTCC
CPC24422     AAGCGGCAACAGCTCAAATTTGAAATCTGGCCCC----------AGGCCC
CPC33206     AAGCGGCAACAGCTCAAATTTGAAAGCTGGCTTTCG-------GG--CCC
DAOM235557   AAGCGGCAACAGCTCAAATTTGAAATCTGGCCCC----------AGGCCC
DAOMBT1003   AAGCGGCANNNGCTCAAATTTNNAATCTGGCCCCT--------AGGGTCC
DUCC502      NNNNNNNNNNNNNNNNNNNNNNNNAGCTGGCTCTCG-------GG--CCC
DY05461      AAGCGGCAACAGCTCAAATTTGAAAGCTGGCTCTCG-------GG--CCC
DY05462      AAGCGGCAACAGCTCAAATTTGAAAGCTGGCTCTCG-------GG--CCC
DY05591      AAGCGGCAACAGCTCAAATTTGAAAGCTGGCTCTCG-------GG--CCC
DY05592      AAGCGGCAACAGCTCAAATTTGAAAGCTGGCTCTCG-------GG--CCC
EFCC10125    AAGCGGCAACAGCTCAAATTTGAAATCTGGCCCC-CCCCCGCGGGGGCCC
EFCC6279     AAGCGGCAGCAGCTCAAATTTGAAATCCGGCCCC-------CCGCGGCCC
EFCC7287     NNNNNNNNNNNNNNNNNNNNNNNNNNNNNNNNNNNNNNNNNNNNNNNNNN
GJS7487      AAGCGGCAACAGCTCAAATTTGAAATCTGGCCCTCG-------CGGGCCC
GJS82274     AAGCGGCAACAGCTCAAATTTGAAATCTGGCCCTCG-------CGG-CCC
GJS89127     AAGCGGCAACAGCTCAAATTTGAAATCTGGCCCCT--------AGGGTCC
GJS90227     AAGCGGCAACAGCTCAAATTTGAAATCTGGCGCAAG-----------CCC
GJS91164     AAGCGGCAGCAGCTCAAATTTGAAATCTGGCCCCTA-------GGGGCCC
GJS92101     AAGCGGCAACAGCTCAAATTTGAAATCTGGCCC-TA-------GG--CCC
GJS92133     AAGCGGCAACAGCTCAAATTTGAAATCTGGCCCT----------AGGCCC
HMAS183151   AAGCGGCAACAGCTCAAATTTGAAATCTGGCGCAAG-----------CCC
HMAS254523   AAGCGGCAACAGCTCAAATTTGAAATCTGGCCTG----------CGGCCC
HMAS254524   AAGCGGCAACAGCTCAAATTTGAAATCTGGCCTG----------CGGCCC
HMAS276836   AAGCGGCAGCAGCTCAAATTTGAAATCTGGCACCCG-----CCCGGGTCC
HUA772       NNNNNNNNNNNNNNNNNNNNNNNNNNNNNNNNNNNNNNNNNNNNNNNNNN
ICMP6360     AAGCGGCAACAGCTCAAATTTGAAATCTGGCTTC-----------GGCCC
IMI158855    AAGCGGCAACAGCTCAAATTTGAAATCTGGCCCC----------AGGCCC
KY04071      AAGCGGCAACAGCTCAAATTTGAAATCTGGCCCCC--------AGGGCCC
KY04072      AAGCGGCAACAGCTCAAATTTGAAATCTGGCCCCC--------AGGGCCC
LMM          NNNNNNNNNNNNNNNNNNNNNNNNNNNNNNNNNNNNNNNNNNNNNNNNNN
Marsonsn     AAGCGGCAGCAGCTCAAATTTGAAATCTGGCACC---CGCCCGGGTGCCC
NBRC106332   AAGCGGCAACAGCTCAAATTTGAAATCTGGCCCC--------TAGGGCCC
NBRC106958   AAGCGGCAACAGCTCAAATTTGAAATCTGGCCCC--------CAGGGCCC
NHJ11343     AAGCGGCAACAGCTCAAATTTGAAATCTGGCCCCC--------AGGGCCC
NHJ12516     AAGCGGCAACAGCTCAAATTTGAAATCTGGCCCCC--------AGGGCCC
OSC111000    AAGCGGCAACAGCTCAAATTTGAAATCTGGCCCC---CTCCGCGGGGCCC
OSC93623     AAGCGGCAACAGCTCAAATTTGAAATCTGGC---------CCCCGGGTCC
SCALT002     NNNNNNNNNNNNNNNNNNNNNNNNNNNNNNNNNNNNNNNNNNNNNNNNNN
ZY09271      AAGCGGCAACAGCTCAAATTTGAAATCTGGCCCT---------AGG-CCC
ZY09272      AAGCGGCAACAGCTCAAATTTGAAATCTGGCCCT---------AGG-CCC

AFTOLID1287  GAGTTGTAATTTGTAGAGGAAGCTTTTGGTGAGGCACCTTCTGAGTCCCC
AFTOLID187   GAGTTGTAATTTGTAGAGGATGTTTCTGGCGACGTGCCTTCCGAGTTCCC
AFTOLID216   NNNNNNNNNNNNNNNNNNNNNNNNNNNNNNNNNNNNNNNNNNNNNNNNNN
AFTOLID52    GAGTTGTAATTTGTAGAGGATGCTTTTGGNGAGGCGCCGCCCGAGTTCCC
ATCC16297    GAGTTGTAATTTGCAGAGGATGCTTTTGGCGAGGTGCCTTCCGAGTTCCC
ATCC18851    GAGTTGTAATTTGCAGAGGATGCTTTTGGCGCGGTGCCTTCCGAGTTCCC
ATCC208838   GAGTTGTAATTTGTAGAGGATGCTTTTGGTGAGGTGCCGCCCGAGTTCCC
ATCC26019    GAGTTGTAATTTGTAGAGGATGCTTTTGGCGAGGCGCCTTCCGAGTTCCC
ATCC36093    GAGTTGTAATTTGCAGAGGATGTTTCTGGCGAGGTGCCTTCCGAGTTCCC
ATCC56429    GAGTTGTAATTTGTAGAGGATG-CTTTGGGGAGGCGCCTTCCGAGTTCCC
ATCC76479    GAGTTGTAATTTGTAGAGGATGCTTTTGGTGCGGCGCCAGCTGAGTTCCC
ATCC9095     GAGTTGTAATTTGCAGAGGATGCTTTTGGCAAGGTGCCTTCCGAGTTCCC
BCC16585     GAGTTGTAATTTGTAGAGGATGCTTTTGGCGAGGTGCCTTCCGAGTTCCC
BCC8237      GAGTTGTAATTTGCAGAGGATGCTTCTGGCGAGGTGCCTTCCGAGTTCCC
CBS100525    GAGTTGTAATTTGTAGAGGATGCTTTTGGTGAGGTGCCGCCCGAGTTCCC
CBS101247    GAGTTGTAATTTGTAGAGGATGCTTTTGGCGAGGTGCCTTCCGAGTTCCC
CBS101267    NNNNNNNNNNNNNNNNNNNNNNNNNNNNNNNNNNNNNNNNNNNNNNNNNN
CBS110115    GAGTTGTAATTTGCAGAGGATGCTTTGGGCGCGGTGCCTTCCGGGTTCCC
CBS116.25    GAATTGTAATTTGCAGAGGATGCTTTTGATGCGGTGCCTTCCGAGTTCCC
CBS118984    GAGTTGTAATTTGTAGAGGATGCTTTTGGTGCGGTACCTTCCGAGTTCCC
CBS125148    GAGTTGTAATTTGTAGAGGATGCTTTTGGTGAGGTACCTTCCGAGTTCCC
CBS125165    GAGTTGTAATTTGTAGAGGATGCTTTTGGTGAGGTACCTTCCGAGTTCCC
CBS129087    GAGTTGTAATTTGTAGAGGATGCTTTTGGTGAGGTGCCTTCCGAGTTCCC
CBS130362    GAGTTGTAATTTGTAGAGGATGCTTTTGGCGACGTGCTTTCCGAGTTCCC
CBS144929    GAGTTGTAATTTGTAGAGGATGCTTTTGGCGAGGTGACTTCCGAGTTCCC
CBS151.29    GAGTTGTAATTTGTAGAGGATGCTTTTGGTGCGGTACCTTCCGAGTTCCC
CBS154.61    GAGTTGTAATTTGCAGAGGATGCTTTTGGCGAGGTGCCTTCCGAGTTCCC
CBS182.36    GAGTTGTAATTTGTAGAGGATGCTTTTGGTGCGGTACCTTCCGAGTTCCC
CBS186.79    NNNNNNNNNNNNNNNNNNNNNNNNNNNNNNNNNNNNNNNNNNNNNNNNNN
CBS189.34    GAGTTGTAATTTGTAGAGGATGCTTTTGATGCGGTGCCTTCCGAGTTCCC
CBS190.50    GAGTTGTAATTTGTAGAGGATGCTTTTGGTGAGGTACCTTCCGAGTTCCC
CBS217.35    GAGTTGTAATTTGTAGAGGATGCTTTTGGCGAGGTGACTTCCGAGTTCCC
CBS217.67    GAGTTGTAATTTGTAGAGGATGCTTTTGGTGCGGTACCTTCCGAGTTCTC
CBS221.73    NNNNNNNNNNNNNNNNNNNNNNNNNNNNNNNNNNNNNNNNNNNNNNNNNN
CBS243.59    GAGTTGTAATTTGTAGAGGATGCTTTTGGCGAGGTGACTTCCGAGTTCCC
CBS346.85    GAGTTGTAATTTGCAGAGGATGTTTCTGGCGAGGTGCCTTCCGAGTTCCC
CBS363.97    GAGTTGTAATTTGTAGAGGATGTTTCTGGTGAGGTGCCTTCCGAGTTCCC
CBS367.86    GAGTTGTAATTTGTAGAGGATGCTTTTGGCGCGGCGCCTTCCGAGTTCCC
CBS399.86    GAGTTGTAATTTGTAGAGGATGCTTTTGGCGACGTGCCTTCCGAGTTCCC
CBS402.78    GAGTTGTAATTTGTAGAGGATGCTTTTGGCGAGGTGCCTTCCGAGTTCCC
CBS405.97    NNNNNNNNNNNNNNNNNNNNNNNNNNNNNNNNNNNNNNNNNNNNNNNNNN
CBS424.64    GAGTTGTAATTTGTAGAGGATGTTTCTGACGAGGTACCTTCCGAGTTCCC
CBS425.67    GAGTTGTAATTTGTAGAGGATGCTTTTGGCGAGGTGACTTCCGAGTTCCC
CBS506.67    GAGTTGTAATTTGTAGAGGATGTTTCTGGTGAGGTGCCTTCCGAGTTCCC
CBS560.74    GAGTTGTAATTTGTAGAGGATGCTTTTGGCGCGGTGCCTTCCGAGTTCCC
CBS567.95    GAGTTGTAATTTGCAGAGGATGCTTTCGGCGCGGCGCCTTCCGAGTGCCC
CBS704.86    GAGTTGTAATTTGTAGAGGATGCTTTTGATGCGGTGCCTTCCGAGTTCCC
CBS891.72    GAGTTGTAATTTGCAGAGGATGATTTTGGCGAGGTGCCTTCCGAGTTCCC
CBS900.68    GAGTTGTAATTTGAAGAGGATGCTTTTGGTGCGGTGCCTTCCGAGTTCCC
CBS959.72    GAGTTGTAATTTGTAGAGGATGCTTTTGGCGAGGTGCCTTCCGAGTTCCC
CGMCC17904   GAATTGTAATTTGCAGAGGATGCTTTTGGCGCGGTGCCTTCCGAGTTCCC
CGMCC17905   GAATTGTAATTTGCAGAGGATGCTTTTGGCGCGGTGCCTTCCGAGTTCCC
CPC24422     GAGTTGTAATTTGCAGAGGATGCTTTTGGTGCGGTGCCTTCCGAGTTCCC
CPC33206     GCATTGTAATTTGCAGAGGATGCTTCTGGCGACGCGCCTTCCGAGTTCCC
DAOM235557   GAGTTGTAATTTGCAGAGGATGCTTTTGGCGCGGTGCCTTCCGAGTTCCC
DAOMBT1003   GAGTTGTAATTTGTAGAGGATGCTTTTGGTGAGGTGCCGCCCGAGTTCCC
DUCC502      GCATTGTAATTTGCAGAGGATGCTTCTGGCGACGCGCCTTCCGAGTTCCC
DY05461      GCATTGTAATTTGCAGAGGATGCTTCTGGCGACGCGCCTTCCGAGTTCCC
DY05462      GCATTGTAATTTGCAGAGGATGCTTCTGGCGACGCGCCTTCCGAGTTCCC
DY05591      GCATTGTAATTTGCAGAGGATGCTTCTGGCGACGCGCCTTCCGAGTTCCC
DY05592      GCATTGTAATTTGCAGAGGATGCTTCTGGCGACGCGCCTTCCGAGTTCCC
EFCC10125    GAGTTGTAATTTGCAGAGGATGCTTTCGGCGCGGCGCCTTCCGAGTTCCC
EFCC6279     GAGTTGTAATTTGCAGAGGATGCTTTTGGCGAGGCGCCCTCCGAGTTCCC
EFCC7287     NNNNNNNNNNNNNNNNNNNNNNNNNNNNNNNNNNNNNNNNNNNNNNNNNN
GJS7487      GAGTTGTAATTTGTAGAGGATGCTTTTGGTGAGGCGCCGCCTGAGTTCCC
GJS82274     GAGTTGTAATTTGTAGAGGATGCTTTTGGTGAGGCGCCGCCTGAGTTCCC
GJS89127     GAGTTGTAATTTGTAGAGGATGCTTTTGGTGAGGTGCCGCCCGAGTTCCC
GJS90227     GAGTTGTAATTTGTAGAGGATGTTTCTGGCGACGTGCCTTCCGAGTTCCC
GJS91164     GAGTTGTAATTTGCAGAGGATGTTTCTGGCGAGGCGCCTTCCGAGTTCCC
GJS92101     GAGTTGTAATTTGCAGAGGATGTTTCTGGCGAGGTGCCTTCCGAGTGCCC
GJS92133     GAGTTGTAATTTGCAGAGGATGTTTCTGGCGACGCGCCTTCCGAGTTCCC
HMAS183151   GAGTTGTAATTTGTAGAGGATGTTTCTGGCGAAGCGCCTTCCGAGTTCCC
HMAS254523   GAGTTGTAATTTGCAGAGGATGCTTTTGGCGAGGCGCCTTCCGAGTTCCC
HMAS254524   GAGTTGTAATTTGCAGAGGATGCTTTTGGCGAGGCGCCTTCCGAGTTCCC
HMAS276836   GAGTTGTAATTTGAAGAGGATGCTTTTGGTGCGGTGCCTTCCGAGTTCCC
HUA772       NNNNNNNNNNNNNNNNNNNNNNNNNNNNNNNNNNNNNNNNNNNNNNNNNN
ICMP6360     GAGTTGTAATTTGTAGAGGAAGCTTTTGGTGAGGCACCTTCTGAGTCCCC
IMI158855    GAGTTGTAATTTGCAGAGGATGCTTTTGGTGAGGTGCCTTCCGAGTTCCC
KY04071      GAGTTGTAATTTGCAGAGGATGCTTTTGGCGAGGTGCCTTCCGAGTTCCC
KY04072      GAGTTGTAATTTGCAGAGGATGCTTTTGGCGAGGTGCCTTCCGAGTTCCC
LMM          NNNNNNNNNNNNNNNNNNNNNNNNNNNNNNNNNNNNNNNNNNNNNNNNNN
Marsonsn     GAGTTGTAATTTGCAGAGGATGCTTCTGGCGAGGCGCCTTCCGAGTTCCC
NBRC106332   GAGTTGTAATTTGCAGAGGATGCTTTTGGCGCGGCGCCTTCCGAGTTCCC
NBRC106958   GAGTTGTAATTTGCAGAGGATGCTTTTGGCGCGGCGCCTTCCGAGTTCCC
NHJ11343     GAGTTGTAATTTGCAGAGGATGCTTTTGGCGAGGTGCCTTCCGAGTTCCC
NHJ12516     GAGTTGTAATTTGCAGAGGATGCTTTTGGCGAGGTGCCTTCCGAGTTCCC
OSC111000    GAGTTGTAATTTGCAGAGGATGCTTTTGGCGCGGCGCCTTCCGAGTTCCC
OSC93623     GAGTTGTAATTTGTAGAGGATGCTTTTGGCGAGGTGCCTTCCGAGTTCCC
SCALT002     NNNNNNNNNNNNNNNNNNNNNNNNNNNNNNNNNNNNNNNNNNNNNNNNNN
ZY09271      GAGTTGTAATTTGTAGAGGATGCTTTTGGCGACGTGCTTTCCGAGTTCCC
ZY09272      GAGTTGTAATTTGTAGAGGATGCTTTTGGCGACGTGCTTTCCGAGTTCCC

AFTOLID1287  TGGAACGGGGCGCCATAGAGGGTGAGAGCCCCGTATAGTCG-GATGCCGA
AFTOLID187   TGGAACGGGACGCCATAGAGGGTGAGAGCCCCGTACGGTTG-GATGCCTA
AFTOLID216   NNNNNNNNNNNNNNNNNNNNNNNNNNNNNNNNNNNNNNNNNNNNNNNNNN
AFTOLID52    TGGAACGGGACGCCACAGAGGGTGAGAGCCCCGTCTGGCTG-GCCGCCGA
ATCC16297    TGGAACGGGACGCCATAGAGGGTGAGAGCCCCGTCTGGTCG-GACACCGA
ATCC18851    TGGAACGGGACGCCATAGAGGGTGAGAGCCCCGTCTGGTTG-GACACCAA
ATCC208838   TGGAACGGGACGCCACAGAGGGTGAGAGCCCCGTCTGGCTG-GCCACCGA
ATCC26019    TGGAACGGGACGCCATAGAGGGTGAGAGCCCCGTCTGGTCG-GACGCCGA
ATCC36093    TGGAACGGGACGCCATAGAGGGTGAGAGCCCCGTACGGTTG-GTCGCTAA
ATCC56429    TGGAACGGGACGCCACAGAGGGTGAGAGCCCCGTCTGGTTG-GATGCCGA
ATCC76479    TGGAACGGGACGCCACAGAGGGTGAGAGCCCCGTCACGCTG-GACGCCAA
ATCC9095     TGGAACGGGACGCCATAGAGGGTGAGAGCCCCGTCTGGTCG-GACACCGA
BCC16585     TGGAACGGGACGCCACAGAGGGTGAGAGCCCCGTATGGTCG-GACACCGA
BCC8237      TGGAACGGGACGCCACAGAGGGTGAGAGCCCCGTCTGGTCG-GACACCGA
CBS100525    TGGAACGGGACGCCACAGAGGGTGAGAGCCCCGTCTGGCTG-GCCGCCGA
CBS101247    TGGAACGGGACGCCATAGAGGGTGAGAGCCCCGTCTGGTCG-GACACCGA
CBS101267    NNNNNNNNNNNNNNNNNNNNNNNNNNNNNNNNNNNNNNNNNNNNNNNNNN
CBS110115    TGGAACGGGACGCCACAGAGGGTGAGAGCCCCGTCTGGTCG-GACACCAA
CBS116.25    TGGAACGGGACGCCATAGAGGGTGAGAGCCCCGTCTGGTCG-GATGCCAA
CBS118984    TGGAACGGGACGCCATAGAGGGTGAGAGCCCCGTCTGGTTG-GACGCCAA
CBS125148    TGGAACGGGACGCCATAGAGGGTGAGAGCCCCGTCTGGTTG-GATACCGA
CBS125165    TGGAACGGGACGCCATAGAGGGTGAGAGCCCCGTCTGGTTG-GATACCGA
CBS129087    TGGAACGGGACGCCATAGAGGGTGAGAGCCCCGTCTGGTTG-GACACCGA
CBS130362    TGGAACGGGACGCCATAGAGGGTGAGAGCCCCGTACGGTCA-TGCACCTA
CBS144929    TGGAACGGGACGCCATAGAGGGTGAGAGCCCCGTACGGTAGTGACACCGA
CBS151.29    TGGAACGGGACGCCATAGAGGGTGAGAGCCCCGTCTGGTTG-GACGCCAA
CBS154.61    TGGAACGGGACGCCATAGAGGGTGAGAGCCCCGTCTGGTTG-GATACCGA
CBS182.36    TGGAACGGGACGCCATAGAGGGTGAGAGCCCCGTCTGGTTG-GACGCCAA
CBS186.79    NNNNNNNNNNNNNNNNNNNNNNNNNNNNNNNNNNNNNNNNNNNNNNNNNN
CBS189.34    TGGAACGGGACGCCATAGAGGGTGAGAGCCCCGTCTGGTTG-GATGCCAA
CBS190.50    TGGAACGGGACGCCATAGAGGGTGAGAGCCCCGTCTGGTTG-GATACCAA
CBS217.35    TGGAACGGGACGCCATAGAGGGTGAGAGCCCCGTACGGTCGTGCCACCGA
CBS217.67    TGGAACGAGACGCCATAGAGGGTGAGAGCCCCGTCTGGTTG-GACGCCAA
CBS221.73    NNNNNNNNNNNNNNNNNNNNNNNNNNNNNNNNNNNNNNNNNNNNNNNNNN
CBS243.59    TGGAACGGGACGCCATAGAGGGTGAGAGCCCCGTACGGTCGTGCCACCGA
CBS346.85    TGGAACGGGACGCCATAGAGGGTGAGAGCCCCGTACGGTTG-GACGCTAA
CBS363.97    TGGAACGGGACGCCATAGAGGGTGAGAGCCCCGTCTGGTCG-TGCGCTAA
CBS367.86    TGGAACGGGACGCCATAGAGGGTGAGAGCCCCGTCTGGTCG-GACGCCTA
CBS399.86    TGGAACGGGACGCCATAGAGGGTGAGAGCCCCGTACGGTCG-TGCACCTA
CBS402.78    TGGAACGGGACGCCATANAGGGTGAGAGCCCCGTCTGGTCG-GACACCGA
CBS405.97    NNNNNNNNNNNNNNNNNNNNNNNNNNNNNNNNNNNNNNNNNNNNNNNNNN
CBS424.64    TGGAACGGGACGCCATAGAGGGTGAGAGCCCCGTACGGTTG-GTCGCCAA
CBS425.67    TGGAACGGGACGCCATAGAGGGTGAGAGCCCCGTACGGTCGTGCCACCGA
CBS506.67    TGGAACGGGACGCCATAGAGGGTGAGAGCCCCGTCTGGTCG-TGCGCTAA
CBS560.74    TGGAACGGGACGCCATAGAGGGTGAGAGCCCCGTCTGGTTG-GACACCTA
CBS567.95    TGGAACGGGACGCCACAGAGGGTGAGAGCCCCGTCCGGTCG-GACGCCAA
CBS704.86    TGGAACGGGACGCCATAGAGGGTGAGAGCCCCGTCTGGTCG-GATGCCAA
CBS891.72    TGGAACGGGACGCCACAGAGGGTGAGAGCCCCGTCTGGTTG-GACGCCGA
CBS900.68    TGGAACGGGACGCCATAGAGGGTGAGAGCCCCGTCTGGTTG-GATGCCAA
CBS959.72    TGGAACGGGACGCCATAGAGGGTGAGAGCCCCGTACGGTCGTGCCACCGA
CGMCC17904   TGGAACGGGACGCCATAGAGGGTGAGAGCCCCGTCTGGTCG-GATACCAA
CGMCC17905   TGGAACGGGACGCCATAGAGGGTGAGAGCCCCGTCTGGTCG-GATACCAA
CPC24422     TGGAACGGGACGCCACAGAGGGTGAGAGCCCCGTACGGTCG-CGCGCTAA
CPC33206     TGGAACGGGACGCCAAAGAGGGTGAGAGCCCCGTCCGGTCGTG-CGCCTA
DAOM235557   TGGAACGGGACGCCATAGAGGGTGAGAGCCCCGTCTGGTTG-GATACCAA
DAOMBT1003   TGGAACGGGACGCCGCAGAGGGTGAGAGCCCCGTCTGGCTG-GCCACCGA
DUCC502      TGGAACGGGACGCCATAGAGGGTGAGAGCCCCGTCCGGTCGTG-CGCCTA
DY05461      TGGAACGGGACGCCATAGAGGGTGAGAGCCCCGTCCGGTCGTG-CGCCTA
DY05462      TGGAACGGGACGCCATAGAGGGTGAGAGCCCCGTCCGGTCGTG-CGCCTA
DY05591      TGGAACGGGACGCCATAGAGGGTGAGAGCCCCGTCCGGTCGTG-CGCCTA
DY05592      TGGAACGGGACGCCATAGAGGGTGAGAGCCCCGTCCGGTCGTG-CGCCTA
EFCC10125    TGGAACGGGACGCCACAGAGGGTGAGAGCCCCGTCTGGTCG-GACGCCGA
EFCC6279     TGGAACGGGACGCCGCAGAGGGTGAGAGCCCCGTACGGTCG-GACGCCGA
EFCC7287     NNNNNNNNNNNNNNNNNNNNNNNNNNNNNNNNNNNNNNNNNNNNNNNNNN
GJS7487      TGGAACGGGACGCCATAGAGGGTGAGAGCCCCGTCTGGCTG-GCCGCCGA
GJS82274     TGGAACGGGACGCCATAGAGGGTGAGAGCCCCGTCTGGCTG-GCCGCCGA
GJS89127     TGGAACGGGACGCCGCAGAGGGTGAGAGCCCCGTCTGGCTG-GCCACCGA
GJS90227     TGGAACGGGACGCCATAGAGGGTGAGAGCCCCGTACGGTTG-GATGCCTA
GJS91164     TGGAACGGGACGCCGTAGAGGGTGAGAGCCCCGTACGGTTG-GACGCTAA
GJS92101     TGGAACGGGACGCCATAGAGGGTGAGAGCCCCGTACGGTTG-GTCGCTAA
GJS92133     TGGAACGGGACGCCATAGAGGGTGAGAGCCCCGTACGGTTG-GATGCCTA
HMAS183151   TGGAACGGGACGCCATAGAGGGTGAGAGCCCCGTACGGTTG-GATGCCTA
HMAS254523   TGGAACGGGACGCCAGAGAGGGTGAGAGCCCCGTATGGTCG-CGCGCCGA
HMAS254524   TGGAACGGGACGCCAGAGAGGGTGAGAGCCCCGTATGGTCG-CGCGCCGA
HMAS276836   TGGAACGGGACGCCATAGAGGGTGAGAGCCCCGTCTGGTTG-GATGCCAA
HUA772       NNNNNNNNNNNNNNNNNNNNNNNNNNNNNNNNNNNNNNNNNNNNNNNNNN
ICMP6360     TGGAACGGGGCGCCATAGAGGGTGAGAGCCCCGTATAGTCG-GATGCCGA
IMI158855    TGGAACGGGACGCCATAGAGGGTGAGAGCCCCGTCTGGTCG-GACACCGA
KY04071      TGGAACGGGACGCCATAGAGGGTGAGAGCCCCGTCTGGTTG-GACACCGA
KY04072      TGGAACGGGACGCCATAGAGGGTGAGAGCCCCGTCTGGTTG-GACACCGA
LMM          NNNNNNNNNNNNNNNNNNNNNNNNNNNNNNNNNNNNNNNNNNNNNNNNNN
Marsonsn     TGGAACGGGACGCCATAGAGGGTGAGAGCCCCGTCTGGTCG-GACGCCGA
NBRC106332   TGGAACGGGACGCCATAGAGGGTGAGAGCCCCGTCTGGTCG-GACGCCAA
NBRC106958   TGGAACGGGACGCCATAGAGGGTGAGAGCCCCGTCTGGTCG-GACGCCAA
NHJ11343     TGGAACGGGACGCCATAGAGGGTGAGAGCCCCGTCTGGTTG-GATACCGA
NHJ12516     TGGAACGGGACGCCATAGAGGGTGAGAGCCCCGTCTGGTTG-GATACCGA
OSC111000    TGGAACGGGACGCCATAGAGGGTGAGAGCCCCGTCTGGTCG-GACGCCCA
OSC93623     TGGAACGGGACGCCATAGAGGGTGAGAGCCCCGTCTGGTCG-GACACCGA
SCALT002     NNNNNNNNNNNNNNNNNNNNNNNNNNNNNNNNNNNNNNNNNNNNNNNNNN
ZY09271      TGGAACGGGACGCCATAGAGGGTGAGAGCCCCGTACGGTCA-TGCACCTA
ZY09272      TGGAACGGGACGCCATAGAGGGTGAGAGCCCCGTACGGTCA-TGCACCTA

AFTOLID1287  TCCAATGTAAAGCTCCTTCGACGAGTCGAGTAGTTTGGGAATGCTGCTCA
AFTOLID187   GCCTCTGTGAAACTCCTTCGACGAGTCGAGTAGTTTGGGAATGCTGCTCT
AFTOLID216   NNNNNNNNNNNNNNNNNNNNNNNNNNNNNNNNNNNNNNNNNNNNNNNNNN
AFTOLID52    GCCTCTGTAAAGCTCCTTCGACGAGTCGAGTAGTTTGGGAATGCTGCTCA
ATCC16297    GCCTCTGTAAAGCTCCTTCGACGAGTCGAGTAGTTTGGGAATGCTGCTCT
ATCC18851    GCCTTTGTAAAGCTCCTTCGACGAGTCGAGTAGTTTGGGAATGCTGCTCT
ATCC208838   GCCTCTGTAAAGCTCCTTCGACGAGTCGAGTAGTTTGGGAATGCTGCTCA
ATCC26019    GCCTCTGTAAAGCTCCTTCGACGAGTCGAGTAGTTTGGGAATGCTGCTCT
ATCC36093    GCCTCTGTGAAACTCCTTCGACGAGTCGAGTAGTTTGGGAATGCTGCTCT
ATCC56429    GCCTCTGTAAAGCTCCTTCGACGAGTCGAGTAGTTTGGGAATCCTGCTCT
ATCC76479    GCCTATGTAAAGCTCCTTCGACGAGTCGAGTAGTTTGGGAATGCTGCTCA
ATCC9095     GCCTCTGTAAAGCTCCTTCGACGAGTCGAGTAGTTTGGGAATGCTGCTCA
BCC16585     GCCTCTGTAAAGCTCCTTCGACGAGTCGAGTAGTTTGGGAATGCTGCTCA
BCC8237      GCCTCTGTGAAGCTCCTTCGACGAGTCGAGTAGTTTGGGAATGCTGCTCT
CBS100525    GCCTCTGTAAAGCTCCTTCGACGAGTCGAGTAGTTTGGGAATGCTGCTCA
CBS101247    GCCTCTGTAAAGCTCCTTCGACGAGTCGAGTAGTTTGGGAATGCTGCTCA
CBS101267    NNNNNNNNNNNNNNNNNNNNNNNNNNNNNNNNNNNNNNNNNNNNNNNNNN
CBS110115    GCCTATGTAAAGCTCCTTCGACGAGTCGAGTAGTTTGGGAATGCTGCTCA
CBS116.25    ATCTCTGTAAAGCTCCTTCGACGAGTCGAGTAGTTTGGGAATGCTGCTCT
CBS118984    TCCTTTGTAAAGCTCCTTCAACGAGTCGAGTAGTTTGGGAATGCTGCTCT
CBS125148    TCCTCTGTAAAGCTCCTTCGACGAGTCGAGTAGTTTGGGAATGCTGCTCT
CBS125165    TCCTCTGTAAAGCTCCTTCGACGAGTCGAGTAGTTTGGGAATGCTGCTCT
CBS129087    TCCTCTGTAAAGCTCCTTCGACGAGTCGAGTAGTTTGGGAATGCTGCTCT
CBS130362    GCCTCTGTAAAGCTCCTTCGACGAGTCGAGTAGTTTGGGAATGCTGCTCT
CBS144929    GCCTCTGTAAAGCTCCTTCGACGAGTCGAGTAGTTTGGGAATGCTGCTCT
CBS151.29    TCCTTTGTAAAGCTCCTTCAACGAGTCGAGTAGTTTGGGAATGCTGCTCT
CBS154.61    GCCTCTGTAAAGCTCCTTCGACGAGTCGAGTAGTTTGGGAATGCTGCTCT
CBS182.36    TCCTTTGTAAAGCTCCTTCAACGAGTCGAGTAGTTTGGGAATGCTGCTCT
CBS186.79    NNNNNNNNNNNNNNNNNNNNNNNNNNNNNNNNNNNNNNNNNNNNNNNNNN
CBS189.34    ATCTCTGTAAAGCTCCTTCGACGAGTCGAGTAGTTTGGGAATGCTGCTCT
CBS190.50    ACCTCTGTAAAGCTCCTTCGACGAGTCGAGTAGTTTGGGAATGCTGCTCT
CBS217.35    GCCTCTGTAAAGCTCCTTCGACGAGTCGAGTAGTTTGGGAATGCTGCTCT
CBS217.67    ACCTTTGTAAAGCTCCTTCGACGAGTCGAGTAGTTTGGGAATGCTGCTCT
CBS221.73    NNNNNNNNNNNNNNNNNNNNNNNNNNNNNNNNNNNNNNNNNNNNNNNNNN
CBS243.59    GCCTCTGTAAAGCTCCTTCGACGAGTCGAGTAGTTTGGGAATGCTGCTCT
CBS346.85    GCCTCTGTGAAACTCCTTCGACGAGTCGAGTAGTTTGGGAATGCTGCTCT
CBS363.97    GCCTTTGTGAAACTCCTTCGACGAGTCGAGTAGTTTGGGAATGCTGCTCT
CBS367.86    GCCTCTGTAAAGCTCCTTCGACGAGTCGAGTAGTTTGGGAATGCTGCTCA
CBS399.86    GCCTTTGTAAAGCTCCTTCGACGAGTCGAGTAGTTTGGGAATGCTGCTCT
CBS402.78    GCCTCTGTAAAGCTCCTTCGACGAGTCGAGTAGTTTGGGAATGCTGCTCA
CBS405.97    NNNNNNNNNNNNNNNNNNNNNNNNNNNNNNNNNNNNNNNNNNNNNNNNNN
CBS424.64    GTCTCTGTGAAACTCCTTCGACGAGTCGAGTAGTTTGGGAATGCTGCTCA
CBS425.67    GCCTCTGTAAAGCTCCTTCGACGAGTCGAGTAGTTTGGGAATGCTGCTCT
CBS506.67    GCCTTTGTGAAACTCCTTCGACGAGTCGAGTAGTTTGGGAATGCTGCTCT
CBS560.74    GCCTCTGTAAAGCTCCTTCGACGAGTCGAGTAGTTTGGGAATGCTGCTCT
CBS567.95    GCCGGTGTAAAGCTCCTTCGACGAGTCGAGTAGTTTGGGAATGCTGCTCT
CBS704.86    ATCTCTGTAAAGCTCCTTCGACGAGTCGAGTAGTTTGGGAATGCTGCTCA
CBS891.72    GCCTATGTAAATCTCCTTCGACGAGTCGAGTAGTTTGGGAATGCTGCTCT
CBS900.68    ACCTCTGTAAAGCTCCTTCGACGAGTCGAGTAGTTTGGGAATGCTGCTCA
CBS959.72    GCCTCTGTAAAGCTCCTTCGACGAGTCGAGTAGTTTGGGAATGCTGCTCT
CGMCC17904   GCCTCTGTAAAGCTCCTTCGACGAGTCGAGTAGTTTGGGAATGCTGCTCA
CGMCC17905   GCCTCTGTAAAGCTCCTTCGACGAGTCGAGTAGTTTGGGAATGCTGCTCA
CPC24422     GCCTATGTAAAGCTCCTTCGACGAGTCGAGTAGTTTGGGAATGCTGCTCA
CPC33206     GCCTCTGTGAAGCTCCTTCGACGAGTCGAGTAGTTTGGGAATGCTGCTCA
DAOM235557   GCCTTTGTAAAGCTCCTTCGACGAGTCGAGTAGTTTGGGAATGCTGCTCT
DAOMBT1003   GCCTCTGTAAAGCTCCTTCAACGAGTCGAGTAGTTTGGGAATGCTGCTCA
DUCC502      GCCTCTGTGAAGCTCCTTCGACGAGTCGAGTAGTTTGGGAATGCTGCTCA
DY05461      GCCTCTGTGAAGCTCCTTCGACGAGTCGAGTAGTTTGGGAATGCTGCTCA
DY05462      GCCTCTGTGAAGCTCCTTCGACGAGTCGAGTAGTTTGGGAATGCTGCTCA
DY05591      GCCTCTGTGAAGCTCCTTCGACGAGTCGAGTAGTTTGGGAATGCTGCTCA
DY05592      GCCTCTGTGAAGCTCCTTCGACGAGTCGAGTAGTTTGGGAATGCTGCTCA
EFCC10125    GCCACTGTAAAGCTCCCTCGACGAGTCGAGTAGTTTGGGAATGCTGCTCA
EFCC6279     GCCTCTGTAAAGCTCCCTCGACGAGTCGAGTAGTTTGGGAATGCTGCTCC
EFCC7287     NNNNNNNNNNNNNNNNNNNNNNNNNNNNNNNNNNNNNNNNNNNNNNNNNN
GJS7487      GCCTCTGTAAAGCTCCTTCGACGAGTCGAGTAGTTTGGGAATGCTGCTCA
GJS82274     GCCTCTGTAAAGCTCCTTCGACGAGTCGAGTAGTTTGGGAATGCTGCTCA
GJS89127     GCCTCTGTAAAGCTCCTTCAACGAGTCGAGTAGTTTGGGAATGCTGCTCA
GJS90227     GCCTCTGTGAAACTCCTTCGACGAGTCGAGTAGTTTGGGAATGCTGCTCT
GJS91164     GCCTCTGTGAAACTCCTTCGACGAGTCGAGTAGTTTGGGAATGCTGCTCT
GJS92101     GCCTCTGTGAAACTCCTTCGACGAGTCGAGTAGTTTGGGAATGCTGCTCT
GJS92133     GCCTCTGTGAAACTCCTTCGACGAGTCGAGTAGTTTGGGAATGCTGCTCT
HMAS183151   GCCTCTGTGAAACTCCTTCGACGAGTCGAGTAGTTTGGGAATGCTGCTCT
HMAS254523   GCCTCTGTAAAGCTCCTTCGACGAGTCGAGTAGTTTGGGAATGCTGCTCA
HMAS254524   GCCTCTGTAAAGCTCCTTCGACGAGTCGAGTAGTTTGGGAATGCTGCTCA
HMAS276836   ACCTCTGTAAAGCTCCTTCGACGAGTCGAGTAGTTTGGGAATGCTGCTCA
HUA772       NNNNNNNNNNNNNNNNNNNNNNNNNNNNNNNNNNNNNNNNNNNNNNNNNN
ICMP6360     TCCAATGTAAAGCTCCTTCGACGAGTCGAGTAGTTTGGGAATGCTGCTCA
IMI158855    GCCTCTGTAAAGCTCCTTCGACGAGTCGAGTAGTTTGGGAATGCTGCTCT
KY04071      GCCTCTGTAAAGCTCCTTCGACGAGTCGAGTAGTTTGGGAATGCTGCTCT
KY04072      GCCTCTGTAAAGCTCCTTCGACGAGTCGAGTAGTTTGGGAATGCTGCTCT
LMM          NNNNNNNNNNNNNNNNNNNNNNNNNNNNNNNNNNNNNNNNNNNNNNNNNN
Marsonsn     GCCTCTGTGAAGCTCCTTCGACGAGTCGAGTAGTTTGGGAATGCTGCTCT
NBRC106332   GCCAGTGTAAAGCTCCTTCGACGAGTCGAGTAGTTTGGGAATGCTGCTCT
NBRC106958   GCCAGTGTAAAGCTCCTTCGACGAGTCGAGTAGTTTGGGAATGCTGCTCT
NHJ11343     GCCTCTGTAAAGCTCCTTCGACGAGTCGAGTAGTTTGGGAATGCTGCTCT
NHJ12516     GCCTCTGTAAAGCTCCTTCGACGAGTCGAGTAGTTTGGGAATGCTGCTCT
OSC111000    GCCTCTGTAAAGCTCCTTCGACGAGTCGAGTAGTTTGGGAATGCTGCTCA
OSC93623     GCCTCTGTAAAGCTCCTTCGACGAGTCGAGTAGTTTGGGAATGCTGCTCA
SCALT002     NNNNNNNNNNNNNNNNNNNNNNNNNNNNNNNNNNNNNNNNNNNNNNNNNN
ZY09271      GCCTCTGTAAAGCTCCTTCGACGAGTCGAGTAGTTTGGGAATGCTGCTCT
ZY09272      GCCTCTGTAAAGCTCCTTCGACGAGTCGAGTAGTTTGGGAATGCTGCTCT

AFTOLID1287  AAATGGGAGGTAAATTTCTTCTAAAGCTAAATACCGGCCAGAGACCGATA
AFTOLID187   AAATGGGAGGTATACGTCTTCTAAAGCTAAATACCGGCCAGAGACCGATA
AFTOLID216   NNNNNNNNNNNNNNNNNNNNNNNNNNNNNNNNNNNNNNNNNNNNNNNNNN
AFTOLID52    AAATGGGAGGTATATGTCTTCTAAAGCTAAATACTGGCCAGAGACCGATA
ATCC16297    AAATGGGAGGTATATGTCTTCTAAAGCTAAATACCGGCCAGAGACCGATA
ATCC18851    AAATGGGAGGTACATGTCTTCTAAAGCTAAATACCGGCCAGAGACCGATA
ATCC208838   AAATGGGAGGTATATGTCTTCTAAAGCTAAATATTGGCCAGAGACCGATA
ATCC26019    AAATGGGAGGTACTTGTCTTCTAAAGCTAAATACCGGCCAGAGACCGATA
ATCC36093    AAATGGGAGGTATACGTCTTCTAAAGCTAAATACCGGCTAGAGACCGATA
ATCC56429    AAATGGGAGGTATATGTCTTCTAAAGCTAAATATTGGCCAGAGACCGATA
ATCC76479    AATTGGGAGGTATATGTCTTCTAAAGCTAAATACCGGCCAGAGACCGATA
ATCC9095     AAATGGGAGGTATATGTCTTCTAAAGCTAAATACCGGCCAGAGACCGATA
BCC16585     AAATGGGAGGTATATGTCTTCTAAAGCTAAATATTGGCCAGAGACCGATA
BCC8237      AAATGGGAGGTATATGTCTTCTAAAGCTAAATACCGGCCAGAGACCGATA
CBS100525    AAATGGGAGGTATATGTCTTCTAAAGCTAAATATTGGCCAGAGACCGATA
CBS101247    AAATGGGAGGTATATGTCTTCTAAAGCTAAATACTGGCCAGAGACCGATA
CBS101267    NNNNNNNNNNNNNNNNNNNNNNNNNNNNNNNNNNNNNNNNNNNNNNNNNN
CBS110115    AAATGGGAGGTATATGTCTTCTAAAGCTAAATACCGGCCAGAGACCGATA
CBS116.25    AAATGGGAGGTATATGTCTTCTAAAGCTAAATATTGGCCAGAGACCGATA
CBS118984    AAATGGGAGGTATATGTCTTCTAAAGCTAAATATTGGCCAGAGACCGATA
CBS125148    AAATGGGAGGTATATGTCTTCTAAAGCTAAATATTGGCCAGAGACCGATA
CBS125165    AAATGGGAGGTATATGTCTTCTAAAGCTAAATATTGGCCAGAGACCGATA
CBS129087    AAATGGGAGGTATATGTCTTCTAAAGCTAAATATTGGCCAGAGACCGATA
CBS130362    AAATGGGAGGTATACGTCTTCTAAAGCTAAATACCGGCCAGAGACCGATA
CBS144929    AAATGGGAGGTGTAAGTCTTCTAAAGCTAAATACCGGCCAGAGACCGATA
CBS151.29    AAATGGGAGGTATATGTCTTCTAAAGCTAAATATTGGCCAGAGACCGATA
CBS154.61    AAATGGGAGGTATATGTCTTCTAAAGCTAAATACCGGCCAGAGACCGATA
CBS182.36    AAATGGGAGGTATATGTCTTCTAAAGCTAAATATTGGCCAGAGACCGATA
CBS186.79    NNNNNNNNNNNNNNNNNNNNNNNNNNNNNNNNNNNNNNNNNNNNNNNNNN
CBS189.34    AAATGGGAGGTATATGTCTTCTAAAGCTAAATACCGGCCAGAGACCGATA
CBS190.50    AAATGGGAGGTATATGTCTTCTAAAGCTAAATACCGGCCAGAGACCGATA
CBS217.35    AAATGGGAGGTGTACGTCTTCTAAAGCTAAATACCGGCCAGAGACCGATA
CBS217.67    AAATGGGAGGTATATGTCTTCTAAAGCTAAATATTGGCCAGAGACCGATA
CBS221.73    NNNNNNNNNNNNNNNNNNNNNNNNNNNNNNNNNNNNNNNNNNNNNNNNNN
CBS243.59    AAATGGGAGGTGTACGTCTTCTAAAGCTAAATACCGGCCAGAGACCGATA
CBS346.85    AAATGGGAGGTATACGTCTTCTAAAGCTAAATACCGGCTAGAGACCGATA
CBS363.97    AAATGGGAGGTATACGTCTTCTAAAGCTAAATATTGGCCAGAGACCGATA
CBS367.86    AAATGGGAGGTATATGTCTTCTAAAGCTAAATATTGGCCAGAGACCGATA
CBS399.86    AAATGGGAGGTATACGTCTTCTAAAGCTAAATACCGGCCAGAGACCGATA
CBS402.78    AAATGGGAGGTATATGTCTTCTAAAGCTAAATATTGGCCAGAGACCGATA
CBS405.97    NNNNNNNNNNNNNNNNNNNNNNNNNNNNNNNNNNNNNNNNNNNNNNNNNN
CBS424.64    AAATGGGAGGTATACGTCTTCTAAAGCTAAATATAGGCCAGAGACCGATA
CBS425.67    AAATGGGAGGTGTACGTCTTCTAAAGCTAAATACCGGCCAGAGACCGATA
CBS506.67    AAATGGGAGGTATACGTCTTCTAAAGCTAAATATTGGCCAGAGACCGATA
CBS560.74    AAATGGGAGGTATATGTCTTCTAAAGCTAAATACCGGCCAGAGACCGATA
CBS567.95    AAATGGGAGGTATATGTCTTCTAAAGCTAAATACCGGCCAGAGACCGATA
CBS704.86    AAATGGGAGGTATATGTCTTCTAAAGCTAAATATTGGCCAGAGACCGATA
CBS891.72    AAATGGGAGGTATATGTCTTCTAAAGCTAAATATTGGCCAGAGACCGATA
CBS900.68    AAATGGGAGGTATATGTCTTCTAAAGCTAAATATTGGCCAGAGACCGATA
CBS959.72    AAATGGGAGGTGTACGTCTTCTAAAGCTAAATACCGGCCAGAGACCGATA
CGMCC17904   AAATGGGAGGTATATGTCTTCTAAAGCTAAATATTGGCCAGAGACCGATA
CGMCC17905   AAATGGGAGGTATATGTCTTCTAAAGCTAAATATTGGCCAGAGACCGATA
CPC24422     AAATGGGAGGTATACGTCTTCTAAAGCTAAATATTGGCCAGAGACCGATA
CPC33206     AAATGGGAGGTATACGTCTTCTAAAGCTAAATACCGGCCAGAGACCGATA
DAOM235557   AAATGGGAGGTATATGTCTTCTAAAGCTAAATACCGGCCAGAGACCGATA
DAOMBT1003   AAATGGGAGGTATATGTCTTCTAAAGCTAAATATTGGCCAGAGACCGATA
DUCC502      AAATGGGAGGTATACGTCTTCTAAAGCTAAATACCGGCCAGAGACCGATA
DY05461      AAATGGGAGGTATACGTCTTCTAAAGCTAAATACCGGCCAGAGACCGATA
DY05462      AAATGGGAGGTATACGTCTTCTAAAGCTAAATACCGGCCAGAGACCGATA
DY05591      AAATGGGAGGTATACGTCTTCTAAAGCTAAATACCGGCCAGAGACCGATA
DY05592      AAATGGGAGGTATACGTCTTCTAAAGCTAAATACCGGCCAGAGACCGATA
EFCC10125    AAACGGGAGGTATATGTCTTCTAAAGCTAAATACTGGCCAGAGACCGATA
EFCC6279     AA-TGGGAGGTATATGTCTTCTAAAGCTAAATACCGGCCGGAGAC-GATA
EFCC7287     NNNNNNNNNNNNNNNNNNNNNNNNNNNNNNNNNNCGGCCAGAGACCGATA
GJS7487      AAATGGGAGGTATATGTCTTCTAAAGCTAAATATTGGCCAGAGACCGATA
GJS82274     AAATGGGAGGTATATGTCTTCTAAAGCTAAATATTGGCCAGAGACCGATA
GJS89127     AAATGGGAGGTATATGTCTTCTAAAGCTAAATATTGGCCAGAGACCGATA
GJS90227     AAATGGGAGGTATACGTCTTCTAAAGCTAAATACCGGCCAGAGACCGATA
GJS91164     AAATGGGAGGTATACGTCTTCTAAAGCTAAATACCGGCTAGAGACCGATA
GJS92101     AAATGGGAGGTATACGTCTTCTAAAGCTAAATACCGGCCAGAGACCGATA
GJS92133     AAATGGGAGGTATACGTCTTCTAAAGCTAAATATAGGCCAGAGACCGATA
HMAS183151   AAATGGGAGGTATACGTCTTCTAAAGCTAAATACCGGCCAGAGACCGATA
HMAS254523   AAATGGGAGGTATATGTCTTCTAAAGCTAAATATTGGCCAGAGACCGATA
HMAS254524   AAATGGGAGGTATATGTCTTCTAAAGCTAAATATTGGCCAGAGACCGATA
HMAS276836   AAATGGGAGGTATATGTCTTCTAAAGCTAAATATTGGCCAGAGACCGATA
HUA772       NNNNNNNNNNNNNNNNNNNNNNNNNNNNNNNNNNNNNNNNNNNNNNNNNN
ICMP6360     AAATGGGAGGTAAATTTCTTCTAAAGCTAAATACCGGCCAGAGACCGATA
IMI158855    AAATGGGAGGTATATGTCTTCTAAAGCTAAATACCGGCCAGAGACCGATA
KY04071      AAATGGGAGGTATATGTCTTCTAAAGCTAAATACCGGCCAGAGACCGATA
KY04072      AAATGGGAGGTATATGTCTTCTAAAGCTAAATACCGGCCAGAGACCGATA
LMM          NNNNNNNNNNNNNNNNNNNNNNNNNNNNNNNNNNNNNNNNNNNNNNNNNN
Marsonsn     AAATGGGAGGTATATGTCTTCTAAAGCTAAATACCGGCCAGAGACCGATA
NBRC106332   AAATGGGAGGTATATGTCTTCTAAAGCTAAATATTGGCCAGAGACCGATA
NBRC106958   AAATGGGAGGTATATGTCTTCTAAAGCTAAATACCGGCCAGAGACCGATA
NHJ11343     AAATGGGAGGTATATGTCTTCTAAAGCTAAATACCGGCCAGAGACCGATA
NHJ12516     AAATGGGAGGTATATGTCTTCTAAAGCTAAATACCGGCCAGAGACCGATA
OSC111000    AAATGGGAGGTATATGTCTTCTAAAGCTAAATATTGGCCAGAGACCGATA
OSC93623     AAATGGGAGGTATATGTCTTCTAAAGCTAAATATTGGCCAGAGACCGATA
SCALT002     NNNNNNNNNNNNNNNNNNNNNNNNNNNNNNNNNNNNNNNNNNNNNNNNNN
ZY09271      AAATGGGAGGTATACGTCTTCTAAAGCTAAATACCGGCCAGAGACCGATA
ZY09272      AAATGGGAGGTATACGTCTTCTAAAGCTAAATACCGGCCAGAGACCGATA

AFTOLID1287  GCGCACAAGTAGAGTGATCGAAAGATGAAAAGCACTTTGAAAAGAGGGTT
AFTOLID187   GCGCACAAGTAGAGTGATCGAAAGATGAAAAGCACTTTGAAAAGAGGGTT
AFTOLID216   NNNNNNNNNNNNNNNNNNNNNNNNNNNNNNNNNNNNNNNNNNNNNNNNNN
AFTOLID52    GCGCACAAGTAGAGTGATCGAAAGATGAAAAGCACCTTGAAAAGAGGGTT
ATCC16297    GCGCACAAGTAGAGTGATCGAAAGATGAAAAGCACTTTGAAAAGAGAGTT
ATCC18851    GCGCACAAGTAGAGTGATCGAAAGATGAAAAGCACTTTGGAAAGAGAGTT
ATCC208838   GCGCACAAGTAGAGTGATCGAAAGATGAAAAGCACCTTGAAAAGAGGGTT
ATCC26019    GCGCACAAGTAGAGTGATCGAAAGATGAAAAGCACTTTGAAAAGAGGGTT
ATCC36093    GCGCACAAGTAGAGTGATCGAAAGATGAAAAGCACTTTGAAAAGAGGGTT
ATCC56429    GCGCACAAGTAGAGTGATCGAAAGATGAAAAGCACTTTGAAAAGAGGGTT
ATCC76479    GCGCACAAGTAGAGTGATCGAAAGATGAAAAGCACTTTGAAAAGAGAGTT
ATCC9095     GCGCACAAGTAGAGTGATCGAAAGATGAAAAGCACTTTGAAAAGAGAGTT
BCC16585     GCGCACAAGTAGAGTGATCGAAAGATGAAAAGCACTTTGAAAAGAGAGTT
BCC8237      GCGCACAAGTAGAGTGATCGAAAGATGAAAAGCACTTTGAAAAGAGGGTT
CBS100525    GCGCACAAGTAGAGTGATCGAAAGATGAAAAGCACCTTGAAAAGAGGGTT
CBS101247    GCGCACAAGTAGAGTGATCGAAAGATGAAAAGCACTTTGAAAAGAGGGTT
CBS101267    NNNNNNNNNNNNNNNNNNNNNNNNNNNNNNNNNNNNNNNNNNNNNNNNNN
CBS110115    GCGCACAAGTAGAGTGATCGAAAGATGAAAAGCACTTTGAAAAGAGAGTT
CBS116.25    GCGCACAAGTAGAGTGATCGAAAGATGAAAAGCACTTTGAAAAGAGGGTT
CBS118984    GCGCACAAGTAGAGTGATCGAAAGATGAAAAGCACTTTGAAAAGAGAGTT
CBS125148    GCGCACAAGTAGAGTGATCGAAAGATGAAAAGCACTTTGAAAAGAGGGTT
CBS125165    GCGCACAAGTAGAGTGATCGAAAGATGAAAAGCACTTTGAAAAGAGGGTT
CBS129087    GCGCACAAGTAGAGTGATCGAAAGATGAAAAGCACTTTGAAAAGAGAGTT
CBS130362    GCGCACAAGTAGAGTGATCGAAAGATGAAAAGCACTTTGAAAAGAGGGTT
CBS144929    GCGCACAAGTAGAGTGATCGAAAGATGAAAAGCACTTTGAAAAGAGAGTT
CBS151.29    GCGCACAAGTAGAGTGATCGAAAGATGAAAAGCACTTTGAAAAGAGAGTT
CBS154.61    GCGCACAAGTAGAGTGATCGAAAGATGAAAAGCACTTTGAAAAGAGGGTT
CBS182.36    GCGCACAAGTAGAGTGATCGAAAGATGAAAAGCACTTTGAAAAGAGAGTT
CBS186.79    NNNNNNNNNNNNNNNNNNNNNNNNNNNNNNNNNNNNNNNNNNNNNNNNNN
CBS189.34    GCGCACAAGTAGAGTGATCGAAAGATGAAAAGCACTTTGAAAAGAGAGTT
CBS190.50    GCGCACAAGTAGAGTGATCGAAAGATGAAAAGCACTTTGAAAAGAGAGTT
CBS217.35    GCGCACAAGTAGAGTGATCGAAAGATGAAAAGCACTTTGAAAAGAGGGTT
CBS217.67    GCGCACAAGTAGAGTGATCGAAAGATGAAAAGCACTTTGAAAAGAGAGTT
CBS221.73    NNNNNNNNNNNNNNNNNNNNNNNNNNNNNNNNNNNNNNNNNNNNNNNNNN
CBS243.59    GCGCACAAGTAGAGTGATCGAAAGATGAAAAGCACTTTGAAAAGAGGGTT
CBS346.85    GCGCACAAGTAGAGTGATCGAAAGATGAAAAGCACTTTGAAAAGAGGGTT
CBS363.97    GCGCACAAGTAGAGTGATCGAAAGATGAAAAGCACTTTGAAAAGAGGGTT
CBS367.86    GCGCACAAGTAGAGTGATCGAAAGATGAAAAGCACTTTGAAAAGAGGGTT
CBS399.86    GCGCACAAGTAGAGTGATCGAAAGATGAAAAGCACTTTGAAAAGAGGGTT
CBS402.78    GCGCACAAGTAGAGTGATCGAAAGATGAAAAGCACTTTGAAAAGAGGGTT
CBS405.97    NNNNNNNNNNNNNNNNNNNNNNNNNNNNNNNNNNNNNNNNNNNNNNNNNN
CBS424.64    GCGCACAAGTAGAGTGATCGAAAGATGAAAAGCACTTTGAAAAGAGGGTT
CBS425.67    GCGCACAAGTAGAGTGATCGAAAGATGAAAAGCACTTTGAAAAGAGGGTT
CBS506.67    GCGCACAAGTAGAGTGATCGAAAGATGAAAAGCACTTTGAAAAGAGGGTT
CBS560.74    GCGCACAAGTAGAGTGATCGAAAGATGAAAAGCACTTTGAAAAGAGGGTT
CBS567.95    GCGCACAAGTAGAGTGATCGAAAGATGAAAAGCACTTTGAAAAGAGGGTT
CBS704.86    GCGCACAAGTAGAGTGATCGAAAGATGAAAAGCACTTTGAAAAGAGGGTT
CBS891.72    GCGCACAAGTAGAGTGATCGAAAGATGAAAAGCACTTTGAAAAGAGGGTT
CBS900.68    GCGCACAAGTAGAGTGATCGAAAGATGAAAAGCACTTTGAAAAGAGGGTT
CBS959.72    GCGCACAAGTAGAGTGATCGAAAGATGAAAAGCACTTTGAAAAGAGGGTT
CGMCC17904   GCGCACAAGTAGAGTGATCGAAAGATGAAAAGCACTTTGAAAAGAGGGTT
CGMCC17905   GCGCACAAGTAGAGTGATCGAAAGATGAAAAGCACTTTGAAAAGAGGGTT
CPC24422     GCGCACAAGTAGAGTGATCGAAAGATGAAAAGCACTTTGAAAAGAGGGTT
CPC33206     GCGCACAAGTAGAGTGATCGAAAGATGAAAAGCACTTTGAAAAGAGAGTT
DAOM235557   GCGCACAAGTAGAGTGATCGAAAGATGAAAAGCACTTTGGAAAGAGAGTT
DAOMBT1003   GCGCACAAGTAGAGTGATCGAAAGATGAAAAGCACCTTGAAAAGAGGGTT
DUCC502      GCGCACAAGTAGAGTGATCGAAAGATGAAAAGCACTTTGAAAAGAGAGTT
DY05461      GCGCACAAGTAGAGTGATCGAAAGATGAAAAGCACTTTGAAAAGAGAGTT
DY05462      GCGCACAAGTAGAGTGATCGAAAGATGAAAAGCACTTTGAAAAGAGAGTT
DY05591      GCGCACAAGTAGAGTGATCGAAAGATGAAAAGCACTTTGAAAAGAGAGTT
DY05592      GCGCACAAGTAGAGTGATCGAAAGATGAAAAGCACTTTGAAAAGAGAGTT
EFCC10125    GCGCACAAGTAGAGTGATCGAAAGATGAAAAGCACTTTGAAAAGAGAGTT
EFCC6279     GCGCACAAGTAGAGTGATCGAAAGATGAAAAGCACTTTGAAAAGAGGGTT
EFCC7287     GCGCACAAGTAGAGTGATCGAAAGATGAAAAGCACTTTGAAAAGAGGGTT
GJS7487      GCGCACAAGTAGAGTGATCGAAAGATGAAAAGCACTTTGAAAAGAGGGTT
GJS82274     GCGCACAAGTAGAGTGATCGAAAGATGAAAAGCACTTTGAAAAGAGGGTT
GJS89127     GCGCACAAGTAGAGTGATCGAAAGATGAAAAGCACCTTGAAAAGAGGGTT
GJS90227     GCGCACAAGTAGAGTGATCGAAAGATGAAAAGCACTTTGAAAAGAGGGTT
GJS91164     GCGCACAAGTAGAGTGATCGAAAGATGAAAAGCACTTTGAAAAGAGGGTT
GJS92101     GCGCACAAGTAGAGTGATCGAAAGATGAAAAGCACTTTGAAAAGAGGGTT
GJS92133     GCGCACAAGTAGAGTGATCGAAAGATGAAAAGCACTTTGAAAAGAGGGTT
HMAS183151   GCGCACAAGTAGAGTGATCGAAAGATGAAAAGCACTTTGAAAAGAGGGTT
HMAS254523   GCGCACAAGTAGAGTGATCGAAAGATGAAAAGCACTTTGAAAAGAGGGTT
HMAS254524   GCGCACAAGTAGAGTGATCGAAAGATGAAAAGCACTTTGAAAAGAGGGTT
HMAS276836   GCGCACAAGTAGAGTGATCGAAAGATGAAAAGCACTTTGAAAAGAGGGTT
HUA772       NNNNNNNNNNNNNNNNNNNNNNNNNNNNNNNNNNNNNNNNNNNNNNNNNN
ICMP6360     GCGCACAAGTAGAGTGATCGAAAGATGAAAAGCACTTTGAAAAGAGGGTT
IMI158855    GCGCACAAGTAGAGTGATCGAAAGATGAAAAGCACTTTGAAAAGAGAGTT
KY04071      GCGCACAAGTAGAGTGATCGAAAGATGAAAAGCACTTTGAAAAGAGGGTT
KY04072      GCGCACAAGTAGAGTGATCGAAAGATGAAAAGCACTTTGAAAAGAGGGTT
LMM          NNNNNNNNNNNNNNNNNNNNNNNNNNNNNNNNNNNNNNNNNNNNNNNNNN
Marsonsn     GCGCACAAGTAGAGTGATCGAAAGATGAAAAGCACTTTGAAAAGAGGGTT
NBRC106332   GCGCACAAGTAGAGTGATCGAAAGATGAAAAGCACTTTGAAAAGAGGGTT
NBRC106958   GCGCACAAGTAGAGTGATCGAAAGATGAAAAGCACTTTGAAAAGAGGGTT
NHJ11343     GCGCACAAGTAGAGTGATCGAAAGATGAAAAGCACTTTGAAAAGAGGGTT
NHJ12516     GCGCACAAGTAGAGTGATCGAAAGATGAAAAGCACTTTGAAAAGAGGGTT
OSC111000    GCGCACAAGTAGAGTGATCGAAAGATGAAAAGCACTTTGAAAAGAGGGTT
OSC93623     GCGCACAAGTAGAGTGATCGAAAGATGAAAAGCACTTTGAAAAGAGGGTT
SCALT002     NNNNNNNNNNNNNNNNNNNNNNNNNNNNNNNNNNNNNNNNNNNNNNNNNN
ZY09271      GCGCACAAGTAGAGTGATCGAAAGATGAAAAGCACTTTGAAAAGAGGGTT
ZY09272      GCGCACAAGTAGAGTGATCGAAAGATGAAAAGCACTTTGAAAAGAGGGTT

AFTOLID1287  AAATAGCACGTGAAATTGTTGAAAGGGAAGCGTTTGTGACCAGACTTGCG
AFTOLID187   AAAAAGTACGTGAAATTGTTGAAAGGGAAGCGTTCATGACCAGACTTGGG
AFTOLID216   NNNNNNNNNNNNNNNNNNNNNNNNNNNNNNNNNNNNNNNNNNNNNNNNNN
AFTOLID52    AAATAGTACGTGAAATTGTTGAAAGGGAAGCGCTTGTGACCAGACTTGGG
ATCC16297    AAATAGCACGTGAAATTGTTGAAAGGGAAGCGTTTATGACCAGACTTGGC
ATCC18851    AAACAGCACGTGAAATTGTTAAAAGGGAAGCGTTTATGACCAGACGTGGG
ATCC208838   AAATAGTACGTGAAATTGTTGAAAGGGAAGCGCTTGTGACCAGACTTGGG
ATCC26019    AAACAGTACGTGAAATTGTTGAAAGGGAAGCGCCTGTGACCAGACTTGCG
ATCC36093    AAATAGTACGTGAAATTGTTGAAAGGGAAGCGCTTATGACCAGACTTGGG
ATCC56429    AAATAGTACGTGAAATTGTTGAAAGGGAAGCGCTCATGACCAGACTTGGG
ATCC76479    AAACAGTACGTGAAATTGTTGAAAGGGAAGCGCTCATGACCAGACTTGGG
ATCC9095     AAATAGCACGTGAAATTGTTGAAAGGGAAGCGTTTATGACCAGACTTGGC
BCC16585     AAAAAGTACGTGAAATTGTTGAAAGGGAAGCGCCTGTGACCAGACTTGTG
BCC8237      AAACAGTACGTGAAATTGTTGAAAGGGAAGCGCTCACGACCAGACCTGGT
CBS100525    AAATAGTACGTGAAATTGTTGAAAGGGAAGCGCTTGTGACCAGACTTGGG
CBS101247    AAAAAGTACGTGAAATTGTTGAAAGGGAAGCGCCTATGACCAGACTTGGG
CBS101267    NNNNNNNNNNNNNNNNNNNNNNNNNNNNNNNNNNNNNNNNNNNNNNNNNN
CBS110115    AAACAGCACGTGAAATTGTTGAAAGGGAAGCGTTCATGACCAGACTTGGC
CBS116.25    AAAAAGTACGTGAAATTGTTGAAAGGGAAGCGCCTATGACCAGACTTGGG
CBS118984    AAAAAGTACGTGAAATTGTTGAAAGGGAAGCGCTCATGACCAGACTTGGG
CBS125148    AAATAGTACGTGAAATTGTTGAAAGGGAAGCGCTTGTGACCAGACTTGGG
CBS125165    AAATAGTACGTGAAATTGTTGAAAGGGAAGCGCTTGTGACCAGACTTGGG
CBS129087    AAAAAGTACGTGAAATTGTTGAAAGGGAAGCGCTCATGACCAGACTTGGG
CBS130362    AAATAGTACGTGAAATTGCTAAAAGGGAAGCACTTATGACCAGACTTGGG
CBS144929    AAAAAGTACGTGAAATTGTTGAAAGGGAAGCATTTATGACCAGACTTGGG
CBS151.29    AAAAAGTACGTGAAATTGTTGAAAGGGAAGCGCTCATGACCAGACTTGGG
CBS154.61    AAACAGTACGTGAAATTGTTGAAAGGGAAGCGTTTATGACCAGACTTGGA
CBS182.36    AAAAAGTACGTGAAATTGTTGAAAGGGAAGCGCTCATGACCAGACTTGGG
CBS186.79    NNNNNNNNNNNNNNNNNNNNNNNNNNNNNNNNNNNNNNNNNNNNNNNNNN
CBS189.34    AAAAAGTACGTGAAATTGTTGAAAGGGAAGCGTTTATGACCAGACTTGGG
CBS190.50    AAAAAGTACGTGAAATTGTTGAAAGGGAAGCGCTTATGACCAGACTTGGA
CBS217.35    AAAAAGTACGTGAAATTGTTGAAAGGGAAGCATTCATGACCAGACTTGGG
CBS217.67    AAAAAGTACGTGAAATTGTTGAAAGGGAAGCGCTCATGACCAGACTTGGG
CBS221.73    NNNNNNNNNNNNNNNNNNNNNNNNNNNNNNNNNNNNNNNNNNNNNNNNNN
CBS243.59    AAAAAGTACGTGAAATTGTTGAAAGGGAAGCATTCATGACCAGACTTGGG
CBS346.85    AAATAGTACGTGAAATTGTTGAAAGGGAAGCGCTCATGACCAGACTTGGG
CBS363.97    AAATAGTACGTGAAATTGTTGAAAGGGAAGCATTTATGACCAGACTTGGG
CBS367.86    AAACAGTACGTGAAATTGTTGAAAGGGAAGCGCCTATGACCAGACTTGGG
CBS399.86    AAATAGTACGTGAAATTGCTAAAAGGGAAGCACTTATGACCAGACTTGGG
CBS402.78    AAAAAGTACGTGAAATTGTTGAAAGGGAAGCGCCTATGACCAGACTTGGG
CBS405.97    NNNNNNNNNNNNNNNNNNNNNNNNNNNNNNNNNNNNNNNNNNNNNNNNNN
CBS424.64    AAATAGTACGTGAAATTGTTGAAAGGGAAGCGCACATGACCAGACTTGGC
CBS425.67    AAAAAGTACGTGAAATTGTTGAAAGGGAAGCATTCATGACCAGACTTGGG
CBS506.67    AAATAGTACGTGAAATTGTTGAAAGGGAAGCATTTATGACCAGACTTGGG
CBS560.74    AAATAGTACGTGAAATTGTTGAAAGGGAAGCGTTTGTGACCAGACTTGGG
CBS567.95    AAACAGTACGTGAAATTGTTGAAAGGGAAGCGCTCGCCACCAGACTTGCG
CBS704.86    AAATAGTACGTGAAATTGTTGAAAGGGAAGCGCCTATGACCAGACTTGGG
CBS891.72    AAATAGTACGTGAAATTGTTGAAAGGGAAGCGCTCATGACCAGACTTGGG
CBS900.68    AAATAGTACGTGAAATTGTTGAAAGGGAAGCACTCATGACCAGACTTGGG
CBS959.72    AAAAAGTACGTGAAATTGTTGAAAGGGAAGCATTCATGACCAGACTTGGG
CGMCC17904   AAAAAGTACGTGAAATTGTTGAAAGGGAAGCACTTATGACCAGACTTGGG
CGMCC17905   AAAAAGTACGTGAAATTGTTGAAAGGGAAGCACTTATGACCAGACTTGGG
CPC24422     AAACAGTACGTGAAATTGTTGAAAGGGAAGCGCTCGTGACCAGACTTGGG
CPC33206     AAAAAGTACGTGAAATTGTTGAAAGGGAAGCGCTCATGACCAGACTTGGG
DAOM235557   AAACAGCACGTGAAATTGTTAAAAGGGAAGCGTTTATGACCAGACTTGGG
DAOMBT1003   AAACAGTACGTGAAATTGTTGAAAGGGAAGCGCTTGTGACCAGACTTGGG
DUCC502      AAAAAGTACGTGAAATTGTTGAAAGGGAAGCGCTCATGACCAGACTTGGG
DY05461      AAAAAGTACGTGAAATTGTTGAAAGGGAAGCGCTCATGACCAGACTTGGG
DY05462      AAAAAGTACGTGAAATTGTTGAAAGGGAAGCGCTCATGACCAGACTTGGG
DY05591      AAAAAGTACGTGAAATTGTTGAAAGGGAAGCGCTCATGACCAGACTTGGG
DY05592      AAAAAGTACGTGAAATTGTTGAAAGGGAAGCGCTCATGACCAGACTTGGG
EFCC10125    AAACAGTACGTGAAATTGTTGAAAGGGAAGCGCTCGCGACCAGACTTGGG
EFCC6279     AAACAGTACGTGAAATTGTTGAAAGGGAAGCGCTCGCGACCAGACCTGGG
EFCC7287     AAACAGTACGTGAAATTGTTGAAAGGGAAGCGCTCGTGACCAGACTCGGG
GJS7487      AAACAGTACGTGAAATTGTTGAAAGGGAAGCGCTCGTGACCAGACTTGGG
GJS82274     AAACAGTACGTGAAATTGTTGAAAGGGAAGCGCTCGTGACCAGACTTGGG
GJS89127     AAACAGTACGTGAAATTGTTGAAAGGGAAGCGCTTGTGACCAGACTTGGG
GJS90227     AAAAAGTACGTGAAATTGTTGAAAGGGAAGCGTTCATGACCAGACTTGGG
GJS91164     AAATAGTACGTGAAATTGTTGAAAGGGAAGCGCTCATGACCAGACTTGGG
GJS92101     AAATAGTACGTGAAATTGTTGAAAGGGAAGCGCTCATGACCAGACTTGGG
GJS92133     AAATAGTACGTGAAATTGTTGAAAGGGAAGCACTTATGACCAGACTTGGG
HMAS183151   AAATAGTACGTGAAATTGTTGAAAGGGAAGCGCTTATGACCAGACTTGGG
HMAS254523   AAACAGTACGTGAAATTGTTGAAAGGGAAGCGTTTGCGACCAGACTTGAG
HMAS254524   AAACAGTACGTGAAATTGTTGAAAGGGAAGCGTTTGCGACCAGACTTGAG
HMAS276836   AAATAGTACGTGAAATTGTTGAAAGGGAAGCACTCATGACCAGACTTGGG
HUA772       NNNNNNNNNNNNNNNNNNNNNNNNNNNNNNNNNNNNNNNNNNNNNNNNNN
ICMP6360     AAATAGCACGTGAAATTGTTGAAAGGGAAGCGTTTGTGACCAGACTTGCG
IMI158855    AAATAGCACGTGAAATTGTTGAAAGGGAAGCGTTTATGACCAGACTTGGC
KY04071      AAACAGTACGTGAAATTGTTGAAAGGGAAGCGCTTGTGACCAGACTTGGG
KY04072      AAACAGTACGTGAAATTGTTGAAAGGGAAGCGCTTGTGACCAGACTTGGG
LMM          NNNNNNNNNNNNNNNNNNNNNNNNNNNNNNNNNNNNNNNNNNNNNNNNNN
Marsonsn     AAACAGTACGTGAAATTGTTGAAAGGGAAGCGCTCGTGACCAGACTTGGG
NBRC106332   AAACAGTACGTGAAATTGTTGAAAGGGAAGCGCTTGTGACCAGACTTGGG
NBRC106958   AAACAGTACGTGAAATTGTTGAAAGGGAAGCGTTCGTGACCAGACTTGGG
NHJ11343     AAACAGTACGTGAAATTGTTGAAAGGGAAGCGCTTGTGACCAGACTTGGG
NHJ12516     AAACAGTACGTGAAATTGTTGAAAGGGAAGCGCTTGTGACCAGACTTGGG
OSC111000    AAACAGTACGTGAAATTGTTGAAAGGGAAGCGCTCGTGACCAGACTTGGG
OSC93623     AAAAAGTACGTGAAATTGTTGAAAGGGAAGCGCCTATGACCAGACTTGGG
SCALT002     NNNNNNNNNNNNNNNNNNNNNNNNNNNNNNNNNNNNNNNNNNNNNNNNNN
ZY09271      AAATAGTACGTGAAATTGCTAAAAGGGAAGCACTTATGACCAGACTTGGG
ZY09272      AAATAGTACGTGAAATTGCTAAAAGGGAAGCACTTATGACCAGACTTGGG

AFTOLID1287  CCGTTCCGATCATCCGGTG-TTCTC-ACCGGTGCACTCGGGACGGCT--C
AFTOLID187   CAGG-TTGATCATCCGCGG-TTCTC-CGCGGTGCACTCTGCCTGCC---C
AFTOLID216   NNNNNNNNNNNNNNNNNNNNNNNNNNNNNNNNNNNNNNNNNNNNNNNNNN
AFTOLID52    CGCGGCGGATCATCCGGGG-TTCTC-CCCGGTGCACTTCGCCGCGTC--C
ATCC16297    CC-GGTTGATCATCCAGCG-TTCTC-GCTGGTGCACTCTGCCGG-TC--C
ATCC18851    CC-GGTTAATCATCCAGCG-TTCTC-GCTGGTGCACTTTGCCGGTC---C
ATCC208838   CGCGGCGGATCATCCGGGG-TTCTC-TCCGGTGCACTTCGCCGCGT--TC
ATCC26019    CCCGTCGGATCACCCAGCG-TTCTC-GCTGGTGCACTCCGGCGGGC--GC
ATCC36093    CCGG-TTGATCATCCATCG-TTCTC-GGTGGTGCACTCTGCCGGTT---C
ATCC56429    CCCGGTGAATCATCCAGCGGTTCTC-GCTGGTGCACTTTGCCGGGCT--C
ATCC76479    CTTGGCGAATCACCCGGCG-TTCTC-GCCGGTGCACTTCGCCTCGC--CC
ATCC9095     CC-GGTTGATCATCCAGCC-TTCTG-GCTGGTGCACTCTGCCGG-TC--C
BCC16585     CCCGGTGAATCATCCAGCG-TTCTC-GCTGGTGCACTTTGCCGGGC--AC
BCC8237      CCCGGCGAATCACCCGGCG-TTCTC-GCCGGTGCACTTCGACGGGCTTCC
CBS100525    CGCGGCGGATCATCCGGGG-TTCTC-TCCGGTGCACTTCGCCGCGT--CT
CBS101247    CCCGGTGAATCATCCAGCG-TTCTC-GCTGGTGCACTTTGCCGGGCA--C
CBS101267    NNNNNNNNNNNNNNNNNNNNNNNNNNNNNNNNNNNNNNNNNNNNNNNNNN
CBS110115    CC-GGTTGATCATCCAGCG-TTCTC-GCTGGTGCACTCTGCCGG-TC--C
CBS116.25    CCCGGTGAATCATCCAGCG-TTCTC-GCTGGTGCACTTTGCCGGGCA--C
CBS118984    CTCGGTTGATCATCCAGGG-TTCTC-CCTGGTGCACTCTCCCGGCC---C
CBS125148    CTTGGTTAATCATCCAGGG-TTCTC-CCTGGTGCACTTGGCCAGCC---C
CBS125165    CTTGGTTAATCATCCAGGG-TTCTC-CCTGGTGCACTTGGCCAGCC---C
CBS129087    CTTGGTTGATCATCCAGGG-TTCTC-CCTGGTGCACTCTTCCAGTT---C
CBS130362    CCCGGTTAATCATCCAGAG-TTCTC-TCTGGTGCACTTGGCCGGCC---C
CBS144929    CTTGGTTGAACATCCGGCG-TTCTC-GCCGGTGCACTCTGCCAGCC---T
CBS151.29    CTTGGTTGATCATCCAGGG-TTCTC-CCTGGTGCACTCTTCCAGCC---C
CBS154.61    CCCGGTGAATCATCCAGCG-TTCTC-GCTGGTGCACTTTGCCGGGCT--C
CBS182.36    CTTGGTTGATCATCCAGGG-TTCTC-CCTGGTGCACTCTTCCAGCC---C
CBS186.79    NNNNNNNNNNNNNNNNNNNNNNNNNNNNNNNNNNNNNNNNNNNNNNNNNN
CBS189.34    CTTGGTTAATCATCTGGGG-TTCTC-CCCAGTGCACTTTTCCAGTC---C
CBS190.50    CTTGGTTGATCATCCTGGG-TTCTC-CCTGGTGCACTCTTCCAGTT---C
CBS217.35    CTTGGTTGAACATCCGGCG-TTCTC-GCCGGTGCACTCTGCCAGCT---C
CBS217.67    CCCGGTTGATCATCCAGGG-TTCTC-CCTGGTGCACTCTTCCGGCC---C
CBS221.73    NNNNNNNNNNNNNNNNNNNNNNNNNNNNNNNNNNNNNNNNNNNNNNNNNN
CBS243.59    CTTGGTTGAACATCCGGCG-TTCTC-GCCGGTGCACTCTGCCAGCT---C
CBS346.85    CCGG-TTGATCATCCGCCG-TTCTC-GGCGGTGCACTCTGCCGGCC---C
CBS363.97    CCCGGTTAATCATCCAGCG-TTTTC-GCTGGTGCACTTGGCCGGCC---C
CBS367.86    CCCGGTGAATCACCCAGCG-TTCTC-GCTGGTGCACTTTGCCGGGCA--C
CBS399.86    CCCGGTTAATCATCCAGCG-TTCTC-GCTGGTGCACTTGGCCGGCC---C
CBS402.78    CCCGGTGAATCATCCAGCG-TTCTC-GCTGGTGCACTTTGCCGGGCA--C
CBS405.97    NNNNNNNNNNNNNNNNNNNNNNNNNNNNNNNNNNNNNNNNNNNNNNNNNN
CBS424.64    CA-GGTTGATCATCCATCG-TTCTC-GGTGGTGCACTCTGCCTG-GC--C
CBS425.67    CTTGGTTGAACATCCGGCG-TTCTC-GCCGGTGCACTCTGCCAGCT---C
CBS506.67    CCCGGTTAATCATCCAGCG-TTTTC-GCTGGTGCACTTGGCCGGCC---C
CBS560.74    CCCGGTTGATCATCCACCG-TTCTC-GGTGGTGCACTCTGCCGG-CC--C
CBS567.95    CCCGGCGGATCATCCAGCG-TTCTC-GCTGGTGCACTCCGCCGGGC--GC
CBS704.86    CCCGG-GAATCATCCAGCG-TTCTC-GCTGGTGCACTTTGCCGGGCA--C
CBS891.72    CCCGGTGAATCATCCAGCG-TTCTC-GCTGGTGCACTTTGCCGGGCT--C
CBS900.68    CCCGGTGAATCATCCAGCG-TTCTC-GCTGGTGCACTTTGCCGG-CC--C
CBS959.72    CTTGGTTGAACATCCGGCG-TTCTC-GCCGGTGCACTCTGCCAGCT---C
CGMCC17904   CCCGGTGAATCATCCAGCG-TTCTC-GCTGGTGCACTTTGCCGGCC---C
CGMCC17905   CCCGGTGAATCATCCAGCG-TTCTC-GCTGGTGCACTTTGCCGGCC---C
CPC24422     CCCGGCGAATCACCCGGCG-TTCTC-GCCGGTGCACTTCGCC-GGC--CC
CPC33206     CTGGCCCGATCATCCGGCC-TTCTG-GCCGGTGCACTCGGGCCGCT---C
DAOM235557   CC-GGTTAATCATCCAGCG-TTCTC-GCTGGTGCACTTTGCCGGTC---C
DAOMBT1003   CGCGGCGGATCATCCGGGG-TTCTC-CCCGGTGCACTTCGCCGCGTT--C
DUCC502      CTGGCCCGATCATCCGGCG-TTCTC-GCCGGTGCACTCGGGCCGCC---C
DY05461      CTGGCTCGATCATCCGGCG-TTCTC-GCCGGTGCACTCGGGCCGCT---C
DY05462      CTGGCTCGATCATCCGGCG-TTCTC-GCCGGTGCACTCGGGCCGCT---C
DY05591      CTGGCTCGATCATCCGGCG-TTCTC-GCCGGTGCACTCGGGCCGCT---C
DY05592      CTGGCTCGATCATCCGGCG-TTCTC-GCCGGTGCACTCGGGCCGCT---C
EFCC10125    CCCGGGGGATCATCCGGCG-TTCTC-GCCGGTGCACTCCGCCGGGC--CC
EFCC6279     CGCGGCGGATCATCCGGCG-CTCCCCGCCGGTGCGCTCCGCCGCGGT-CC
EFCC7287     CGCGGCGAATCACCCGGCG-TTCTC-GCCGGTGCACTTCGACGCGC--CC
GJS7487      CTTGGCGAATCATCCAGGG-TTCTC-CCTGGTGCACTTTGCCTCGTC--C
GJS82274     CTTGGCGAATCATCCAGGG-TTCTC-CCTGGTGCACTTTGCCTCGTC--C
GJS89127     CGCGGCGGATCATCCGGGG-TTCTC-CCCGGTGCACTTCGCCGCGTT--C
GJS90227     CAGG-TTGATCATCCGTGG-TTCTC-CGCGGTGCACTCTGCCTGCC---C
GJS91164     GCGG-TCGATCACCCGCCG-TTCTC-GGCGGTGCACTCGGCCGGCC---C
GJS92101     CCGG-TTGATCATCCGCCG-TTCTC-GGCGGTGCACTCTGCCGGCT---C
GJS92133     CA-GGTTGATCATCCGTCG-TTCTC-GGCGGTGCACTCTGCCTG-CC--C
HMAS183151   CAGG-TTGATCATCCGTGG-TTCTC-CGCGGTGCACTCTGCCTGCC---C
HMAS254523   CCTGGCGAATCATCCGGCG-TTCTC-GCCGGTGCACTTCGCCAGGC--AC
HMAS254524   CCTGGCGAATCATCCGGCG-TTCTC-GCCGGTGCACTTCGCCAGGC--AC
HMAS276836   CCCGGTGAATCATCCAGCG-TTCTC-GCTGGTGCACTTTGCCGGCC---C
HUA772       NNNNNNNNNNNNNNNNNNNNNNNNNNNNNNNNNNNNNNNNNNNNNNNNNN
ICMP6360     CCGTTCCGATCATCCGGTG-TTCTC-ACCGGTGCACTCGGGACGGCT--C
IMI158855    CC-GGTTGATCATCCAGCG-TTCTC-GCTGGTGCACTCTGCCGG-TC--C
KY04071      CCCGGTGAATCATCCAGCG-TTCTC-GCTGGTGCACTTTGCCGGGCC--C
KY04072      CCCGGTGAATCATCCAGCG-TTCTC-GCTGGTGCACTTTGCCGGGCC--C
LMM          NNNNNNNNNNNNNNNNNNNNNNNNNNNNNNNNNNNNNNNNNNNNNNNNNN
Marsonsn     CCCGGCGGATCATCCAGCG-TTCTC-GCTGGTGCACTCCGCCGGGC--AC
NBRC106332   CCCGGTGAATCATCCAGCG-TTCTC-GCTGGTGCACTTCGCCGGGC--TC
NBRC106958   CCCGGCGGATCATCCAGCG-TTCTC-GCTGGTGCACTCCGCCGGGC--CC
NHJ11343     CCCGGTGAATCATCCAGCG-TTCTC-GCTGGTGCACTTTGCCGGGCC--C
NHJ12516     CCCGGTGAATCATCCAGCG-TTCTC-GCTGGTGCACTTTGCCGGGCC--C
OSC111000    CGCGGCGAATCATCCGGCG-TTCTC-GCCGGTGCACTTCGCCGCGC--CC
OSC93623     CCCGGTGAATCACCCAGCG-TTCTC-GCTGGTGCACTTCGCCGGGC--AC
SCALT002     NNNNNNNNNNNNNNNNNNNNNNNNNNNNNNNNNNNNNNNNNNNNNNNNNN
ZY09271      CCCGGTTAATCATCCAGAG-TTCTC-TCTGGTGCACTTGGCCGGCC---C
ZY09272      CCCGGTTAATCATCCAGAG-TTCTC-TCTGGTGCACTTGGCCGGCC---C

AFTOLID1287  AGGCCAGCATCGGTTTT--GGCGGGGGGACAAAGGTCCTGGGAA-CGTAG
AFTOLID187   AGGCCAGCATCAGTTCG--CCCCGGGGGATAAAGGTTTCGGGAA-TGTGG
AFTOLID216   NNNNNNNNNNNNNNNNNNNNNNNNNNNNNNNNNNNNNNNNNNNNNNNNNN
AFTOLID52    AGGCCAGCATCAGTTCG--TCGCGGGGGATAAAGGCTTCGGGAATCGTGG
ATCC16297    AGGCCAGCATCAGTTCG--TCGCGGGGGATAAAGGTTTCGGGAA-TGTGG
ATCC18851    AGGCCAGCATCAGTTCG--CTGCGGGGGATAAAGGCTTTGGGAA-TGTAG
ATCC208838   AGGCCAGCATCAGTTCG--TCGCGGGGGATAAAGGCTTCGGGAA-CGTGG
ATCC26019    AGGCCAGCATCAGCTCG--TCTCGGGGGACAAAGGCGGCGGGAA-CGTGG
ATCC36093    AGGCCAGCATCAGTTTG--GCTTGGGGGATAAAGGCTTCGGGAA-TGTGG
ATCC56429    AGGCCAGCATCAGTTCG--CCCCGGGGGACAAAGGCTCTGGGAA-TGTGG
ATCC76479    AGGCCAGCATCAGTTCG--TCGCGGGGGACAAAAGCGCCGGGAA-CGTGG
ATCC9095     AGGCCAGCATCAGTTCG--TCGCGGGGGATAAAGGTTTCGGGAA-TGTAT
BCC16585     AGGCCAGCATCAGTTTG--GCCGGGGGGAAAAAGGCTTCGGGAA-TGTGG
BCC8237      AGGCCAGCATCAGTCCG--CGCCGGGGGACAAAGGCGGCGGGAA-CGTGG
CBS100525    GGGCCAGCATCAGTTCG--TCGCGGGGGAAAAAGGCTTCGGGAA-CGTGG
CBS101247    AGGCCAGCATCAGTTTG--GCGCGGGGGATAAAGGCTTTGGGAA-TGTGG
CBS101267    NNNNNNNNNNNNNNNNNNNNNNNNNNNNNNNNNNNNNNNNNNNNNNNNNN
CBS110115    AGGCCAGCATCAGTTCG--CCGCGGGGGATAAAGGTTTCGGGAA-TGTGG
CBS116.25    AGGCCAGCATCAGTTTG--CCTTGGGGGAAAAAGGCTTTGGGAA-TGTAG
CBS118984    AGGCCAGCATCAGTTCG--CCGCGGGGGACAAAGGCGTCGGGAA-TGTGG
CBS125148    AGGCCAGCATCAGTTTG--TCGCGGGGGATAAAGGCGTTGGGAA-TGTGG
CBS125165    AGGCCAGCATCAGTTTG--TCGCGGGGGATAAAGGCGTTGGGAA-TGTGG
CBS129087    AGGCCAGCATCAGTTCG--CTGTGGGGGATAAAGGCTTTGGGAA-TGTGG
CBS130362    AGGCCAGCATCAGTTCG--CGTCGGGGGATAAAGGTTTCGGGAA-TGTGG
CBS144929    AGGCCAGCATCAGTTCA--CGCCGGGGGATAAAGGTAGCGGGAA-TGTGA
CBS151.29    AGGCCAGCATCAGTTCG--CTGTGGGGGATAAAGGCTTCGGGAA-TGTGG
CBS154.61    AGGCCAGCATCAGTTTG--TCCCGGGGGATAAAGGCTTAGGGAA-TGTGG
CBS182.36    AGGCCAGCATCAGTTCG--CTGTGGGGGATAAAGGCTTCGGGAA-TGTGG
CBS186.79    NNNNNNNNNNNNNNNNNNNNNNNNNNNNNNNNNNNNNNNNNNNNNNNNNN
CBS189.34    AGGCCAGCATCAGTTTT--CCCCGGGGGATAAAGGCTTCGGGAA-TGTGG
CBS190.50    AGGCCAGCATCAGTTCG--CTGCGGGGGATAAAAGTTTTAGGAA-TGTGG
CBS217.35    AGGCCAGCATCAGTTTG--CCCCGGGGGACAAAGGCGGCGGGAA-TGTGG
CBS217.67    AGGCCAGCATCAGTTCG--CTGTGGGGGATAAAGGCTTCGGGAA-TGTGG
CBS221.73    NNNNNNNNNNNNNNNNNNNNNNNNNNNNNNNNNNNNNNNNNNNNNNNNNN
CBS243.59    AGGCCAGCATCAGTTTG--CCCCGGGGGACAAAGGCGGCGGGAA-TGTGG
CBS346.85    AGGCCAGCATCAGTTTG--GCCCGGGGGATAAAGGCGTCGGGAA-TGTGG
CBS363.97    AGGCCAGCATCAGTTTG--CCTCGGGGGATAAAGACATCGGGAA-TGTGG
CBS367.86    AGGCCAGCATCAGTTTG--GCGCGGGGGATAAAGGCTCTGGGAA-TGTGG
CBS399.86    AGGCCAGCATCAGTTCG--CGTCGGGGGATAAAGGTTTCGGGAA-TGTGG
CBS402.78    AGGCCAGCATCAGTTTG--GCGCGGGGGAAAAAGGCTTTGGGAA-TGTGG
CBS405.97    NNNNNNNNNNNNNNNNNNNNNNNNNNNNNNNNNNNNNNNNNNNNNNNNNN
CBS424.64    AGGCCAGCATCAGTTCG--CCTTGGGGGATAAAGGTTTCGGGAA-TGTGG
CBS425.67    AGGCCAGCATCAGTTTG--CCCCGGGGGACAAAGGCGGCGGGAA-TGTGG
CBS506.67    AGGCCAGCATCAGTTTG--CCTCGGGGGATAAAGACATCGGGAA-TGTGG
CBS560.74    AGGCCAGCATCAGTTCG--CGCCGGGGGATAAAGGCTTCGGGAA-TGTGG
CBS567.95    AGGCCAGCATCGGTTCG--CCGCGGGGGACAAAGGCGGCGGGAA-CGTGG
CBS704.86    AGGCCAGCATCAGTTTG--TCTTGGGGGAAAAAGGCTTTGGGAA-CGTGG
CBS891.72    AGGCCAGCATCAGTTTG--CCCCGGGGGATAAAGGCTTTGGGAA-TGTGG
CBS900.68    AGGCCAGCATCAGTTCG--TTGTGGGGGAAAAAGGCTTCGGGAA-CGTGG
CBS959.72    AGGCCAGCATCAGTTTG--CCCCGGGGGATAAAGGCGGCGGGAA-TGTGG
CGMCC17904   AGGCCAGCATCAGTTCG--TCGCGGGGGAAAAAGGCTTCGGGAA-CGTGG
CGMCC17905   AGGCCAGCATCAGTTCG--TCGCGGGGGAAAAAGGCTTCGGGAA-CGTGG
CPC24422     AGGCCAGCATCAGTTTG--CCCCGGGGGACAAAGGTTTCGGGAA-TGTGG
CPC33206     AGGCCAGCATCAGCTTC--CGCCGGGGGACAAAGGCGGTGGGAA-CGTGG
DAOM235557   AGGCCAGCATCAGTTCG--CTGCGGGGGATAAAGGCGTCGGGAA-TGTGG
DAOMBT1003   AGGCCAGCATCAGTTCG--GCGCGGGGGAAAAAGGCTTCGGGAA-CGTGG
DUCC502      AGGCCAGCATCAGCTTT--CGCCGGGGGATAAAGGCGGCGGGAA-TGTGG
DY05461      AGGCCAGCATCAGCTTC--CGCCGGGGGACAAAGGCGGTGGGAA-TGTGG
DY05462      AGGCCAGCATCAGCTTC--CGCCGGGGGACAAAGGCGGTGGGAA-TGTGG
DY05591      AGGCCAGCATCAGCTTC--CGCCGGGGGACAAAGGCGGTGGGAA-TGTGG
DY05592      AGGCCAGCATCAGCTTC--CGCCGGGGGACAAAGGCGGTGGGAA-TGTGG
EFCC10125    AGGCCAGCATCAGCTCG--CCGCGGGGGACAAAGGCGCCGGGAA-CGTGG
EFCC6279     AGGCCAGCATCAGCCCGTCCCCCGGGGGACAAAGGCCCTGGGAA-CGTGG
EFCC7287     GGGCCAGCATCAGCTCG--CCGCGGGGGACAAAGGCGCCGGGAA-CGTGG
GJS7487      AGGCCAGCATCAGTTCG--CCGCGGGGGATAAAGACGTCGGGAA-CGTGG
GJS82274     AGGCCAGCATCAGTTCG--CCGCGGGGGATAAAGACGTCGGGAA-CGTGG
GJS89127     AGGCCAGCATCAGTTCG--GCGCGGGGGAAAAAGGCTTCGGGAA-CGTGG
GJS90227     AGGCCAGCATCAGTTCG--CCCCGGGGGATAAAGGTTTCGGGAA-TGTGG
GJS91164     AGGCCAGCATCAGTTTG--GCCCGGGGGACAAAGGCGCCGGGAA-CGTGG
GJS92101     AGGCCAGCATCAGTTTG--GTCCGGGGGATAAAGGTGTAGGGAA-TGTGG
GJS92133     AGGCCAGCATCAGTTCG--CTTCGGGGGATAAAGGTTTCGGGAA-TGTAG
HMAS183151   AGGCCAGCATCAGTTCG--CTTCGGGGGATAAAGGCTTAGGGAA-TGTGG
HMAS254523   AGGCCAGCATCAGTTTC--CCGCGGGGGACAAAGGCGCCGGGAA-CGTGG
HMAS254524   AGGCCAGCATCAGTTTC--CCGCGGGGGACAAAGGCGCCGGGAA-CGTGG
HMAS276836   AGGCCAGCATCAGTTCG--TTGTGGGGGAAAAAGGCTTCGGGAA-CGTGG
HUA772       NNNNNNNNNNNNNNNNNNNNNNNNNNNNNNNNNNNNNNNNNNNNNNNNNN
ICMP6360     AGGCCAGCATCGGTTTT--GGCGGGGGGATAAAGGTCCGGGGAA-CGTAG
IMI158855    AGGCCAGCATCAGTTCG--TCGCGGGGGACAAAGGCTTCGGGAA-TGTGG
KY04071      AGGCCAGCATCAGTTTG--CCTCGGGGGATAAAGGCTCTGGGAA-TGTGG
KY04072      AGGCCAGCATCAGTTTG--CCTCGGGGGATAAAGGCTCTGGGAA-TGTGG
LMM          NNNNNNNNNNNNNNNNNNNNNNNNNNNNNNNNNNNNNNNNNNNNNNNNNN
Marsonsn     AGGCCAGCATCAGTTCG--CCCCGGGGGACAAAGGTTTCGGGAA-CGTGG
NBRC106332   AGGCCAGCATCAGTTCG--CCGCGGGGGATAAAAGTTTCGGGAA-CGTGG
NBRC106958   AGGCCAGCATCAGTTCG--CCGCGGGGGACAAAAGCTCCGGGAA-CGTGG
NHJ11343     AGGCCAGCATCAGTTTG--CCTCGGGGGATAAAGGCTCTGGGAA-TGTGG
NHJ12516     AGGCCAGCATCAGTTTG--CCTCGGGGGATAAAGGCTCTGGGAA-TGTGG
OSC111000    GGGCCAGCATCAGTTCG--CCGCGGGGGACAAAGGCGCCGGGAA-CGTGG
OSC93623     AGGCCAGCATCAGTTTG--GCGCGGGGGAGAAAGGTTTCGGGAA-TGTGG
SCALT002     NNNNNNNNNNNNNNNNNNNNNNNNNNNNNNNNNNNNNNNNNNNNNNNNNN
ZY09271      AGGCCAGCATCAGTTCG--TGTCGGGGGATAAAGGTTTCGGGAA-TGTGG
ZY09272      AGGCCAGCATCAGTTCG--TGTCGGGGGATAAAGGTTTCGGGAA-TGTGG

AFTOLID1287  -CTCCTCC--GGGAGTGTTATAGCCCAGGGCGTAATGCCCTCGC-CGGGA
AFTOLID187   -CTCCTCC--GGGAGTGTTATAGCCCGTTGCGTAATACCCTGGG-ACGGA
AFTOLID216   NNNNNNNNNNNNNNNNNNNNNNNNNNNNNNNNNNNNNNNNNNNNNNNNNN
AFTOLID52    TCTCCCCC--GGGAGTGTTATAGCCCGTCGCACAATACCCTGCG-GTGGA
ATCC16297    -CTCCCTC--GGGAGTGTTATAGCCCGTTGCGTAATACCCTGCG-GTGGA
ATCC18851    -CTCC-TC---GGAGTGTTATAGCCCTCTGCGTAATACCCTGCG-GCGGA
ATCC208838   -CTCCTCC--GGGAGTGTTATAGCCCGTTGCATAATACCCTGCG-GTGGA
ATCC26019    -CTCCTCC--GGGAGTGTTATAGCCCGCCGCGCAATGCCCTGGG-GCGGG
ATCC36093    -CTCCCTCCGGGGAGTGTTATAGCCCGTTGCGTAATACCCTGGG-CTGGA
ATCC56429    -CTCCTCC--GGGAGTGTTATAGCCCTCTGCTGCATGCCCTGGG-GCGGA
ATCC76479    -CTCCCCC--GGGAGTGTTATAGCCCGGCGCACAATACCCTGCG-GTGGA
ATCC9095     -CTCCTCC--GGGAGTGTTATAGCCCGTTGCGTAATACCCTGCG-GTGGA
BCC16585     -CTCCCTC--GGGAGTGTTATAGCCCGCTGCGTAATACCCTGCG-CCGGA
BCC8237      -CTCCCCA--GGGAGTGTTATAGCCCGCCGCGCAATGCCCCGGGAGCGGA
CBS100525    -CTCCTCC--GGGAGTGTTATAGCCCGTCGCATAATACCCTGCG-GTGGA
CBS101247    -CTCCCTC--GGGAGTGTTATAGCCCACTGCGCAATACCCTGCG-CCGGA
CBS101267    NNNNNNNNNNNNNNNNNNNNNNNNNNNNNNNNNNNNNNNNNNNNNNNNNN
CBS110115    -CTCCTC----GGAGTGTTATAGCCCGTTGCGCAATACCCTGTG-GTGGA
CBS116.25    -CTCCCTC--GGGAGTGTTATAGACCATTGCACAATACCCTGGG-GCGGA
CBS118984    -CTCCCTC--GGGAGTGTTATAGCCCGTCGTGCAATACCCTGTG-GTGGA
CBS125148    -CTCCCTC--GGGAGTGTTATAGCCCTTCGTGTAATACCCTGCT-TTAGA
CBS125165    -CTCCCCC--GGGAGTGTTATAGCCCTTCGTGTAATACCCTGCT-TTAGA
CBS129087    -CTCCCTC--GGGAGTGTTATAGCCCATTGTGTAATACCCTGTG-GTGGA
CBS130362    -CTCCTCC--GGGAGTGTTATAGCCCGTTGCGTAATACCCTGGT-GCGGA
CBS144929    -CTCCCTCCGGGGAGTGTTATAGCCCGTTGCGCAATGCCCTGGG-GTGGA
CBS151.29    -CTCCCTC--GGGAGTGTTATAGCCCGTTGTGTAATACCCTGTG-GTGGA
CBS154.61    -CTCCTCC--GGGAGTGTTATAGCCCTCTGCATAATACCCTGGG-GCGGA
CBS182.36    -CTCCCTC--GGGAGTGTTATAGCCCGTTGTGTAATACCCTGTG-GTGGA
CBS186.79    NNNNNNNNNNNNNNNNNNNNNNNNNNNNNNNNNNNNNNNNNNNNNNNNNN
CBS189.34    -CTCTCTTCGGGGAGTGTTATAGCCCGTTGCGTAATACCCTGGG-GGGGA
CBS190.50    -CTCCCTC--GGGAGTGTTATAGCCTATTGCATAATACCCTGCT-CCGGA
CBS217.35    -CTCCCTACGGGGAGTGTTATAGCCCGTCGTGTAATGCCCTGGG-GTGGA
CBS217.67    -CTCCCTC--GGGAGTGTTATAGCCCGTCGTGTAATACCCTGCG-GCGGA
CBS221.73    NNNNNNNNNNNNNNNNNNNNNNNNNNNNNNNNNNNNNNNNNNNNNNNNNN
CBS243.59    -CTCCCTACGGGGAGTGTTATAGCCCGTCGTGTAATGCCCTGGG-GTGGA
CBS346.85    -CTCCCTCCGGGGAGTGTTATAGCCCGTCGCGCAATACCCTGGG-CTGGA
CBS363.97    -CTTCTTC--GGGAGTGTTATAGCCCGTTGTGTAATATCCTGGG-GCGGA
CBS367.86    -CTCCCTC--GGGAGTGTTATAGCCCTCTGCGTAATACCCTGCG-CCGGA
CBS399.86    -CTCCTCC--GGGAGTGTTATAGCCCGTTGCGTAATACCCTGGT-GCGGA
CBS402.78    -CTCCCTC--GGGAGTGTTATAGCCCATTGTGTAATACCCTGCG-CCGGA
CBS405.97    NNNNNNNNNNNNNNNNNNNNNNNNNNNNNNNNNNNNNNNNNNNNNNNNNN
CBS424.64    -CTCCTCC--GGGAGTGTTATAGCCCGTTGCGCAATACCCTGGG-GTGGA
CBS425.67    -CTCCCTACGGGGAGTGTTATAGCCCGTCGTGTAATGCCCTGGG-GTGGA
CBS506.67    -CTTCTTC--GGGAGTGTTATAGCCCGTTGTGTAATATCCTGGG-GCGGA
CBS560.74    -CTCCTCC--GGGAGTGTTATAGCCCGTTGTGTAATACCCTGGT-GCGGA
CBS567.95    -CTCCCCC--GGGAGTGTTATAGCCCGCCGCGCAATGCCCTGGG--CGGA
CBS704.86    -CTCCTTC--GGGAGTGTTATAGACCATTGCATAATACCCTGGG-ACGGA
CBS891.72    -CTCCTCC--GGGAGTGTTATAGCCCATTGCATAATATCCTGGG-GCGGA
CBS900.68    -CTCCTTC--GGGAGTGTTATAGCCCGTTGCATAATACCCTGTG-ATGGA
CBS959.72    -CTCCCCTCGGGGAGTGTTATAGCCCGTCGTGCAATGCCCTGGG-GCGGA
CGMCC17904   -CTCCCTC--GGGAGTGTTATAGACCGTTGCATAATACCCTGTG-ATGGA
CGMCC17905   -CTCCCTC--GGGAGTGTTATAGACCGTTGCATAATACCCTGTG-ATGGA
CPC24422     -CTCCCTC--GGGAGTGTTATAGCCCGTTGCGCAATGCCCTGGG-GCGGA
CPC33206     -CTCCTTC--GGGAGTGTTATAGCCCGCCGTGTAATACCCTGGT-GGGGG
DAOM235557   -CTCC-TC--CGGAGTGTTATAGCCCTTCGCGCAATACCCTGCG-GTGGA
DAOMBT1003   -CTCCTCC--GGGAGTGTTATAGCCCGTTGCATAATACCCTGTG-CTGGA
DUCC502      -CTCCCTC--GGGAGTGTTATAGCCCGCCGTGCAATACCCTGGT-GGGGG
DY05461      -CTCCCTC--GGGAGTGTTATAGCCCGCCGTGCAATACCCTGGT-GGGGG
DY05462      -CTCCCTC--GGGAGTGTTATAGCCCGCCGTGCAATACCCTGGT-GGGGG
DY05591      -CTCCCTC--GGGAGTGTTATAGCCCGCCGTGCAATACCCTGGT-GGGGG
DY05592      -CTCCCTC--GGGAGTGTTATAGCCCGCCGTGCAATACCCTGGT-GGGGG
EFCC10125    -CTCCCCACGGGGAGTGTTATAGCCCGGCGCGCAATGCCCTGCGCGCGGA
EFCC6279     -CTCCTCC--GGGAGTGTTACAGCCCATCGCGCAATGCCCTGGG-GCGGG
EFCC7287     -CTCCCCA--GGGAGTGTTATAGCCCGGCGCGCAACGCCCCGCG-GCGGA
GJS7487      -CTCCCTC--GGGAGTGTTATAGCCCGGCGTGTAATACCCTGGG-GCGGA
GJS82274     -CTCCCTC--GGGAGTGTTATAGCCCGGCGTGTAATACCCTGGG-GCGGA
GJS89127     -CTCCTCC--GGGAGTGTTATAGCCCGTTGCATAATACCCTGTG-CTGGA
GJS90227     -CTCCTCC--GGGAGTGTTATAGCCCGTTGCGTAATACCCTGGG-ACGGA
GJS91164     -CTCCCTCCGGGGAGTGTTATAGCCCGGCGCGCAATACCCTGGG-CTGGA
GJS92101     -CTCCCCCCGGGGAGTGTTATAGCCCTGCGCGTAATACCCTGGA-CTGGA
GJS92133     -CTCCTTC--GGGAGTGTTATAGCCCGTTGCGTAATACCCTGGG-GTGGA
HMAS183151   -CTCCCTC--GGGAGTGTTATAGCCCTCTGTGTAATACCCTGAT-CCGGA
HMAS254523   -CTCCTC----GGAGTGTTATAGCCCGGCGCGCAATACCCTGCG-GGGGA
HMAS254524   -CTCCTC----GGAGTGTTATAGCCCGGCGCGCAATACCCTGCG-GGGGA
HMAS276836   -CTCCTTC--GGGAGTGTTATAGCCCGTTGCATAATACCCTGTG-ATGGA
HUA772       NNNNNNNNNNNNNNNNNNNNNNNNNNNNNNNNNNNNNNNNNNNNNNNNNN
ICMP6360     -CTCCTCC--GGGAGTGTTATAGCCCCGGGCGTAATGCCCTCGC-CGGGA
IMI158855    -CTCCTCC--GGGAGTGTTATAGCCCGTTGCGTAATACCCTGCG-GTGGA
KY04071      -CTCCTCC--GGGAGTGTTATAGCCCGTTGCATAATGCCCTGGG-GCGGA
KY04072      -CTCCTCC--GGGAGTGTTATAGCCCGTTGCATAATGCCCTGGG-GCGGA
LMM          NNNNNNNNNNNNNNNNNNNNNNNNNNNNNNNNNNNNNNNNNNNNNNNNNN
Marsonsn     -CTCCCCC--GGGAGTGTTATAGCCCGCTGCACAATACCCTGGG-ACGGA
NBRC106332   -CTCCCTC--GGGAGTGTTATAGCCCGTTGCACAATACCCTGCG-GTGGA
NBRC106958   -CTCCCTC--GGGAGTGTTATAGCCCGTTGCACAATGCCCTGCG-GCGGA
NHJ11343     -CTCCTCC--GGGAGTGTTATAGCCCGTTGCATAATGCCCTGGG-GCGGA
NHJ12516     -CTCCTCC--GGGAGTGTTATAGCCCGTTGCACAATGCCCTGGG-GCGGA
OSC111000    -CTCCCCC--GGGAGTGTTATAGCCCGGCGCGCAATGCCCCGCG-GCGGA
OSC93623     -CTCCCCC--GGGAGTGTTATAGCCCGTTGCGCAATACCCTGCG-CTGGA
SCALT002     NNNNNNNNNNNNNNNNNNNNNNNNNNNNNNNNNNNNNNNNNNNNNNNNNN
ZY09271      -CTCCTCC--GGGAGTGTTATAGCCCGTTGCGTAATACCCTGGT-GCGGA
ZY09272      -CTCCTCC--GGGAGTGTTATAGCCCGTTGCGTAATACCCTGGT-GCGGA

AFTOLID1287  CCGAGGTTCGCGCATCT-------GCAAGGATGCTGGCGTAATGGTCATC
AFTOLID187   CTGAGGTTCGCGC-TCT-------GCAAGGATGCTGGCGTAATGGTCATC
AFTOLID216   NNNNNNNNNNNNNNNNNNNNNNNNNNNNNNNNNNNNNNNNNNNNNNNNNN
AFTOLID52    CTGAGGACCGCGCATCT-------GCAAG-ATGCTGGCGTAATGGTCACC
ATCC16297    CTGAGGTCCGCGCTTCT-------GCAAGGATGCTGGCGTAATGGTCATC
ATCC18851    CTGAGGTTCGCGC-TCT-------GCAAGGATGCTGGCGTAATGGTCATC
ATCC208838   CTGAGGACCGCGCATCT-------GCAAGGATGCTGGCGTAATGGTCACC
ATCC26019    CTGAGGACCGCGCGTA-------AGCATGGATGCTGGCGTAATGGTCATC
ATCC36093    CTGAGGTTCGCGC-TCC-------GCAAGGATGCTGGCGTAATGGTCATC
ATCC56429    CTGAGGTTCGCGCGTCT-------GCAAGGATGCTGGCGTAATGGTCATC
ATCC76479    CTGAGGTTCGCGCATC-------TGCAAGGATGCTGGCGTAATGGTCATC
ATCC9095     CTGAGGTCCGCGCT-CT-------GCAAGGATGCTGGCGTAATGGTCATC
BCC16585     CTGAGGTACGCGCATT--------GCAAGGATGCTGGCGTAATGGTCATC
BCC8237      CTGAGGACCGCGCGTCAC-----CGCAAGGATGCTGGCGTAATGGTCTTC
CBS100525    CTGAGGACCGCGCATCT-------GCAAGGATGCTGGCGTAATGGTCACC
CBS101247    CTGAGGCACGCGCATC--------GCAAGGATGCTGGCGTAATGGTCATC
CBS101267    NNNNNNNNNNNNNNNNNNNNNNNNNNNNNNNNNNNNNNNNNNNNNNNNNN
CBS110115    CTGAGGTCCGCGCT-CT-------GCAAGGATGCTGGCGTAATGGTCATC
CBS116.25    CTGAGGTTCGCGCATCT-------GCAAGGATGCTGGCGTAATGGTCATC
CBS118984    CTGAGGTTCGCGCATTC-------GCAAGGATGCTGGCGTAATGGTCATC
CBS125148    CTGAGGTTCGCGCATCT-------GCAAGGATGCTGGCGTAATGGTCATC
CBS125165    CTGAGGTTCGCGCATCT-------GCAAGGATGCTGGCGTAATGGTCATC
CBS129087    CTGAGGTTCGCGCATTC-------GCAAGGATGCTGGCGTAATGGTCATC
CBS130362    CTGAGGTACGCGT-TCT-------GCAAGGATGCTGGCGTAATGGTCATC
CBS144929    CTGAGGAACGCGCTTCG-------GCACGGATGCTGGCGTAATGGTCATC
CBS151.29    CTGAGGTTCGCGCATTC-------GCAAGGATNNNNNNNNNNNNNNNNNN
CBS154.61    CTGAGGTTCGCGCATCT-------GCAAGGATGCTGGCGTAATGGTCATC
CBS182.36    CTGAGGTTCGCGCATTC-------GCAAGGATGCTGGCGTAATGGTCATC
CBS186.79    NNNNNNNNNNNNNNNNNNNNNNNNNNNNNNNNNNNNNNNNNNNNNNNNNN
CBS189.34    CTGAGGTTCGCGCTTCT-------GCAAGGATGCTGGCGTAATGGTCATC
CBS190.50    CTGAGGTTCGCGCATCT-------GCAAGGATGCTGGCGTAATGGTCATC
CBS217.35    CTGAGGTTCGCGCTTCG-------GCACGGATGCTGGCGTAATGGTCATC
CBS217.67    CTGAGGTTCGCGCATTC-------GCAAGGATGCTGGCGTAATGGTCATC
CBS221.73    NNNNNNNNNNNNNNNNNNNNNNNNNNNNNNNNNNNNNNNNNNNNNNNNNN
CBS243.59    CTGAGGTTCGCGCTTCG-------GCACGGATGCTGGCGTAATGGTCATC
CBS346.85    CTGAGGTACGCGC-TCC-------GCAAGGATGCTGGCGTAATGGTCATC
CBS363.97    CTGAGGTTCGCGCATTT-------GCAAGGATGCTGGCGTAATGGTCATC
CBS367.86    CTGAGGTACGCGCTCC--------GCAAGGATGCTGGCGTAATGGTCATC
CBS399.86    CTGAGGTACGCGT-TCT-------GCAAGGATGCTGGCGTAATGGTCATC
CBS402.78    CTGAGGTACGCGCAT-T-------GCAAGGATGCTGGCGTAATGGTCATC
CBS405.97    NNNNNNNNNNNNNNNNNNNNNNNNNNNNNNNNNNNNNNNNNNNNNNNNNN
CBS424.64    CTGAGGTTCGCGCATCT-------GCAAGGATGCTGGCGTAATGGTCATC
CBS425.67    CTGAGGTTCGCGCTTCG-------GCACGGATGCTGGCGTAATGGTCATC
CBS506.67    CTGAG-TTCGCGCATTT-------GCAAGGATGCTGGCGTAATGGTCATC
CBS560.74    CTGAGGTTCGCGCTCC--------GCAAGGATGCTGGCGTAATGGTCATC
CBS567.95    CCGAGGTCCGCGCTCA-------CGCAAGGATGCTGGCGTAATGGTGATC
CBS704.86    CTGAGGTTCGCGCATCT-------GCAAGGATGCTGGCGTAATGGTCATC
CBS891.72    CTGAGGTTCGCGCATCT-------GCAAGGATGCTGGCGTAATGGTCATC
CBS900.68    CTGAGGTTCGCGCTCC--------GCAAGGATGCTGGCGTAATGGTCATC
CBS959.72    CTGAGGTTCGCGCTTCG-------GCACGGATGCTGGCGTAATGGTCATC
CGMCC17904   CTGAGGTTCGCGC-TCC-------GCAAGGATGCTGGCGTAATGGTCATC
CGMCC17905   CTGAGGTTCGCGC-TCC-------GCAAGGATGCTGGCGTAATGGTCATC
CPC24422     CTGAGGTACGCGCACC--------GCAAGGATGCTGGCGTAATGGTCACC
CPC33206     CTGAGGTTCGCGCGTAT-------GCACGGATGCTGGCGTAATGGTCATC
DAOM235557   CTGAGGTTCGCGCATCT-------GCAAGGATGCTGGCGTAATGGTCATC
DAOMBT1003   CTGAGGACCGCGCATCT-------GCAAGGATGCTGGCGTAATGGTCACC
DUCC502      CTGAGGTTCGCGCGTAT-------GCACGGATGCTGGCGTAATGGTTATC
DY05461      CTGAGGTTCGCGCGTAT-------GCACGGATGCTGGCGTAATGGTCATC
DY05462      CTGAGGTTCGCGCGTAT-------GCACGGATGCTGGCGTAATGGTCATC
DY05591      CTGAGGTTCGCGCGTAT-------GCACGGATGCTGGCGTAATGGTCATC
DY05592      CTGAGGTTCGCGCGTAT-------GCACGGATGCTGGCGTAATGGTCATC
EFCC10125    CTGAGGCACGCGCTCC--------GCAAGGATGCTGGCGTAATGGTCCCC
EFCC6279     CTGAGGCACGCGCCGCCCAGCGCGGCAAGGATGCTGGCGTAATGGTCGCC
EFCC7287     CTGAGGTTCGCGCGTC-------CGCAAGGATGCTGGCGTAATGGTCACC
GJS7487      CTGAGGTTCGCGCATCT-------GCAAGGATGCTGGCGTAATGGTCATC
GJS82274     CTGAGGTTCGCGCATCT-------GCAAGGATGCTGGCGTAATGGTCATC
GJS89127     CTGAGGACCGCGCATCT-------GCAAGGATGCTGGCGTAATGGTCACC
GJS90227     CTGAGGTTCGCGC-ACT-------GCAAGGATGCTGGCGTAATGGTCATC
GJS91164     CTGAGGTACGCGC-TCC-------GCAAGGATGCTGGCGTAATGGTCATC
GJS92101     CTGAGGTTCGCGCATCT-------GCAAGGATGCTGGCGTAATGGTTATC
GJS92133     CTGAGGTTCGCGCATCT-------GCAAGGATGCTGGCGTAATGGTCATC
HMAS183151   CTGAGGTTCGCGC-TCT-------GCAAGGATGCTGGCGTAATGGTCATC
HMAS254523   CTGAGGTACGCGCACC--------GCAAGGATGCTGGCGTAATGGTCGTC
HMAS254524   CTGAGGTACGCGCACC--------GCAAGGATGCTGGCGTAATGGTCGTC
HMAS276836   CTGAGGTTCGCGC-TCC-------GCAAGGATGCTGGCGTAATGGTCATC
HUA772       NNNNNNNNNNNNNNNNNNNNNNNNNNNNNNNNNNNNNNNNNNNNNNNNNN
ICMP6360     CCGAGGTTCGCGCATCT-------GCAAGGATGCTGGCGTAATGGTCATC
IMI158855    CTGAGGTCCGCGCTTCT-------GCAAGGATGCTGGCGTAATGGTCATC
KY04071      CTGAGGTTCGCGCATCT-------GCAAGGATGCTGGCGTAATGGTCATC
KY04072      CTGAGGTTCGCGCATCT-------GCAAGGATGCTGGCGTAATGGTCATC
LMM          NNNNNNNNNNNNNNNNNNNNNNNNNNNNNNNNNNNNNNNNNNNNNNNNNN
Marsonsn     CTGAGGACCGCGCATCTC------GCAAGGATGCTGGCGTAATGGTCATC
NBRC106332   CTGAGGTTCGCGCTCC--------GCAAGGATGCTGGCGTAATGGTCATC
NBRC106958   CTGAGGTTCGCGCTCC--------GCAAGGATGCTGGCGTAATGGTCATC
NHJ11343     CTGAGGTTCGCGCATCT-------GCAAGGATGCTGGCGTAATGGTCATC
NHJ12516     CTGAGGTTCGCGCATCT-------GCAAGGATGCTGGCGTAATGGTCATC
OSC111000    CTGAGGTTCGCGCATC-------CGCAAGGATGCTGGCGTAATGGTCACC
OSC93623     CTGAGGTACGCGCATTC-------GCAAGGATGCTGGCGTAATGGTCATC
SCALT002     NNNNNNNNNNNNNNNNNNNNNNNNNNNNNNNNNNNNNNNNNNNNNNNNNN
ZY09271      CTGAGGTACGCGT-TCT-------GCAAGGATGCTGGCGTAATGGTCATC
ZY09272      CTGAGGTACGCGT-TCT-------GCAAGGATGCTGGCGTAATGGTCATC

AFTOLID1287  AACGACCCGTCTTGAAACACGGACCAAGGAGTCAAGGTTTTGCGCGAGTG
AFTOLID187   AACGACCCGTCTTGAAACACGGACCAAGGAGTCGTCTTCGTATGCGAGTG
AFTOLID216   NNNNNNNNNNNNNNNNNNNNNNNNNNNNNNNNNNNNNNNNNNNNNNNNNN
AFTOLID52    AGCGACCCGTCTTGAAACNCGGACCAAGGAGTCGTCTTCGTATGCGAGTG
ATCC16297    AACGACCCGTCTTGAAACACGGACCAAGGAGTCGTCTTCGTATGCGAGTG
ATCC18851    AACGACCCGTCTTGAAACACGGACCAAGGAGTCGTCTTCGTATGCGAGTG
ATCC208838   AGCGACCCGTCTTGAAACACGGACCAAGGAGTCGTCTTCGTATGCGAGTG
ATCC26019    AGCGACCCGTCTTGAAACACGGACCAAGGAGTCGTCTTCGTATGCGAGTG
ATCC36093    AGTGACCCGTCTTGAAACACGGACCAAGGAGTCGTCTTCGTATGCGAGTG
ATCC56429    AGCGACCCGTCTTGAAACACGGACCAAGGAGTCGTCCTCGTATGCGAGTG
ATCC76479    AGCGACCCGTCTTGAAACACGGACCAAGGAGTCGTCTTCGTATGCGAGTG
ATCC9095     AACGACCCGTCTTGAAACACGGACCAAGGAGTCGTCTTCGTATGCGAGTG
BCC16585     AGCGACCCGTCTTGAAACACGGACCAAGGAGTCGTCTTCGTATGCGAGTG
BCC8237      AGCGACCCGTCTTGAAACACGGACCAAGGAGTCGTCCTCGTATGCGAGTG
CBS100525    AGCGACCCGTCTTGAAACACGGACCAAGGAGTCGTCTTCGTATGCGAGTG
CBS101247    AGCGACCCGTCTTGAAACACGGACCAAGGAGTCGTCTTCGTATGCGAGTG
CBS101267    NNNNNNNNNNNNNNNNNNNNNNNNNNNNNNNNNNNNNNNNNNNNNNNNNN
CBS110115    AACGACCCGTCTTGAAACACGGACCAAGGAGTCGTCTTCGTATGCGAGTG
CBS116.25    AGCGACCCGTCTTGAAACACGGACCAAGGAGTCGTCTTCGTATGCGAGTG
CBS118984    AGCGACCCGTCTTGAAACACGGACCAAGGAGTCGTCTTCGTATGCGAGTG
CBS125148    AGCGACCCGTCTTGAAACACGGACCAAGGAGTCGTCTTCGTATGCGAGTG
CBS125165    AGCGACCCGTCTTGAAACACGGACCAAGGAGTCGTCTTCGTATGCGAGTG
CBS129087    AGCGACCCGTCTTGAAACACGGACCAAGGAGTCGTCTTCGTATGCGAGTG
CBS130362    AGTGACCCGTCTTGAAACACGGACCAAGGAGTCGTCTTCGTATGCGAGTG
CBS144929    AATGACCCGTCTTGAAACACGGACCAAGGAGTCGTCTTCGTATGCGAGTG
CBS151.29    NNNNNNNNNNNNNNNNNNNNNNNNNNNNNNNNNNNNNNNNNNNNNNNNNN
CBS154.61    AACGACCCGTCTTGAAACACGGACCAAGGAGTCGTCTTCGTATGCGAGTG
CBS182.36    AGCGACCCGTCTTGAAACACGGACCAAGGAGTCGTCTTCGTATGCGAGTG
CBS186.79    NNNNNNNNNNNNNNNNNNNNNNNNNNNNNNNNNNNNNNNNNNNNNNNNNN
CBS189.34    AACGACCCGTCTTGAAACACGGACCAAGGAGTCGTCTTCGTATGCGAGTG
CBS190.50    AGCGACCCGTCTTGAAACACGGACCAAGGAGTCGTCTTCGTATGCGAGTG
CBS217.35    AATGACCCGTCTTGAAACACGGACCAAGGAGTCGTCTTCGTATGCGAGTG
CBS217.67    AGCGACCCGTCTTGAAACACGGACCAAGGAGTCGTCTTCGTATGCGAGTG
CBS221.73    NNNNNNNNNNNNNNNNNNNNNNNNNNNNNNNNNNNNNNNNNNNNNNNNNN
CBS243.59    AATGACCCGTCTTGAAACACGGACCAAGGAGTCGTCTTCGTATGCGAGTG
CBS346.85    AGCGACCCGTCTTGAAACACGGACCAAGGAGTCGTCTTCGTATGCGAGTG
CBS363.97    AATGACCCGTCTTGAAACACGGACCAAGGAGTCGTCTTCGTATGCGAGTG
CBS367.86    AGCGACCCGTCTTGAAACACGGACCAAGGAGTCGTCTTCGTATGCGAGTG
CBS399.86    AGTGACCCGTCTTGAAACACGGACCAAGGAGTCGTCTTCGTATGCGAGTG
CBS402.78    AGCGACCCGTCTTGAAACACGGACCAAGGAGTCGTCTTCGTATGCGAGTG
CBS405.97    NNNNNNNNNNNNNNNNNNNNNNNNNNNNNNNNNNNNNNNNNNNNNNNNNN
CBS424.64    TGCGACCCGTCTTGAAACACGGACCAAGGAGTCGTCTTCGTATGCGAGTG
CBS425.67    AATGACCCGTCTTGAAACACGGACCAAGGAGTCGTCTTCGTATGCGAGTG
CBS506.67    AATGACCCGTCTTGAAACACGGACCAAGGAGTCGTCTTCGTATGCGAGTG
CBS560.74    AGCGACCCGTCTTGAAACACGGACCAAGGAGTCGTCTTCGTATGCGAGTG
CBS567.95    AGCGACCCGTCTTGAAACACGGACCAAGGAGTCGTCCTCGTATGCGAGTG
CBS704.86    AGCGACCCGTCTTGAAACACGGACCAAGGAGTCGTCTTCGTATGCGAGTG
CBS891.72    AGCGACCCGTCTTGAAACACGGACCAAGGAGTCGTCTTCGTATGCGAGTG
CBS900.68    AGTGACCCGTCTTGAAACACGGACCAAGGAGTCGTCCTCGTATGCGAGTG
CBS959.72    AATGACCCGTCTTGAAACACGGACCAAGGAGTCGTCTTCGTATGCGAGTG
CGMCC17904   AGTGACCCGTCTTGAAACACGGACCAAGGAGTCGTCTTCGTATGCGAGTG
CGMCC17905   AGTGACCCGTCTTGAAACACGGACCAAGGAGTCGTCTTCGTATGCGAGTG
CPC24422     AGCGACCCGTCTTGAAACACGGACCAAGGAGTCGTCTTCGTATGCGAGTG
CPC33206     AGCGACCCGTCTTGAAACACGGACCAAGGAGTCGTCTTCGTATGCGAGTG
DAOM235557   AACGACCCGTCTTGAAACACGGACCAAGGAGTCGTCTTCGTATGCGAGTG
DAOMBT1003   AGCGACCCGTCTTGAAACACGGACCAAGGAGTCGTCTTCGTATGCGAGTG
DUCC502      AGCGACCCGTCTTGAAACACGGACCAAGGAGTCGTCTTCGTATGCGAGTG
DY05461      AGCGACCCGTCTTGAAACACGGACCAAGGAGTCGTCTTCGTATGCGAGTG
DY05462      AGCGACCCGTCTTGAAACACGGACCAAGGAGTCGTCTTCGTATGCGAGTG
DY05591      AGCGACCCGTCTTGAAACACGGACCAAGGAGTCGTCTTCGTATGCGAGTG
DY05592      AGCGACCCGTCTTGAAACACGGACCAAGGAGTCGTCTTCGTATGCGAGTG
EFCC10125    AGCGACCCGTCTTGAAACACGGACCAAGGAGTCGTCCTCGTATGCGAGTG
EFCC6279     AGCGACCCGTCTTGAAACACGGACCAAGGAGTCGTCTTCGTATGCGAGTG
EFCC7287     AGTGACCCGTCTTGAAACACGGACCAAGGAGTCGTCCTCGTATGCGAGTG
GJS7487      GGCGACCCGTCTTGAAACACGGACCAAGGAGTCGTCCTCGTATGCGAGTG
GJS82274     GGCGACCCGTCTTGAAACACGGNNNNNNNNNNNNNNNNNNNNNNNNNNNN
GJS89127     AGCGACCCGTCTTGAAACACGGACCAAGGAGTCGTCTTCGTATGCGAGTG
GJS90227     AACGACCCGTCTTGAAACACGGACCAAGGAGTCGTCTTCGTATGCGAGTG
GJS91164     AGCGACCCGTCTTGAAACACGGACCAAGGAGTCGTCTTCGTATGCGAGTG
GJS92101     AGTGACCCGTCTTGAAACACGGACCAAGGAGTCGTCTTCGTATGCGAGTG
GJS92133     AGTGACCCGTCTTGAAACACGGACCAAGGAGTCGTCTTCGTATGCGAGTG
HMAS183151   AGCGACCCGTCTTGAAACACGGACCAAGGAGTCGTCTTCGTATGCGAGTG
HMAS254523   AACGACCCGTCTTGAAACACGGACCAAGGAGTCGTCTTCGTATGCGAGTG
HMAS254524   AACGACCCGTCTTGAAACACGGACCAAGGAGTCGTCTTCGTATGCGAGTG
HMAS276836   AGTGACCCGTCTTGAAACACGGACCAAGGAGTCGTCCTCGTATGCGAGTG
HUA772       NNNNNNNNNNNNNNNNNNNNNNNNNNNNNNNNNNNNNNNNNNNNNNNNNN
ICMP6360     AACGACCCGTCTTGAAACACGGACCAAGGAGTCAAGGTTTTGCGCGAGTG
IMI158855    AACGACCCGTCTTGAAACACGGACCAAGGAGTCGTCTTCGTATGCGAGTG
KY04071      AGCGGCCCGTCTTGAAACACGGACCAAGGAGTCGTCTTCGTATGCGAGTG
KY04072      AGCGGCCCGTCTTGAAACACGGACCAAGGAGTCGTCTTCGTATGCGAGTG
LMM          NNNNNNNNNNNNNNNNNNNNNNNNNNNNNNNNNNNNNNNNNNNNNNNNNN
Marsonsn     AGCGACCCGTCTTGAAACACGGACCAAGGAGTCGTCTTCGTATGCGAGTG
NBRC106332   AGCGACCCGTCTTGAAACACGGACCAAGGAGTCGTCTTCGTATGCGAGTG
NBRC106958   AGCGACCCGTCTTGAAACACGGACCAAGGAGTCGTCTTCGTATGCGAGTG
NHJ11343     AGCGGCCCGTCTTGAAACACGGACCAAGGAGTCGTCTTCGTATGCGAGTG
NHJ12516     AGCGGCCCGTCTTGAAACACGGACCAAGGAGTCGTCTTCGTATGCGAGTG
OSC111000    AGTGACCCGTCTTGAAACACGGACCAAGGAGTCGTCCTCGTATGCGAGTG
OSC93623     AGCGACCCGTCTTGAAACACGGACCAAGGAGTCGTCTTCGTATGCGAGTG
SCALT002     NNNNNNNNNNNNNNNNNNNNNNNNNNNNNNNNNNNNNNNNNNNNNNNNNN
ZY09271      AGTGACCCGTCTTGAAACACGGACCAAGGAGTCGTCTTCGTATGCGAGTG
ZY09272      AGTGACCCGTCTTGAAACACGGACCAAGGAGTCGTCTTCGTATGCGAGTG

AFTOLID1287  TTTGGGTGT-AAAACCCGC-ACGCGTAATGAAAGTGAACG-TAGGTGAGA
AFTOLID187   TTCGGGTGT-CAAACCCCT-ACGCGTAATTAATGTGAACG-TAGGAGAGA
AFTOLID216   NNNNNNNNNNNNNNNNNNNNNNNNNNNNNNNNNNNNNNNNNNNNNNNNNN
AFTOLID52    TTCGGGTGT-CAAACCCCT-ACGCGTAATGAAAGTGAACG-CAGGTGAGA
ATCC16297    TTCGGGTGT-AAAACCCCT-ACGCGTAATGAAAGTGAACG-CAGGTGAGA
ATCC18851    TTCGGGTGT-AAAACCCCT-ACGCGAAATGAAAGTGAACG-CAGGTGAGA
ATCC208838   TTCGGGTGT-CAAACCCCT-ACGCGTAATGAAAGTGAACG-CAGGTGAGA
ATCC26019    TTCGGGTGT-CAAACCCCT-ACGCGTAATGAAAGTGAACG-CAGGTGAGA
ATCC36093    TTCGGGTGT-CAAACCCCT-ACGCGTAATGAAAGTGAACG-TAGGAGAGA
ATCC56429    TTCGGGTGT-CAAACCCCT-ACGCGTAATGAAAGTGAACG-CAGGTGAGA
ATCC76479    TTCGGGTGT-CAAACCCCT-ACGCGTAATGAAAGTGAACG-CAGGTGAGA
ATCC9095     TTCGGGTGT-AAAACCCCT-ACGCGTAATGAAAGTGAACG-CAGGTGAGA
BCC16585     TTCGGGTGT-CAAACCCCNNNNNNNNNNNNNNNNNNNNNNNNNNNNNNNN
BCC8237      TTGGGGCGT-CAAACCCCCCGCGCGTAATGAAAGTGAACGGCAGGTGAGA
CBS100525    TTCGGGTGT-CAAACCCCT-ACGCGTAATGAAAGTGAACG-CAGGTGAGA
CBS101247    TTCGGGTGT-CAAACCCCT-ACGCGTAATGAAAGTGAACG-CAGGTGAGA
CBS101267    NNNNNNNNNNNNNNNNNNNNNNNNNNNNNNNNNNNNNNNNNNNNNNNNNN
CBS110115    TTCGGGTGT-AAAACCCCT-ACGCGTAATGAAAGTGAACG-GAGGTGGGA
CBS116.25    TTCGGGTGT-AAAACCCCT-ACGCGTAATGAAAGTGAACG-CAGGTGAGA
CBS118984    TTCGGGTGT-CAAACCCCT-ACGCGTAATGAAAGTGAACG-CAGGTGAGA
CBS125148    TTCGGGTGT-CAAACCCCT-ACGCGTAATGAAAGTGAACG-CAGGTGAGA
CBS125165    TTCGGGTGT-CAAACCCCT-ACGCGTAATGAAAGTGAACG-CAGGTGAGA
CBS129087    TTCGGGTGT-TAAACCCCT-ACGCGTAATGAAAGTGAACG-CAGGTGAGA
CBS130362    TTCGGGTGT-CAAACCCCT-ACGCGTAATGAAAGTGAACG-TAGGAGAGA
CBS144929    TTCGGGTGT-CAAACCCCT-ACGCGAAATGAAAGTAAACG-CAGGTGAGA
CBS151.29    NNNNNNNNNNNNNNNNNNNNNNNNNNNNNNNNNNNNNNNNNNNNNNNNNN
CBS154.61    TTCGGGTGT-CAAACCCCT-ACGCGTAATGAAAGTGAACG-CAGGTGAGA
CBS182.36    TTCGGGTGT-CAAACCCCT-ACGCGTAATGAAAGTGAACG-CAGGTGAGA
CBS186.79    NNNNNNNNNNNNNNNNNNNNNNNNNNNNNNNNNNNNNNNNNNNNNNNNNN
CBS189.34    TTCGGGTGT-CAAACCCCT-ACGCGTAATGAAAGTGAACG-CAGGTGAGA
CBS190.50    TTCGGGTGT-TAAACCCCT-ACGCGTAATGAAAGTGAACG-CAGGTGAGA
CBS217.35    TTCGGGTGT-CAAACCCCT-ACGCGTAATGAAAGTGAACG-TAGGTGAGA
CBS217.67    TTCGGGTGT-CAAACCCCT-ACGCGTAATGAAAGTGAACG-CAGGTGAGA
CBS221.73    NNNNNNNNNNNNNNNNNNNNNNNNNNNNNNNNNNNNNNNNNNNNNNNNNN
CBS243.59    TTCGGGTGT-CAAACCCCT-ACGCGTAATGAAAGTGAACG-TAGGTGAGA
CBS346.85    TTCGGGTGT-CAAACCCCT-ACGCGTAATGAAAGTGAACG-TAGGAGAGA
CBS363.97    TTCGGGTGT-CAAACCCCT-ACGCGTAATGAAAGTGAACG-TAGGTGAGA
CBS367.86    TTCGGGTGT-CAAACCCCT-ACGCGTAATGAAAGTGAACG-CAGGTGAGA
CBS399.86    TTCGGGTGT-CAAACCCCT-ACGCGTAATGAAAGTGAACG-TAGGAGAGA
CBS402.78    TTCGGGTGT-CAAACCCCT-ACGCGTAATGAAAGTGAACG-CAGGTGAGA
CBS405.97    NNNNNNNNNNNNNNNNNNNNNNNNNNNNNNNNNNNNNNNNNNNNNNNNNN
CBS424.64    TTCGGGTGT-CAAACCCCT-ACGCGTAATGAAAGTGAACG-TAGGAGAGA
CBS425.67    TTCGGGTGT-CAAACCCCT-ACGCGTAATGAAAGTGAACG-TAGGTGAGA
CBS506.67    TTCGGGTGT-CAAACCCCT-ACGCGTAATGAAAGTGAACG-TAGGTGAGA
CBS560.74    TTCGGGTGT-CAAACCCCT-ACGCGTAATGAAAGTGAACG-CAGGTGAGA
CBS567.95    TTCGGGTGG-CAAACCCCT-ACGCGCAATGAAAGTGAACG-CAGGTGAGA
CBS704.86    TTCGGGTGT-AAAACCCCT-ACGCGTAATGAAAGTGAACG-CAGGTGAGA
CBS891.72    TTCGGGTGT-AAAACCCCT-ACGCGTAATGAAAGTGAACG-CAGGTGAGA
CBS900.68    TTCGGGTGT-CAAACCCCT-ACGCGTAATGAAAGTGAACG-TAGGTGAGA
CBS959.72    TTCGGGTGT-CAAACCCCT-ACGCGTAATGAAAGTGAACG-TAGGTGAGA
CGMCC17904   TTCGGGTGT-CAAACCCCT-ACGCGTAATGAAAGTGAACG-TAGGTGAGA
CGMCC17905   TTCGGGTGT-CAAACCCCT-ACGCGTAATGAAAGTGAACG-TAGGTGAGA
CPC24422     TTCGGGTGT-CAAACCCCT-ACGCGTAATGAAAGTGAACG-CAGGTGAGA
CPC33206     TTCGGGTGT-CAAACCCCT-ACGCGGAATGAAAGTGAACG-CTGGTGAGA
DAOM235557   TTCGGGTGT-AAAACCCCT-ACGCGTAATGAAAGTGAACG-CAGGTGAGA
DAOMBT1003   TTCGGGTGT-CAAACCCCT-ACGCGTAATGAAAGTGAACG-CAGGTGAGA
DUCC502      TTCGGGTGT-CAAACCCCT-ACGCGGAATGAAAGTGAACG-CTGGTGAGA
DY05461      TTCGGGTGT-CAAACCCCT-ACGCGGAATGAAAGTGAACG-CTGGTGAGA
DY05462      TTCGGGTGT-CAAACCCCT-ACGCGGAATGAAAGTGAACG-CTGGTGAGA
DY05591      TTCGGGTGT-CAAACCCCT-ACGCGGAATGAAAGTGAACG-CTGGTGAGA
DY05592      TTCGGGTGT-CAAACCCCT-ACGCGGAATGAAAGTGAACG-CTGGTGAGA
EFCC10125    TTCGGGCGT-CAAACCCCT-ACGCGTAATGAAAGTGAACG-CAGGTGAGA
EFCC6279     TTCGGGTGGGCAAAACCCT-ACGCGGAATGAAAGTGAACG-CGGGTGAGA
EFCC7287     TTCGGGTGT-CAAACCCCT-ACGCGCAATGAAAGTGAACG-CGGGTGAGA
GJS7487      TTCGGGTGT-CAAACCCCT-ACGCGTAATGAAAGTGAACG-CAGGTGAGA
GJS82274     NNNNNNNNNNNNNNNNNNNNNNNNNNNNNNNNNNNNNNNNNNNNNNNNNN
GJS89127     TTCGGGTGT-CAAACCCCT-ACGCGTAATGAAAGTGAACG-CAGGTGAGA
GJS90227     TTCGGGTGT-CAAACCCCT-ACGCGTAATTAATGTGAACG-TAGGAGAGA
GJS91164     TTCGGGTGT-CAAACCCCT-ACGCGGAATGAAAGTGAACG-TAGGAGAGA
GJS92101     TTCGGGTGT-CAAACCCCT-ACGCGTAATGAAAGTGAACG-TAGGAGAGA
GJS92133     TTCGGGTGT-CAAACCCCT-ACGCGTAATGAAAGTGAACG-TAGGTGAGA
HMAS183151   TTCGGGTGT-CAAACCCCT-ACGCGTAATGAAAGTGAACG-TAGGAGAGA
HMAS254523   TTCGGGTGT-AAAACCCCT-ACGCGTAATGAAAGTGAACG-CAGGTGAGA
HMAS254524   TTCGGGTGT-AAAACCCCT-ACGCGTAATGAAAGTGAACG-CAGGTGAGA
HMAS276836   TTCGGGTGT-CAAACCCCT-ACGCGTAATGAAAGTGAACG-TAGGTGAGA
HUA772       NNNNNNNNNNNNNNNNNNNNNNNNNNNNNNNNNNNNNNNNNNNNNNNNNN
ICMP6360     TTTGGGTGT-AAAACCCGC-ACGCGTAATGAAAGTGAACG-TAGGTGAGA
IMI158855    TTCGGGTGT-AAAACCCCT-ACGCGTAATGAAAGTGAACG-CAGGTGAGA
KY04071      TTCGGGTGT-AAAACCCCT-ACGCGGAATGAAAGTGAACG-CAGGTGAGA
KY04072      TTCGGGTGT-AAAACCCCT-ACGCGGAATGAAAGTGAACG-CAGGTGAGA
LMM          NNNNNNNNNNNNNNNNNNNNNNNNNNNNNNNNNNNNNNNNNNNNNNNNNN
Marsonsn     TTCGGGTGT-GAAACCCCT-ACGCGTAATGAAAGTGAACG-CGGGTGAGA
NBRC106332   TTCGGGTGT-CAAACCCCT-ACGCGTAATGAAAGTGAACG-CAGGTGAGA
NBRC106958   TTCGGGTGT-CAAACCCCT-ACGCGTAATGAAAGTGAACG-CAGGTGAGA
NHJ11343     TTCGGGTGT-AAAACCCCT-ACGCGGAATGAAAGTGAACG-CAGGTGAGA
NHJ12516     TTCGGGTGT-AAAACCCCT-ACGCGGAATGAAAGTGAACG-CAGGTGAGA
OSC111000    TTCGGGTGT-CAAACCCCT-ACGCGCAATGAAAGTGAACG-CAGGTGAGA
OSC93623     TTCGGGTGT-CAAACCCCT-ACGCGTAATGAAAGTGAACG-CAGGTGAGA
SCALT002     NNNNNNNNNNNNNNNNNNNNNNNNNNNNNNNNNNNNNNNNNNNNNNNNNN
ZY09271      TTCGGGTGT-CAAACCCCT-ACGCGTAATGAAAGTGAACG-TAGGAGAGA
ZY09272      TTCGGGTGT-CAAACCCCT-ACGCGTAATGAAAGTGAACG-TAGGAGAGA

AFTOLID1287  GCT---TCGG-CGCATCATCGACCGATCCTGATGTATTCGGATGGATTTG
AFTOLID187   GCT---TCGG-CGCATCTCCGACCGATCCTGATGTTCTCGGATGGATTTG
AFTOLID216   NNNNNNNNNNNNNNNNNNNNNNNNNNNNNNNNNNNNNNNNNNNNNNNNNN
AFTOLID52    GCT---TCGG-CGCATCATCGACCGATCCTGATGTTCTCGGATGGATTTG
ATCC16297    GCT---TCGG-CGCATCATCGACCGATCCTGATGTTCTCGGATGGATTTG
ATCC18851    GCT---TCGG-CGCATCATCGACCGATCCTGATGTTCTCGGATGGATTTG
ATCC208838   GCT---TCGG-CGCATCATCGACCGATCCTGATGTTCTCGGACGGATTTG
ATCC26019    GCT---TCGG-CGCATCATCGACCGATCCTGATGTTCTCGGATGGATTTG
ATCC36093    GCT---TCGG-CGCATCTCCGACCGATCCTGATGTTCTCGGATGGATTTG
ATCC56429    GCT---TCGG-CGCATCATCGACCGATCCTGATGTTCTCGGATGGATTTG
ATCC76479    GCT---TCGG-CGCATCATCGACCGATCCTGATGTTCTCGGATGGATTTG
ATCC9095     GCT---TCGG-CGCATCATCGACCGATCCTGATGTTCTCGGATGGATTTG
BCC16585     NNNNNNNNNNNNNNNNNNNNNNNNNNNNNNNNNNNNNNNNNNNNNNNNNN
BCC8237      GCCCTCGCGGGCGCATCATCGACCGATCCTGATGTTCTCGGATGGATTTG
CBS100525    GCT---TCGG-CGCATCATCGACCGATCCTGATGTTCTCGGATGGATTTG
CBS101247    GCT---TCGG-CGCATCATCGACCGATCCTGATGTTCTCGGATGGATTTG
CBS101267    NNNNNNNNNNNNNNNNNNNNNNNNNNNNNNNNNNNNNNNNNNNNNNNNNN
CBS110115    GCT---TCGG-CGCACCATCGACCGATCCTGATGTTCTCGGATGGATTTG
CBS116.25    GCT---TCGG-CGCATCATCGACCGATCCTGATGTTCTCGGATGGATTTG
CBS118984    GCT---TCGG-CGCATCATCGACCGATCCTGATGTTCTCGGATGGATTTG
CBS125148    GCT---TCGG-CGCATCATCGACCGATCCTGATGTTCTCGGATGGATTTG
CBS125165    GCT---TCGG-CGCATCATCGACCGATCCTGATGTTCTCGGATGGATTTG
CBS129087    GCT---TCGG-CGCATCATCGACCGATCCTGATGTTCTCGGATGGATTTG
CBS130362    GCT---TCGG-CGCATCTCCGACCGAACCTGATGTTCTCGGATGGTTTTG
CBS144929    GCT---TCGG-CGCATCACCGACCGATCCTGATGTTCTCGGATGGATTTG
CBS151.29    NNNNNNNNNNNNNNNNNNNNNNNNNNNNNNNNNNNNNNNNNNNNNNNNNN
CBS154.61    GCT---TCGG-CGCATCATCGACCGATCCTGATGTTCTCGGATGGATTTG
CBS182.36    GCT---TCGG-CGCATCATCGACCGATCCTGATGTTCTCGGATGGATTTG
CBS186.79    NNNNNNNNNNNNNNNNNNNNNNNNNNNNNNNNNNNNNNNNNNNNNNNNNN
CBS189.34    GCT---TCGG-CGCATCATCGACCGATCCTGATGTTCTCGGATGGATTTG
CBS190.50    GCT---TCGG-CGCATCATCGACCGATCCTGATGTTCTCGGATGGATTTG
CBS217.35    GCT---TCGG-CGCATCACCGACCGATCCTGATGTTCTCGGATGGATTTG
CBS217.67    GCT---TCGG-CGCATCATCGACCGATCCTGATGTTCTCGGATGGATTTG
CBS221.73    NNNNNNNNNNNNNNNNNNNNNNNNNNNNNNNNNNNNNNNNNNNNNNNNNN
CBS243.59    GCT---TCGG-CGCATCACCGACCGATCCTGATGTTCTCGGATGGATTTG
CBS346.85    GCT---TCGG-CGCATCTCCGACCGATCCTGATGTTCTCGGATGGATTTG
CBS363.97    GCT---TCGG-CGCATCACCGACCGATCCTGATGTTCTCGGATGGATTTG
CBS367.86    GCT---TCGG-CGCATCATCGACCGATCCTGATGTTCTCGGATGGATTTG
CBS399.86    GCT---TCGG-CGCATCTCCGACCGAACCTGATGTTCTCGGATGGTTTTG
CBS402.78    GCT---TCGG-CGCATCATCGACCGATCCTGATGTTCTCGGATGGATTTG
CBS405.97    NNNNNNNNNNNNNNNNNNNNNNNNNNNNNNNNNNNNNNNNNNNNNNNNNN
CBS424.64    GCT---TCGG-CGCATCTCCGACCGATCCTGATGTTCTCGGATGGATTTG
CBS425.67    GCT---TCGG-CGCATCACCGACCGATCCTGATGTTCTCGGATGGATTTG
CBS506.67    GCT---TCGG-CGCATCACCGACCGATCCTGATGTTCTCGGATGGATTTG
CBS560.74    GCT---TCGG-CGCATCATCGACCGATCCTGATGTTCTCGGATGGATTTG
CBS567.95    GCT---TCGG-CGCATCATCGACCGATCCTGATGTTCTCGGATGGATTTG
CBS704.86    GCT---TCGG-CGCATCATCGACCGATCCTGATGTTCTCGGATGGATTTG
CBS891.72    GCT---TCGG-CGCATCATCGACCGATCCTGATGTTCTCGGATGGATTTG
CBS900.68    GCT---TCGG-CGCATCACCGACCGATCCTGATGTTCTCGGATGGATTTG
CBS959.72    GCT---TCGG-CGCATCACCGACCGATCCTGATGTTCTCGGATGGATTTG
CGMCC17904   GCT---TCGG-CGCATCACCGACCGATCCTGATGTTCTCGGATGGATTTG
CGMCC17905   GCT---TCGG-CGCATCACCGACCGATCCTGATGTTCTCGGATGGATTTG
CPC24422     GCT---TCGG-CGCATCACCGACCGATCCTGATGTTCTCGGATGGATTTG
CPC33206     GCT---TCGG-CGCATCACCGACCGATCCTGATGTTCTCGGATGGATTTG
DAOM235557   GCT---TCGG-CGCATCATCGACCGATCCTGATGTTCTCGGATGGATTTG
DAOMBT1003   GCT---TCGG-CGCATCATCGACCGATCCTGATGTTCTCGGATGGATTTG
DUCC502      GCT---TCGG-CGCATCACCGACCGATCCTGATGTTCTCGGACGGATTTG
DY05461      GCT---TCGG-CGCATCACCGACCGATCCTGATGTTCTCGGATGGATTTG
DY05462      GCT---TCGG-CGCATCACCGACCGATCCTGATGTTCTCGGATGGATTTG
DY05591      GCT---TCGG-CGCATCACCGACCGATCCTGATGTTCTCGGATGGATTTG
DY05592      GCT---TCGG-CGCATCACCGACCGATCCTGATGTTCTCGGATGGATTTG
EFCC10125    GCT---TCGG-CGCATCATCGACCGATCCTGATGTTCTCGGACGGATTTG
EFCC6279     GCT---TCGG-CGCATCATCGACCGATCCTGATGTGCTCGGATGGATTTG
EFCC7287     GCC-TCGCGG-CGCATCATCGACCGATCCTGATGTCCTCGGATGGATTTG
GJS7487      GCT---TCGG-CGCATCATCGACCGATCCTGATGTTCTCGGATGGATTTG
GJS82274     NNNNNNNNNNNNNNNNNNNNNNNNNNNNNNNNNNNNNNNNNNNNNNNNNN
GJS89127     GCT---TCGG-CGCATCATCGACCGATCCTGATGTTCTCGGATGGATTTG
GJS90227     GCT---TCGG-CGCATCTCCGACCGATCCTGATGTTCTCGGATGGATTTG
GJS91164     GCT---TCGG-CGCATCTCCGACCGATCCTGATGTTCTCGGATGGATTTG
GJS92101     GCT---TCGG-CGCATCTCCGACCGATCCTGATGTTCTCGGATGGATTTG
GJS92133     GCT---TCGG-CGCATCACCGACCGATCCTGATGTTCTCGGATGGATTTG
HMAS183151   GCT---TCGG-CGCATCTCCGACCGATCCTGATGTTCTCGGATGGATTTG
HMAS254523   GCT---TCGG-CGCATCATCGACCGATCCTGATGTTCTCGGATGGATTTG
HMAS254524   GCT---TCGG-CGCATCATCGACCGATCCTGATGTTCTCGGATGGATTTG
HMAS276836   GCT---TCGG-CGCATCACCGACCGATCCTGATGTTCTCGGATGGATTTG
HUA772       NNNNNNNNNNNNNNNNNNNNNNNNNNNNNNNNNNNNNNNNNNNNNNNNNN
ICMP6360     GCT---TCGG-CGCATCATCGACCGATCCTGATGTATTCGGATGGATTTG
IMI158855    GCT---TCGG-CGCATCATCGACCGATCCTGATGTTCTCGGATGGATTTG
KY04071      GCT---TCGG-CGCATCATCGACCGATCCTGATGTTCTCGGATGGATTTG
KY04072      GCT---TCGG-CGCATCATCGACCGATCCTGATGTTCTCGGATGGATTTG
LMM          NNNNNNNNNNNNNNNNNNNNNNNNNNNNNNNNNNNNNNNNNNNNNNNNNN
Marsonsn     GCT---TCGG-CGCATCATCGACCGATCCTGATGTCCTCGGATGGATTTG
NBRC106332   GCT---TCGG-CGCATCATCGACCGATCCTGATGTTCTCGGATGGATTTG
NBRC106958   GCT---TCGG-CGCATCATCGACCGATCCTGATGTTCTCGGATGGATTTG
NHJ11343     GCT---TCGG-CGCATCATCGACCGATCCTGATGTTCTCGGATGGATTTG
NHJ12516     GCT---TCGG-CGCATCATCGACCGATCCTGATGTTCTCGGATGGATTTG
OSC111000    GCC---TCGG-CGCATCATCGACCGATCCTGATGTTCTCGGATGGATTTG
OSC93623     GCT---TCGG-CGCATCATCGACCGATCCTGATGTTCTCGGATGGATTTG
SCALT002     NNNNNNNNNNNNNNNNNNNNNNNNNNNNNNNNNNNNNNNNNNNNNNNNNN
ZY09271      GCT---TCGG-CGCATCTCCGACCGAACCTGATGTTCTCGGATGGTTTTG
ZY09272      GCT---TCGG-CGCATCTCCGACCGAACCTGATGTTCTCGGATGGTTTTG

AFTOLID1287  AGTAAGAGCGTTAAGCCTTGGACCCGAAAGATGGTGAACTATGCTTGGAT
AFTOLID187   AGTAAGAGCATACGGGGCCGGACCCGAAAGAAGGTGAACTATGCCTGTAT
AFTOLID216   NNNNNNNNNNNNNNNNNNNNNNNNNNNNNNNNNNNNNNNNNNNNNNNNNN
AFTOLID52    AGTAAGAGCATACGGGGCCGGACCCGAAAGAAGGTGAACTATGCCTGTAT
ATCC16297    AGTAAGAGCATACGGGGCCGGACCCGAAAGAAGGTGAACTATGCCTGTAT
ATCC18851    AGTAAGAGCATACGGGGCCGGACCCGAAAGAAGGTGAACTATGCCTGTAT
ATCC208838   AGTAAGAGCATACGGGGCCGGACCCGAAAGAAGGTGAACTATGCCTGTAT
ATCC26019    AGTAGGAGCATACGGGGCCGGACCCGAAAGAAGGTGAACTATGCCTGTGT
ATCC36093    AGTAAGAGCATACGGGGCCGGACCCGAAAGAAGGTGAACTATGCCTGTAT
ATCC56429    AGTAGGAGCATACGGGGCCGGACCCGAAAGAAGGTGAACTATGCCTGTAT
ATCC76479    AGTAAGAGCATACGGGGCCGGACCCGAAAGAAGGTGAACTATGCCTGTAT
ATCC9095     AGTAAGAGCATACGGGGCCGGACCCGAAAGAAGGTGAACTATGCCTGTAT
BCC16585     NNNNNNNNNNNNNNNNNNNNNNNNNNNNNNNNNNNNNNNNNNNNNNNNNN
BCC8237      AGTAAGAGCATACGGGGCCGGACCCGAAAGAAGGTGAACTATGCCTGTGT
CBS100525    AGTAAGAGCATACGGGGCCGGACCCGAAAGAAGGTGAACTATGCCTGTAT
CBS101247    AGTAAGAGCATACGGGGCCGGACCCGAAAGAAGGTGAACTATGCCTGTAT
CBS101267    NNNNNNNNNNNNNNNNNNNNNNNNNNNNNNNNNNNNNNNNNNNNNNNNNN
CBS110115    AGTAAGAGCATACGGGGCCGGACCCGAAAGAAGGTGAACTATGCCTGTAT
CBS116.25    AGTAAGAGCATACGGGGCCGGACCCGAAAGAAGGTGAACTATTCCTGTAT
CBS118984    AGTAAGAGCATACGGGGCCGGACCCGAAAGAAGGTGAACTATGCCTGTAT
CBS125148    AGTAAGAGCATACGGGGCCGGACCCGAAAGAAGGTGAACTATGCCTGTGT
CBS125165    AGTAAGAGCATACGGGGCCGGACCCGAAAGAAGGTGAACTATGCCTGTGT
CBS129087    AGTAAGAGCATACGGGGCCGGACCCGAAAGAAGGTGAACTATGCCTGTAT
CBS130362    AGTAAGAGCATACGGGGCCGGACCCGAAAGAAGGTGAACTATGCCTGTAT
CBS144929    AGTAAGAGCATACGGGGCCGGACCCGAAAGAAGGTGAACTATGCCTGTGT
CBS151.29    NNNNNNNNNNNNNNNNNNNNNNNNNNNNNNNNNNNNNNNNNNNNNNNNNN
CBS154.61    AGTAAGAGCATACGGGGCCGGACCCGAAAGAAGGTGANNNNNNNNNNNNN
CBS182.36    AGTAAGAGCATACGGGGCCGGACCCGAAAGAAGGTGAACTATGCCTGTAT
CBS186.79    NNNNNNNNNNNNNNNNNNNNNNNNNNNNNNNNNNNNNNNNNNNNNNNNNN
CBS189.34    AGTAAGAGCATACGGGGCCGGACCCGAAAGAAGGTGAACTATGCCTGTGT
CBS190.50    AGTAAGAGCATACGGGGCCGGACCCGAAAGAAGGTGAACTATGCCTGTAT
CBS217.35    AGTAAGAGCATACGGGGCCGGACCCGAAAGAAGGTGAACTATGCCTGTAT
CBS217.67    AGTAAGAGCATACGGGGCCGGACCCGAAAGAAGGTGAACTATGCCTGTAT
CBS221.73    NNNNNNNNNNNNNNNNNNNNNNNNNNNNNNNNNNNNNNNNNNNNNNNNNN
CBS243.59    AGTAAGAGCATACGGGGCCGGACCCGAAAGAAGGTGAACTATGCCTGTAT
CBS346.85    AGTAAGAGCATACGGGGCCGGACCCGAAAGAAGGTGAACTATGCCTGTAT
CBS363.97    AGTAAGAGCATACGGGGCCGGACCCGAAAGAAGGTGAACTATGCCTGTAT
CBS367.86    AGTAAGAGCATACGGGGCCGGACCCGAAAGAAGGTGAACTATGCCTGTAT
CBS399.86    AGTAAGAGCATACGGGGCCGGACCCGAAAGAAGGTGAACTATGCCTGTAT
CBS402.78    AGTAAGAGCATACGGGGCCGGACCCGAAAGAAGGTGAACTATGCCTGTAT
CBS405.97    NNNNNNNNNNNNNNNNNNNNNNNNNNNNNNNNNNNNNNNNNNNNNNNNNN
CBS424.64    AGTAAGAGCATACGGGGCCGGACCCGAAAGAAGGTGAACTATGCCTGTAT
CBS425.67    AGTAAGAGCATACGGGGCCGGACCCGAAAGAAGGTGAACTATGCCTGTAT
CBS506.67    AGTAAGAGCATACGGGGCCGGACCCGAAAGAAGGTGAACTATGCCTGTAT
CBS560.74    AGTAAGAGCATACGGGGCCGGACCCGAAAGAAGGTGAACTATGCCTGTAT
CBS567.95    AGTAAGAGCATACGGGGCCGGACCCGAAAGAAGGTGAACTATGCCTGTGT
CBS704.86    AGTAAGAGCATACGGGGCCGGACCCGAAAGAAGGTGAACTATTCCTGTAT
CBS891.72    AGTAAGAGCATACGGGGCCGGACCCGAAAGAAGGTGAACTATGCCTGTAT
CBS900.68    AGTAAGAGCATACGGGGCCGGACCCGAAAGAAGGTGAACTATGCCTGTAT
CBS959.72    AGTAAGAGCATACGGGGCCGGACCCGAAAGAAGGTGAACTATGCCTGTAT
CGMCC17904   AGTAAGAGCATACGGGGCCGGACCCGAAAGAAGGTGAACTATGCCTGTAT
CGMCC17905   AGTAAGAGCATACGGGGCCGGACCCGAAAGAAGGTGAACTATGCCTGTAT
CPC24422     AGTAGGAGCATACGGGGCCGGACCCGAAAGAAGGTGAACTATGCCTGTAT
CPC33206     AGTAAGAGCATACGGGGCCGGACCCGAAAGAAGGTGAACTATGCCTGTAT
DAOM235557   AGTAAGAGCATACGGGGCCGGACCCGAAAGAAGGTGAACTATGCCTGTAT
DAOMBT1003   AGTAAGAGCATACGGGGCCGGACCCGAAAGAAGGTGAACTATGCCTGTAT
DUCC502      AGTAAGAGCATACGGGGCCGGACCCGAAAGAAGGTGAACTATGCCTGTAT
DY05461      AGTAAGAGCATACGGGGCCGGACCCGAAAGAAGGTGAACTATGCCTGTAT
DY05462      AGTAAGAGCATACGGGGCCGGACCCGAAAGAAGGTGAACTATGCCTGTAT
DY05591      AGTAAGAGCATACGGGGCCGGACCCGAAAGAAGGTGAACTATGCCTGTAT
DY05592      AGTAAGAGCATACGGGGCCGGACCCGAAAGAAGGTGAACTATGCCTGTAT
EFCC10125    AGTAAGAGCATACGGGGCCGGACCCGAAAGAAGGTGAACTATGCCTGTAT
EFCC6279     AGTGGGAGCATACGGGGCCGGACCCGAAAGAAGGTGAACTATGCCTGTAT
EFCC7287     AGTAGGAGCATACGGGGCCGGACCCGAAAGAAGGTGAACTATGCCTGTGT
GJS7487      AGTAAGAGCATACGGGGCCGGACCCGAAAGAAGGTGAACTATGCCTGTAT
GJS82274     NNNNNNNNNNNNNNNNNNNNNNNNNNNNNNNNNNNNNNNNNNNNNNNNNN
GJS89127     AGTAAGAGCATACGGGGCCGGACCCGAAAGAAGGTGAACTATGCCTGTAT
GJS90227     AGTAAGAGCATACGGGGCCGGACCCGAAAGAAGGTGAACTATGCCTGTAT
GJS91164     AGTAAGAGCATACGGGGCCGGACCCGAAAGAAGGTGAACTATGCCTGTAT
GJS92101     AGTAAGAGCATACGGGGCCGGACCCGAAAGAAGGTGAACTATGCCTGTAT
GJS92133     AGTAAGAGCATACGGGGCCGGACCCGAAAGAAGGTGAACTATGCCTGTAT
HMAS183151   AGTAAGAGCATACGGGGCCGGACCCGAAAGAAGGTGAACTATGCCTGTAT
HMAS254523   AGTAAGAGCATACGGGGCCGGACCCGAAAGAAGGTGAACTATGCCTGTAT
HMAS254524   AGTAAGAGCATACGGGGCCGGACCCGAAAGAAGGTGAACTATGCCTGTAT
HMAS276836   AGTAAGAGCATACGGGGCCGGACCCGAAAGAAGGTGAACTATGCCTGTAT
HUA772       NNNNNNNNNNNNNNNNNNNNNNNNNNNNNNNNNNNNNNNNNNNNNNNNNN
ICMP6360     AGTAAGAGCGTTAAGCCTTGGACCCGAAAGATGGTGAACTATGCTTGGAT
IMI158855    AGTAAGAGCATACGGGGCCGGACCCGAAAGAAGGTGAACTATGCCTGTAT
KY04071      AGTAAGAGCATACGGGGCCGGACCCGAAAGAAGGTGAACTATGCCTGTAT
KY04072      AGTAAGAGCATACGGGGCCGGACCCGAAAGAAGGTGAACTATGCCTGTAT
LMM          NNNNNNNNNNNNNNNNNNNNNNNNNNNNNNNNNNNNNNNNNNNNNNNNNN
Marsonsn     AGTAGGAGCATACGGGGCCGGACCCGAAAGAAGGTGAACTATGCCTGTAT
NBRC106332   AGTAAGAGCATACGGGGCCGGACCCGAAAGAAGGTGAACTATGCCTGTAT
NBRC106958   AGTAAGAGCATACGGGGCCGGACCCGAAAGAAGGTGAACTATGCCTGTAT
NHJ11343     AGTAAGAGCATACGGGGCCGGACCCGAAAGAAGGTGAACTATGCCTGTAT
NHJ12516     AGTAAGAGCATACGGGGCCGGACCCGAAAGAAGGTGAACTATGCCTGTAT
OSC111000    AGTAAGAGCATACGGGGCCGGACCCGAAAGAAGGTGAACTATGCCTGTGT
OSC93623     AGTAAGAGCATACGGGGCCGGACCCGAAAGAAGGTGAACTATGCCTGTAT
SCALT002     NNNNNNNNNNNNNNNNNNNNNNNNNNNNNNNNNNNNNNNNNNNNNNNNNN
ZY09271      AGTAAGAGCATACGGGGCCGGACCCGAAAGAAGGTGAACTATGCCTGTAT
ZY09272      AGTAAGAGCATACGGGGCCGGACCCGAAAGAAGGTGAACTATGCCTGTAT

AFTOLID1287  AGGGTGAAGCCAGAGGAAACTCTGGTGGAGGCTCGCAGCGG-TTCTGACG
AFTOLID187   AGGGTGAAGCCAGAGGAAACTCTGGTGGAGGCTCGCAGCGG-TTCTGACG
AFTOLID216   NNNNNNNNNNNNNNNNNNNNNNNNNNNNNNNNNNNNNNNNNNNNNNNNNN
AFTOLID52    AGGGTGAAGCCAGAGGAAACTCTGGTGGAGGCTCGCAGCGG-TTCTGACG
ATCC16297    AGGGTGAAGCCAGAGGAAACTCTGGTGGAGGCTCGCAGCGG-TTCTGACG
ATCC18851    AGGGTGAAGCCAGAGGAAACTCTGGTGGAGGCTCGCAGCGG-TTCTGACG
ATCC208838   AGGGTGAAGCCAGAGGAAACTCTGGTGGAGGCTCGCAGCGG-TTCTGACG
ATCC26019    AGGGTGAAGCCAGAGGAAACTCTGGTGGAGGCTCGCAGCGG-TTCTGACG
ATCC36093    AGGGTGAAGCCAGAGGAAACTCTGGTGGAGGCTCGCAGCGG-TTCTGACG
ATCC56429    AGGGTGAAGCCAGAGGAAACTCTGGTGGAGGCTCGCAGCGG-TTCTGACG
ATCC76479    AGGGTGAAGCCAGAGGAAACTCTGGTGGAGGCTCGCAGCGG-TTCTGACG
ATCC9095     AGGGTGAAGCCAGAGGAAACTCTGGTGGAGGCTCGCAGCGG-TTCTGACG
BCC16585     NNNNNNNNNNNNNNNNNNNNNNNNNNNNNNNNNNNNNNNNNNNNNNNNNN
BCC8237      AGGGTGAAGCCAGAGGAAACTCTGGTGGAGGCTCGCAGCGG-TTCTGACG
CBS100525    AGGGTGAAGCCAGAGGAAACTCTGGTGGAGGCTCGCAGCGG-TTCTGACG
CBS101247    AGGGTGAAGCCAGAGGAAACTCTGGTGGAGGCTCGCAGCGG-TTCTGACG
CBS101267    NNNNNNNNNNNNNNNNNNNNNNNNNNNNNNNNNNNNNNNNNNNNNNNNNN
CBS110115    AGGGTGAAGCCAGAGGAAACTCTGGTGGAGGCTCGCAGCGG-TTCTGACG
CBS116.25    AGGGTGAAGCCAGAGGAAACTCTGGTGGAGGCTCGCAGCGG-TTCTGACG
CBS118984    AGGGTGAAGCCAGAGGAAACTCTGGTGGAGGCTCGCAGCGG-TTCTGACG
CBS125148    AGGGTGAAGCCAGAGGAAACTCTGGTGGAGGCTCGCAGCGG-TTCTGACG
CBS125165    AGGGTGAAGCCAGAGGAAACTCTGGTGGAGGCTCGCAGCGG-TTCTGACG
CBS129087    AGGGTGAAGCCAGAGGAAACTCTGGTGGAGGCTCGCAGCGG-TTCTGACG
CBS130362    AGGGTGAAGCCAGGGGAAACTCTGGTGGAGGCTCGCAGCGG-TTCTGACG
CBS144929    AGGGTGAAGCCAGAGGAAACTCTGGTGGAGGCTCGCAGCGG-TTCTGACG
CBS151.29    NNNNNNNNNNNNNNNNNNNNNNNNNNNNNNNNNNNNNNNNNNNNNNNNNN
CBS154.61    NNNNNNNNNNNNNNNNNNNNNNNNNNNNNNNNNNNNNNNNNNNNNNNNNN
CBS182.36    AGGGTGAAGCCAGAGGAAACTCTGGTGGAGGCTCGCAGCGG-TTCTGACG
CBS186.79    NNNNNNNNNNNNNNNNNNNNNNNNNNNNNNNNNNNNNNNNNNNNNNNNNN
CBS189.34    AGGGTGAAGCCAGAGGAAACTCTGGTGGAGGCTCGCAGCGG-TTCTGACG
CBS190.50    AGGGTGAAGCCAGAGGAAACTCTGGTGGAGGCTCGCAGCGG-TTCTGACG
CBS217.35    AGGGTGAAGCCAGAGGAAACTCTGGTGGAGGCTCGCAGCGG-TTCTGACG
CBS217.67    AGGGTGAAGCCAGAGGAAACTCTGGTGGAGGCTCGCAGCGG-TTCTGACG
CBS221.73    NNNNNNNNNNNNNNNNNNNNNNNNNNNNNNNNNNNNNNNNNNNNNNNNNN
CBS243.59    AGGGTGAAGCCAGAGGAAACTCTGGTGGAGGCTCGCAGCGG-TTCTGACG
CBS346.85    AGGGTGAAGCCAGAGGAAACTCTGGTGGAGGCTCGCAGCGG-TTCTGACG
CBS363.97    AGGGTGAAGCCAGAGGAAACTCTGGTGGAGGCTCGCAGCGG-TTCTGACG
CBS367.86    AGGGTGAAGCCAGAGGAAACTCTGGTGGAGGCTCGCAGCGG-TTCTGACG
CBS399.86    AGGGTGAAGCCAGGGGAAACTCTGGTGGAGGCTCGCAGCGG-TTCTGACG
CBS402.78    AGGGTGAAGCCAGAGNAAACTCTGGTGNNNNNNNNNNNNNNNNNNNNNNN
CBS405.97    NNNNNNNNNNNNNNNNNNNNNNNNNNNNNNNNNNNNNNNNNNNNNNNNNN
CBS424.64    AGGGTGAAGCCAGAGGAAACTCTGGTGGAGGCTCGCAGCGG-TTCTGACG
CBS425.67    AGGGTGAAGCCAGAGGAAACTCTGGTGGAGGCTCGCAGCGG-TTCTGACG
CBS506.67    AGGGTGAAGCCAGAGGAAACTCTGGTGGAGGCTCGCAGCGG-TTCTGACG
CBS560.74    AGGGTGAAGCCAGAGGAAACTCTGGTGGAGGCTCGCAGCGG-TTCTGACG
CBS567.95    AGGGTGAAGCCAGAGGAAACTCTGGTGGAGGCTCGCAGCGG-TTCTGACG
CBS704.86    AGGGTGAAGCCAGAGGAAACTCTGGTGGAGGCTCNNNNNNNNNNNNNNNN
CBS891.72    AGGGTGAAGCCAGAGNNNNNNNNNNNNNNNNNNNNNNNNNNNNNNNNNNN
CBS900.68    AGGGTGAAGCCAGAGGAAACTCTGGTGGAGGCTCGCAGCGG-TTCTGACG
CBS959.72    AGGGTGAAGCCAGAGGAAACTCTGGTGGAGGCTCGCAGCGG-TTCTGACG
CGMCC17904   AGGGTGAAGCCAGAGGAAACTCTGGTGGAGGCTCGCAGCGG-TTCTGACG
CGMCC17905   AGGGTGAAGCCAGAGGAAACTCTGGTGGAGGCTCGCAGCGG-TTCTGACG
CPC24422     AGGGTGAAGCCAGAGGAAACTCTGGTGGAGGCTCGCAGCGG-TTCTGACG
CPC33206     AGGGTGAAGCCAGAGGAAACTCTGGTGGAGGCTCGCAGCGG-TTCTGACG
DAOM235557   AGGGTGAAGCCAGAGGAAACTCTGGTGGAGGCTCGCAGCGG-TTCTGACG
DAOMBT1003   AGGGTGAAGCCAGAGGAAACTCTGGTGGAGGCTCGCAGCGG-TTCTGACG
DUCC502      AGGGTGAAGCCAGAGGAAACTCTGGTGGAGGCTCGCAGCGG-TTCTGACG
DY05461      AGGGTGAAGCCAGAGGAAACTCTGGTGGAGGCTCGCAGCGG-TTCTGACG
DY05462      AGGGTGAAGCCAGAGGAAACTCTGGTGGAGGCTCGCAGCGG-TTCTGACG
DY05591      AGGGTGAAGCCAGAGGAAACTCTGGTGGAGGCTCGCAGCGG-TTCTGACG
DY05592      AGGGTGAAGCCAGAGGAAACTCTGGTGGAGGCTCGCAGCGG-TTCTGACG
EFCC10125    AGGGTGAAGCCAGAGGAAACTCTGGTGGAGGCTCGCAGCGG-TTCTGACG
EFCC6279     AGGGTGAAGCCAGAGGAAACTCTGGTGGAGGCTCGCAGCGG-TTCTGACG
EFCC7287     AGGGTGAAGCCAGAGGAAACTCTGGTGGAGGCTCGCAGCGG-TTCTGACG
GJS7487      AGGGTGAAGCCAGAGGAAACTCTGGTGGAGGCTCGCAGCGG-TTCTGACG
GJS82274     NNNNNNNNNNNNNNNNNNNNNNNNNNNNNNNNNNNNNNNNNNNNNNNNNN
GJS89127     AGGGTGAAGCCAGAGGAAACTCTGGTGGAGGCTCGCAGCGG-TTCTGACG
GJS90227     AGGGTGAAGCCAGAGGAAACTCTGGTGGAGGCTCGCAGCGG-TTCTGACG
GJS91164     AGGGTGAAGCCAGAGGAAACTCTGGTGGAGGCTCGCAGCGG-TTCTGACG
GJS92101     AGGGTGAAGCCAGAGGAAACTCTGGTGGAGGCTCGCAGCGG-TTCTGACG
GJS92133     AGGGTGAAGCCAGAGGAAACTCTGGTGGAGGCTCGCAGCGG-TTCTGACG
HMAS183151   AGGGTGAAGCCAGAGGAAACTCTGGTGGAGGCTCGCAGCGG-TTCTGACG
HMAS254523   AGGGTGAAGCCAGAGGAAACTCTGGTGGAGGCTCGCAGCGG-TTCTGACG
HMAS254524   AGGGTGAAGCCAGAGGAAACTCTGGTGGAGGCTCGCAGCGG-TTCTGACG
HMAS276836   AGGGTGAAGCCAGAGGAAACTCTGGTGGAGGCTCGCAGCGG-TTCTGACG
HUA772       NNNNNNNNNNNNNNNNNNNNNNNNNNNNNNNNNNNNNNNNNNNNNNNNNN
ICMP6360     AGGGTGAAGCCAGAGGAAACTCTGGTGGAGGCTCGCAGCGG-TTCTGACG
IMI158855    AGGGTGAAGCCAGAGGAAACTCTGGTGGAGGCTCGCAGCGG-TTCTGACG
KY04071      AGGGTGAAGCCAGAGGAAACTCTGGTGGAGGCTCGCAGCGG-TTCTGACG
KY04072      AGGGTGAAGCCAGAGGAAACTCTGGTGGAGGCTCGCAGCGG-TTCTGACG
LMM          NNNNNNNNNNNNNNNNNNNNNNNNNNNNNNNNNNNNNNNNNNNNNNNNNN
Marsonsn     AGGGTGAAGCCAGAGGAAACTCTGGTGGAGGCTCGCAGCGG-TTCTGACG
NBRC106332   AGGGTGAAGCCAGAGGAAACTCTGGTGGAGGCTCGCAGCGG-TTCTGACG
NBRC106958   AGGGTGAAGCCAGAGGAAACTCTGGTGGAGGCTCGCAGCGG-TTCTGACG
NHJ11343     AGGGTGAAGCCAGAGGAAACTCTGGTGGAGGCTCGCAGCGG-TTCTGACG
NHJ12516     AGGGTGAAGCCAGAGGAAACTCTGGTGGAGGCTCGCAGCGG-TTCTGACG
OSC111000    AGGGTGAAGCCAGAGGAAACTCTGGTGGAGGCTCGCAGCGG-TTCTGACG
OSC93623     AGGGTGAAGCCAGAGGAAACTCTGGTGGAGGCTCGCAGCGG-TTCTGACG
SCALT002     NNNNNNNNNNNNNNNNNNNNNNNNNNNNNNNNNNNNNNNNNNNNNNNNNN
ZY09271      AGGGTGAAGCCAGGGGAAACTCTGGTGGAGGCTCGCAGCGG-TTCTGACG
ZY09272      AGGGTGAAGCCAGGGGAAACTCTGGTGGAGGCTCGCAGCGG-TTCTGACG

AFTOLID1287  TGCAAATCGATCGTCAAATCTGAGCATGGGGG-CGAAAGATACACATTCG
AFTOLID187   TGCAAATCGATCGTCAAATATGGGCATGGGGG-CGAAAGATACACATTTG
AFTOLID216   NNNNNNNNNNNNNNNNNNNNNNNNNNNNNNNNNNNNNNNNNNNNNNNNNN
AFTOLID52    TGCAAATCGATCGTCAAATATGGGCATGGGGG-CGAAAGANNNNNNNNNN
ATCC16297    TGCAAATCGATCGTCAAATATGGGCATGGGGG-CGAAAGANNNNNNNNNN
ATCC18851    TGCAAATCGATCGTCAAATATGGGCATGGGGG-CGAAAGANNNNNNNNNN
ATCC208838   TGCAAATCGATCGTCAAATATGGGCATGGGGG-CGAAAGATACACTTTTG
ATCC26019    TGCAAATCGATCGTCAAACATGGGCATGGGGG-CGAAAGANNNNNNNNNN
ATCC36093    TGCAAATCGATCGTCAAATATGGGCATGGGGG-CGAAAGATATACCTTTG
ATCC56429    TGCAAATCGATCGTCAAATATGGGCATGGGGG-CGAAAGATACACTTTTG
ATCC76479    TGCAAATCGATCGTCAAATATGGGCATGGGGG-CGAAAGANNNNNNNNNN
ATCC9095     TGCAAATCGATCGTCAAATATGGGCATGGGGG-CGAAAGANNNNNNNNNN
BCC16585     NNNNNNNNNNNNNNNNNNNNNNNNNNNNNNNNNNNNNNNNNNNNNNNNNN
BCC8237      TGCAAATCGATCGTCAAACATGGGCATGGGGG-CGAAAGATACACTTTCG
CBS100525    TGCAAATCGATCGTCAAATATGGGCATGGGGG-CGAAAGATACACATTTG
CBS101247    TGCGAATCGATCGTCAAATATGGGCATGGGGG-CGAAAGATATACATTTG
CBS101267    NNNNNNNNNNNNNNNNNNNNNNNNNNNNNNNNNNNNNNNNTACACTTTCG
CBS110115    TGCAAATCGATCGTCAAATATGGGCATGGGGG-CGAAAGATATACGTTTG
CBS116.25    TGCGAATCGATCGTCAAATATGGGAATGGGGG-CGAAAGATACACTTTTG
CBS118984    TGCAAATCGATCGTCAAATATGGGCATGGGGG-CGAAAGATATACATTTT
CBS125148    TGCAAATCGATCGTCAAACATGGGCATGGGGG-CGAAAGANNNNNNNNNN
CBS125165    TGCAAATCGATCGTCAAACATGGGCATGGGGG-CGAAAGANNNNNNNNNN
CBS129087    TGCAAATCGATCGTCAAATATGGGCATGGGGG-CGAAAGANNNNNNNNNN
CBS130362    TGCAAATNNNNNNNNNNNNNNNNNNNNNNNNNNNNNNNNNNNNNNNNNNN
CBS144929    TGCAAATCGATCGTCAAACATGGGCATGGGGG-CGAAAGANNNNNNNNNN
CBS151.29    NNNNNNNNNNNNNNNNNNNNNNNNNNNNNNNNNNNNNNNNNNNNNNNNNN
CBS154.61    NNNNNNNNNNNNNNNNNNNNNNNNNNNNNNNNNNNNNNNNTATACTTTTG
CBS182.36    TGCAAATCGATCGTCAAATATGGGCATGGGGG-CGAAAGATATACCTTTG
CBS186.79    NNNNNNNNNNNNNNNNNNNNNNNNNNNNNNNNNNNNNNNNNNNNNNNNNN
CBS189.34    TGCAAATCGATCGTCAAACATGGGCATGGGGG-CGAAAGANNNNNNNNNN
CBS190.50    TGCAAATCGATCGTCAAATATGGGCATGGGG--CGAAAGATACACATTCG
CBS217.35    TGCAAATCGATCGTCAAATATGGGCATGGGGG-CGAAAGANNNNNNNNNN
CBS217.67    TGCAAATCGATCGTCAAATATGGGCATGGGGG-CGAAAGATATACCTTCG
CBS221.73    NNNNNNNNNNNNNNNNNNNNNNNNNNNNNNNNNNNNNNNNNNNNNNNNNN
CBS243.59    TGCAAATCGATCGTCAAATATGGGCATGGGGG-CGAAAGANNNNNNNNNN
CBS346.85    TGCAAATCGATCGTCAAATATGGGCATGGGGG-CGAAAGATATACTTTCG
CBS363.97    TGCAAATCGATCGTCAAATATGGGCATGGGGG-CGAAAGATATACTTTTG
CBS367.86    TGCGAATCGATCGTCAAATATGGGCATGGGGG-CGAAAGANNNNNNNNNN
CBS399.86    TGCAAATNNNNNNNNNNNNNNNNNNNNNNNNNNNNNNNNNNNNNNNNNNN
CBS402.78    NNNNNNNNNNNNNNNNNNNNNNNNNNNNNNNNNNNNNNNNTATACGTTTG
CBS405.97    NNNNNNNNNNNNNNNNNNNNNNNNNNNNNNNNNNNNNNNNTACACCTTTG
CBS424.64    TGCAAATCGATCGTCAAATATGGGCATGGGGG-CGAAAGANNNNNNNNNN
CBS425.67    TGCAAATCGATCGTCAAATATGGGCATGGGGG-CGAAAGANNNNNNNNNN
CBS506.67    TGCAAATCGATCGTCAAATATGGGCATGGGGG-CGAAAGANNNNNNNNNN
CBS560.74    TGCAAATCGATCGTCAAATATGGGCATGGGGG-CGAAAGANNNNNNNNNN
CBS567.95    TGCAAATCGATCGTCAAACATGGGCATGGGGG-CGAAAGANNNNNNNNNN
CBS704.86    NNNNNNNNNNNNNNNNNNNNNNNNNNNNNNNNNNNNNNNNTACACTTTCG
CBS891.72    NNNNNNNNNNNNNNNNNNNNNNNNNNNNNNNNNNNNNNNNTACACCTTTG
CBS900.68    TGCAAATCGATCGTCAAATATGGGCATGGGGG-CGAAAGATACACCTTTG
CBS959.72    TGCAAATCGATCGTCAAATATGGGCATGGGGGGCGAAAGANNNNNNNNNN
CGMCC17904   TGCAAATCGATCGTCAAATATGGGCATGGGGG-CGAAAGATACACCTTTG
CGMCC17905   TGCAAATCGATCGTCAAATATGGGCATGGGGG-CGAAAGATACACCTTTG
CPC24422     TGCAAATCGATCGTCAAATATGGGCATGGGGG-CGAAAGANNNNNNNNNN
CPC33206     TGCAAATCGATCGTCAAATATGGGCATGGGGG-CGAAAGANNNNNNNNNN
DAOM235557   TGCAAATCGATCGTCAAATATGGGCATGGGGG-CGAAAGANNNNNNNNNN
DAOMBT1003   TGCAAATCGATCGTCAAATATGGGCATGGGGG-CGAAAGANNNNNNNNNN
DUCC502      TGCAAATCGATCGTCAAATATGGGCATGGGGG-CGAAAGANNNNNNNNNN
DY05461      TGCAAATCGATCGTCAAATATGGGCATGGGGG-CGAAAGATACACTTTTG
DY05462      TGCAAATCGATCGTCAAATATGGGCATGGGGG-CGAAAGATACACTTTTG
DY05591      TGCAAATCGATCGTCAAATATGGGCATGGGGG-CGAAAGATACACTTTTG
DY05592      TGCAAATCGATCGTCAAATATGGGCATGGGGG-CGAAAGATACACTTTTG
EFCC10125    TGCAAATCGATCGTCAAATATGGGCATGGGGG-CGAAAGANNNNNNNNNN
EFCC6279     TGCAAATCGATCGTCAAATATGGGCATGGGGG-CGAAAGATATACTTTTG
EFCC7287     TGCAAATCGATCGTCAAACATGGGCATGGGGG-CGAAAGATACACCTTTG
GJS7487      TGCAAATCGATCGTCAAATATGGGCATGGGGG-CGAAAGATACACATTTG
GJS82274     NNNNNNNNNNNNNNNNNNNNNNNNNNNNNNNNNNNNNNNNNNNNNNNNNN
GJS89127     TGCAAATCGATCGTCAAATATGGGCATGGGGG-CGAAAGANNNNNNNNNN
GJS90227     TGCAAATCGATCGTCAAATATGGGCATGGGGG-CGAAAGANNNNNNNNNN
GJS91164     TGCAAATCGATCGTCAAATATGGGCATGGGGG-CGAAAGATATACTTTCG
GJS92101     TGCAAATCGATCGTCAAATATGGGCATGGGGG-CGAAAGANNNNNNNNNN
GJS92133     TGCAAATCGATCGTCAAATATGGGCATGGGGG-CGAAAGANNNNNNNNNN
HMAS183151   TGCAAATCGATCGTCAAATATGGGCATGGGGG-CGAAAGANNNNNNNNNN
HMAS254523   TGCAAATCGATCGTCAAATATGGGCATGGGGG-CGAAAGGNNNNNNNNNN
HMAS254524   TGCAAATCGATCGTCAAATATGGGCATGGGGG-CGAAAGGNNNNNNNNNN
HMAS276836   TGCAAATCGATCGTCAAATATGGGCATGGGGG-CGAAAGATACACCTTTG
HUA772       NNNNNNNNNNNNNNNNNNNNNNNNNNNNNNNNNNNNNNNNNNNNNNNNNN
ICMP6360     TGCAAATCGATCGTCAAATCTGAGCATGGGGG-CGAAAGANNNNNNNNNN
IMI158855    TGCAAATCGATCGTCAAATATGGGCATGGGGG-CGAAAGANNNNNNNNNN
KY04071      TGCAAATCGATCGTCAAATATGGGCATGGGGGGCGAAAGATACACTTTTG
KY04072      TGCAAATCGATCGTCAAATATGGGCATGGGGGGCGAAAGATACACTTTTG
LMM          NNNNNNNNNNNNNNNNNNNNNNNNNNNNNNNNNNNNNNNNTACACCTTCG
Marsonsn     TGCAAATCGATCGTCAAATATGGGCATGGGGG-CGAAAGANNNNNNNNNN
NBRC106332   TGCAAATCGATCGTCAAATATGGGCATGGGGG-CGAAAGANNNNNNNNNN
NBRC106958   TGCAAATCGATCGTCAAATATGGGCATGGGGG-CGAAAGANNNNNNNNNN
NHJ11343     TGCAAATCGATCGTCAAATATGGGCATGGGGG-CGAAAGANNNNNNNNNN
NHJ12516     TGCAAATCGATCGTCAAATATGGGCATGGGGG-CGAAAGANNNNNNNNNN
OSC111000    TGCAAATCGATCGTCAAACATGGGCATGGGGG-CGAAAGATACACGTTTG
OSC93623     TGCGAATCGATCGTCAAATATGGGCATGGGGG-CGAAAGANNNNNNNNNN
SCALT002     NNNNNNNNNNNNNNNNNNNNNNNNNNNNNNNNNNNNNNNNNNNNNNNNNN
ZY09271      TGCAAATCGATCGTCAAATATGGGCATGGGGG-CGAAAGATACACTTTTG
ZY09272      TGCAAATCGATCGTCAAATATGGGCATGGGGG-CGAAAGATACACTTTTG

AFTOLID1287  CCTCGACTCTGTCGCATTTGCGTCGTACAAACACGCCCATTGGCCGTGAC
AFTOLID187   CCTCAACCTTATCCCATTTGCGACGAACAAATACCCCCATCGGTCGAGAT
AFTOLID216   NNNNNNNNNNNNNNNNNNNNNNNNNNNNNNNNNNNNNNNNNNNNNNNNNN
AFTOLID52    NNNNNNNNNNNNNNNNNNNNNNNNNNNNNNNNNNNNNNNNNNNNNNNNNN
ATCC16297    NNNNNNNNNNNNNNNNNNNNNNNNNNNNNNNNNNNNNNNNNNNNNNNNNN
ATCC18851    NNNNNNNNNNNNNNNNNNNNNNNNNNNNNNNNNNNNNNNNNNNNNNNNNN
ATCC208838   CTTCGACCCTGTCACATTTGCGTCGTACCAACACACCCATCGGACGAGAT
ATCC26019    NNNNNNNNNNNNNNNNNNNNNNNNNNNNNNNNNNNNNNNNNNNNNNNNNN
ATCC36093    CCTCAACCCTGTCTCATCTGAGAAGAACCAACACACCTATCGGCCGTGAC
ATCC56429    CGTCCACACTCTCTCACTTGCGTCGTACCAACACACCCATTGGCCGGGAC
ATCC76479    NNNNNNNNNNNNNNNNNNNNNNNNNNNNNNNNNNNNNNNNNNNNNNNNNN
ATCC9095     NNNNNNNNNNNNNNNNNNNNNNNNNNNNNNNNNNNNNNNNNNNNNNNNNN
BCC16585     NNNNNNNNNNNNNNNNNNNNNNNNNNNNNNNNNNNNNNNNNNNNNNNNNN
BCC8237      CCTCTACGCTTTCTCATTTGCGGCGCACTAATACGCCTATTGGGCGTGAT
CBS100525    CTTCGACCCTATCACATTTGCGTCGTACCAACACTCCTATCGGAAGAGAT
CBS101247    CCTCGACGCTCTCTCATCTTCGACGTACCAATACGCCCATCGGCAGAGAT
CBS101267    CATCCACCTTGTCACATTTGAGACGTACCAATACTCCTATTGGTAGAGAT
CBS110115    CGTCAACCCTGTCCCATCTTCGAAGGACCAACACGCCTATTGGCCGAGAC
CBS116.25    CTTCTACTTTGTCGCATTTGCGACGTACCAATACACCTATTGGCAGAGAT
CBS118984    CCTCCACCTTGTCCCATCTCCGACGAACCAACACTCCCATCGGACGAGAT
CBS125148    NNNNNNNNNNNNNNNNNNNNNNNNNNNNNNNNNNNNNNNNNNNNNNNNNN
CBS125165    NNNNNNNNCTATCGCATTTGCGGCAAACCAACACTCCCTGTGGGAGAGAT
CBS129087    NNNNNNNNNNNNNNNNNNNNNNNNNNNNNNNNNNNNNNNNNNNNNNNNNN
CBS130362    NNNNNNNNNNNNNNNNNNNNNNNNNNNNNNNNNNNNNNNNNNNNNNNNNN
CBS144929    NNNNNNNNNNNNNNNNNNNNNNNNNNNNNNNNNNNNNNNNNNNNNNNNNN
CBS151.29    NNNNNNNNNNNNNNNNNNNNNNNNNNNNNNNNNNNNNNNNNNNNNNNNNN
CBS154.61    CATCCACACTGTCTCACTTGCGACGTACCAACACACCCATCGGTCGAGAC
CBS182.36    CCTCCACCTTGTCCCATCTCCGACGAACCAACACTCCCATCGGACGAGAT
CBS186.79    NNNNNNNNNNNNNNNNNNNNNNNNNNNNNNNNNNNNNNNNNNNNNNNNNN
CBS189.34    NNNNNNNNNNNNNNNNNNNNNNNNNNNNNNNNNNNNNNNNNNNNNNNNNN
CBS190.50    CCTCCACGCTGTTCCATCTCCGAAGAACAAACACTCCCATTGGACGAGAT
CBS217.35    NNNNNNNNNNNNNNNNNNNNNNNNNNNNNNNNNNNNNNNNNNNNNNNNNN
CBS217.67    CCTCCACCTTGTCCCATCTGCGACGAACCAACACTCCCATCGGACGAGAT
CBS221.73    NNNNNNNNNNNNNNNNNNNNNNNNNNNNNNNNNNNNNNNNNNNNNNNNNN
CBS243.59    NNNNNNNNNNNNNNNNNNNNNNNNNNNNNNNNNNNNNNNNNNNNNNNNNN
CBS346.85    CTTCCACACTTTCTCACTTGAGAAGAACCAATACGCCCATTGGCCGTGAT
CBS363.97    CCTCGACACTGTCGCATCTGCGACGTACTAACACCCCCATTGGTAGAGAT
CBS367.86    NNNNNNNNNNNNNNNNNNNNNNNNNNNNNNNNNNNNNNNNNNNNNNNNNN
CBS399.86    NNNNNNNNNNNNNNNNNNNNNNNNNNNNNNNNNNNNNNNNNNNNNNNNNN
CBS402.78    CCTCGACGCTGTCCCATCTTCGACGTACCAATACGCCCATCGGCAGAGAT
CBS405.97    CTTCTACTCTTTCACATTTGCGCCGAACCAATACTCCCATTGGACGAGAT
CBS424.64    NNNNNNNNNNNNNNNNNNNNNNNNNNNNNNNNNNNNNNNNNNNNNNNNNN
CBS425.67    NNNNNNNNNNNNNNNNNNNNNNNNNNNNNNNNNNNNNNNNNNNNNNNNNN
CBS506.67    NNNNNNNNNNNNNNNNNNNNNNNNNNNNNNNNNCCCCCATTGGTAGAGAT
CBS560.74    NNNNNNNNNNNNNNNNNNNNNNNNNNNNNNNNNNNNNNNNNNNNNNNNNN
CBS567.95    NNNNNNNNNNNNNNNNNNNNNNNNNNNNNNNNNNNNNNNNNNNNNNNNNN
CBS704.86    CATCCACCTTGTCACATTTGAGACGTACCAATACTCCTATTGGTAGAGAT
CBS891.72    CCTCGACACTGTCCCATTTGAGACGAACCAACACTCCTATTGGCCGAGAT
CBS900.68    CTTCGACGTTGTCTCATTTGCGACGTACCAATACACCAATCGGCAGAGAC
CBS959.72    NNNNNNNNNNNNNNNNNNNNNNNNNNNNNNNNNNNNNNNNNNNNNNNNNN
CGMCC17904   CGTCAACATTGTCTCACTTGCGACGTACAAACACGCCCATCGGCCGCGAT
CGMCC17905   CGTCAACATTGTCTCACTTGCGACGTACAAACACGCCCATCGGCCGCGAT
CPC24422     NNNNNNNNNNNNNNNNNNNNNNNNNNNNNNNNNNNNNNNNNNNNNNNNNN
CPC33206     NNNNNNNNNNNNNNNNNNNNNNNNNNNNNNNNNNNNNNNNNNNNNNNNNN
DAOM235557   NNNNNNNNNNNNNNNNNNNNNNNNNNNNNNNNNNNNNNNNNNNNNNNNNN
DAOMBT1003   NNNNNNNNNNNNNNNNNNNNNNNNNNNNNNNNNNNNNNNNNNNNNNNNNN
DUCC502      NNNNNNNNNNNNNNNNNNNNNNNNNNNNNNNNNNNNNNNNNNNNNNNNNN
DY05461      CATCTACTTTATCTCATTTACGGCGTACAAACACTCCCATTGGCCGAGAT
DY05462      CATCTACTTTATCTCATTTACGGCGTACAAACACTCCCATTGGCCGAGAT
DY05591      CATCTACTTTATCTCATTTACGGCGTACAAACACTCCCATTGGCCGAGAT
DY05592      CATCTACTTTATCTCATTTACGGCGTACAAACACTCCCATTGGCCGAGAT
EFCC10125    NNNNNNNNNNNNNNNNNNNNNNNNNNNNNNNNNNNNNNNNNNNNNNNNNN
EFCC6279     CTTCTACGCTTTCCCACTTGCGACGGACCAATACACCCATTGGTAGAGAC
EFCC7287     TTTCGACCTTGTCGCATTTGCGGCGCACCAACACCCCCATCGGCCGAGAC
GJS7487      CATCAACACTCTCGCATTTGCGACGAACCAACACTCCTATCGGAAGAGAT
GJS82274     NNNNNNNNNNNNNNNNNNNNNNNNNNNNNNNNNNNNNNNNNNNNNNNNNN
GJS89127     NNNNNNNNNNNNNNNNNNNNNNNNNNNNNNNNNNNNNNNNNNNNNNNNNN
GJS90227     NNNNNNNNNNNNNNNNNNNNNNNNNNNNNNNNNNNNNNNNNNNNNNNNNN
GJS91164     CTTCCACACTTTCTCACTTGAGAAGAACCAATACGCCCATTGGCCGTGAT
GJS92101     NNNNNNNNNNNNNNNNNNNNNNNNNNNNNNNNNNNNNNNNNNNNNNNNNN
GJS92133     NNNNNNNNNNNNNNNNNNNNNNNNNNNNNNNNNNNNNNNNNNNNNNNNNN
HMAS183151   NNNNNNNNNNNNNNNNNNNNNNNNNNNNNNNNNNNNNNNNNNNNNNNNNN
HMAS254523   NNNNNNNNNNNNNNNNNNNNNNNNNNNNNNNNNNNNNNNNNNNNNNNNNN
HMAS254524   NNNNNNNNNNNNNNNNNNNNNNNNNNNNNNNNNNNNNNNNNNNNNNNNNN
HMAS276836   CGTCAACATTGTCTCACTTGCGACGTACAAACACGCCCATCGGCCGCGAT
HUA772       NNNNNNNNNNNNNNNNNNNNNNNNNNNNNNNNNNNNNNNNNNNNNNNNNN
ICMP6360     NNNNNNNNNNNNNNNNNNNNNNNNNNNNNNNNNNNNNNNNNNNNNNNNNN
IMI158855    NNNNNNNNNNNNNNNNNNNNNNNNNNNNNNNNNNNNNNNNNNNNNNNNNN
KY04071      CTTCTACACTTTCGCACTTGCGACGTACTAACACGCCAATTGGCAGAGAT
KY04072      CTTCTACACTTTCGCACTTGCGACGTACTAACACGCCAATTGGCAGAGAT
LMM          CTTCTACCTTGTCGCATTTGCGACGCACCAACACACCCATTGGCAGAGAT
Marsonsn     NNNNNNNNNNNNNNNNNNNNNNNNNNNNNNNNNNNNNNNNNNNNNNNNNN
NBRC106332   NNNNNNNNNNNNNNNNNNNNNNNNNNNNNNNNNNNNNNNNNNNNNNNNNN
NBRC106958   NNNNNNNNNNNNNNNNNNNNNNNNNNNNNNNNNNNNNNNNNNNNNNNNNN
NHJ11343     NNNNNNNNNNNNNNNNNNNNNNNNNNNNNNNNNNNNNNNNNNNNNNNNNN
NHJ12516     NNNNNNNNNNNNNNNNNNNNNNNNNNNNNNNNNNNNNNNNNNNNNNNNNN
OSC111000    CCTCGACCTTGTCGCATTTGCGACGCACCAACACCCCCATCGGCCGAGAC
OSC93623     NNNNNNNNNNNNNNNNNNNNNNNNNNNNNNNNNNNNNNNNNNNNNNNNNN
SCALT002     NNNNNNNNNNNNNNNNNNNNNNNNNNNNNNNNNNNNNNNNNNNNNNNNNN
ZY09271      CATCGACCTTGTCCCACTTGCGACGAACCAATACTCCCATTGGTAGAGAT
ZY09272      CATCGACCTTGTCCCACTTGCGACGAACCAATACTCCCATTGGTAGAGAT

AFTOLID1287  GGCAAGCTTGCCAAGCCTCGTCAGCTGCACAACACACATTGGGGTTTGGT
AFTOLID187   GGTAAGCTGGCCAAGCCTCGTCAATTGCACAACACACATTGGGGTTTGGT
AFTOLID216   NNNNNNNNNNNNNNNNNNNNNNNNNNNNNNNNNNNNNNNNNNNNNNNNNN
AFTOLID52    NNNNNNNNNNNNNNNNNNNNNNNNNNNNNNNNNNNNNNNNNNNNNNNNNN
ATCC16297    NNNNNNNNNNNNNNNNNNNNNNNNNNNNNNNNNNNNNNNNNNNNNNNNNN
ATCC18851    NNNNNNNNNNNNNNNNNNNNNNNNNNNNNNNNNNNNNNNNNNNNNNNNNN
ATCC208838   GGTAAACTGGCCAAGCCTCGTCAGCTTCACAACACGCACTGGGGCTTGGT
ATCC26019    NNNNNNNNNNNNNNNNNNNNNNNNNNNNNNNNNNNNNNNNNNNNNNNNNN
ATCC36093    GGTAAAATCGCCAAACCGCGGCAGCTGCACAATACCCATTGGGGATTAGT
ATCC56429    GGAAAATTGGCCAAGCCGCGACAGCTGCACAACACACACTGGGGCTTAGT
ATCC76479    NNNNNNNNNNNNNNNNNNNNNNNNNNNNNNNNNNNNNNNNNNNNNNNNNN
ATCC9095     NNNNNNNNNNNNNNNNNNNNNNNNNNNNNNNNNNNNNNNNNNNNNNNNNN
BCC16585     NNNNNNNNNNNNNNNNNNNNNNNNNNNNNNNNNNNNNNNNNNNNNNNNNN
BCC8237      GGCAAGCTGGCAAAACCTCGTCAGCTGCACAATACGCATTGGGGCTTGGT
CBS100525    GGTAAGCTGGCGAAGCCTCGGCAGCTTCACAACACGCATTGGGGTTTGGT
CBS101247    GGCAAACTGGCGAAACCCCGTCAGCTTCACAATACTCATTGGGGTCTCGT
CBS101267    GGCAAGCTTGCCAAGCCACGCCAGCTTCACAACACACATTGGGGCTTGGT
CBS110115    GGAAAGCTAGCCAAGCCTCGACAGCTTCACAATACGCACTGGGGTCTCGT
CBS116.25    GGTAAACTGGCAAAGCCTCGCCAGTTGCACAACACACATTGGGGACTTGT
CBS118984    GGTAAGCTGGCCAAGCCACGTCAGCTGCACAACACTCATTGGGGCTTGGT
CBS125148    NNNNNNNNNNNNNNNNNNNNNNNNNNNNNNNNNNNNNNNNNNNNNNNNNN
CBS125165    GGTAAGCTGGCTGGACCCCGGCAGCTACACAACACTCATTGGGGCTTGGT
CBS129087    NNNNNNNNNNNNNNNNNNNNNNNNNNNNNNNNNNNNNNNNNNNNNNNNNN
CBS130362    NNNNNNNNNNNNNNNNNNCGTCAGCTGCACAACACTCACTGGGGTCTGGT
CBS144929    NNNNNNNNNNNNNNNNNNNNNNNNNNNNNNNNNNNNNNNNNNNNNNNNNN
CBS151.29    NNNNNNNNNNNNNNNNNNNNNNNNNNNNNNNNNNNNNNNNNNNNNNNNNN
CBS154.61    GGAAAGCTGGCCAAGCCGCGACAGCTGCACAACACACATTGGGGCTTGGT
CBS182.36    GGTAAACTGGCCAAGCCACGCCAGTTGCACAACACCCATTGGGGTTTGGT
CBS186.79    NNNNNNNNNNNNNNNNNNNNNNNNNNNNNNNNNNNNNNNNNNNNNNNNNN
CBS189.34    NNNNNNNNNNNNNNNNNNNNNNNNNNNNNNNNNNNNNNNNNNNNNNNNNN
CBS190.50    GGAAAACTTGCTAAGCCTCGCCAACTTCACAACACCCATTGGGGCTTGGT
CBS217.35    NNNNNNNNNNNNNNNNNNNNNNNNNNNNNNNNNNNNNNNNNNNNNNNNNN
CBS217.67    GGTAAGCTGGCCAAACCACGTCAGCTGCACAACACCCATTGGGGCTTGGT
CBS221.73    NNNNNNNNNNNNNNNNNNNNNNNNNNNNNNNNNNNNNNNNNNNNNNNNNN
CBS243.59    NNNNNNNNNNNNNNNNNNNNNNNNNNNNNNNNNNNNNNNNNNNNNNNNNN
CBS346.85    GGCAAAATCGCCAAACCCAGACAGCTGCACAACACCCACTGGGGGCTGGT
CBS363.97    GGCAAGTTGGCCAAACCCCGGCAACTACATAACACCCATTGGGGTCTAGT
CBS367.86    NNNNNNNNNNNNNNNNNNNNNNNNNNNNNNNNNNNNNNNNNNNNNNNNNN
CBS399.86    NNNNNNNNNNNNNNNNNNCGTCAGCTGCACAACACGCACTGGGGTTTGGT
CBS402.78    GGCAAACTGGCGAAACCTCGTCAGCTTCACAATACTCATTGGGGTCTCGT
CBS405.97    GGTAAATTGGCCAAGCCTCGACAGCTTCACAATACTCATTGGGGTTTGGT
CBS424.64    NNNNNNNNNNNNNNNNNNNNNNNNNNNNNNNNNNNNNNNNNNNNNNNNNN
CBS425.67    NNNNNNNNNNNNNNNNNNNNNNNNNNNNNNNNNNNNNNNNNNNNNNNNNN
CBS506.67    GGCAAGTTGGCCAAACCCCGGCAATTACATAACACCCATTGGGGTCTGGT
CBS560.74    NNNNNNNNNNNNNNNNNNNNNNNNNNNNNNNNNNNNNNNNNNNNNNNNNN
CBS567.95    NNNNNNNNNNNNNNNNNNNNNNNNNNNNNNNNNNNNNNNNNNNNNNNNNN
CBS704.86    GGCAAGCTTGCCAAGCCACGCCAGCTTCACAACACACATTGGGGCTTGGT
CBS891.72    GGAAAGCTCGCCAAACCGCGTCAGTTGCACAACACACATTGGGGTTTGGT
CBS900.68    GGAAAGCTGGCTAAGCCGCGCCAGCTGCACAACACTCACTGGGGTTTGGT
CBS959.72    NNNNNNNNNNNNNNNNNNNNNNNNNNNNNNNNNNNNNNNNNNNNNNNNNN
CGMCC17904   GGAAAGCTGGCGAAGCCGCGGCAGTTGCATAATACGCATTGGGGCCTCGT
CGMCC17905   GGAAAGCTGGCGAAGCCGCGGCAGTTGCATAATACGCATTGGGGCCTCGT
CPC24422     NNNNNNNNNNNNNNNNNNNNNNNNNNNNNNNNNNNNNNNNNNNNNNNNNN
CPC33206     NNNNNNNNNNNNNNNNNNNNNNNNNNNNNNNNNNNNNNNNNNNNNNNNNN
DAOM235557   NNNNNNNNNNNNNNNNNNNNNNNNNNNNNNNNNNNNNNNNNNNNNNNNNN
DAOMBT1003   NNNNNNNNNNNNNNNNNNNNNNNNNNNNNNNNNNNNNNNNNNNNNNNNNN
DUCC502      NNNNNNNNNNNNNNNNNNNNNNNNNNNNNNNNNNNNNNNNNNNNNNNNNN
DY05461      GGAAAGCTTGCGAAGCCCCGACAATTACACAACACCCATTGGGGGCTGGT
DY05462      GGAAAGCTTGCGAAGCCCCGACAATTACACAACACCCATTGGGGGCTGGT
DY05591      GGAAAGCTTGCGAAGCCCCGACAATTACACAACACCCATTGGGGGCTGGT
DY05592      GGAAAGCTTGCGAAGCCCCGACAATTACACAACACCCATTGGGGGCTGGT
EFCC10125    NNNNNNNNNNNNNNNNNNNNNNNNNTGCACAACACGCACTGGGGTCTCGT
EFCC6279     GGTAAGCTGGCTAAGCCACGTCAGTTGCACAACACACATTGGGGATTGGT
EFCC7287     GGCAAGATTGCCAAGCCGCGCCAACTGCACAACACGCACTGGGGTCTCGT
GJS7487      GGCAAGCTCGCTAAGCCTAGACAACTTCACAACACACATTGGGGTCTGGT
GJS82274     NNNNNNNNNNNNNNNNNNNNNNNNNNNNNNNNNNNNNNNNNNNNNNNNNN
GJS89127     NNNNNNNNNNNNNNNNNNNNNNNNNNNNNNNNNNNNNNNNNNNNNNNNNN
GJS90227     NNNNNNNNNNNNNNNNNNNNNNNNNNNNNNNNNNNNNNNNNNNNNNNNNN
GJS91164     GGCAAAATCGCCAAACCCAGACAGCTGCACAACACCCACTGGGGGCTGGT
GJS92101     NNNNNNNNNNNNNNNNNNNNNNNNNNNNNNNNNNNNNNNNNNNNNNNNNN
GJS92133     NNNNNNNNNNNNNNNNNNNNNNNNNNNNNNNNNNNNNNNNNNNNNNNNNN
HMAS183151   NNNNNNNNNNNNNNNNNNNNNNNNNNNNNNNNNNNNNNNNNNNNNNNNNN
HMAS254523   NNNNNNNNNNNNNNNNNNNNNNNNNNNNNNNNNNNNNNNNNNNNNNNNNN
HMAS254524   NNNNNNNNNNNNNNNNNNNNNNNNNNNNNNNNNNNNNNNNNNNNNNNNNN
HMAS276836   GGAAAGCTGGCGAAGCCGCGGCAGTTGCATAATACGCATTGGGGCCTCGT
HUA772       NNNNNNNNNNNNNNNNNNNNNNNNNNNNNNNNNNNNNNNNNNNNNNNNNN
ICMP6360     NNNNNNNNNNNNNNNNNNNNNNNNNNNNNNNNNNNNNNNNNNNNNNNNNN
IMI158855    NNNNNNNNNNNNNNNNNNNNNNNNNNNNNNNNNNNNNNNNNNNNNNNNNN
KY04071      GGCAAGTTGGCTAAGCCGCGTCAGCTGCACAATACACATTGGGGCTTGGT
KY04072      GGCAAGTTGGCTAAGCCGCGTCAGCTGCACAATACACATTGGGGCTTGGT
LMM          GGCAAATTGGCCAAGCCTCGTCAACTCCACAACACCCACTGGGGTTTGGT
Marsonsn     NNNNNNNNNNNNNNNNNNNNNNNNNNNNNNNNNNNNNNNNNNNNNNNNNN
NBRC106332   NNNNNNNNNNNNNNNNNNNNNNNNNNNNNNNNNNNNNNNNNNNNNNNNNN
NBRC106958   NNNNNNNNNNNNNNNNNNNNNNNNNNNNNNNNNNNNNNNNNNNNNNNNNN
NHJ11343     NNNNNNNNNNNNNNNNNNNNNNNNNNNNNNNNNNNNNNNNNNNNNNNNNN
NHJ12516     NNNNNNNNNNNNNNNNNNNNNNNNNNNNNNNNNNNNNNNNNNNNNNNNNN
OSC111000    GGGAAAATCGCCAAGCCGCGCCAACTGCACAACACGCATTGGGGCCTCGT
OSC93623     NNNNNNNNNNNNNNNNNNNNNNNNNNNNNNNNNNNNNNNNNNNNNNNNNN
SCALT002     NNNNNNNNNNNNNNNNNNNNNNNNNNNNNNNNNNNNNNNNNNNNNNNNNN
ZY09271      GGTAAAATTGCCAAACCTCGTCAGCTTCATAACACACATTGGGGTTTGGT
ZY09272      GGTAAAATTGCCAAACCTCGTCAGCTTCATAACACACATTGGGGTTTGGT

AFTOLID1287  CTGCCCCGCAGAAACGCCAGAAGGCCAGGCTTGCGGTCTGGTCAAGAACT
AFTOLID187   ATGTCCTGCCGAGACTCCCGAGGGTCAGGCTTGTGGACTGGTCAAGAACT
AFTOLID216   NNNNNNNNNNNNNNNNNNNNNNNNNNNNNNNNNNNNNNNNNNNNNNNNNN
AFTOLID52    NNNNNNNNNNNNNNNNNNNNNNNNNNNNNNNNNNNNNNNNNNNNNNNNNN
ATCC16297    NNNNNNNNNNNNNNNNNNNNNNNNNNNNNNNNNNNNNNNNNNNNNNNNNN
ATCC18851    NNNNNNNNNNNNNNNNNNNNNNNNNNNNNNNNNNNNNNNNNNNNNNNNNN
ATCC208838   CTGCCCGGCTGAGACGCCCGAGGGACAAGCTTGTGGCTTGGTCAAGAACT
ATCC26019    NNNNNNNNNNNNNNNNNNNNNNNNNNNNNNNNNNNNNNNNNNNNNNNNNN
ATCC36093    GTGCCCGGCCGAAACCCCAGAAGGTCAGGCATGTGGTCTGGTCAAGAATT
ATCC56429    CTGTCCCGCAGAGACACCAGAAGGTCAAGCTTGTGNTCTTGTCAAGAACT
ATCC76479    NNNNNNNNNNNNNNNNNNNNNNNNNNNNNNNNNNNNNNNNNNNNNNNNNN
ATCC9095     NNNNNNNNNNNNNNNNNNNNNNNNNNNNNNNNNNNNNNNNNNNNNNNNNN
BCC16585     NNNNNNNNNNNNNNNNNNNNNNNNNNNNNNNNNNNNNNNNNNNNAGAATC
BCC8237      CTGCCCGGCAGAAACACCCGAGGGTCAAGCTTGCGGACTCGTCAAAAACC
CBS100525    CTGCCCGGCCGAGACACCCGAAGGACAGGCCTGTGGTCTGGTCAAGAACT
CBS101247    CTGTCCTGCTGAGACACCTGAAGGCCAGGCTTGTGGCCTTGTCAAAAACC
CBS101267    TTGTCCTGCTGAAACTCCAGAAGGACAGGCTTGCGGTCTCGTCAAGAATT
CBS110115    TTGCCCGGCTGAGACACCCGAAGGCCAGGCTTGTGGTCTGGTAAAGAACC
CBS116.25    CTGCCCTGCCGAGACTCCAGAAGGACAAGCTTGTGGTCTGGTCAAGAATC
CBS118984    TTGTCCCGCAGAGACGCCTGAAGGACAGGCTTGTGGTCTGGTAAAGAACC
CBS125148    NNNNNNNNNNNNNNNNNNNNNNNNNNNNNNNNNNNNNNNGGTCAAGAATT
CBS125165    GTGCCCAGCTGAGACGCCCGAAGGTCAAGCTTGTGGTTTGGTCAAGAATT
CBS129087    NNNNNNNNNNNNNNNNNNNNNNNNNNNNNNNNNNNNNNNNNNNNNNNNNN
CBS130362    TTGCCCTGCTGAGACTCCTGAAGGACAGGCTTGTGGTCTGGTCAAAAACT
CBS144929    NNNNNNNNNNNNNNNNNNNNNNNNNNNNNNNNNNNNNNNNNNNNNNNNNN
CBS151.29    NNNNNNNNNNNNNNNNNNNNNNNNNNNNNNNNNNNNNNNNNNNNNNNNNN
CBS154.61    CTGTCCAGCAGAGACGCCAGAAGGTCAAGCTTGTGGTCTGGTCAAGAACT
CBS182.36    TTGTCCCGCAGAGACGCCCGAAGGCCAGGCTTGTGGTCTGGTCAAGAATT
CBS186.79    NNNNNNNNNNNNNNNNNNNNNNNNNNNNNNNNNNNNNNNNNNNNNNNNNN
CBS189.34    NNNNNNNNNNNNNNNNNNNNNNNNNNNNNNNNNNNNNNNNNNNNNNNNNN
CBS190.50    TTGTCCTGCAGAAACTCCCGAAGGTCAAGCTTGTGGTCTGGTCAAGAACT
CBS217.35    NNNNNNNNNNNNNNNNNNNNNNNNNNNNNNNNNNNNNNNNNNNNNNNNNN
CBS217.67    TTGTCCCGCAGAGACGCCCGAAGGCCAGGCGTGTGGTCTGGTCAAGAACT
CBS221.73    NNNNNNNNNNNNNNNNNNNNNNNNNNNNNNNNNNNNNNNNNNNNNNNNNN
CBS243.59    NNNNNNNNNNNNNNNNNNNNNNNNNNNNNNNNNNNNNNNNNNNNNNNNNN
CBS346.85    GTGTCCTGCTGAAACACCAGAAGGTCAGGCATGCGGCTTGGTCAAGAACT
CBS363.97    CTGTCCAGCCGAGACCCCAGAAGGACAGGCTTGTGGGTTGGTCAAGAATT
CBS367.86    NNNNNNNNNNNNNNNNNNNNNNNNNNNNNNNNNNNNNNNNNNNNNNNNNN
CBS399.86    TTGCCCTGCTGAAACTCCCGAAGGACAAGCTTGTGGCCTAGTCAAAAACC
CBS402.78    CTGTCCTGCTGAGACACCTGAAGGTCAGGCTTGTGGCCTAGTCAAAAACC
CBS405.97    GTGTCCCGCCGAAACGCCTGAGGGTCAAGCTTGTGGTCTCGTCAAAAACC
CBS424.64    NNNNNNNNNNNNNNNNNNNNNNNNNNNNNNNNNNNNNNNNNNNNNNNNNN
CBS425.67    NNNNNNNNNNNNNNNNNNNNNNNNNNNNNNNNNNNNNNNNNNNNNNNNNN
CBS506.67    CTGTCCAGCCGAGACCCCAGAAGGACAGGCTTGTGGCTTGGTCAAGAATT
CBS560.74    NNNNNNNNNNNNNNNNNNNNNNNNNNNNNNNNNNNNNNNNNNNNNNNNNN
CBS567.95    NNNNNNNNNNNNNNNNNNNNNNNNNNNNNNNNNNNNNNNNNNNNNNNNNN
CBS704.86    TTGTCCTGCTGAAACTCCAGAAGGACAGGCTTGCGGTCTCGTCAAGAATT
CBS891.72    CTGCCCTGCCGAAACGCCAGAAGGTCAGGCTTGTGGTTTGGTCAAGAACT
CBS900.68    TTGCCCGGCCGAGACGCCAGAAGGTCAAGCCTGTGGTCTCGTCAAGAATC
CBS959.72    NNNNNNNNNNNNNNNNNNNNNNNNNNNNNNNNNNNNNNNNNNNNNNNNNN
CGMCC17904   GTGTCCTGCAGAGACCCCTGAAGGCCAGGCCTGCGGTCTCGTCAAGAATT
CGMCC17905   GTGTCCTGCAGAGACCCCTGAAGGCCAGGCCTGCGGTCTCGTCAAGAATT
CPC24422     NNNNNNNNNNNNNNNNNNNNNNNNNNNNNNNNNNNNNNNNNNNNNNNNNN
CPC33206     NNNNNNNNNNNNNNNNNNNNNNNNNNNNNNNNNNNNNNNNNNNNNNNNNN
DAOM235557   NNNNNNNNNNNNNNNNNNNNNNNNNNNNNNNNNNNNNNNNNNNNNNNNNN
DAOMBT1003   NNNNNNNNNNNNNNNNNNNNNNNNNNNNNNNNNNNNNNNNNNNNNNNNNN
DUCC502      NNNNNNNNNNNNNNNNNNNNNNNNNNNNNNNNNNNNNNNNNNNNNNNNNN
DY05461      TTGTCCAGCTGAGACCCCTGAGGGCCAAGCATGCGGCCTTGTCAAGAATC
DY05462      TTGTCCAGCTGAGACCCCTGAGGGCCAAGCATGCGGCCTTGTCAAGAATC
DY05591      TTGTCCAGCTGAGACCCCTGAGGGCCAAGCATGCGGCCTTGTCAAGAATC
DY05592      TTGTCCAGCTGAGACCCCTGAGGGCCAAGCATGCGGCCTTGTCAAGAATC
EFCC10125    TTGCCCGGCCGAAACCCCCGAAGGACAGGCCTGCGGTCTGGTCAAGAACT
EFCC6279     CTGCCCAGCCGAGACACCCGAAGGTCAAGCTTGCGGTCTAGTCAAAAACT
EFCC7287     CTGCCCGGCCGAAACCCCCGAGGGACAGGCTTGCGGTCTGGTCAAGAACC
GJS7487      TTGCCCAGCCGAGACCCCTGAAGGACAGGCTTGTGGTTTGGTCAAGAATT
GJS82274     NNNNNNNNNNNNNNNNNNNNNNNNNNNNNNNNNNNNNNNNNNNNNNNNNN
GJS89127     NNNNNNNNNNNNNNNNNNNNNNNNNNNNNNNNNNNNNNNNNNNNNNNNNN
GJS90227     NNNNNNNNNNNNNNNNNNNNNNNNNNNNNNNNNNNNNNNNNNNNNNNNNN
GJS91164     GTGTCCTGCTGAAACACCAGAAGGTCAGGCATGCGGTTTGGTCAAGAACT
GJS92101     NNNNNNNNNNNNNNNNNNNNNNNNNNNNNNNNNNNNNNNNNNNNNNNNNN
GJS92133     NNNNNNNNNNNNNNNNNNNNNNNNNNNNNNNNNNNNNNNNNNNNNNNNNN
HMAS183151   NNNNNNNNNNNNNNNNNNNNNNNNNNNNNNNNNNNNNNNNNNNNNNNNNN
HMAS254523   NNNNNNNNNNNNNNNNNNNNNNNNNNNNNNNNNNNNNNNNNNNNNNNNNN
HMAS254524   NNNNNNNNNNNNNNNNNNNNNNNNNNNNNNNNNNNNNNNNNNNNNNNNNN
HMAS276836   GTGTCCTGCAGAGACCCCTGAAGGCCAGGCCTGCGGTCTCGTCAAGAATT
HUA772       NNNNNNNNNNNNNNNNNNNNNNNNNNNNNNNNNNNNNNNNNNNNNNNNNN
ICMP6360     NNNNNNNNNNNNNNNNNNNNNNNNNNNNNNNNNNNNNNNNNNNNNNNNNN
IMI158855    NNNNNNNNNNNNNNNNNNNNNNNNNNNNNNNNNNNNNNNNNNNNNNNNNN
KY04071      CTGCCCTGCCGAGACGCCTGAAGGTCAGGCTTGTGGTCTTGTCAAAAATC
KY04072      CTGCCCTGCCGAGACGCCTGAAGGTCAGGCTTGTGGTCTTGTCAAAAATC
LMM          TTGTCCAGCCGAGACACCTGAGGGGCAGGCTTGTGGTCTCGTCAAGAACC
Marsonsn     NNNNNNNNNNNNNNNNNNNNNNNNNNNNNNNNNNNNNNNNNNNNNNNNNN
NBRC106332   NNNNNNNNNNNNNNNNNNNNNNNNNNNNNNNNNNNNNNNNNNNNNNNNNN
NBRC106958   NNNNNNNNNNNNNNNNNNNNNNNNNNNNNNNNNNNNNNNNNNNNNNNNNN
NHJ11343     NNNNNNNNNNNNNNNNNNNNNNNNNNNNNNNNNNNNNNNNNNNNNNNNNN
NHJ12516     NNNNNNNNNNNNNNNNNNNNNNNNNNNGGCTTGTGGCCTTGTCAAAAATC
OSC111000    CTGCCCGGCCGAAACGCCCGAGGGTCAGGCTTGTGGCCTGGTCAAGAACT
OSC93623     NNNNNNNNNNNNNNNNNNNNNNNNNNNNNNNNNNNNNNNNNNNNNNNNNN
SCALT002     NNNNNNNNNNNNNNNNNNNNNNNNNNNNNNNNNNNNNNNNNNNNNNNNNN
ZY09271      TTGCCCTGCTGAAACCCCTGAAGGACAGGCTTGTGGTCTGGTCAAAAATC
ZY09272      TTGCCCTGCTGAAACCCCTGAAGGACAGGCTTGTGGTCTGGTCAAAAATC

AFTOLID1287  TGTCTCTGATGTGCTTCGTCTCCGTGGGTACGCTGGCCGATCCCATCATC
AFTOLID187   TGTCTCTGATGTGTTATGTGAGTGTGGGATCTCCATCCGAACCCTTGATT
AFTOLID216   NNNNNNNNNNNNNNNNNNNNNNNNNNNNNNNNNNNNNNNNNNNNNNNNNN
AFTOLID52    NNNNNNNNNNNNNNNNNNNNNNNNNNNNNNNNNNNNNNNNNNNNNNNNNN
ATCC16297    NNNNNNNNNNNNNNNNNNNNNNNNNNNNNNNNNNNNNNNNNNNNNNNNNN
ATCC18851    NNNNNNNNNNNNNNNNNNNNNNNNNNNNNNNNNNNNNNNNNNNNNNNNNN
ATCC208838   TGTCTCTGATGTGTTATGTCAGTGTCGGATCTCCCTCTGAACCCCTGATC
ATCC26019    NNNNNNNNNNNNNNNNNNNNNNNNNNNNNNNNNNNNNNNNNNNNNNNNNN
ATCC36093    TGTCACTCATGTGCTACGTCAGTGTTGGTTCACCATCTGATCCTCTCATC
ATCC56429    TGTCGTTGATGTGCTATGTGAGTGTGGGCTCGCCATCAGAGCCTTTGATC
ATCC76479    NNNNNNNNNNNNNNNNNNNNNNNNNNNNNNNNNNNNNNNNNNNNNNNNNN
ATCC9095     NNNNNNNNNNNNNNNNNNNNNNNNNNNNNNNNNNNNNNNNNNNNNNNNNN
BCC16585     TGTCTCTCATGTGCTACGTCAGCGTCGGCTCCCCAGCTGAGCCGCTCATC
BCC8237      TGTCCCTCATGTGCTACGTCAGTGTGGGCTCGCCCTCGGAGCCGTTGATC
CBS100525    TGTCTTTGATGTGTTATGTCAGTGTCGGTTCTCCTTCCGAGCCTCTGATT
CBS101247    TGTCTCTCATGTGCTACGTCAGCGTCGGTTCGCCTGCCGAGCCGCTCATT
CBS101267    TGTCTCTGATGTGCTACGTTAGTGTAGGATCTCCAGCCGAGCCCCTTGTG
CBS110115    TCTCCCTGATGTGTTATGTCAGTGTCGGCTCGCGGGTCGACCCCCTTATC
CBS116.25    TTTCGCTCATGTGCTACGTCAGTGTTGGTTCTCCTGCTGAGCCTCTCGTT
CBS118984    TGTCGTTGATGTGCTACGTCAGTGTCGGTTCTCCATCAGAGCCATTGATT
CBS125148    TGTCATTAATGTGCTACGTCAGTGTTGGCTCGCCTTCTGAGCCTTTGATT
CBS125165    TGTCATTGATGTGCTACGTCAGTGTTGGCTCGCCTTCTGAGCCCCTGATT
CBS129087    NNNNNNNNNNNNNNNNNNNNNNNNNNNNNNNNNNNNNNNNNNNNNNNNNN
CBS130362    TATCTTTGATGTGCTTCGTATCCGTTGGATCTCCTTCGGAGCCTCTCATC
CBS144929    NNNNNNNNNNNNNNNNNNNNNNNNNNNNNNNNNNNNNNNNNNNNNNNNNN
CBS151.29    NNNNNNNNNNNNNNNNNNNNNNNNNNNNNNNNNNNNNNNNNNNNNNNNNN
CBS154.61    TGTCATTGATGTGTTACGTCAGTGTGGGTTCACCATCCGAGCCATTGATC
CBS182.36    TGTCGTTGATGTGCTACGTCAGTGTCGTTTCTCCATCTGAGCCCTTGATT
CBS186.79    NNNNNNNNNNNNNNNNNNNNNNNNNNNNNNNNNNCGCAGAGCCATTGATT
CBS189.34    NNNNNNNNNNNNNNNNNNNNNNNNNNNNNNNNNNNNNNNNNNNNNNNNNN
CBS190.50    TGTCATTGATGTGTTATGTCAGTGTCGGTTCTCCTTCTGAACCTTTGATT
CBS217.35    NNNNNNNNNNNNNNNNNNNNNNNNNNNNNNNNNNNNNNNNNNNNNNNNNN
CBS217.67    TGTCGTTGATGTGCTACGTCAGCGTTGGTTCTCCATCCGAGCCGTTGATC
CBS221.73    NNNNNNNNNNNNNNNNNNNNNNNNNNNNNNNNNNNNNNNNNNNNNNNNNN
CBS243.59    NNNNNNNNNNNNNNNNNNNNNNNNNNNNNNNNNNNNNNNNNNNNNNNNNN
CBS346.85    TGTCACTCATGTGTTACGTGAGTGTCGGATCACCATCCGATCCTCTGGTC
CBS363.97    TGTCTCTGATGTGCTATGTCAGTGTGGGATCGCCTTCTGACCCCCTGATT
CBS367.86    NNNNNNNNNNNNNNNNNNNNNNNNNNNNNNNNNNNNNNNNNNNNNNNNNN
CBS399.86    TATCTTTGATGTGCTTTGTGTCCGTTGGATCTCCCTCGGAACCTCTCATC
CBS402.78    TGTCTCTCATGTGTTACGTCAGCGTCGGTTCGCCCGCCGAGCCGCTCATT
CBS405.97    TGTCTCTGATGTGTTATGTTAGTGTCGGCTCCCCAGCCGATCCTCTGATT
CBS424.64    NNNNNNNNNNNNNNNNNNNNNNNNNNNNNNNNNNNNNNNNNNNNNNNNNN
CBS425.67    NNNNNNNNNNNNNNNNNNNNNNNNNNNNNNNNNNNNNNNNNNNNNNNNNN
CBS506.67    TGTCTCTGATGTGCTATGTCAGTGTGGGCTCGCCTTCTGACCCCCTGATT
CBS560.74    NNNNNNNNNNNNNNNNNNNNNNNNNNNNNNNNNNNNNNNNNNNNNNNNNN
CBS567.95    NNNNNNNNNNNNNNNNNNNNNNNNNNNNNNNNNNNNNNNNNNNNNNNNNN
CBS704.86    TGTCTCTGATGTGCTACGTTAGTGTAGGATCTCCAGCCGAGCCCCTTGTG
CBS891.72    TGTCCTTGATGTGCTACGTCAGTGTTGGTTCACCAGCCGAGCCCTTGGTT
CBS900.68    TGTCTCTGATGTGCTACGTTAGTGTCGGATCACCTGCAGAGCCCCTTGTC
CBS959.72    NNNNNNNNNNNNNNNNNNNNNNNNNNNNNNNNNNNNNNNNNNNNNNNNNN
CGMCC17904   TGTCTCTCATGTGCTACGTTAGTGTAGGCTCACCCGCCGAGCCACTGATT
CGMCC17905   TGTCTCTCATGTGCTACGTTAGTGTAGGCTCACCCGCCGAGCCACTGATT
CPC24422     NNNNNNNNNNNNNNNNNNNNNNNNNNNNNNNNNNNNNNNNNNNNNNNNNN
CPC33206     NNNNNNNNNNNNNNNNNNNNNNNNNNNNNNNNNNNNNNNNNNNNNNNNNN
DAOM235557   NNNNNNNNNNNNNNNNNNNNNNNNNNNNNNNNNNNNNNNNNNNNNNNNNN
DAOMBT1003   NNNNNNNNNNNNNNNNNNNNNNNNNNNNNNNNNNNNNNNNNNNNNNNNNN
DUCC502      NNNNNNNNNNNNNNNNNNNNNNNNNNNNNNNNNNNNNNNNNNNNNNNNNN
DY05461      TGTCACTTATGTGCTACGTCAGTGTTGGCTCGCCGGCTGATCCTCTCGTG
DY05462      TGTCACTTATGTGCTACGTCAGTGTTGGCTCGCCGGCTGATCCTCTCGTG
DY05591      TGTCACTTATGTGCTACGTCAGTGTTGGCTCGCCGGCTGATCCTCTCGTG
DY05592      TGTCACTTATGTGCTACGTCAGTGTTGGCTCGCCGGCTGATCCTCTCGTG
EFCC10125    TGTCCTTGATGTGCTACGTCAGTGTCGGTTCCCCATCCGAGCCTCTGATT
EFCC6279     TGTCGTTGATGTGTTATGTTAGTGTGGGTTCACCCTCGGAACCTTTGATC
EFCC7287     TGTCGTTGATGTGCTACGTCAGTGTCGGCTCTCCTTCGGAGCCTCTGATC
GJS7487      TGTCCTTGATGTGTTATGTTAGTGTCGGTTCTCCTTCCGAGCCTTTGATC
GJS82274     NNNNNNNNNNNNNNNNNNNNNNNNNNNNNNNNNNNNNNNNNNNNNNNNNN
GJS89127     NNNNNNNNNNNNNNNNNNNNNNNNNNNNNNNNNNNNNNNNNNNNNNNNNN
GJS90227     NNNNNNNNNNNNNNNNNNNNNNNNNNNNNNNNNNNNNNNNNNNNNNNNNN
GJS91164     TGTCACTCATGTGTTACGTGAGTGTCGGATCACCATCCGATCCTCTGGTC
GJS92101     NNNNNNNNNNNNNNNNNNNNNNNNNNNNNNNNNNNNNNNNNNNNNNNNNN
GJS92133     NNNNNNNNNNNNNNNNNNNNNNNNNNNNNNNNNNNNNNNNNNNNNNNNNN
HMAS183151   NNNNNNNNNNNNNNNNNNNNNNNNNNNNNNNNNNNNNNNNNNNNNNNNNN
HMAS254523   NNNNNNNNNNNNNNNNNNNNNNNNNNNNNNNNNNNNNNNNNNNNNNNNNN
HMAS254524   NNNNNNNNNNNNNNNNNNNNNNNNNNNNNNNNNNNNNNNNNNNNNNNNNN
HMAS276836   TGTCTCTCATGTGCTACGTTAGTGTAGGCTCACCCGCCGAGCCACTGATT
HUA772       NNNNNNNNNNNNNNNNNNNNNNNNNNNNNNNNNNNNNNNNNNNNNNNNNN
ICMP6360     NNNNNNNNNNNNNNNNNNNNNNNNNNNNNNNNNNNNNNNNNNNNNNNNNN
IMI158855    NNNNNNNNNNNNNNNNNNNNNNNNNNNNNNNNNNNNNNNNNNNNNNNNNN
KY04071      TGTCGTTGATGTGCTACGTTAGTGTTGGGTCACCTTCTGAGCCATTGATT
KY04072      TGTCGTTGATGTGCTACGTTAGTGTTGGGTCACCTTCTGAGCCATTGATT
LMM          TGTCTTTGATGTGCTACGTCAGCGTGGGAACGCCTGCCGAGCCTTTAATA
Marsonsn     NNNNNNNNNNNNNNNNNNNNNNNNNNNNNNNNNNNNNNNNNNNNNNNNNN
NBRC106332   NNNNNNNNNNNNNNNNNNNNNNNNNNNNNNNNNNNNNNNNNNNNNNNNNN
NBRC106958   NNNNNNNNNNNNNNNNNNNNNNNNNNNNNNNNNNNNNNNNNNNNNNNNNN
NHJ11343     NNNNNNNNNNNNNNNNNNNNNNNNNNNNNNNNNNNNNNNNNNNNNNNNNN
NHJ12516     TGTCGTTGATGTGCTACGTTAGTGTTGGGTCACCTTCTGAGCCTTTGATT
OSC111000    TGTCGTTGATGTGCTACGTCAGCGTCGGCTCTCCCTCGGAGCCTCTGATC
OSC93623     NNNNNNNNNNNNNNNNNNNNNNNNNNNNNNNNNNNNNNNNNNNNNNNNNN
SCALT002     NNNNNNNNNNNNNNNNNNNNNNNNNNNNNNNNNNNNNNNNNNNNNNNNNN
ZY09271      TGTCTCTAATGTGCTTTGTATCCGTTGGATCTCCTTCGGAGCCTCTCATT
ZY09272      TGTCTCTAATGTGCTTTGTATCCGTTGGATCTCCTTCGGAGCCTCTCATT

AFTOLID1287  GAGTTCATGATTGCCCGAAACATGGAAGTGTTGGAGGAGTACGAGCCTTT
AFTOLID187   GATTTCATGATCAATCGTGGAATGGAGGTTGTGGAAGAATACGAACCACT
AFTOLID216   NNNNNNNNNNNNNNNNNNNNNNNNNNNNNNNNNNNNNNNNNNNNNNNNNN
AFTOLID52    NNNNNNNNNNNNNNNNNNNNNNNNNNNNNNNNNNNNNNNNNNNNNNNNNN
ATCC16297    NNNNNNNNNNNNNNNNNNNNNNNNNNNNNNNNNNNNNNNNNNNNNNNNNN
ATCC18851    NNNNNNNNNNNNNNNNNNNNNNNNNNNNNNNNNNNNNNNNNNNNNNNNNN
ATCC208838   GAGTTTATGATCAACAGAGGCATGGAAGTCGTTGAAGAATATGAACCTCT
ATCC26019    NNNNNNNNNNNNNNNNNNNNNNNNNNNNNNNNNNNNNNNNNNNNNNNNNN
ATCC36093    GACTTTATGATCAACCGTGGTATGGAAGTTGTGGAGGAGTATGAACCACT
ATCC56429    GAGTTCATGATCAACCGAGGCATGGAAGTCGTCGAAGAGTACGAGCCGCT
ATCC76479    NNNNNNNNNNNNNNNNNNNNNNNNNNNNNNNNNNNNNNNNNNNNNNNNNN
ATCC9095     NNNNNNNNNNNNNNNNNNNNNNNNNNNNNNNNNNNNNNNNNNNNNNNNNN
BCC16585     GACTTCATGATCAACAGGGGTATGGAGGTCATTGAGGAGTACGAACCACT
BCC8237      GAATTCATGATCAACCGAGGCATGGAAGTCGTGGAAGAGTACGAGCCATT
CBS100525    GAGTTCATGATCAACAGAGGTATGGAAGTCGTCGAAGAGTACGAGCCACT
CBS101247    GACTTCATGATTAACAGGGGCATGGAAGTTATCGAAGAGTACGAACCACT
CBS101267    GACTTCATGATCAACAGAGGAATGGAAGTCATCGAAGAATACGAACCTCT
CBS110115    GAATTCATGATCCAGCGAGGCATGGAGGTGATTGAGGAGTATGAGCCACT
CBS116.25    GACTTCATGATCAACAGAGGCATGGAAGTTATTGAAGAGTATGAGCCGCT
CBS118984    GAGTTCATGATCAACAGAGGCATGGAAGTGGTCGAGGAGTATGAGCCCCT
CBS125148    GAGTTCATGATTAACCGAGGCATGGAGGTGATTGAAGAGTATGAGCCACT
CBS125165    GAGTTCATGATCAATCGAGGCATGGAAGTGATTGAAGAATATGAGCCATT
CBS129087    NNNNNNNNNNNNNNNNNNNNNNNNNNNNNNNNNNNNNNNNNNNNNNNNNN
CBS130362    GATTTCATGATCAACCGAGGCATGGAGGTTGTTGAAGAATATGAGCCCCT
CBS144929    NNNNNNNNNNNNNNNNNNNNNNNNNNNNNNNNNNNNNNNNNNNNNNNNNN
CBS151.29    NNNNNNNNNNNNNNNNNNNNNNNNNNNNNNNNNNNNNNNNNNNNNNNNNN
CBS154.61    GAATTCATGATCAACCGAGGTATGGAAGTCGTGGAAGAGTATGAACCATT
CBS182.36    GAGTTCATGATCAACAGAGGCATGGAAGTGGTTGAAGAGTATGAGCCCCT
CBS186.79    GAATTCATGATCAACCGAGGAATGGAAGTCGTCGAGGAGTACGAGCCTTT
CBS189.34    NNNNNNNNNNNNNNNNNNNNNNNNNNNNNNNNNNNNNNNNNNNNNNNNNN
CBS190.50    GAATTCATGATCAATCGAGGTATGGAAGTGGTCGAGGAATACGAACCCCT
CBS217.35    NNNNNNNNNNNNNNNNNNNNNNNNNNNNNNNNNNNNNNNNNNNNNNNNNN
CBS217.67    GAGTTCATGATCAACAGAGGCATGGAAGTGGTTGAAGAGTACGAGCCCCT
CBS221.73    NNNNNNNNNNNNNNNNNNNNNNNNNNNNNNNNNNNNNNNNNNNNNNNNNN
CBS243.59    NNNNNNNNNNNNNNNNNNNNNNNNNNNNNNNNNNNNNNNNNNNNNNNNNN
CBS346.85    GACTTCATGATCAACCGTGGTATGGAAGTCGTGGAGGAGTACGAGCCACT
CBS363.97    GATTTCATGATCAACAGAGGAATGGAGGTAGTGGAGGAGTACGAGCCATT
CBS367.86    NNNNNNNNNNNNNNNNNNNNNNNNNNNNNNNNNNNNNNNNNNNNNNNNNN
CBS399.86    GATTTCATGATCAACCGAGGTATGGAGGTGGTTGAAGAGTACGAGCCCTT
CBS402.78    GACTTCATGATCAACAGGGGTATGGAAGTTATCGAAGAGTACGAACCACT
CBS405.97    GAATTTATGATCAACAGAGGTATGGAAGTTGTCGAGGAGTACGAGCCGAC
CBS424.64    NNNNNNNNNNNNNNNNNNNNNNNNNNNNNNNNNNNNNNNNNNNNNNNNNN
CBS425.67    NNNNNNNNNNNNNNNNNNNNNNNNNNNNNNNNNNNNNNNNNNNNNNNNNN
CBS506.67    GATTTCATGATCAACAGAGGAATGGAGGTAGTAGAGGAGTACGAGCCATT
CBS560.74    NNNNNNNNNNNNNNNNNNNNNNNNNNNNNNNNNNNNNNNNNNNNNNNNNN
CBS567.95    NNNNNNNNNNNNNNNNNNNNNNNNNNNNNNNNNNNNNNNNNNNNNNNNNN
CBS704.86    GACTTCATGATCAACAGAGGAATGGAAGTCATCGAAGAATACGAACCTCT
CBS891.72    GAATTCATGATCAACCGAGGTATGGAAGTCGTGGAAGAATATGAGCCGCT
CBS900.68    GAGTTCATGATCAACAGAGGTATGGAGGTGGTTGAGGAATATGAACCGCT
CBS959.72    NNNNNNNNNNNNNNNNNNNNNNNNNNNNNNNNNNNNNNNNNNNNNNNNNN
CGMCC17904   GAGTTCATGATCAATCGAGGAATGGAAGTGGTTGAGGAGTACGAGCCGCT
CGMCC17905   GAGTTCATGATCAATCGAGGAATGGAAGTGGTTGAGGAGTACGAGCCGCT
CPC24422     NNNNNNNNNNNNNNNNNNNNNNNNNNNNNNNNNNNNNNNNNNNNNNNNNN
CPC33206     NNNNNNNNNNNNNNNNNNNNNNNNNNNNNNNNNNNNNNNNNNNNNNNNNN
DAOM235557   NNNNNNNNNNNNNNNNNNNNNNNNNNNNNNNNNNNNNNNNNNNNNNNNNN
DAOMBT1003   NNNNNNNNNNNNNNNNNNNNNNNNNNNNNNNNNNNNNNNNNNNNNNNNNN
DUCC502      NNNNNNNNNNNNNNNNNNNNNNNNNNNNNNNNNNNNNNNNNNNNNNNNNN
DY05461      GATTTCATGATCAACAGAGGCATGGAAGTCATCGAGGAATATGAACCATT
DY05462      GATTTCATGATCAACAGAGGCATGGAAGTCATCGAGGAATATGAACCATT
DY05591      GATTTCATGATCAACAGAGGCATGGAAGTCATCGAGGAATATGAACCATT
DY05592      GATTTCATGATCAACAGAGGCATGGAAGTCATCGAGGAATATGAACCATT
EFCC10125    GAGTTCATGATCAATCGGGGCATGGAGGTGGTGAAGAAATACGAACCCCT
EFCC6279     GAGTTCATGATCAACAGAGGCATGGAAGTTGTTGAAGAGTACGAGCCGCT
EFCC7287     GAGTTCATGATCAACCGGGGCATGGAGGTGGTGGAAGAGTACGAGCCTCT
GJS7487      GAGTTTATGATCAACAGAGGTATGGAAGTAGTGGAGGAGTATGAGCCGCT
GJS82274     NNNNNNNNNNNNNNNNNNNNNNNNNNNNNNNNNNNNNNNNNNNNNNNNNN
GJS89127     NNNNNNNNNNNNNNNNNNNNNNNNNNNNNNNNNNNNNNNNNNNNNNNNNN
GJS90227     NNNNNNNNNNNNNNNNNNNNNNNNNNNNNNNNNNNNNNNNNNNNNNNNNN
GJS91164     GACTTCATGATCAACCGTGGTATGGAAGTCGTGGAGGAGTACGAGCCACT
GJS92101     NNNNNNNNNNNNNNNNNNNNNNNNNNNNNNNNNNNNNNNNNNNNNNNNNN
GJS92133     NNNNNNNNNNNNNNNNNNNNNNNNNNNNNNNNNNNNNNNNNNNNNNNNNN
HMAS183151   NNNNNNNNNNNNNNNNNNNNNNNNNNNNNNNNNNNNNNNNNNNNNNNNNN
HMAS254523   NNNNNNNNNNNNNNNNNNNNNNNNNNNNNNNNNNNNNNNNNNNNNNNNNN
HMAS254524   NNNNNNNNNNNNNNNNNNNNNNNNNNNNNNNNNNNNNNNNNNNNNNNNNN
HMAS276836   GAGTTCATGATCAATCGAGGAATGGAAGTGGTTGAGGAGTACGAGCCGCT
HUA772       NNNNNNNNNNNNNNNNNNNNNNNNNNNNNNNNNNNNNNNNNNNNNNNNNN
ICMP6360     NNNNNNNNNNNNNNNNNNNNNNNNNNNNNNNNNNNNNNNNNNNNNNNNNN
IMI158855    NNNNNNNNNNNNNNNNNNNNNNNNNNNNNNNNNNNNNNNNNNNNNNNNNN
KY04071      GAATTCATGATCAACAGAGGTATGGAGGTTGTCGAAGAGTACGAGCCGTT
KY04072      GAATTCATGATCAACAGAGGTATGGAGGTTGTCGAAGAGTACGAGCCGTT
LMM          GAATTTATGATCAATCGAGGCATGGAGGTTGTCGAGGAGTTCGAGCCAAC
Marsonsn     NNNNNNNNNNNNNNNNNNNNNNNNNNNNNNNNNNNNNNNNNNNNNNNNNN
NBRC106332   NNNNNNNNNNNNNNNNNNNNNNNNNNNNNNNNNNNNNNNNNNNNNNNNNN
NBRC106958   NNNNNNNNNNNNNNNNNNNNNNNNNNNNNNNNNNNNNNNNNNNNNNNNNN
NHJ11343     NNNNNNNNNNNNNNNNNNNNNNNNNNNNNNNNNNNNNNNNNNNNNNNNNN
NHJ12516     GAATTCATGATCAACAGAGGCATGGAGGTTGTCGAAGAGTACGAGCCGTT
OSC111000    GAATTCATGATCAACCGGGGCATGGAGGTGGTGGAAGAGTACGAGCCTCT
OSC93623     NNNNNNNNNNNNNNNNNNNNNNNNNNNNNNNNNNNNNNNNNNNNNNNNNN
SCALT002     NNNNNNNNNNNNNNNNNNNNNNNNNNNNNNNNNNNNNNNNNNNNNNNNNN
ZY09271      GATTTCATGATTAACAGAGGCATGGAGGTTGTTGAAGAATATGAACCCCT
ZY09272      GATTTCATGATTAACAGAGGCATGGAGGTTGTTGAAGAATATGAACCCCT

AFTOLID1287  GCGGTATCCCAATGCCACCAAGGTCTTCGTCAACGGTACTTGGGTTGGTG
AFTOLID187   GAGATATCCTCATGCTACCAAGATCTTCATCAACGGAAGTTGGGTGGGTG
AFTOLID216   NNNNNNNNNNNNNNNNNNNNNNNNNNNNNNNNNNNNNNNNNNNNNNNNNN
AFTOLID52    NNNNNNNNNNNNNNNNNNNNNNNNNNNNNNNNNNNNNNNNNNNNNNNNNN
ATCC16297    NNNNNNNNNNNNNNNNNNNNNNNNNNNNNNNNNNNNNNNNNNNNNNNNNN
ATCC18851    NNNNNNNNNNNNNNNNNNNNNNNNNNNNNNNNNNNNNNNNNNNNNNNNNN
ATCC208838   GCGATATCCTCATGCCACCAAGATCTTTGTCAACGGTGTCTGGGTTGGCG
ATCC26019    NNNNNNNNNNNNNNNNNNNNNNNNNNNNNNNNNNNNNNNNNNNNNNNNNN
ATCC36093    GAGATACCCTCACGCAACGAAGATCTTTATCAATGGCAGCTGGGTTGGCG
ATCC56429    GCGATATCCCCATGCCACCAAAATCTTCGTCAACGGTACCTGGGTCGGTG
ATCC76479    NNNNNNNNNNNNNNNNNNNNNNNNNNNNNNNNNNNNNNNNNNNNNNNNNN
ATCC9095     NNNNNNNNNNNNNNNNNNNNNNNNNNNNNNNNNNNNNNNNNNNNNNNNNN
BCC16585     CAGATACCCACATGCTACCAAGATTTTTGTCAACGGGACCTGGGTTGGAG
BCC8237      GCGATATCCTCACGCGACCAAAATATTTGTCAATGGTGTCTGGGTCGGTG
CBS100525    GCGGTATCCTCATGCTACCAAGATTTTTGTGAACGGTGTCTGGGTCGGAG
CBS101247    CAGATTCCCACACGCTACCAAAATATTTGTCAACGGGACCTGGGTTGGAG
CBS101267    TCGATATCCCCACGCTACCAAGATTTTCGTCAACGGAGTCTGGGTTGGTG
CBS110115    GCGTTATCCGCACGCCACTAAAATTTTCGTCAACGGCGCCTGGATCGGTG
CBS116.25    GCGATACCCGCATGCGACCAAGATTTTCGTCAACGGAGTCTGGGTCGGTG
CBS118984    GAGATACCCGCACGCTACCAAGATTTTCGTCAACGGAACCTGGGTAGGTG
CBS125148    GAGGTATCCAAATGCCACCAAGATCTTCGTCAATGGTGTCTGGGTTGGCG
CBS125165    GAGGTATCCAAATGCCACCAAAATCTTCGTCAATGGTGTCTGGGTAGGCG
CBS129087    NNNNNNNNNNNNNNNNNNNNNNNNNNNNNNNNNNNNNNNNNNNNNNNNNN
CBS130362    AAGATATCCTCATGCAACCAGGATTTTTATCAACGGTAGCTGGGTGGGCG
CBS144929    NNNNNNNNNNNNNNNNNNNNNNNNNNNNNNNNNNNNNNNNNNNNNNNNNN
CBS151.29    NNNNNNNNNNNNNNNNNNNNNNNNNNNNNNNNNNNNNNNNNNNNNNNNNN
CBS154.61    GAGATATCCCCACGCAACCAAGATCTTCGTCAATGGTACCTGGGTCGGTG
CBS182.36    AAGGTACCCGCACGCTACCAAGATTTTCGTCAACGGAACTTGGGTAGGCG
CBS186.79    GCGGTATCCGCACGCCACCAAGATTTTCGTCAACGGTGTCTGGGTCGGTG
CBS189.34    NNNNNNNNNNNNNNNNNNNNNNNNNNNNNNNNNNNNNNNNNNNNNNNNNN
CBS190.50    CAGATACCCCCATGCCACCAAGATTTTCGTCAATGGTGTATGGGTGGGAG
CBS217.35    NNNNNNNNNNNNNNNNNNNNNNNNNNNNNNNNNNNNNNNNNNNNNNNNNN
CBS217.67    GAGATACCCGCACGCCACCAAAATCTTCGTCAATGGGACTTGGGTAGGCG
CBS221.73    NNNNNNNNNNNNNNNNNNNNNNNNNNNNNNNNNNNNNNNNNNNNNNNNNN
CBS243.59    NNNNNNNNNNNNNNNNNNNNNNNNNNNNNNNNNNNNNNNNNNNNNNNNNN
CBS346.85    GAGATACCCGCACGCAACAAAGATCTTCATCAACGGTAGTTGGGTTGGTG
CBS363.97    AAGATATCCCCATGCTACCAAGATCTTTATCAATGGTAGCTGGGTGGGCG
CBS367.86    NNNNNNNNNNNNNNNNNNNNNNNNNNNNNNNNNNNNNNNNNNNNNNNNNN
CBS399.86    GAGGTATCCTCATGCAACCAAGATATTCATCAATGGCAGCTGGGTGGGTG
CBS402.78    CAGATATCCGCACGCTACCAAGATCTTTGTCAACGGGACCTGGGTTGGAG
CBS405.97    AAGATATCCCCATGCTACCAAGATTTTCGTCAACGGTAGCTGGGTTGGTG
CBS424.64    NNNNNNNNNNNNNNNNNNNNNNNNNNNNNNNNNNNNNNNNNNNNNNNNNN
CBS425.67    NNNNNNNNNNNNNNNNNNNNNNNNNNNNNNNNNNNNNNNNNNNNNNNNNN
CBS506.67    AAGATATCCCCATGCTACCAAGATCTTTATCAATGGTAGCTGGGTCGGTG
CBS560.74    NNNNNNNNNNNNNNNNNNNNNNNNNNNNNNNNNNNNNNNNNNNNNNNNNN
CBS567.95    NNNNNNNNNNNNNNNNNNNNNNNNNNNNNNNNNNNNNNNNNNNNNNNNNN
CBS704.86    TCGATATCCCCACGCTACCAAGATTTTCGTCAACGGAGTCTGGGTTGGTG
CBS891.72    GAGATATCCCCACGCCACAAAGATTTTTGTCAACGGTACTTGGGTTGGCG
CBS900.68    GAGATATCCGCACGCCACCAAAATCTTTGTCAATGGTGTCTGGGTTGGTG
CBS959.72    NNNNNNNNNNNNNNNNNNNNNNNNNNNNNNNNNNNNNNNNNNNNNNNNNN
CGMCC17904   GAGATACCCTCACGCTACTAAAATCTTCGTCAACGGAACATGGGTTGGCG
CGMCC17905   GAGATACCCTCACGCTACTAAAATCTTCGTCAACGGAACATGGGTTGGCG
CPC24422     NNNNNNNNNNNNNNNNNNNNNNNNNNNNNNNNNNNNNNNNNNNNNNNNNN
CPC33206     NNNNNNNNNNNNNNNNNNNNNNNNNNNNNNNNNNNNNNNNNNNNNNNNNN
DAOM235557   NNNNNNNNNNNNNNNNNNNNNNNNNNNNNNNNNNNNNNNNNNNNNNNNNN
DAOMBT1003   NNNNNNNNNNNNNNNNNNNNNNNNNNNNNNNNNNNNNNNNNNNNNNNNNN
DUCC502      NNNNNNNNNNNNNNNNNNNNNNNNNNNNNNNNNNNNNNNNNNNNNNNNNN
DY05461      GAGGTTTCCACATGCCACAAAGATCTTCATCAACGGCAGTTGGGTTGGCG
DY05462      GAGGTTTCCACATGCCACAAAGATCTTCATCAACGGCAGTTGGGTTGGCG
DY05591      GAGGTTTCCACATGCCACAAAGATCTTCATCAACGGCAGTTGGGTTGGCG
DY05592      GAGGTTTCCACATGCCACAAAGATCTTCATCAACGGCAGTTGGGTTGGCG
EFCC10125    GAGATATCCGCATGCCACCAAGATATTCGTCAACGGAGTCAGGGTTGGCG
EFCC6279     GAGATATCCTCATGCAACCAAGATTTTCGTCAACGGCGTTTGGGTAGGTA
EFCC7287     GCGATACCCACACGCCACAAAGATATTCGTCAACGGAACCTGGGTGGGCG
GJS7487      GCGATATCCCCATGCCACCAAGATCTTTGTAAACGGTGTCTGGGTTGGTG
GJS82274     NNNNNNNNNNNNNNNNNNNNNNNNNNNNNNNNNNNNNNNNNNNNNNNNNN
GJS89127     NNNNNNNNNNNNNNNNNNNNNNNNNNNNNNNNNNNNNNNNNNNNNNNNNN
GJS90227     NNNNNNNNNNNNNNNNNNNNNNNNNNNNNNNNNNNNNNNNNNNNNNNNNN
GJS91164     GAGATACCCGCACGCAACAAAGATCTTCATCAACGGTAGTTGGGTTGGTG
GJS92101     NNNNNNNNNNNNNNNNNNNNNNNNNNNNNNNNNNNNNNNNNNNNNNNNNN
GJS92133     NNNNNNNNNNNNNNNNNNNNNNNNNNNNNNNNNNNNNNNNNNNNNNNNNN
HMAS183151   NNNNNNNNNNNNNNNNNNNNNNNNNNNNNNNNNNNNNNNNNNNNNNNNNN
HMAS254523   NNNNNNNNNNNNNNNNNNNNNNNNNNNNNNNNNNNNNNNNNNNNNNNNNN
HMAS254524   NNNNNNNNNNNNNNNNNNNNNNNNNNNNNNNNNNNNNNNNNNNNNNNNNN
HMAS276836   GAGATACCCTCACGCTACTAAAATCTTCGTCAACGGAACATGGGTTGGCG
HUA772       NNNNNNNNNNNNNNNNNNNNNNNNNNNNNNNNNNNNNNNNNNNNNNNNNN
ICMP6360     NNNNNNNNNNNNNNNNNNNNNNNNNNNNNNNNNNNNNNNNNNNNNNNNNN
IMI158855    NNNNNNNNNNNNNNNNNNNNNNNNNNNNNNNNNNNNNNNNNNNNNNNNNN
KY04071      GAGATATCCCCATGCAACCAAGATCTTTGTGAACGGTACTTGGGTGGGCG
KY04072      GAGATATCCCCATGCAACCAAGATCTTTGTGAACGGTACTTGGGTGGGCG
LMM          AAGATACCCGCACTCTACCAAGATCTTTGTCAACGGAACATGGGTTGGCG
Marsonsn     NNNNNNNNNNNNNNNNNNNNNNNNNNNNNNNNNNNNNNNNNNNNNNNNNN
NBRC106332   NNNNNNNNNNNNNNNNNNNNNNNNNNNNNNNNNNNNNNNNNNNNNNNNNN
NBRC106958   NNNNNNNNNNNNNNNNNNNNNNNNNNNNNNNNNNNNNNNNNNNNNNNNNN
NHJ11343     NNNNNNNNNNNNNNNNNNNNNNNNNNNNNNNNNNNNNNNNNNNNNNNNNN
NHJ12516     GAGATATCCCCATGCTACCAAGATCTTTGTGAACGGTACTTGGGTGGGCG
OSC111000    GCGATACCCGCACGCCACAAAGATTTTCGTCAACGGAACCTGGGTCGGCG
OSC93623     NNNNNNNNNNNNNNNNNNNNNNNNNNNNNNNNNNNNNNNNNNNNNNNNNN
SCALT002     NNNNNNNNNNNNNNNNNNNNNNNNNNNNNNNNNNNNNNNNNNNNNNNNNN
ZY09271      GAGATATCCTCATGCAACCAAGATTTTTATCAATGGTAGCTGGGTGGGTG
ZY09272      GAGATATCCTCATGCAACCAAGATTTTTATCAATGGTAGCTGGGTGGGTG

AFTOLID1287  TCCACCAAGATCCCAAGCATCTCGTCACTCTTGTCCAGAACCTCAGACGC
AFTOLID187   TTCACCAGGATCCTAAGCACTTGGTGAGTCACGTTGTTGACCTCCGTCGT
AFTOLID216   NNNNNNNNNNNNNNNNNNNNNNNNNNNNNNNNNNNNNNNNNNNNNNNNNN
AFTOLID52    NNNNNNNNNNNNNNNNNNNNNNNNNNNNNNNNNNNNNNNNNNNNNNNNNN
ATCC16297    NNNNNNNNNNNNNNNNNNNNNNNNNNNNNNNNNNNNNNNNNNNNNNNNNN
ATCC18851    NNNNNNNNNNNNNNNNNNNNNNNNNNNNNNNNNNNNNNNNNNNNNNNNNN
ATCC208838   TTCACCAAGATCCTAAGCACCTGGTGAACCAAGTCTTGGACACGCGTCGC
ATCC26019    NNNNNNNNNNNNNNNNNNNNNNNNNNNNNNNNNNNNNNNNNNNNNNNNNN
ATCC36093    TGCACCAGGACCCCAAGCATCTTGTCAGCCATGTTCTTGATCTTCGACGC
ATCC56429    TGCATCAGGATCCCAAGCATCTCGTCAGTCAAGTCCTGGATACGCGGCGA
ATCC76479    NNNNNNNNNNNNNNNNNNNNNNNNNNNNNNNNNNNNNNNNNNNNNNNNNN
ATCC9095     NNNNNNNNNNNNNNNNNNNNNNNNNNNNNNNNNNNNNNNNNNNNNNNNNN
BCC16585     TTCACCAGGACCCCAAGCACCTTGCTGACCAGGTATTTGATACCCGCCGC
BCC8237      TGCACCAAGACCCGAAGCATCTCGTCAGCCAAGTTTTGGACACGCGACGA
CBS100525    TTCACCAAGACCCTAAACATTTGGTGAACCAGGTTCTGGACACTCGTCGC
CBS101247    TTCACCAGGATCCTAAGCACCTTGTGGATCAGGTATTCGAAACCCGTCGC
CBS101267    TTCACCAAGATCCCAAGCACTTGGTCAACCAAGTCTTTGATACGCGCCGC
CBS110115    TCCATCAGGACCCCAAGCATCTGGTCAACGCCGTTATGGATACTCGCCGC
CBS116.25    TTCACCAAGATCCTAAGCACTTGGTTAACCAAGTTTTCGATACTCGCCGT
CBS118984    TCCATCAAGATCCGAAGCACCTTGTTGGTCAGGTCCTGGATACCCGCCGA
CBS125148    TACATCAAGATCCCAAGGACCTCGTGGACCACGTCCTCGCCACACGTCGG
CBS125165    TACATCAAGATCCCAAGGACCTCGTGGAGCACGTCCTCGCCACACGTCGG
CBS129087    NNNNNNNNNNNNNNNNNNNNNNNNNNNNNNNNNNNNNNNNNNNNNNNNNN
CBS130362    TTCACCAAGATCCCAAGCACCTTGCGAGTCATGTCCTGGACTTGCGACGT
CBS144929    NNNNNNNNNNNNNNNNNNNNNNNNNNNNNNNNNNNNNNNNNNNNNNNNNN
CBS151.29    NNNNNNNNNNNNNNNNNNNNNNNNNNNNNNNNNNNNNNNNNNNNNNNNNN
CBS154.61    TGCATCAGGATCCCAAGCATCTTGTGAGTCAAGTTCTGGATACGCGACGA
CBS182.36    TCCACCAAGACCCGAAGCACCTTGTAGGCCAGGTCCTGGATACCCGCCGA
CBS186.79    TTCATCAGGACCCCAAGCATCTAGTCAGCCAGGTCTTGGACACTCGCCGC
CBS189.34    NNNNNNNNNNNNNNNNNNNNNNNNNNNNNNNNNNNNNNNNNNNNNNNNNN
CBS190.50    TTCATCAAGACCCCAAACACCTTGTCGGCCAGGTTTTGGATACTCGAAGA
CBS217.35    NNNNNNNNNNNNNNNNNNNNNNNNNNNNNNNNNNNNNNNNNNNNNNNNNN
CBS217.67    TTCACCAAGACCCGAAGCATCTTGTTGGTCAGGTCTTGGATACCCGCCGA
CBS221.73    NNNNNNNNNNNNNNNNNNNNNNNNNNNNNNNNNNNNNNNNNNNNNNNNNN
CBS243.59    NNNNNNNNNNNNNNNNNNNNNNNNNNNNNNNNNNNNNNNNNNNNNNNNNN
CBS346.85    TGCACCAGGATCCTAAGCATCTTGTCAGCCATGTTCTTGACCTTCGTCGA
CBS363.97    TTCACCAAGACCCGAAGCATCTAGTCAGTCACGTTATTGACCTCCGCCGC
CBS367.86    NNNNNNNNNNNNNNNNNNNNNNNNNNNNNNNNNNNNNNNNNNNNNNNNNN
CBS399.86    TTCATCAAGATCCCAAACACCTGGCAAGTCACGTTTTGGATCTGCGGCGT
CBS402.78    TTCACCAGGACCCGAAGCACCTTGTGGATCAGGTATTTGAAACCCGTCGC
CBS405.97    TTCACGCCGACCCCAAGCATCTCGTGAATCAAGTTTTGGACACAAGACGA
CBS424.64    NNNNNNNNNNNNNNNNNNNNNNNNNNNNNNNNNNNNNNNNNNNNNNNNNN
CBS425.67    NNNNNNNNNNNNNNNNNNNNNNNNNNNNNNNNNNNNNNNNNNNNNNNNNN
CBS506.67    TTCATCAAGACCCGAAGCATCTAGTCAGTCACGTTATTGACCTCCGTCGC
CBS560.74    NNNNNNNNNNNNNNNNNNNNNNNNNNNNNNNNNNNNNNNNNNNNNNNNNN
CBS567.95    NNNNNNNNNNNNNNNNNNNNNNNNNNNNNNNNNNNNNNNNNNNNNNNNNN
CBS704.86    TTCACCAAGATCCCAAGCACTTGGTCAACCAAGTCTTTGATACGCGCCGC
CBS891.72    TGCATCAGGATCCTAAGCACCTGGTCAGCCAGGTTTTGGATACGCGAAGA
CBS900.68    TGCACCAGGACCCAAAGCACCTCGTAAACCAGGTTCTCGATACTCGACGC
CBS959.72    NNNNNNNNNNNNNNNNNNNNNNNNNNNNNNNNNNNNNNNNNNNNNNNNNN
CGMCC17904   TGCATCAGGACCCAAAGCACCTGGTGAATCAAGTGCTGGATACTCGACGC
CGMCC17905   TGCATCAGGACCCAAAGCACCTGGTGAATCAAGTGCTGGATACTCGACGC
CPC24422     NNNNNNNNNNNNNNNNNNNNNNNNNNNNNNNNNNNNNNNNNNNNNNNNNN
CPC33206     NNNNNNNNNNNNNNNNNNNNNNNNNNNNNNNNNNNNNNNNNNNNNNNNNN
DAOM235557   NNNNNNNNNNNNNNNNNNNNNNNNNNNNNNNNNNNNNNNNNNNNNNNNNN
DAOMBT1003   NNNNNNNNNNNNNNNNNNNNNNNNNNNNNNNNNNNNNNNNNNNNNNNNNN
DUCC502      NNNNNNNNNNNNNNNNNNNNNNNNNNNNNNNNNNNNNNNNNNNNNNNNNN
DY05461      TTCACCAAGATCCCAAACACCTTGTCAGCCAAGTTCTCGACTTGCGTCGC
DY05462      TTCACCAAGATCCCAAACACCTTGTCAGCCAAGTTCTCGACTTGCGTCGC
DY05591      TTCACCAAGATCCCAAACACCTTGTCAGCCAAGTTCTCGACTTGCGTCGC
DY05592      TTCACCAAGATCCCAAACACCTTGTCAGCCAAGTTCTCGACTTGCGTCGC
EFCC10125    TGCAAAAAGACCCGAAGCACCTCGTTAACCAGGTGCTGGACACTCGGCGG
EFCC6279     TTCATCAGGATCCTAAACACCTCGTTAGTCAGGTTTTGGACACGCGGCGA
EFCC7287     TGCACCAGGATCCCAAGCACCTGGTCAGCCAAGTGCTCGACACGCGGCGC
GJS7487      TGCACCAAGACCCTAAGCATTTGGTGAACCAAGTTCTCGACACTCGTCGC
GJS82274     NNNNNNNNNNNNNNNNNNNNNNNNNNNNNNNNNNNNNNNNNNNNNNNNNN
GJS89127     NNNNNNNNNNNNNNNNNNNNNNNNNNNNNNNNNNNNNNNNNNNNNNNNNN
GJS90227     NNNNNNNNNNNNNNNNNNNNNNNNNNNNNNNNNNNNNNNNNNNNNNNNNN
GJS91164     TGCACCAGGATCCTAAGCATCTTGTCAGCCATGTTCTTGACCTTCGTCGA
GJS92101     NNNNNNNNNNNNNNNNNNNNNNNNNNNNNNNNNNNNNNNNNNNNNNNNNN
GJS92133     NNNNNNNNNNNNNNNNNNNNNNNNNNNNNNNNNNNNNNNNNNNNNNNNNN
HMAS183151   NNNNNNNNNNNNNNNNNNNNNNNNNNNNNNNNNNNNNNNNNNNNNNNNNN
HMAS254523   NNNNNNNNNNNNNNNNNNNNNNNNNNNNNNNNNNNNNNNNNNNNNNNNNN
HMAS254524   NNNNNNNNNNNNNNNNNNNNNNNNNNNNNNNNNNNNNNNNNNNNNNNNNN
HMAS276836   TGCATCAGGACCCAAAGCACCTGGTGAATCAAGTGCTGGATACTCGACGC
HUA772       NNNNNNNNNNNNNNNNNNNNNNNNNNNNNNNNNNNNNNNNNNNNNNNNNN
ICMP6360     NNNNNNNNNNNNNNNNNNNNNNNNNNNNNNNNNNNNNNNNNNNNNNNNNN
IMI158855    NNNNNNNNNNNNNNNNNNNNNNNNNNNNNNNNNNNNNNNNNNNNNNNNNN
KY04071      TGCATCAGGATCCTAAGCATCTCGTGAGCCAAGTGTTGGACACGCGACGT
KY04072      TGCATCAGGATCCTAAGCATCTCGTGAGCCAAGTGTTGGACACGCGACGT
LMM          TGCATCAGGACCCGAAGCATTTGGTCAGCCAGGTCCTCGACACTCGGCGC
Marsonsn     NNNNNNNNNNNNNNNNNNNNNNNNNNNNNNNNNNNNNNNNNNNNNNNNNN
NBRC106332   NNNNNNNNNNNNNNNNNNNNNNNNNNNNNNNNNNNNNNNNNNNNNNNNNN
NBRC106958   NNNNNNNNNNNNNNNNNNNNNNNNNNNNNNNNNNNNNNNNNNNNNNNNNN
NHJ11343     NNNNNNNNNNNNNNNNNNNNNNNNNNNNNNNNNNNNNNNNNNNNNNNNNN
NHJ12516     TGCATCAGGATCCTAAGCATCTCGTGAGCCAAGTGTTGGACACGCGACGT
OSC111000    TGCACCAGGACCCGAAGCACCTGGTCAGCCAGGTGCTCGACACGCGGCGC
OSC93623     NNNNNNNNNNNNNNNNNNNNNNNNNNNNNNNNNNNNNNNNNNNNNNNNNN
SCALT002     NNNNNNNNNNNNNNNNNNNNNNNNNNNNNNNNNNNNNNNNNNNNNNNNNN
ZY09271      TTCACCAGGATCCCAAACACCTTGCAAGTCACGTTCTAGACTTGCGACGT
ZY09272      TTCACCAGGATCCCAAACACCTTGCAAGTCACGTTCTAGACTTGCGACGT

AFTOLID1287  AAGAACATCATTTCTTTCGAGGTGTCGCTGGTTCGCGACATTCGTGACAG
AFTOLID187   CAATCTCTGCTGCCATACGAAGTATCACTGGTCCGTGATATCCGCGATCG
AFTOLID216   NNNNNNNNNNNNNNNNNNNNNNNNNNNNNNNNNNNNNNNNNNNNNNNNNN
AFTOLID52    NNNNNNNNNNNNNNNNNNNNNNNNNNNNNNNNNNNNNNNNNNNNNNNNNN
ATCC16297    NNNNNNNNNNNNNNNNNNNNNNNNNNNNNNNNNNNNNNNNNNNNNNNNNN
ATCC18851    NNNNNNNNNNNNNNNNNNNNNNNNNNNNNNNNNNNNNNNNNNNNNNNNNN
ATCC208838   AAATCCTATCTCCAGTACGAGGTCTCTCTGATCAGAGACATTCGTGATCA
ATCC26019    NNNNNNNNNNNNNNNNNNNNNNNNNNNNNNNNNNNNNNNNNNNNNNNNNN
ATCC36093    AAATCGTATCTGCCTTATGAGGTATCTCTCGTGCGAGATATTCGTGACAG
ATCC56429    AAGTCTTACCTGCAGTACGAGGTGTCGCTTGTCCGGGAAATCCGAGATCA
ATCC76479    NNNNNNNNNNNNNNNNNNNNNNNNNNNNNNNNNNNNNNNNNNNNNNNNNN
ATCC9095     NNNNNNNNNNNNNNNNNNNNNNNNNNNNNNNNNNNNNNNNNNNNNNNNNN
BCC16585     AAGTCCTACCTGCAGTATGAGGTGTCTCTTATCAGAGAAATCCGTGACCA
BCC8237      AAATCATACCTGCAGTACGAAGTGTCGCTCGTCCGAGAAATCAGGGATCA
CBS100525    AAGTCCTATCTCCAGTACGAAGTCTCTCTCGTGAGAGAGATCAGAGACCA
CBS101247    AAGTCGTACCTGCAGTATGAGGTGTCTCTCATCAGGGAAATTCGTGATCA
CBS101267    AAGGGTTACTTGCAGTACGAGGTGTCGCTGATTCGTGACATCCGTGACCA
CBS110115    AGGTCGGTCATGCAGTTTGAGGTTTCCCTCGTCAGAGATATCAGAGATCA
CBS116.25    AAGGGTTACTTGCAGTACGAGGTCTCCCTTATTCGTGATATTCGAGACCA
CBS118984    AAGTCATACCTGCAGTACGAGGTGTCGCTGGTCCGAGATATTCGAGACCG
CBS125148    AAGTCGTACCTGCAATTTGAAGTTTCTCTGGTCCGAGATATTCGAGACCG
CBS125165    AAGTCGTACCTGCAATTTGAAGTTTCCCTGGTCCGAGACATTCGAGATCG
CBS129087    NNNNNNNNNNNNNNNNNNNNNNNNNNNNNNNNNNNNNNNNNNNNNNNNNN
CBS130362    AAAGGTCACTTGCACTCGGAAGTGTCTCTTGTTCGCGACATACGCGACCG
CBS144929    NNNNNNNNNNNNNNNNNNNNNNNNNNNNNNNNNNNNNNNNNNNNNNNNNN
CBS151.29    NNNNNNNNNNNNNNNNNNNNNNNNNNNNNNNNNNNNNNNNNNNNNNNNNN
CBS154.61    AAGTCGTATCTGCAGTATGAAGT-TCACTTCCNNNNNNNNNNNNNNNNNN
CBS182.36    AAGTCATACCTCCAATACGAGGTATCGCTGGTCCGAGATATTCGAGACCG
CBS186.79    AAGTCTTACGTGCAGTATGAGGTATCGCTGGTCAGAGATATTCGGGATCA
CBS189.34    NNNNNNNNNNNNNNNNNNNNNNNNNNNNNNNNNNNNNNNNNNNNNNNNNN
CBS190.50    AAATCCTATTTGCAATTTGAGGTGTCACTGGTACGAGATATCCGTGATAG
CBS217.35    NNNNNNNNNNNNNNNNNNNNNNNNNNNNNNNNNNNNNNNNNNNNNNNNNN
CBS217.67    AAGTCTTACCTACAGTACGAGGTGTCGCTGGTCCGAGATATTCGAGACCG
CBS221.73    NNNNNNNNNNNNNNNNNNNNNNNNNNNNNNNNNNNNNNNNNNNNNNNNNN
CBS243.59    NNNNNNNNNNNNNNNNNNNNNNNNNNNNNNNNNNNNNNNNNNNNNNNNNN
CBS346.85    AAGTCGTACCTGCCGTACGAGGTGTCACTCGTGCGTGACATTCGCGACAG
CBS363.97    AAGTCGTACTTGCAGTACGAAGTGTCCCTGGTCCGCGACATTCGAGATCG
CBS367.86    NNNNNNNNNNNNNNNNNNNNNNNNNNNNNNNNNNNNNNNNNNNNNNNNNN
CBS399.86    AAGGGTCATTTGCACTCGGAAGTATCCCTTGTCCGCGATATTCGTGACCG
CBS402.78    AAGTCATACCTACAGTATGAGGTGTCTCTCATCCGGGAAATCCGTGATCA
CBS405.97    AAGTCGTATGTTCAGTTCGAAGTATCACTTGTCCGTGATATTCGAGACCG
CBS424.64    NNNNNNNNNNNNNNNNNNNNNNNNNNNNNNNNNNNNNNNNNNNNNNNNNN
CBS425.67    NNNNNNNNNNNNNNNNNNNNNNNNNNNNNNNNNNNNNNNNNNNNNNNNNN
CBS506.67    AAGTCGTACTTGCAGTACGAAGTGTCTCTGGTCCGCGACATTCGAGATCG
CBS560.74    NNNNNNNNNNNNNNNNNNNNNNNNNNNNNNNNNNNNNNNNNNNNNNNNNN
CBS567.95    NNNNNNNNNNNNNNNNNNNNNNNNNNNNNNNNNNNNNNNNNNNNNNNNNN
CBS704.86    AAGGGTTACTTGCAGTACGAGGTGTCGCTGATTCGTGACATCCGTGACCA
CBS891.72    AAGTCATACCTGCAGTACGAAGTGTCCCTCGTCCGAGAAATCCGAGATCA
CBS900.68    AAGTCGTACCTGCAGTACGAGGTGTCTTTGATCAGAGATATCCGAGATCA
CBS959.72    NNNNNNNNNNNNNNNNNNNNNNNNNNNNNNNNNNNNNNNNNNNNNNNNNN
CGMCC17904   AAGTCCTACCTTCAGTACGAGGTGTCTCTGGTCAGAGATATCCGAGATCA
CGMCC17905   AAGTCCTACCTTCAGTACGAGGTGTCTCTGGTCAGAGATATCCGAGATCA
CPC24422     NNNNNNNNNNNNNNNNNNNNNNNNNNNNNNNNNNNNNNNNNNNNNNNNNN
CPC33206     NNNNNNNNNNNNNNNNNNNNNNNNNNNNNNNNNNNNNNNNNNNNNNNNNN
DAOM235557   NNNNNNNNNNNNNNNNNNNNNNNNNNNNNNNNNNNNNNNNNNNNNNNNNN
DAOMBT1003   NNNNNNNNNNNNNNNNNNNNNNNNNNNNNNNNNNNNNNNNNNNNNNNNNN
DUCC502      NNNNNNNNNNNNNNNNNNNNNNNNNNNNNNNNNNNNNNNNNNNNNNNNNN
DY05461      AAGTCTTACCTTAACTATGAGGTTTCTCTCGTGCGAGATATCCGAGACCG
DY05462      AAGTCTTACCTTAACTATGAGGTTTCTCTCGTGCGAGATATCCGAGACCG
DY05591      AAGTCTTACCTTAACTATGAGGTTTCTCTCGTGCGAGATATCCGAGACCG
DY05592      AAGTCTTACCTTAACTATGAGGTTTCTCTCGTGCGAGATATCCGAGACCG
EFCC10125    AAGTATTATTTGCAGTTTGAAGTCTCTCTCATCAGAGAAATCAGGGATCA
EFCC6279     AAGTCTTATCTTCAATTTGAAGTGTCTCTTGTCCGGGAAATCCGGGATCA
EFCC7287     AAGTCTTACCTGCAGTTTGAAGTGTCCCTCATCAGAGAAATCAGGGATCA
GJS7487      AAGTCCTATCTGCAGTACGAAGTTTCTCTTATTAGGGAAATTCGAGATCA
GJS82274     NNNNNNNNNNNNNNNNNNNNNNNNNNNNNNNNNNNNNNNNNNNNNNNNNN
GJS89127     NNNNNNNNNNNNNNNNNNNNNNNNNNNNNNNNNNNNNNNNNNNNNNNNNN
GJS90227     NNNNNNNNNNNNNNNNNNNNNNNNNNNNNNNNNNNNNNNNNNNNNNNNNN
GJS91164     AAGTCGTACCTGCCGTACGAGGTGTCACTCGTGCGTGACATTCGCGACAG
GJS92101     NNNNNNNNNNNNNNNNNNNNNNNNNNNNNNNNNNNNNNNNNNNNNNNNNN
GJS92133     NNNNNNNNNNNNNNNNNNNNNNNNNNNNNNNNNNNNNNNNNNNNNNNNNN
HMAS183151   NNNNNNNNNNNNNNNNNNNNNNNNNNNNNNNNNNNNNNNNNNNNNNNNNN
HMAS254523   NNNNNNNNNNNNNNNNNNNNNNNNNNNNNNNNNNNNNNNNNNNNNNNNNN
HMAS254524   NNNNNNNNNNNNNNNNNNNNNNNNNNNNNNNNNNNNNNNNNNNNNNNNNN
HMAS276836   AAGTCCTACCTTCAGTACGAGGTGTCTCTGGTCAGAGATATCCGAGATCA
HUA772       NNNNNNNNNNNNNNNNNNNNNNNNNNNNNNNNNNNNNNNNNNNNNNNNNN
ICMP6360     NNNNNNNNNNNNNNNNNNNNNNNNNNNNNNNNNNNNNNNNNNNNNNNNNN
IMI158855    NNNNNNNNNNNNNNNNNNNNNNNNNNNNNNNNNNNNNNNNNNNNNNNNNN
KY04071      AAGTCTTATCTCCAGTACGAAGTGTCCCTTGTTCGAGAAATCCGAGATCA
KY04072      AAGTCTTATCTCCAGTACGAAGTGTCCCTTGTTCGAGAAATCCGAGATCA
LMM          AAGGGCTACCTCAAATACGAGGTGTCTCTTGTCAGAGAAATCCGAGATCA
Marsonsn     NNNNNNNNNNNNNNNNNNNNNNNNNNNNNNNNNNNNNNNNNNNNNNNNNN
NBRC106332   NNNNNNNNNNNNNNNNNNNNNNNNNNNNNNNNNNNNNNNNNNNNNNNNNN
NBRC106958   NNNNNNNNNNNNNNNNNNNNNNNNNNNNNNNNNNNNNNNNNNNNNNNNNN
NHJ11343     NNNNNNNNNNNNNNNNNNNNNNNNNNNNNNNNNNNNNNNNNNNNNNNNNN
NHJ12516     AAGTCTTATCTCCAGTACGAAGTGTCCCTTGTTCGAGAAATCCGAGATCA
OSC111000    AAGTCTTACCTGCAGTTTGAAGTGTCCCTCATCAGAGAAATCAGAGATCA
OSC93623     NNNNNNNNNNNNNNNNNNNNNNNNNNNNNNNNNNNNNNNNNNNNNNNNNN
SCALT002     NNNNNNNNNNNNNNNNNNNNNNNNNNNNNNNNNNNNNNNNNNNNNNNNNN
ZY09271      AAAGGTCACTTGCACTCTGAAGTGTCTCTTGTTCGCGACATTCGTGACCG
ZY09272      AAAGGTCACTTGCACTCTGAAGTGTCTCTTGTTCGCGACATTCGTGACCG

AFTOLID1287  AGAGTTCAAGATTTTCTCCGATGCCGGTAGAGTTATGAGGCCGTTGTTCG
AFTOLID187   TGAGTTCAAGATTTTCTCGGATGCTGGTCGTGTAATGCGCCCTGTCTTCA
AFTOLID216   NNNNNNNNNNNNNNNNNNNNNNNNNNNNNNNNNNNNNNNNNNNNNNNNNN
AFTOLID52    NNNNNNNNNNNNNNNNNNNNNNNNNNNNNNNNNNNNNNNNNNNNNNNNNN
ATCC16297    NNNNNNNNNNNNNNNNNNNNNNNNNNNNNNNNNNNNNNNNNNNNNNNNNN
ATCC18851    NNNNNNNNNNNNNNNNNNNNNNNNNNNNNNNNNNNNNNNNNNNNNNNNNN
ATCC208838   GGAATTCAAAATCTTTTCCGACGCAGGTCGTGTCATGCGTCCTGTGTTTA
ATCC26019    NNNNNNNNNNNNNNNNNNNNNNNNNNNNNNNNNNNNNNNNNNNNNNNNNN
ATCC36093    AGAATTCAAAATTTTCTCGGACGCTGGCCGTGTAATGCGTCCTGTCTTTA
ATCC56429    GGAGTTCAAGATTTTCTCCGACGCCGGACGAGTCATGCGACCGGTATTCA
ATCC76479    NNNNNNNNNNNNNNNNNNNNNNNNNNNNNNNNNNNNNNNNNNNNNNNNNN
ATCC9095     NNNNNNNNNNNNNNNNNNNNNNNNNNNNNNNNNNNNNNNNNNNNNNNNNN
BCC16585     GGAGTTCAAGATCTTCTCTGATGCTGGCCGAGTCATGCGGCCTGTTTTTA
BCC8237      GGAGTTCAAGATTTTCTCGGATGCTGGCCGAGTCATGAGGCCGGTCTTCA
CBS100525    GGAATTCAAAATCTTTTCCGACGCAGGCCGTGTCATGCGACCAGTCTTTA
CBS101247    AGAATTCAAGATCTTCTCTGATGCGGGCCGAGTCATGCGGCCCGTCTTCA
CBS101267    GGAATTCAAGATTTTCTCTGATGCTGGTCGTGTCATGCGACCAGTCTTCA
CBS110115    GGAGTTCAAGATTTTCTCCGACGCGGGTCGTGTGATGCGACCAGNATTCA
CBS116.25    AGAGTTCAAGATCTTCTCAGACGCCGGCAGAGTTATGCGTCCCGTATTCA
CBS118984    AGAATTCAAGGTCTTCTCTGATGCTGGGCGAGTAATGAGACCAGTTTTCA
CBS125148    AGAGTTCAAGGTCTTTTCTGATGCCGGCCGAGTCATGCGGCCAGTTTTCA
CBS125165    AGAGTTCAAGGTCTTTTCTGATGCCGGCCGAGTCATGCGACCAGTTTTCA
CBS129087    NNNNNNNNNNNNNNNNNNNNNNNNNNNNNNNNNNNNNNNNNNNNNNNNNN
CBS130362    CGAGTTTAAGATCGTTTCAGATGCAGGTCGGGTTATGAGACCTGTTTATA
CBS144929    NNNNNNNNNNNNNNNNNNNNNNNNNNNNNNNNNNNNNNNNNNNNNNNNNN
CBS151.29    NNNNNNNNNNNNNNNNNNNNNNNNNNNNNNNNNNNNNNNNNNNNNNNNNN
CBS154.61    NNNNNNNNNNNNNNNNNNNNNNNNNNNNNNNNNNNNNNNNNNNNNNNNNN
CBS182.36    AGAGTTCAAGGTGTTTTCCGATGCCGGGCGAGTAATGAGACCAGTTTTCA
CBS186.79    AGAGTTCAAGATTTTCTCCGACGCGGGCCGAGTCATGCGTCCCGTCTTTA
CBS189.34    NNNNNNNNNNNNNNNNNNNNNNNNNNNNNNNNNNNNNNNNNNNNNNNNNN
CBS190.50    AGAGTTCAAGGTGTTCTCCGACGCTGGTCGAGTTATGAGACCAGTCTTCA
CBS217.35    NNNNNNNNNNNNNNNNNNNNNNNNNNNNNNNNNNNNNNNNNNNNNNNNNN
CBS217.67    AGAGTTCAAGGTATTCTCCGATGCCGGGCGAGTAATGAGACCAGTCTTCA
CBS221.73    NNNNNNNNNNNNNNNNNNNNNNNNNNNNNNNNNNNNNNNNNNNNNNNNNN
CBS243.59    NNNNNNNNNNNNNNNNNNNNNNNNNNNNNNNNNNNNNNNNNNNNNNNNNN
CBS346.85    AGAATTCCAGATCTTCTCCGACGCTGGTCGCGTGATGCGCCCCGTTTTTA
CBS363.97    AGAATTCAAGATCTGCTCTGATGCCGGGCGGGTGATGAGGCCTGTCTTTA
CBS367.86    NNNNNNNNNNNNNNNNNNNNNNNNNNNNNNNNNNNNNNNNNNNNNNNNNN
CBS399.86    CGAATTTAAGATTGTTTCAGATGCAGGCCGGGTCATGAGACCCGTTTATA
CBS402.78    AGAATTCAAGATATTTTCTGATGCGGGCCGAGTCATGCGGCCCGTTTTCA
CBS405.97    TGAATTCAAGATTTTCTCGGATGCTGGCCGTGTCATGAGACCCGTCTTCA
CBS424.64    NNNNNNNNNNNNNNNNNNNNNNNNNNNNNNNNNNNNNNNNNNNNNNNNNN
CBS425.67    NNNNNNNNNNNNNNNNNNNNNNNNNNNNNNNNNNNNNNNNNNNNNNNNNN
CBS506.67    AGAATTCAAGATCTGTTCTGATGCCGGGCGGGTGATGAGGCCTGTCTTCA
CBS560.74    NNNNNNNNNNNNNNNNNNNNNNNNNNNNNNNNNNNNNNNNNNNNNNNNNN
CBS567.95    NNNNNNNNNNNNNNNNNNNNNNNNNNNNNNNNNNNNNNNNNNNNNNNNNN
CBS704.86    GGAATTCAAGATTTTCTCTGATGCTGGTCGTGTCATGCGACCAGTCTTCA
CBS891.72    AGAGTTCAAGATTTTCTCTGACGCTGGCCGAGTCATGAGACCAGTGTTCA
CBS900.68    AGAGTTTAAGATTTTCTCTGATGCTGGACGTGTTATGCGACCGGTTTTCA
CBS959.72    NNNNNNNNNNNNNNNNNNNNNNNNNNNNNNNNNNNNNNNNNNNNNNNNNN
CGMCC17904   AGAGTTCAAGATTTTCTCTGACGCTGGCCGAGTGATGCGACCTGTATTTA
CGMCC17905   AGAGTTCAAGATTTTCTCTGACGCTGGCCGAGTGATGCGACCTGTATTTA
CPC24422     NNNNNNNNNNNNNNNNNNNNNNNNNNNNNNNNNNNNNNNNNNNNNNNNNN
CPC33206     NNNNNNNNNNNNNNNNNNNNNNNNNNNNNNNNNNNNNNNNNNNNNNNNNN
DAOM235557   NNNNNNNNNNNNNNNNNNNNNNNNNNNNNNNNNNNNNNNNNNNNNNNNNN
DAOMBT1003   NNNNNNNNNNNNNNNNNNNNNNNNNNNNNNNNNNNNNNNNNNNNNNNNNN
DUCC502      NNNNNNNNNNNNNNNNNNNNNNNNNNNNNNNNNNNNNNNNNNNNNNNNNN
DY05461      CGAGTTTAAGATCTTCTCCGACGCCGGCCGTGTGATGCGACCTGTATTCA
DY05462      CGAGTTTAAGATCTTCTCCGACGCCGGCCGTGTGATGCGACCTGTATTCA
DY05591      CGAGTTTAAGATCTTCTCCGACGCCGGCCGTGTGATGCGACCTGTATTCA
DY05592      CGAGTTTAAGATCTTCTCCGACGCCGGCCGTGTGATGCGACCTGTATTCA
EFCC10125    AGAGTTCAAGATCTTTTCCGATGCGGGACGAGTCATGCGGCCCGTCTTCA
EFCC6279     GGAGTTCAAGATTTTCTCTGATGCTGGTCGAGTCATGAGACCGGTTTTCA
EFCC7287     GGAGTTCAAGATCTTCTCTGATGCCGGACGAGTCATGCGACCGGCCTTTA
GJS7487      GGAATTCAAGATTTTCTCGGACGCAGGTCGTGTGATGAGACCAGTTTTTA
GJS82274     NNNNNNNNNNNNNNNNNNNNNNNNNNNNNNNNNNNNNNNNNNNNNNNNNN
GJS89127     NNNNNNNNNNNNNNNNNNNNNNNNNNNNNNNNNNNNNNNNNNNNNNNNNN
GJS90227     NNNNNNNNNNNNNNNNNNNNNNNNNNNNNNNNNNNNNNNNNNNNNNNNNN
GJS91164     AGAATTCCAGATCTTCTCCGACGCTGGTCGCGTGATGCGCCCCGTTTTTA
GJS92101     NNNNNNNNNNNNNNNNNNNNNNNNNNNNNNNNNNNNNNNNNNNNNNNNNN
GJS92133     NNNNNNNNNNNNNNNNNNNNNNNNNNNNNNNNNNNNNNNNNNNNNNNNNN
HMAS183151   NNNNNNNNNNNNNNNNNNNNNNNNNNNNNNNNNNNNNNNNNNNNNNNNNN
HMAS254523   NNNNNNNNNNNNNNNNNNNNNNNNNNNNNNNNNNNNNNNNNNNNNNNNNN
HMAS254524   NNNNNNNNNNNNNNNNNNNNNNNNNNNNNNNNNNNNNNNNNNNNNNNNNN
HMAS276836   AGAGTTCAAGATTTTCTCTGACGCTGGCCGAGTGATGCGACCTGTATTTA
HUA772       NNNNNNNNNNNNNNNNNNNNNNNNNNNNNNNNNNNNNNNNNNNNNNNNNN
ICMP6360     NNNNNNNNNNNNNNNNNNNNNNNNNNNNNNNNNNNNNNNNNNNNNNNNNN
IMI158855    NNNNNNNNNNNNNNNNNNNNNNNNNNNNNNNNNNNNNNNNNNNNNNNNNN
KY04071      AGAGTTCAAGATTTTCTCCGACGCTGGTCGAGTCATGAGGCCCATGTACA
KY04072      AGAGTTCAAGATTTTCTCCGACGCTGGTCGAGTCATGAGGCCCATGTACA
LMM          GGAGTTTAAGATTTTCTCTGATGCTGGTCGTGTCATGCGGCCCGTCTTTA
Marsonsn     NNNNNNNNNNNNNNNNNNNNNNNNNNNNNNNNNNNNNNNNNNNNNNNNNN
NBRC106332   NNNNNNNNNNNNNNNNNNNNNNNNNNNNNNNNNNNNNNNNNNNNNNNNNN
NBRC106958   NNNNNNNNNNNNNNNNNNNNNNNNNNNNNNNNNNNNNNNNNNNNNNNNNN
NHJ11343     NNNNNNNNNNNNNNNNNNNNNNNNNNNNNNNNNNNNNNNNNNNNNNNNNN
NHJ12516     AGAGTTCAAGATTTTCTCCGACGCTGGTCGAGTCATGAGGCCCATGTACA
OSC111000    GGAGTTCAAGATCTTCTCTGATGCCGGACGAGTCATGCGGCCGGTCTTTA
OSC93623     NNNNNNNNNNNNNNNNNNNNNNNNNNNNNNNNNNNNNNNNNNNNNNNNNN
SCALT002     NNNNNNNNNNNNNNNNNNNNNNNNNNNNNNNNNNNNNNNNNNNNNNNNNN
ZY09271      CGAGTTTAAGATCGTTTCAGATGCAGGCCGAGTCATGAGACCTGTTTACA
ZY09272      CGAGTTTAAGATCGTTTCAGATGCAGGCCGAGTCATGAGACCTGTTTACA

AFTOLID1287  TTGTCGAGCAAGAAGACAACAGCGACTCTGGTGTCGAAAAGGGTCAGCTC
AFTOLID187   CCGTTCAGCAGGAAGAGAACCAAGTTGGTGACCCACCCAAGGGCTCCCTG
AFTOLID216   NNNNNNNNNNNNNNNNNNNNNNNNNNNNNNNNNNNNNNNNNNNNNNNNNN
AFTOLID52    NNNNNNNNNNNNNNNNNNNNNNNNNNNNNNNNNNNNNNNNNNNNNNNNNN
ATCC16297    NNNNNNNNNNNNNNNNNNNNNNNNNNNNNNNNNNNNNNNNNNNNNNNNNN
ATCC18851    NNNNNNNNNNNNNNNNNNNNNNNNNNNNNNNNNNNNNNNNNNNNNNNNNN
ATCC208838   CGGTCCAACAGGAGGATGACCCCGAGACGGGCATTGAGAAGGGCCACTTG
ATCC26019    NNNNNNNNNNNNNNNNNNNNNNNNNNNNNNNNNNNNNNNNNNNNNNNNNN
ATCC36093    CTGTCCGACAAGAGGATGGCCAGGTCGGCGATCCCCCCAAAGGCTCCCTT
ATCC56429    CCGTACAGCAAGAGGACGACCCTGAGACGGGTATCGAAAAGGGCCACCTG
ATCC76479    NNNNNNNNNNNNNNNNNNNNNNNNNNNNNNNNNNNNNNNNNNNNNNNNNN
ATCC9095     NNNNNNNNNNNNNNNNNNNNNNNNNNNNNNNNNNNNNNNNNNNNNNNNNN
BCC16585     CTGTGCAAAGTAAAAACGACCCGGAGACTGGCCTTGAAAAGGGACAGCTC
BCC8237      CAGTGCAGCAAGAAGACGACCCTGAGACTGGAATTGAGAAGGGTCATCTA
CBS100525    CCGTTCAGCAGGAAGATGACCCGGAAACGGGCATCAACAAGGGCCACCTG
CBS101247    CAGTACAGGAGAAAGACGACCCAGAGACTGGCCTTGAAAAAGGCCAGCTT
CBS101267    CCGTTCAGCAAGAAGACGATGTAGACACTGGTCTAGAAAAGGGACAACTT
CBS110115    CTGTCTTGCAGGAGGATAACCCGGAAACAGGACTCCAGAAAGGCCAGCTG
CBS116.25    CGGTTCAGCAAGAAGATGACCAAGACACTGGTCTTGAGAAGGGTCAGCTT
CBS118984    CGGTGCAACAAGAAGACGACCATGACACCGGCATTGCCAAGGGTCAACTC
CBS125148    CTGTCCATCGAAAGGACGACCCTCTTACTGGCGATATCAAGGGAACTCTG
CBS125165    CTGTCCATCGAAAGGATGACCCTCTCACTGGCGATGTCAAGGGAACTCTA
CBS129087    NNNNNNNNNNNNNNNNNNNNNNNNNNNNNNNNNNNNNNNNNNNNNNNNNN
CBS130362    CAGTCCGCCAAGAAGATGGACAGATTGGTGATCCTCCTAAGGGGTCTCTT
CBS144929    NNNNNNNNNNNNNNNNNNNNNNNNNNNNNNNNNNNNNNNNNNNNNNNNNN
CBS151.29    NNNNNNNNNNNNNNNNNNNNNNNNNNNNNNNNNNNNNNNNNNNNNNNNNN
CBS154.61    NNNNNNNNNNNNNNNNNNNNNNNNNNNNNNNNNNNNNNNNNNNNNNNNNN
CBS182.36    CGGTGCAGCAAGAAGATGACCATGACACTGGCATTGCCAAGGGGCAACTT
CBS186.79    CTGTACAACAGGAAGATGACGCGGAGACAGGGCTTCAGAAGGGACAGCTG
CBS189.34    NNNNNNNNNNNNNNNNNNNNNNNNNNNNNNNNNNNNNNNNNNNNNNNNNN
CBS190.50    CCGTTCAGCAGGAGGATGATCATGAGACAGGTATTCCCAAGGGGGCGCTG
CBS217.35    NNNNNNNNNNNNNNNNNNNNNNNNNNNNNNNNNNNNNNNNNNNNNNNNNN
CBS217.67    CGGTGCAGCAAGAGGATGATCACGACACGGGCATCGCCAAGGGACAACTT
CBS221.73    NNNNNNNNNNNNNNNNNNNNNNNNNNNNNNNNNNNNNNNNNNNNNNNNNN
CBS243.59    NNNNNNNNNNNNNNNNNNNNNNNNNNNNNNNNNNNNNNNNNNNNNNNNNN
CBS346.85    CTGTCCGGCAAGAAGACGACCTGGGTGGTGATGGCCTCAAGGGCTCGCTC
CBS363.97    CTGTTCGGCAAGAGGATGGCCAGGTTGGAGAGCCTCCAAAGGGCTCTCTA
CBS367.86    NNNNNNNNNNNNNNNNNNNNNNNNNNNNNNNNNNNNNNNNNNNNNNNNNN
CBS399.86    CCGTTCGCCAAGAAGATGGACAGATCGGCGATCCTCCCAAGGGATCCCTT
CBS402.78    CAGTACAGGAGAAAGACGACCCTGAGACTGGCCTTGAAAAGGGCCAGCTT
CBS405.97    CAGTTCACCAGGAGGATGACTATGAGAATAACATCACCAAGGGACAACTA
CBS424.64    NNNNNNNNNNNNNNNNNNNNNNNNNNNNNNNNNNNNNNNNNNNNNNNNNN
CBS425.67    NNNNNNNNNNNNNNNNNNNNNNNNNNNNNNNNNNNNNNNNNNNNNNNNNN
CBS506.67    CTGTTCGGCAAGAGGATGGTCAGGTTGGAGAGCCTCCAAAGGGCTCTCTA
CBS560.74    NNNNNNNNNNNNNNNNNNNNNNNNNNNNNNNNNNNNNNNNNNNNNNNNNN
CBS567.95    NNNNNNNNNNNNNNNNNNNNNNNNNNNNNNNNNNNNNNNNNNNNNNNNNN
CBS704.86    CCGTTCAGCAAGAAGACGATGTAGACACTGGTCTAGAAAAGGGACAACTT
CBS891.72    CTGTACAGCAAGAAGATGATCCTGAGACTGGCATTGAGAAGGGCCATCTT
CBS900.68    CTGTCCAGCAAGAGGATGACCCGGAGACGGGTATTGAGAAAGGAAACCTG
CBS959.72    NNNNNNNNNNNNNNNNNNNNNNNNNNNNNNNNNNNNNNNNNNNNNNNNNN
CGMCC17904   CTGTTCAGCAAGAAGACGACCCGGAGACCGGAATCGAAAAGGGCAACCTC
CGMCC17905   CTGTTCAGCAAGAAGACGACCCGGAGACCGGAATCGAAAAGGGCAACCTC
CPC24422     NNNNNNNNNNNNNNNNNNNNNNNNNNNNNNNNNNNNNNNNNNNNNNNNNN
CPC33206     NNNNNNNNNNNNNNNNNNNNNNNNNNNNNNNNNNNNNNNNNNNNNNNNNN
DAOM235557   NNNNNNNNNNNNNNNNNNNNNNNNNNNNNNNNNNNNNNNNNNNNNNNNNN
DAOMBT1003   NNNNNNNNNNNNNNNNNNNNNNNNNNNNNNNNNNNNNNNNNNNNNNNNNN
DUCC502      NNNNNNNNNNNNNNNNNNNNNNNNNNNNNNNNNNNNNNNNNNNNNNNNNN
DY05461      CAGTACGGCAGGAAGACGGGCAGATCGGAGACCCGCCTAAGGGAACCCTC
DY05462      CAGTACGGCAGGAAGACGGGCAGATCGGAGACCCGCCTAAGGGAACCCTC
DY05591      CAGTACGGCAGGAAGACGGGCAGATCGGAGACCCGCCTAAGGGAACCCTC
DY05592      CAGTACGGCAGGAAGACGGGCAGATCGGAGACCCGCCTAAGGGAACCCTC
EFCC10125    CTGTTCAGCAGGAAGATGATCCTGACGCGGGGATCTACAAGGGCCATCTT
EFCC6279     CTGTACAACAGGAAGACGACTCCGAGACAGGCATTGCAAAGGGCCACTTG
EFCC7287     CTGTGCAGCAGGAAGACGACCCCGACACCGGGATTGGCAAGGGCCATCTA
GJS7487      CTGTTCAACAAGAGGATGACCCTGAGACGGGAATCAACAAGGGCCACTTG
GJS82274     NNNNNNNNNNNNNNNNNNNNNNNNNNNNNNNNNNNNNNNNNNNNNNNNNN
GJS89127     NNNNNNNNNNNNNNNNNNNNNNNNNNNNNNNNNNNNNNNNNNNNNNNNNN
GJS90227     NNNNNNNNNNNNNNNNNNNNNNNNNNNNNNNNNNNNNNNNNNNNNNNNNN
GJS91164     CTGTCCGGCAAGAAGACGACCTGGGTGGTGATGGCCTCAAGGGCTCGCTC
GJS92101     NNNNNNNNNNNNNNNNNNNNNNNNNNNNNNNNNNNNNNNNNNNNNNNNNN
GJS92133     NNNNNNNNNNNNNNNNNNNNNNNNNNNNNNNNNNNNNNNNNNNNNNNNNN
HMAS183151   NNNNNNNNNNNNNNNNNNNNNNNNNNNNNNNNNNNNNNNNNNNNNNNNNN
HMAS254523   NNNNNNNNNNNNNNNNNNNNNNNNNNNNNNNNNNNNNNNNNNNNNNNNNN
HMAS254524   NNNNNNNNNNNNNNNNNNNNNNNNNNNNNNNNNNNNNNNNNNNNNNNNNN
HMAS276836   CTGTTCAGCAAGAAGACGACCCGGAGACCGGAATCGAAAAGGGCAACCTC
HUA772       NNNNNNNNNNNNNNNNNNNNNNNNNNNNNNNNNNNNNNNNNNNNNNNNNN
ICMP6360     NNNNNNNNNNNNNNNNNNNNNNNNNNNNNNNNNNNNNNNNNNNNNNNNNN
IMI158855    NNNNNNNNNNNNNNNNNNNNNNNNNNNNNNNNNNNNNNNNNNNNNNNNNN
KY04071      CGGTGCAGCAGGAAGACGACCCTGAGACGGGTATTGAGAAGGGACATCTC
KY04072      CGGTGCAGCAGGAAGACGACCCTGAGACGGGTATTGAGAAGGGACATCTC
LMM          CGGTCTCGCAAGAGGACAACCCCGAGACGGGACTGGAAAAGGGATACCTG
Marsonsn     NNNNNNNNNNNNNNNNNNNNNNNNNNNNNNNNNNNNNNNNNNNNNNNNNN
NBRC106332   NNNNNNNNNNNNNNNNNNNNNNNNNNNNNNNNNNNNNNNNNNNNNNNNNN
NBRC106958   NNNNNNNNNNNNNNNNNNNNNNNNNNNNNNNNNNNNNNNNNNNNNNNNNN
NHJ11343     NNNNNNNNNNNNNNNNNNNNNNNNNNNNNNNNNNNNNNNNNNNNNNNNNN
NHJ12516     CGGTGCAGCAGGAAGATGACCCTGAGACAGGTATTGAGAAGGGACATCTC
OSC111000    CCGTGCAGCAGGAAGACGATCCCGACACCGGGATCGAGAAGGGTCATCTG
OSC93623     NNNNNNNNNNNNNNNNNNNNNNNNNNNNNNNNNNNNNNNNNNNNNNNNNN
SCALT002     NNNNNNNNNNNNNNNNNNNNNNNNNNNNNNNNNNNNNNNNNNNNNNNNNN
ZY09271      CAGTTCGCCAAGAAGATGGGCAAATCGGCGACCCGCCTAAGGGTTCCCTT
ZY09272      CAGTTCGCCAAGAAGATGGGCAAATCGGCGACCCGCCTAAGGGTTCCCTT

AFTOLID1287  ATCCTTACCAAGGAGCATATCAGGCGCCTTGAGCAGGATAAG---GAG--
AFTOLID187   GTCCTCAACAAGGATCTGGTAAACCAGATCGCCAAGGAGTTGTCCGAG--
AFTOLID216   NNNNNNNNNNNNNNNNNNNNNNNNNNNNNNNNNNNNNNNNNNNNNNNNNN
AFTOLID52    NNNNNNNNNNNNNNNNNNNNNNNNNNNNNNNNNNNNNNNNNNNNNNNNNN
ATCC16297    NNNNNNNNNNNNNNNNNNNNNNNNNNNNNNNNNNNNNNNNNNNNNNNNNN
ATCC18851    NNNNNNNNNNNNNNNNNNNNNNNNNNNNNNNNNNNNNNNNNNNNNNNNNN
ATCC208838   GTCCTGACGAAGGAGCTCGTCAACAAGTTGGCAAAGGAGCAGGCAGAG--
ATCC26019    NNNNNNNNNNNNNNNNNNNNNNNNNNNNNNNNNNNNNNNNNNNNNNNNNN
ATCC36093    GTCCTGTCCAAGGATCTTGTCAACCAACTTGCGAAGGAGCAGGCTGAG--
ATCC56429    GTTTTGTCGAAAGAGTTGGTCAACAAGCTTGCCAAGGAACAAGCTGAG--
ATCC76479    NNNNNNNNNNNNNNNNNNNNNNNNNNNNNNNNNNNNNNNNNNNNNNNNNN
ATCC9095     NNNNNNNNNNNNNNNNNNNNNNNNNNNNNNNNNNNNNNNNNNNNNNNNNN
BCC16585     GGTCTCACCAAGGATTTGGTCAACAGACTGGCGCAAGAGCAAGCTGAC--
BCC8237      GTTCTTTCAAAAGATCTGGTCAACAAGCTGGCCAAGGAACAAGCCGAA--
CBS100525    GTATTGACCAAGGAGCTCGTCAATAGATTGGCCAAGGAGCAGGCTGAG--
CBS101247    GGTCTTACCAAGGATTTGGTCAACAAACTGGCGCAGGAGCAGGCTGAC--
CBS101267    GTCCTGACCAAGGACATCGTTCGCAAGCTGATGCAAGAACAAGCCGAA--
CBS110115    GCGCTGACCAAAGACATGGTCAATACGTTGGCAGAAGAGCAAGCAAAC--
CBS116.25    GTTTTAACCAAGGACTTGGTTAACAAGCTGGCTCAAGAACAAGTTGAG--
CBS118984    GTGCTGACCAAGGACCTGGTGAACAAGCTCGCCAAGGAGCAGTCAGAA--
CBS125148    GTTTTGACCAAGGAGCTGGTGAACAAGATCGCCAAAGAACAGTCAGAT--
CBS125165    GTTTTGACCAAGGAGCTGGTAAACAAGATCGCCAAAGAGCAGTCAGAT--
CBS129087    NNNNNNNNNNNNNNNNNNNNNNNNNNNNNNNNNNNNNNNNNNNNNNNNNN
CBS130362    GTTCTGAACAAGGACATGGTCAACATGCTGGAGTCATATGAGCCAGAATT
CBS144929    NNNNNNNNNNNNNNNNNNNNNNNNNNNNNNNNNNNNNNNNNNNNNNNNNN
CBS151.29    NNNNNNNNNNNNNNNNNNNNNNNNNNNNNNNNNNNNNNNNNNNNNNNNNN
CBS154.61    NNNNNNNNNNNNNNNNNNNNNNNNNNNNNNNNNNNNNNNNNNNNNNNNNN
CBS182.36    GTGCTGACCAAGGATCTTGTGAACAAGCTCGCCAAGGAGCAGTCAGAA--
CBS186.79    GTCCTCACCAAGGAACTGGTCAATCGTCTGGCAGAGGAGCAAGCAGAC--
CBS189.34    NNNNNNNNNNNNNNNNNNNNNNNNNNNNNNNNNNNNNNNNNNNNNNNNNN
CBS190.50    GTGCTCACCAAGGACCTTGTGAACAAGCTTGCCAAGGAGCAGGTAGAG--
CBS217.35    NNNNNNNNNNNNNNNNNNNNNNNNNNNNNNNNNNNNNNNNNNNNNNNNNN
CBS217.67    GTTCTGACCAAAGACTTGGTGAACAAGCTCGCCAAGGAACAGTCAGAG--
CBS221.73    NNNNNNNNNNNNNNNNNNNNNNNNNNNNNNNNNNNNNNNNNNNNNNNNNN
CBS243.59    NNNNNNNNNNNNNNNNNNNNNNNNNNNNNNNNNNNNNNNNNNNNNNNNNN
CBS346.85    GTCCTGTAGAAGGATCTTGTCAACCAGCTGGCCAAGGAGCAGGCTGAG--
CBS363.97    GTCTTATCAAAAGATCTCGTCAACCAGATCGCGAAAGACCAGGCCGAG--
CBS367.86    NNNNNNNNNNNNNNNNNNNNNNNNNNNNNNNNNNNNNNNNNNNNNNNNNN
CBS399.86    GTTCTGAACAAAGACATGGTCAACATGCTGGAATCGTATGAGCCGGAATT
CBS402.78    GGTCTGACAAAGGATTTGGTCAACAAACTGGCGCAAGAGCAGGCTGAC--
CBS405.97    GTGTTGACAAAAGAACATGTCAATAGGTTAGCCCAGGAGCAGGCAGAG--
CBS424.64    NNNNNNNNNNNNNNNNNNNNNNNNNNNNNNNNNNNNNNNNNNNNNNNNNN
CBS425.67    NNNNNNNNNNNNNNNNNNNNNNNNNNNNNNNNNNNNNNNNNNNNNNNNNN
CBS506.67    GTCTTATCAAAGGACCTCGTCAACCAGATCGCGAAAGATCAAGCCGAG--
CBS560.74    NNNNNNNNNNNNNNNNNNNNNNNNNNNNNNNNNNNNNNNNNNNNNNNNNN
CBS567.95    NNNNNNNNNNNNNNNNNNNNNNNNNNNNNNNNNNNNNNNNNNNNNNNNNN
CBS704.86    GTCCTGACCAAGGACATCGTTCGCAAGCTGATGCAAGAACAAGCCGAA--
CBS891.72    GTTCTCACCAAGGAGTTGGTTAATAAGCTTGCTAAGGAACAAGCTGAA--
CBS900.68    GTATTGACCAAGGAACTTGTGAACAGGCTTGCCAAAGAGCAAGCTGAA--
CBS959.72    NNNNNNNNNNNNNNNNNNNNNNNNNNNNNNNNNNNNNNNNNNNNNNNNNN
CGMCC17904   ATGTTGACCAAGGAACTGGTCAACAAGATTGCCAAAGAACAAGCTGAC--
CGMCC17905   ATGTTGACCAAGGAACTGGTCAACAAGATTGCCAAAGAACAAGCTGAC--
CPC24422     NNNNNNNNNNNNNNNNNNNNNNNNNNNNNNNNNNNNNNNNNNNNNNNNNN
CPC33206     NNNNNNNNNNNNNNNNNNNNNNNNNNNNNNNNNNNNNNNNNNNNNNNNNN
DAOM235557   NNNNNNNNNNNNNNNNNNNNNNNNNNNNNNNNNNNNNNNNNNNNNNNNNN
DAOMBT1003   NNNNNNNNNNNNNNNNNNNNNNNNNNNNNNNNNNNNNNNNNNNNNNNNNN
DUCC502      NNNNNNNNNNNNNNNNNNNNNNNNNNNNNNNNNNNNNNNNNNNNNNNNNN
DY05461      GTGCTGACCAAGGAACACGTGAACCAACTGGCGAGGGAACAGGCTGGTGA
DY05462      GTGCTGACCAAGGAACACGTGAACCAACTGGCGAGGGAACAGGCTGGTGA
DY05591      GTGCTGACCAAGGAACACGTGAACCAACTGGCGAGGGAACAGGCTGGTGA
DY05592      GTGCTGACCAAGGAACACGTGAACCAACTGGCGAGGGAACAGGCTGGTGA
EFCC10125    GTGCTGACCAAGGACCTGGTCAACAGGCTCGCCAAGGAGCAGTCGGAG--
EFCC6279     GTTCTGTCAAAGGAGTTGGTCAACAAGCTTGCCAAGGAACAAGCCGAG--
EFCC7287     GTTTTGACCAAAGACTTGGTCAACAGGCTGGCCAAGGAGCAGTCGGAG--
GJS7487      GTGTTGACAAAGGACTTGGTGAATAAGCTTGCAAAAGATCAAGCCGAG--
GJS82274     NNNNNNNNNNNNNNNNNNNNNNNNNNNNNNNNNNNNNNNNNNNNNNNNNN
GJS89127     NNNNNNNNNNNNNNNNNNNNNNNNNNNNNNNNNNNNNNNNNNNNNNNNNN
GJS90227     NNNNNNNNNNNNNNNNNNNNNNNNNNNNNNNNNNNNNNNNNNNNNNNNNN
GJS91164     GTCCTGTAGAAGGATCTTGTCAACCAGCTGGCCAAGGAGCAGGCTGAG--
GJS92101     NNNNNNNNNNNNNNNNNNNNNNNNNNNNNNNNNNNNNNNNNNNNNNNNNN
GJS92133     NNNNNNNNNNNNNNNNNNNNNNNNNNNNNNNNNNNNNNNNNNNNNNNNNN
HMAS183151   NNNNNNNNNNNNNNNNNNNNNNNNNNNNNNNNNNNNNNNNNNNNNNNNNN
HMAS254523   NNNNNNNNNNNNNNNNNNNNNNNNNNNNNNNNNNNNNNNNNNNNNNNNNN
HMAS254524   NNNNNNNNNNNNNNNNNNNNNNNNNNNNNNNNNNNNNNNNNNNNNNNNNN
HMAS276836   ATGTTGACCAAGGAACTGGTCAACAAGATTGCCAAAGAACAAGCTGAC--
HUA772       NNNNNNNNNNNNNNNNNNNNNNNNNNNNNNNNNNNNNNNNNNNNNNNNNN
ICMP6360     NNNNNNNNNNNNNNNNNNNNNNNNNNNNNNNNNNNNNNNNNNNNNNNNNN
IMI158855    NNNNNNNNNNNNNNNNNNNNNNNNNNNNNNNNNNNNNNNNNNNNNNNNNN
KY04071      GTTCTGTCAAAAGAACTGGTCAACAAACTGGCTAAAGAGCAAGCTGAA--
KY04072      GTTCTGTCAAAAGAACTGGTCAACAAACTGGCTAAAGAGCAAGCTGAA--
LMM          GTACTGACCAAGGAATTGGTCAATAAGCTGGCACAGGAGCAATCTGAT--
Marsonsn     NNNNNNNNNNNNNNNNNNNNNNNNNNNNNNNNNNNNNNNNNNNNNNNNNN
NBRC106332   NNNNNNNNNNNNNNNNNNNNNNNNNNNNNNNNNNNNNNNNNNNNNNNNNN
NBRC106958   NNNNNNNNNNNNNNNNNNNNNNNNNNNNNNNNNNNNNNNNNNNNNNNNNN
NHJ11343     NNNNNNNNNNNNNNNNNNNNNNNNNNNNNNNNNNNNNNNNNNNNNNNNNN
NHJ12516     GTTCTGTCAAAAGAACTGGTCAACAAACTGGCTAAAGAGCAAGCTGAA--
OSC111000    GTCCTGACCAAAGACCTGGTCAACAGGCTGGCCAAGGAGCAGTCGGAG--
OSC93623     NNNNNNNNNNNNNNNNNNNNNNNNNNNNNNNNNNNNNNNNNNNNNNNNNN
SCALT002     NNNNNNNNNNNNNNNNNNNNNNNNNNNNNNNNNNNNNNNNNNNNNNNNNN
ZY09271      GTCCTAAACAAGGACATGGTGAACATGCTAGAGACATATGAGCCGGAATT
ZY09272      GTCCTAAACAAGGACATGGTGAACATGCTAGAGACATATGAGCCGGAATT

AFTOLID1287  ---CTTGGCAAATA-------CCATGAGGATTACTTCGGCTGGCA-AGGC
AFTOLID187   ----CGTGAAACC---------GGAGAATCCAAATCAGGATGGAA-CCGC
AFTOLID216   NNNNNNNNNNNNNNNNNNNNNNNNNNNNNNNNNNNNNNNNNNNNNNNNNN
AFTOLID52    NNNNNNNNNNNNNNNNNNNNNNNNNNNNNNNNNNNNNNNNNNNNNNNNNN
ATCC16297    NNNNNNNNNNNNNNNNNNNNNNNNNNNNNNNNNNNNNNNNNNNNNNNNNN
ATCC18851    NNNNNNNNNNNNNNNNNNNNNNNNNNNNNNNNNNNNNNNNNNNNNNNNNN
ATCC208838   -CCCCCCGAAGAC---------CCGAGCATGAAGGTCGGATGGGA-AGGG
ATCC26019    NNNNNNNNNNNNNNNNNNNNNNNNNNNNNNNNNNNNNNNNNNNNNNNNNN
ATCC36093    ----CCGGAGACA---------GGCGAATCGAAGTCTGGCTGGGA-TCGG
ATCC56429    -CCTTCCGAAGAC---------CCGAGCGAGAAGATCGGCTGGGA-GGGT
ATCC76479    NNNNNNNNNNNNNNNNNNNNNNNNNNNNNNNNNNNNNNNNNNNNNNNNNN
ATCC9095     NNNNNNNNNNNNNNNNNNNNNNNNNNNNNNNNNNNNNNNNNNNNNNNNNN
BCC16585     -CCACCAGATGAT---------CCAGAAATGAAGACGGGTTGGGA-GGGC
BCC8237      -CCTCCAGAGGAT---------GAGAGCGAGAAGATTGGATGGGA-AGGA
CBS100525    -CCTCCGGAAGAC---------CCCAGCATGAAGATTGGATGGGA-GGGA
CBS101247    -CCACCTGATGAT---------CCAGAACTGAAGATGGGCTGGGA-GGGT
CBS101267    -CCTCCTGATGAT---------CCAGAAATGAAGGTCGGCTGGGA-GGGC
CBS110115    -CCATTACAGAGC---------CAAGAGTCGAAGCTTGGCTGGCA-AGGG
CBS116.25    -CCCCCTGATGAC---------ATAGAGCAAAAGTTTGGTTGGGA-AGGC
CBS118984    -CCTTCGGACGAC---------CCAGCGTCGAAGATTGGCTGGGA-GGGA
CBS125148    -CCACCGGACAAT---------CCCGAAGAGAAGATTGGTTGGGA-GGGC
CBS125165    -CCACCGGACAAT---------CCCGAAGAGAAGATTGGCTGGGA-GGGC
CBS129087    NNNNNNNNNNNNNNNNNNNNNNNNNNNNNNNNNNNNNNNNNNNNNNNNNN
CBS130362    GAACCCTGACACG---------GGACGCTATGTTACAGCTTGGGA-CTCT
CBS144929    NNNNNNNNNNNNNNNNNNNNNNNNNNNNNNNNNNNNNNNNNNNNNNNNNN
CBS151.29    NNNNNNNNNNNNNNNNNNNNNNNNNNNNNNNNNNNNNNNNNNNNNNNNNN
CBS154.61    NNNNNNNNNNNNNNNNNNNNNNNNNNNNNNNNNNNNNNNNNNNNNNNNNN
CBS182.36    -CCATCGGACGAT---------CCAGCATCAAAGATTGGCTGGGA-GGGA
CBS186.79    -CCTCCAGAGGAT---------CCTGATCAGAAGTTTGGCTGGAA-AGGT
CBS189.34    NNNNNNNNNNNNNNNNNNNNNNNNNNNNNNNNNNNNNNNNNNNNNNNNNN
CBS190.50    -CCACCAGAGGAC---------CCATCAATGAGAATTGGTTGGGA-GGGA
CBS217.35    NNNNNNNNNNNNNNNNNNNNNNNNNNNNNNNNNNNNNNNNNNNNNNNNNN
CBS217.67    -CCATCGGACGAT---------CCAGCGTCGAAGATTGGCTGGGA-GGGA
CBS221.73    NNNNNNNNNNNNNNNNNNNNNNNNNNNNNNNNNNNNNNNNNNNNNNNNNN
CBS243.59    NNNNNNNNNNNNNNNNNNNNNNNNNNNNNNNNNNNNNNNNNNNNNNNNNN
CBS346.85    ----CCAGAGACG---------GGCGAGTCCAAGTCTGGCTGGGA-TCGG
CBS363.97    ----CCGGAGACT---------GGCGAGTCCAAGGCGGGCTGGGA-TCGC
CBS367.86    NNNNNNNNNNNNNNNNNNNNNNNNNNNNNNNNNNNNNNNNNNNNNNNNNN
CBS399.86    GAACCCCGATACG---------GGGCGTTATGTTACGGCCTGGGA-CTCT
CBS402.78    -CCACCTGATGAT---------CCAGAAATGAAGATGGGCTGGGA-GGGT
CBS405.97    -CCACCTGCCAAC---------CCCGCAGACAAGTTTGGATGGGA-TGGC
CBS424.64    NNNNNNNNNNNNNNNNNNNNNNNNNNNNNNNNNNNNNNNNNNNNNNNNNN
CBS425.67    NNNNNNNNNNNNNNNNNNNNNNNNNNNNNNNNNNNNNNNNNNNNNNNNNN
CBS506.67    ----CCGGAGACT---------GGTGAGTCCAAGGCGGGCTGGGA-TCGC
CBS560.74    NNNNNNNNNNNNNNNNNNNNNNNNNNNNNNNNNNNNNNNNNNNNNNNNNN
CBS567.95    NNNNNNNNNNNNNNNNNNNNNNNNNNNNNNNNNNNNNNNNNNNNNNNNNN
CBS704.86    -CCTCCTGATGAT---------CCAGAAATGAAGGTCGGCTGGGA-GGGC
CBS891.72    -CCATCTGAGGAA---------GGAGACCAGAAGATTGGTTGGGA-AGGA
CBS900.68    -CCCCCAGAGGAT---------CCCGAGGACAAGCTTGGATGGTC-GGGC
CBS959.72    NNNNNNNNNNNNNNNNNNNNNNNNNNNNNNNNNNNNNNNNNNNNNNNNNN
CGMCC17904   -CCCCCCGATGAC---------CCTGAAGACAAGATTGGGTGGAA-GGGC
CGMCC17905   -CCCCCCGATGAC---------CCTGAAGACAAGATTGGGTGGAAAGGGC
CPC24422     NNNNNNNNNNNNNNNNNNNNNNNNNNNNNNNNNNNNNNNNNNNNNNNNNN
CPC33206     NNNNNNNNNNNNNNNNNNNNNNNNNNNNNNNNNNNNNNNNNNNNNNNNNN
DAOM235557   NNNNNNNNNNNNNNNNNNNNNNNNNNNNNNNNNNNNNNNNNNNNNNNNNN
DAOMBT1003   NNNNNNNNNNNNNNNNNNNNNNNNNNNNNNNNNNNNNNNNNNNNNNNNNN
DUCC502      NNNNNNNNNNNNNNNNNNNNNNNNNNNNNNNNNNNNNNNNNNNNNNNNNN
DY05461      GCCTCCGGAGGCTAATGAAGATGGTGATATCAAGCCGGGTTGGGA-AGGG
DY05462      GCCTCCGGAGGCTAATGAAGATGGTGATATCAAGCCGGGTTGGGA-AGGG
DY05591      GCCTCCGGAGGCTAATGAAGATGGTGATATCAAGCCGGGTTGGGA-AGGG
DY05592      GCCTCCGGAGGCTAATGAAGATGGTGATATCAAGCCGGGTTGGGA-AGGG
EFCC10125    -CCGCCCGAGGAT---------CCCTCCATAAAAATTGGCTGGGA-AGGC
EFCC6279     -CCTCCTGAAAAC---------CCGAGCGAAAAGATTGGTTGGGA-AGGC
EFCC7287     -CCGCCGGATGAC---------CCGTCGATGAAGATTGGCTGGGA-GGGC
GJS7487      -CCTCCGGAAGAC---------CTTAGCATGAAGATTGGCTGGGA-AAGC
GJS82274     NNNNNNNNNNNNNNNNNNNNNNNNNNNNNNNNNNNNNNNNNNNNNNNNNN
GJS89127     NNNNNNNNNNNNNNNNNNNNNNNNNNNNNNNNNNNNNNNNNNNNNNNNNN
GJS90227     NNNNNNNNNNNNNNNNNNNNNNNNNNNNNNNNNNNNNNNNNNNNNNNNNN
GJS91164     ----CCAGAGACG---------GGCGAGTCCAAGTCTGGCTGGGA-TCGG
GJS92101     NNNNNNNNNNNNNNNNNNNNNNNNNNNNNNNNNNNNNNNNNNNNNNNNNN
GJS92133     NNNNNNNNNNNNNNNNNNNNNNNNNNNNNNNNNNNNNNNNNNNNNNNNNN
HMAS183151   NNNNNNNNNNNNNNNNNNNNNNNNNNNNNNNNNNNNNNNNNNNNNNNNNN
HMAS254523   NNNNNNNNNNNNNNNNNNNNNNNNNNNNNNNNNNNNNNNNNNNNNNNNNN
HMAS254524   NNNNNNNNNNNNNNNNNNNNNNNNNNNNNNNNNNNNNNNNNNNNNNNNNN
HMAS276836   -CCCCCCGATGAC---------CCTGAAGACAAGATTGGGTGGAA-GGGC
HUA772       NNNNNNNNNNNNNNNNNNNNNNNNNNNNNNNNNNNNNNNNNNNNNNNNNN
ICMP6360     NNNNNNNNNNNNNNNNNNNNNNNNNNNNNNNNNNNNNNNNNNNNNNNNNN
IMI158855    NNNNNNNNNNNNNNNNNNNNNNNNNNNNNNNNNNNNNNNNNNNNNNNNNN
KY04071      -CCTCCTGAGGAC---------CCAAGTGAGAAAATTGGCTGGGA-GGGT
KY04072      -CCTCCTGAGGAC---------CCAAGTGAGAAAATTGGCTGGGA-GGGT
LMM          -CCGCCGGATGAC---------CCCTCAGAGAAGATGGGCTGGCA-AGGT
Marsonsn     NNNNNNNNNNNNNNNNNNNNNNNNNNNNNNNNNNNNNNNNNNNNNNNNNN
NBRC106332   NNNNNNNNNNNNNNNNNNNNNNNNNNNNNNNNNNNNNNNNNNNNNNNNNN
NBRC106958   NNNNNNNNNNNNNNNNNNNNNNNNNNNNNNNNNNNNNNNNNNNNNNNNNN
NHJ11343     NNNNNNNNNNNNNNNNNNNNNNNNNNNNNNNNNNNNNNNNNNNNNNNNNN
NHJ12516     -CCTCCTGAGGAC---------CCAAGTGAGAAAATTGGCTGGGA-GGGT
OSC111000    -CCGCCGGATGAC---------CCCTCCATGAAGATTGGCTGGGA-AGGC
OSC93623     NNNNNNNNNNNNNNNNNNNNNNNNNNNNNNNNNNNNNNNNNNNNNNNNNN
SCALT002     NNNNNNNNNNNNNNNNNNNNNNNNNNNNNNNNNNNNNNNNNNNNNNNNNN
ZY09271      GAACCCTGATACG---------GGACGTTATGTTACGGCTTGGGA-CTCG
ZY09272      GAACCCTGATACG---------GGACGTTATGTTACGGCTTGGGA-CTCG

AFTOLID1287  CTACTCGAGTCAGGT-TCTATCGAATACCTCGACGCCGAGGAGGAAGAGA
AFTOLID187   CTAATTGGAGCCGGT-GCCGTCGAGTACCTGGATGCCGAGGAAGAGGAGA
AFTOLID216   NNNNNNNNNNNNNNNNNNNNNNNNNNNNNNNNNNNNNNNNNNNNNNNNNN
AFTOLID52    NNNNNNNNNNNNNNNNNNNNNNNNNNNNNNNNNNNNNNNNNNNNNNNNNN
ATCC16297    NNNNNNNNNNNNNNNNNNNNNNNNNNNNNNNNNNNNNNNNNNNNNNNNNN
ATCC18851    NNNNNNNNNNNNNNNNNNNNNNNNNNNNNNNNNNNNNNNNNNNNNNNNNN
ATCC208838   CTCATTCGGGCGGGT-GCGGTTGAATATCTCGATGCCGAGGAAGAGGAGA
ATCC26019    NNNNNNNNNNNNNNNNNNNNNNNNNNNNNNNNNNNNNNNNNNNNNNNNNN
ATCC36093    CTCATTGGTGCAGGT-GCTGTCGAATATCTTGATGCTGAAGAGGAGGAGA
ATCC56429    CTGATCAGGGCTGGC-GCGGTCGAGTATCTGGATGCTGAGGAAGAAGAAA
ATCC76479    NNNNNNNNNNNNNNNNNNNNNNNNNNNNNNNNNNNNNNNNNNNNNNNNNN
ATCC9095     NNNNNNNNNNNNNNNNNNNNNNNNNNNNNNNNNNNNNNNNNNNNNNNNNN
BCC16585     TTGATCAAAGCCGGC-GCTGTCGAGTATTTAGACGCTGAAGAAGAGGAGA
BCC8237      TTGATCCGAGCTGGC-GCGGTAGAATATCTGGACGCCGAAGAAGAAGAAA
CBS100525    TTAATCAGGGCTGGT-GCGGTTGAATATCTCGATGCCGAGGAAGAGGAGA
CBS101247    CTCATCAAAGCCGGC-GCGATTGAGTATTTGGATGCTGAAGAAGAAGAGA
CBS101267    TTGATCAAGGCTGGA-GCTGTCGAATACTTGGATGCAGAAGAAGAAGAAA
CBS110115    TTGATCAAGAATGGT-GCCGTCGAGTATCTGGATGCTGAAGAGGAGGAGA
CBS116.25    CTCATCAAGGCAGGA-GCTGTCGAATATTTGGACGCAGAAGAAGAGGAGA
CBS118984    CTCATCCGCGCGGGA-GCTATTGAGTATCTGGATGCCGAAGAAGAGGAGA
CBS125148    CTGGTTAAAGCTGGC-GCCATTGAGTACCTGGATGCTGAGGAAGAGGAGA
CBS125165    CTGGTTAAAGCTGGT-GCCATTGAGTACCTGGATGCTGAGGAAGAGGAGA
CBS129087    NNNNNNNNNNNNNNNNNNNNNNNNNNNNNNNNNNNNNNNNNNNNNNNNNN
CBS130362    CTTGTAAAGCTCGGC-GCGGTCGAGTACTTGGATGCGGAAGAAGAAGAGA
CBS144929    NNNNNNNNNNNNNNNNNNNNNNNNNNNNNNNNNNNNNNNNNNNNNNNNNN
CBS151.29    NNNNNNNNNNNNNNNNNNNNNNNNNNNNNNNNNNNNNNNNNNNNNNNNNN
CBS154.61    NNNNNNNNNNNNNNNNNNNNNNNNNNNNNNNNNNNNNNNNNNNNNNNNNN
CBS182.36    CTGATCCGAGCGGGA-GCCATTGAGTATCTGGATGCTGAAGAAGAGGAGA
CBS186.79    TTGATTGCAGCAGGT-GCCGTCGAGTATCTGGATGCCGAAGAGGAGGAGA
CBS189.34    NNNNNNNNNNNNNNNNNNNNNNNNNNNNNNNNNNNNNNNNNNNNNNNNNN
CBS190.50    CTGATCCGGGCCGGA-GCAATTGAGTATCTTGACGCCGAAGAAGAGGAGA
CBS217.35    NNNNNNNNNNNNNNNNNNNNNNNNNNNNNNNNNNNNNNNNNNNNNNNNNN
CBS217.67    CTGATCCGAGCAGGA-GCCATTGAGTATCTGGATGCCGAAGAAGAGGAGA
CBS221.73    NNNNNNNNNNNNNNNNNNNNNNNNNNNNNNNNNNNNNNNNNNNNNNNNNN
CBS243.59    NNNNNNNNNNNNNNNNNNNNNNNNNNNNNNNNNNNNNNNNNNNNNNNNNN
CBS346.85    CTCATTGGCGCTGGT-GCAGTCGAGTACCTTGATGCCGAGGAGGAGGAAA
CBS363.97    CTTATTGGGGCTGGT-GCCGTCGAATATCTGGATGCCGAGGAGGAAGAGA
CBS367.86    NNNNNNNNNNNNNNNNNNNNNNNNNNNNNNNNNNNNNNNNNNNNNNNNNN
CBS399.86    CTCGTAAAGCTTGGC-GCGGTTGAGTACTTGGATGCGGAAGAAGAGGAGA
CBS402.78    CTGATCAAAGCTGGC-GCGATTGAGTATTTGGATGCTGAAGAAGAGGAGA
CBS405.97    TTGATTCGCGAAGGA-GCTGTCGAGTATCTCGACGCCGAGGAAGAAGAGA
CBS424.64    NNNNNNNNNNNNNNNNNNNNNNNNNNNNNNNNNNNNNNNNNNNNNNNNNN
CBS425.67    NNNNNNNNNNNNNNNNNNNNNNNNNNNNNNNNNNNNNNNNNNNNNNNNNN
CBS506.67    CTTATTGGGGCTGGT-GCCGTCGAATACCTGGATGCTGAGGAGGAAGAGA
CBS560.74    NNNNNNNNNNNNNNNNNNNNNNNNNNNNNNNNNNNNNNNNNNNNNNNNNN
CBS567.95    NNNNNNNNNNNNNNNNNNNNNNNNNNNNNNNNNNNNNNNNNNNNNNNNNN
CBS704.86    TTGATCAAGGCTGGA-GCTGTCGAATACTTGGATGCAGAAGAAGAAGAAA
CBS891.72    TTGATTCGAGCCGGT-GCGGTCGAATACCTTGACGCCGAAGAAGAAGAAA
CBS900.68    CTGATCCGCGCGGGT-GCTGTCGAGTATTTGGATGCTNNNNNNNNNNNNN
CBS959.72    NNNNNNNNNNNNNNNNNNNNNNNNNNNNNNNNNNNNNNNNNNNNNNNNNN
CGMCC17904   CTGATCCGAGCTGGC-GCCGTCGAGTATCTCGATGCTGAGGAAGAGGAAA
CGMCC17905   CTGATCCGAGCTGGC-GCCGTCGAGTATCTCGATGCTGAGGAAGAGGAAA
CPC24422     NNNNNNNNNNNNNNNNNNNNNNNNNNNNNNNNNNNNNNNNNNNNNNNNNN
CPC33206     NNNNNNNNNNNNNNNNNNNNNNNNNNNNNNNNNNNNNNNNNNNNNNNNNN
DAOM235557   NNNNNNNNNNNNNNNNNNNNNNNNNNNNNNNNNNNNNNNNNNNNNNNNNN
DAOMBT1003   NNNNNNNNNNNNNNNNNNNNNNNNNNNNNNNNNNNNNNNNNNNNNNNNNN
DUCC502      NNNNNNNNNNNNNNNNNNNNNNNNNNNNNNNNNNNNNNNNNNNNNNNNNN
DY05461      TTGGTTAGCGCACGC-GCTGTTGAGTATCTTGATGCCGAGGAGGAGGAGA
DY05462      TTGGTTAGCGCACGC-GCTGTTGAGTATCTTGATGCCGAGGAGGAGGAGA
DY05591      TTGGTTAGCGCA-GC-GCTGTTGAGTATCTTGATGCCGAGGAGGAGGAGA
DY05592      TTGGTTAGCGCA-GC-GCTGTTGAGTATCTTGATGCCGAGGAGGAGGAGA
EFCC10125    CTTATCCGTGCCGGA-GCGGTCGAGTACCTGGACGCCGAGGAAGAGGAGA
EFCC6279     TTGATCCGAGCAGGC-GCAGTTGAGTATCTGGATGCTGAAGAAGAAGAGA
EFCC7287     CTCATCCGCACGGGA-GCGGTAGAGTACCTGGATGCCGAGGAGGAGGAGA
GJS7487      TTGATTCGTGCAGGT-GCCGTCGAGTATCTCGATGCAGAGGAAGAGGAGA
GJS82274     NNNNNNNNNNNNNNNNNNNNNNNNNNNNNNNNNNNNNNNNNNNNNNNNNN
GJS89127     NNNNNNNNNNNNNNNNNNNNNNNNNNNNNNNNNNNNNNNNNNNNNNNNNN
GJS90227     NNNNNNNNNNNNNNNNNNNNNNNNNNNNNNNNNNNNNNNNNNNNNNNNNN
GJS91164     CTCATTGGCGCTGGT-GCAGTCGAGTACCTTGATGCCGAGGAGGAGGAAA
GJS92101     NNNNNNNNNNNNNNNNNNNNNNNNNNNNNNNNNNNNNNNNNNNNNNNNNN
GJS92133     NNNNNNNNNNNNNNNNNNNNNNNNNNNNNNNNNNNNNNNNNNNNNNNNNN
HMAS183151   NNNNNNNNNNNNNNNNNNNNNNNNNNNNNNNNNNNNNNNNNNNNNNNNNN
HMAS254523   NNNNNNNNNNNNNNNNNNNNNNNNNNNNNNNNNNNNNNNNNNNNNNNNNN
HMAS254524   NNNNNNNNNNNNNNNNNNNNNNNNNNNNNNNNNNNNNNNNNNNNNNNNNN
HMAS276836   CTGATCCGAGCTGGC-GCCGTCGAGTATCTCGATGCTGAGGAAGAGGAAA
HUA772       NNNNNNNNNNNNNNNNNNNNNNNNNNNNNNNNNNNNNNNNNNNNNNNNNN
ICMP6360     NNNNNNNNNNNNNNNNNNNNNNNNNNNNNNNNNNNNNNNNNNNNNNNNNN
IMI158855    NNNNNNNNNNNNNNNNNNNNNNNNNNNNNNNNNNNNNNNNNNNNNNNNNN
KY04071      TTGATAAGAGCCGGT-GCCGTCGAGTATTTGGATGCAGAAGAGGAAGAAA
KY04072      TTGATAAGAGCCGGT-GCCGTCGAGTATTTGGATGCAGAAGAGGAAGAAA
LMM          CTTATCGAGGCTGGT-GCGGTCGAATATCTGGATGCCGAGGAAGAGGAAA
Marsonsn     NNNNNNNNNNNNNNNNNNNNNNNNNNNNNNNNNNNNNNNNNNNNNNNNNN
NBRC106332   NNNNNNNNNNNNNNNNNNNNNNNNNNNNNNNNNNNNNNNNNNNNNNNNNN
NBRC106958   NNNNNNNNNNNNNNNNNNNNNNNNNNNNNNNNNNNNNNNNNNNNNNNNNN
NHJ11343     NNNNNNNNNNNNNNNNNNNNNNNNNNNNNNNNNNNNNNNNNNNNNNNNNN
NHJ12516     TTGATAAGAGCCGGT-GCCGTTGAGTATTTGGATGCAGAAGAGGAAGAAA
OSC111000    CTCATTCGCGCCGGA-GCGGTAGAGTATCTCGATGCCGAGGAGGAGGAGA
OSC93623     NNNNNNNNNNNNNNNNNNNNNNNNNNNNNNNNNNNNNNNNNNNNNNNNNN
SCALT002     NNNNNNNNNNNNNNNNNNNNNNNNNNNNNNNNNNNNNNNNNNNNNNNNNN
ZY09271      CTTGTAAAGCTTGGCCGCAGTTGAGTACTTGGATGCGGAGGAAGAAGAGA
ZY09272      CTTGTAAAGCTTGGCCGCAGTTGAGTACTTGGATGCGGAGGAAGAAGAGA

AFTOLID1287  CGGCCATGATCTGCATGACACCAGAAGATCTGG-ACACCTACCGTCAACA
AFTOLID187   CAGCAATGATTTGCATGACACCTGAGGATTTGG-AGACCTATCGGATCCA
AFTOLID216   NNNNNNNNNNNNNNNNNNNNNNNNNNNNNNNNNNNNNNNNNNNNNNNNNN
AFTOLID52    NNNNNNNNNNNNNNNNNNNNNNNNNNNNNNNNNNNNNNNNNNNNNNNNNN
ATCC16297    NNNNNNNNNNNNNNNNNNNNNNNNNNNNNNNNNNNNNNNNNNNNNNNNNN
ATCC18851    NNNNNNNNNNNNNNNNNNNNNNNNNNNNNNNNNNNNNNNNNNNNNNNNNN
ATCC208838   CGGCCATGATTTGCATGACGCCGGAGGATCTCG-AGCTCTATCGTCTTCA
ATCC26019    NNNNNNNNNNNNNNNNNNNNNNNNNNNNNNNNNNNNNNNNNNNNNNNNNN
ATCC36093    CGGCTATGATTTGCATGACCCCCGAGGATCTAG-AGTCCTATCGTGTGCA
ATCC56429    CGTCCATGATTTGCATGACACCCGAGGATCTCG-AACTCTACCGTCTCCA
ATCC76479    NNNNNNNNNNNNNNNNNNNNNNNNNNNNNNNNNNNNNNNNNNNNNNNNNN
ATCC9095     NNNNNNNNNNNNNNNNNNNNNNNNNNNNNNNNNNNNNNNNNNNNNNNNNN
BCC16585     CGTCAATGATTTGCATGACCCCGGAGGATCTGG-AGCTTTATAGACTTCA
BCC8237      CGTCAATGATCTGCATGACGCCCGAGGACCTGG-AGTTGTATCGTGCGCA
CBS100525    CGTCCATGATCTGCATGACGCCAGAGGATCTCG-AGCTGTATCGTCTTCA
CBS101247    CGTCAATGATCTGCATGACTCCGGAGGATCTGG-AGCTCTATAGACTTCA
CBS101267    CTTCGATGATCTGCATGACTCCAGAGGATCTTG-AGTTTTACAGATTGCA
CBS110115    CATCTATGATTTGTATGACACCGGAAGACTTGG-AGTTGTACCGTGCACA
CBS116.25    CCTCCATGATCTGCATGACTCCTGAAGATTTGG-AGTTCTATCGATTGCA
CBS118984    CAGCCATGATCTGCATGACGCCTGAAGATCTTG-ACTTTTATCGTCTACA
CBS125148    CGGCCATGATTTGCATGACACCAGAGGACCTTG-ACCTCCACGGCCAACA
CBS125165    CGGCTATGATTTGCATGACACCAGAGGACCTTG-ACCTCTACCGGCAACA
CBS129087    NNNNNNNNNNNNNNNNNNNNNNNNNNNNNNNNNNNNNNNNNNNNNNNNNN
CBS130362    CTGCCATGATCTGCATGACTCCAGAGGACTTGG-AAAATTATCGAATTCA
CBS144929    NNNNNNNNNNNNNNNNNNNNNNNNNNNNNNNNNNNNNNNNNNNNNNNNNN
CBS151.29    NNNNNNNNNNNNNNNNNNNNNNNNNNNNNNNNNNNNNNNNNNNNNNNNNN
CBS154.61    NNNNNNNNNNNNNNNNNNNNNNNNNNNNNNNNNNNNNNNNNNNNNNNNNN
CBS182.36    CAGCCATGATCTGCATGACGCCCGAAGATCTTG-ACTTTTATCGTCTGCA
CBS186.79    CCGCCATGATATGCATGACACCAGAAGATCTGG-AGCTTTACCGTGCCCA
CBS189.34    NNNNNNNNNNNNNNNNNNNNNNNNNNNNNNNNNNNNNNNNNNNNNNNNNN
CBS190.50    CAGCCATGATTTGCATGACGCCTGAAGATTTTG-ACCTCTACCGTTTGCA
CBS217.35    NNNNNNNNNNNNNNNNNNNNNNNNNNNNNNNNNNNNNNNNNNNNNNNNNN
CBS217.67    CCGCCATGATCTGCATGACACCTGAAGATCTCG-ACTTTTATCGTCTACA
CBS221.73    NNNNNNNNNNNNNNNNNNNNNNNNNNNNNNNNNNNNNNNNNNNNNNNNNN
CBS243.59    NNNNNNNNNNNNNNNNNNNNNNNNNNNNNNNNNNNNNNNNNNNNNNNNNN
CBS346.85    CGCCCATGATTTGCATGACGCCCGAGGACCTCG-AGTCCTACCGCATCCA
CBS363.97    CAGCCATGATCTGCATGACACCCGATGATCTAG-AGTCTTATCGTGCACA
CBS367.86    NNNNNNNNNNNNNNNNNNNNNNNNNNNNNNNNNNNNNNNNNNNNNNNNNN
CBS399.86    CTGCCATGATCTGCATGACCCCAGAAGATCTGG-AAAATTACCGAATCCA
CBS402.78    CGTCAATGATTTGCATGACTCCGGAGGATCTGG-AGCTCTATAGACTTCA
CBS405.97    CAGCCATGATTTGTATGACACCAGAGGACCTCG-AGCTTTACCGCGAGCA
CBS424.64    NNNNNNNNNNNNNNNNNNNNNNNNNNNNNNNNNNNNNNNNNNNNNNNNNN
CBS425.67    NNNNNNNNNNNNNNNNNNNNNNNNNNNNNNNNNNNNNNNNNNNNNNNNNN
CBS506.67    CAGCCATGATATGCATGACGCCTGATGATCTAG-AGTCTTATCGTGCACA
CBS560.74    NNNNNNNNNNNNNNNNNNNNNNNNNNNNNNNNNNNNNNNNNNNNNNNNNN
CBS567.95    NNNNNNNNNNNNNNNNNNNNNNNNNNNNNNNNNNNNNNNNNNNNNNNNNN
CBS704.86    CTTCGATGATCTGCATGACTCCAGAGGATCTTG-AGTTTTACAGATTGCA
CBS891.72    CGTCCATGATTTGCATGACACCAGAGGACCTTG-AGCTGTACCGTCTACA
CBS900.68    NNNNNNNNNNNNNNNNNNNNNNNNNNNNNNNNNNNNNNNNNNNNNNNNNN
CBS959.72    NNNNNNNNNNNNNNNNNNNNNNNNNNNNNNNNNNNNNNNNNNNNNNNNNN
CGMCC17904   CTTCAATGATTTGCATGACGCCTGAAGATTTGG-AACTATATCGATCGCA
CGMCC17905   CTTCAATGATTTGCATGACGCCTGAAGATTTGG-AACTATATCGATCGCA
CPC24422     NNNNNNNNNNNNNNNNNNNNNNNNNNNNNNNNNNNNNNNNNNNNNNNNNN
CPC33206     NNNNNNNNNNNNNNNNNNNNNNNNNNNNNNNNNNNNNNNNNNNNNNNNNN
DAOM235557   NNNNNNNNNNNNNNNNNNNNNNNNNNNNNNNNNNNNNNNNNNNNNNNNNN
DAOMBT1003   NNNNNNNNNNNNNNNNNNNNNNNNNNNNNNNNNNNNNNNNNNNNNNNNNN
DUCC502      NNNNNNNNNNNNNNNNNNNNNNNNNNNNNNNNNNNNNNNNNNNNNNNNNN
DY05461      CGGCTATGATTTGCATGACACCTGATGACCTCG-AAGTCCATCGCGATCA
DY05462      CGGCTATGATTTGCATGACACCTGATGACCTCG-AAGTCCATCGCGATCA
DY05591      CGGCTATGATTTGCATGACACCTGATGACCTCG-AAGTCCATCGCGATCA
DY05592      CGGCTATGATTTGCATGACACCTGATGACCTCG-AAGTCCATCGCGATCA
EFCC10125    CGTCCATGATTTGCATGACTCCCGAGGACTTGG-AACTGTATCGTCTGCA
EFCC6279     CGTCGATGATCTGTATGACGCCTGAAGATCTTG-AGCTGTATCGTCTTCA
EFCC7287     CGTCCATGATCTGCATGACTCCCGAGGATCTGG-AACTGTATCGCCTCCA
GJS7487      CGTCGATGATTTGCATGACGCCAGAAGATCTGG-AAATGTACCGTCTCCA
GJS82274     NNNNNNNNNNNNNNNNNNNNNNNNNNNNNNNNNNNNNNNNNNNNNNNNNN
GJS89127     NNNNNNNNNNNNNNNNNNNNNNNNNNNNNNNNNNNNNNNNNNNNNNNNNN
GJS90227     NNNNNNNNNNNNNNNNNNNNNNNNNNNNNNNNNNNNNNNNNNNNNNNNNN
GJS91164     CGCCCATGATTTGCATGACGCCCGAGGACCTCG-AGTCCTACCGCATCCA
GJS92101     NNNNNNNNNNNNNNNNNNNNNNNNNNNNNNNNNNNNNNNNNNNNNNNNNN
GJS92133     NNNNNNNNNNNNNNNNNNNNNNNNNNNNNNNNNNNNNNNNNNNNNNNNNN
HMAS183151   NNNNNNNNNNNNNNNNNNNNNNNNNNNNNNNNNNNNNNNNNNNNNNNNNN
HMAS254523   NNNNNNNNNNNNNNNNNNNNNNNNNNNNNNNNNNNNNNNNNNNNNNNNNN
HMAS254524   NNNNNNNNNNNNNNNNNNNNNNNNNNNNNNNNNNNNNNNNNNNNNNNNNN
HMAS276836   CTTCAATGATTTGCATGACGCCTGAAGATTTGG-AACTATATCGATCGCA
HUA772       NNNNNNNNNNNNNNNNNNNNNNNNNNNNNNNNNNNNNNNNNNNNNNNNNN
ICMP6360     NNNNNNNNNNNNNNNNNNNNNNNNNNNNNNNNNNNNNNNNNNNNNNNNNN
IMI158855    NNNNNNNNNNNNNNNNNNNNNNNNNNNNNNNNNNNNNNNNNNNNNNNNNN
KY04071      CATCCATGATCTGCATGACACCAGAAGATCTGG-AATTGTATCGTCTGCA
KY04072      CATCCATGATCTGCATGACACCAGAAGATCTGG-AATTGTATCGTCTGCA
LMM          CCTCCATGATTTGCATGACACCCGAAGATCTTG-AGTTGTACCGCAACCA
Marsonsn     NNNNNNNNNNNNNNNNNNNNNNNNNNNNNNNNNNNNNNNNNNNNNNNNNN
NBRC106332   NNNNNNNNNNNNNNNNNNNNNNNNNNNNNNNNNNNNNNNNNNNNNNNNNN
NBRC106958   NNNNNNNNNNNNNNNNNNNNNNNNNNNNNNNNNNNNNNNNNNNNNNNNNN
NHJ11343     NNNNNNNNNNNNNNNNNNNNNNNNNNNNNNNNNNNNNNNNNNNNNNNNNN
NHJ12516     CATCGATGATCTGCATGACACCAGAAGATCTGG-AATTGTATCGTCTGCA
OSC111000    CGTCCATGATCTGCATGACTCCCGAGGATTTGG-AGCTGTACCGCCTCCA
OSC93623     NNNNNNNNNNNNNNNNNNNNNNNNNNNNNNNNNNNNNNNNNNNNNNNNNN
SCALT002     NNNNNNNNNNNNNNNNNNNNNNNNNNNNNNNNNNNNNNNNNNNNNNNNNN
ZY09271      CTGCCATGATCTGCATGACTCCAGAAGACCTGGGAAAACTATCGAATTCA
ZY09272      CTGCCATGATCTGCATGACTCCAGAAGACCTGGGAAAACTATCGAATTCA

AFTOLID1287  CAAGTT---CAAGGGTCGCGAG----TTTGAGGACGACGCTGCCA-----
AFTOLID187   AAAACT----CGGTTATGATG------TCGAGCAGAGCTTGGAAG-----
AFTOLID216   NNNNNNNNNNNNNNNNNNNNNNNNNNNNNNNNNNNNNNNNNNNNNNNNNN
AFTOLID52    NNNNNNNNNNNNNNNNNNNNNNNNNNNNNNNNNNNNNNNNNNNNNNNNNN
ATCC16297    NNNNNNNNNNNNNNNNNNNNNNNNNNNNNNNNNNNNNNNNNNNNNNNNNN
ATCC18851    NNNNNNNNNNNNNNNNNNNNNNNNNNNNNNNNNNNNNNNNNNNNNNNNNN
ATCC208838   GAAGGC----TGGCATTGC------CACGGAAGAAGACATGAGCG-----
ATCC26019    NNNNNNNNNNNNNNNNNNNNNNNNNNNNNNNNNNNNNNNNNNNNNNNNNN
ATCC36093    GAAGCT----GGGATACGCTGC---CCCTGATGAAGGAGAGGAGT-----
ATCC56429    GAAGGC----TGGTGTTGC------CTTGGACGATGACATCGGTG-----
ATCC76479    NNNNNNNNNNNNNNNNNNNNNNNNNNNNNNNNNNNNNNNNNNNNNNNNNN
ATCC9095     NNNNNNNNNNNNNNNNNNNNNNNNNNNNNNNNNNNNNNNNNNNNNNNNNN
BCC16585     GAAAGC----GGGTGTAGC------TGTCGACGACGACCACGGCG-----
BCC8237      GAAAGC----TGGAATCGC------CATGGACGATGATATCGGCG-----
CBS100525    AAAGGC----CGGTATCAA------CACCGAGGAAGACATGGGAG-----
CBS101247    AAAAGC----GGGTATACC------TGTCGAGGACGACTCGGGCG-----
CBS101267    GAAGGC----CGGTGTAGC------AATGGATGATGACCCCGGTG-----
CBS110115    GAAGGC----CGGAAACCC------CATCTTTGAGGATACGACCG-----
CBS116.25    GAAGGC----CGGTATTGC------CATGGATGATGACCCAGGCG-----
CBS118984    AAAAGC----CGGTATTGC------TGTGGAAGAAGATATTGGCG-----
CBS125148    AAAGGC----TGGCCAGGC------CGTGGAAGACGACACCCTTG-----
CBS125165    AAAGGC----CGGCCAGGC------CGTCGAAGAGGACATTCTTG-----
CBS129087    NNNNNNNNNNNNNNNNNNNNNNNNNNNNNNNNNNNNNNNNNNNNNNNNNN
CBS130362    GAAACT----CGGCTACGTGGG---TACTGATGAGAACGAAGAGC-----
CBS144929    NNNNNNNNNNNNNNNNNNNNNNNNNNNNNNNNNNNNNNNNNNNNNNNNNN
CBS151.29    NNNNNNNNNNNNNNNNNNNNNNNNNNNNNNNNNNNNNNNNNNNNNNNNNN
CBS154.61    NNNNNNNNNNNNNNNNNNNNNNNNNNNNNNNNNNNNNNNNNNNNNNNNNN
CBS182.36    AAAAGC----CGGTATTGC------TGTGGAGGAAGATATGGGCG-----
CBS186.79    GAAGGC----TGGAAACGC------CGTCATCGAAGACACAAGCG-----
CBS189.34    NNNNNNNNNNNNNNNNNNNNNNNNNNNNNNNNNNNNNNNNNNNNNNNNNN
CBS190.50    AAAAGC----TGGTATTGC------AATTGAGGATGATTCAACTG-----
CBS217.35    NNNNNNNNNNNNNNNNNNNNNNNNNNNNNNNNNNNNNNNNNNNNNNNNNN
CBS217.67    AAAAGC----CGGTATTGC------AGTGGAAGAAGATATGGGTG-----
CBS221.73    NNNNNNNNNNNNNNNNNNNNNNNNNNNNNNNNNNNNNNNNNNNNNNNNNN
CBS243.59    NNNNNNNNNNNNNNNNNNNNNNNNNNNNNNNNNNNNNNNNNNNNNNNNNN
CBS346.85    GAAACT----GGGCTATGCCGC---ACCTGAGGACGGTGAAGAGT-----
CBS363.97    GAAACT----CGGACTTGTCCA---ATCTGACCAGGGCGAAGAGC-----
CBS367.86    NNNNNNNNNNNNNNNNNNNNNNNNNNNNNNNNNNNNNNNNNNNNNNNNNN
CBS399.86    GAAACT----CGGTTATGCAGG---GACTGATGAGAATGAAGAGC-----
CBS402.78    AAAAGC----GGGTATACC------TGTCGAGGACGACTCAGGCG-----
CBS405.97    AAAGAA----TGACGAAGCTACACTCACGGAAGAGGAGAAACGGGCCAAG
CBS424.64    NNNNNNNNNNNNNNNNNNNNNNNNNNNNNNNNNNNNNNNNNNNNNNNNNN
CBS425.67    NNNNNNNNNNNNNNNNNNNNNNNNNNNNNNNNNNNNNNNNNNNNNNNNNN
CBS506.67    GAAACT----CGGGCTTGTCCA---ATCTGACCAGGGCGAAGAGC-----
CBS560.74    NNNNNNNNNNNNNNNNNNNNNNNNNNNNNNNNNNNNNNNNNNNNNNNNNN
CBS567.95    NNNNNNNNNNNNNNNNNNNNNNNNNNNNNNNNNNNNNNNNNNNNNNNNNN
CBS704.86    GAAGGC----CGGTGTAGC------AATGGATGATGACCCCGGTG-----
CBS891.72    AAAAGC----CGGCGTTGC------TCTGGATGACGACATGGGGG-----
CBS900.68    NNNNNNNNNNNNNNNNNNNNNNNNNNNNNNNNNNNNNNNNNNNNNNNNNN
CBS959.72    NNNNNNNNNNNNNNNNNNNNNNNNNNNNNNNNNNNNNNNNNNNNNNNNNN
CGMCC17904   AAAGGC----GGGTATCGT------CGTGGATGATGATCCTGGAG-----
CGMCC17905   AAAGGNNNNNNNNNNNNNNNNNNNNNNNNNNNNNNNNNNNNNNNNNNNNN
CPC24422     NNNNNNNNNNNNNNNNNNNNNNNNNNNNNNNNNNNNNNNNNNNNNNNNNN
CPC33206     NNNNNNNNNNNNNNNNNNNNNNNNNNNNNNNNNNNNNNNNNNNNNNNNNN
DAOM235557   NNNNNNNNNNNNNNNNNNNNNNNNNNNNNNNNNNNNNNNNNNNNNNNNNN
DAOMBT1003   NNNNNNNNNNNNNNNNNNNNNNNNNNNNNNNNNNNNNNNNNNNNNNNNNN
DUCC502      NNNNNNNNNNNNNNNNNNNNNNNNNNNNNNNNNNNNNNNNNNNNNNNNNN
DY05461      GAAGCTAAACGGGTTACGTGCC---GCCTGCCTTCGACCCCC--T-----
DY05462      GAAGCTAAACGGGTTACGTGCC---GCCTGCCTTCGACCCCC--T-----
DY05591      GAAGCTAAACGG-TTACGTGCC---GCCTGCCTTCGACCCCT--C-----
DY05592      GAAGCTAAACGG-TTACGTGCC---GCCTGCCTTCGACCCCT--C-----
EFCC10125    GAAGGC----CGNNNNNNNNNNNNNNNNNNNNNNNNNNNNNNNNNNNNNN
EFCC6279     GAAAGC----CGGTGTTGC------CCTCGACGATGACAACAATG-----
EFCC7287     AAAGGC----CGGCGTAGC------GCTGGACGAGGATAACGGCG-----
GJS7487      GAAGGC----CGGTGTTGT------TAATGNNNNNNNNNNNNNNNNNNNN
GJS82274     NNNNNNNNNNNNNNNNNNNNNNNNNNNNNNNNNNNNNNNNNNNNNNNNNN
GJS89127     NNNNNNNNNNNNNNNNNNNNNNNNNNNNNNNNNNNNNNNNNNNNNNNNNN
GJS90227     NNNNNNNNNNNNNNNNNNNNNNNNNNNNNNNNNNNNNNNNNNNNNNNNNN
GJS91164     GAAACT----GGGCTATGCCGC---ACCTGAGGACGGTGAAGAGT-----
GJS92101     NNNNNNNNNNNNNNNNNNNNNNNNNNNNNNNNNNNNNNNNNNNNNNNNNN
GJS92133     NNNNNNNNNNNNNNNNNNNNNNNNNNNNNNNNNNNNNNNNNNNNNNNNNN
HMAS183151   NNNNNNNNNNNNNNNNNNNNNNNNNNNNNNNNNNNNNNNNNNNNNNNNNN
HMAS254523   NNNNNNNNNNNNNNNNNNNNNNNNNNNNNNNNNNNNNNNNNNNNNNNNNN
HMAS254524   NNNNNNNNNNNNNNNNNNNNNNNNNNNNNNNNNNNNNNNNNNNNNNNNNN
HMAS276836   AAAGGC----GGGTATCGT------CGTGGATGATGATCCTGGAG-----
HUA772       NNNNNNNNNNNNNNNNNNNNNNNNNNNNNNNNNNNNNNNNNNNNNNNNNN
ICMP6360     NNNNNNNNNNNNNNNNNNNNNNNNNNNNNNNNNNNNNNNNNNNNNNNNNN
IMI158855    NNNNNNNNNNNNNNNNNNNNNNNNNNNNNNNNNNNNNNNNNNNNNNNNNN
KY04071      AAAGGC----TGGTATTGC------CCTTGATGATGACA-TGCTG-----
KY04072      AAAGGC----TGGTATTGC------CCTTGATGATGACA-TGCTG-----
LMM          AAAGGC----CGGACTCGC------CACCGTCGAGGACGTAGGCG-----
Marsonsn     NNNNNNNNNNNNNNNNNNNNNNNNNNNNNNNNNNNNNNNNNNNNNNNNNN
NBRC106332   NNNNNNNNNNNNNNNNNNNNNNNNNNNNNNNNNNNNNNNNNNNNNNNNNN
NBRC106958   NNNNNNNNNNNNNNNNNNNNNNNNNNNNNNNNNNNNNNNNNNNNNNNNNN
NHJ11343     NNNNNNNNNNNNNNNNNNNNNNNNNNNNNNNNNNNNNNNNNNNNNNNNNN
NHJ12516     AAAGGC----TGGTATTGC------CCTTGATGATGACAATGCTG-----
OSC111000    AAAGGC----GGGCGTCGC------GCTGGACGAGGACAACGGCG-----
OSC93623     NNNNNNNNNNNNNNNNNNNNNNNNNNNNNNNNNNNNNNNNNNNNNNNNNN
SCALT002     NNNNNNNNNNNNNNNNNNNNNNNNNNNNNNNNNNNNNNNNNNNNNNNNNN
ZY09271      GATACT----CGGCTACGTCGG---TACTGATGAGA-CGAAGAGT-----
ZY09272      GATACT----CGGCTACGTCGG---TACTGATGAGA-CGAAGAGT-----

AFTOLID1287  ----------------------------ACCGTGGCAATAGCCGTATCAA
AFTOLID187   ----------------------------CCGAGCCAAATCAGAGATTGCG
AFTOLID216   NNNNNNNNNNNNNNNNNNNNNNNNNNNNNNNNNNNNNNNNNNNNNNNNNN
AFTOLID52    NNNNNNNNNNNNNNNNNNNNNNNNNNNNNNNNNNNNNNNNNNNNNNNNNN
ATCC16297    NNNNNNNNNNNNNNNNNNNNNNNNNNNNNNNNNNNNNNNNNNNNNNNNNN
ATCC18851    NNNNNNNNNNNNNNNNNNNNNNNNNNNNNNNNNNNNNNNNNNNNNNNNNN
ATCC208838   ----------------------------ACGATCCGAACAAGCGACTCAA
ATCC26019    NNNNNNNNNNNNNNNNNNNNNNNNNNNNNNNNNNNNNNNNNNNNNNNNNN
ATCC36093    ----------------------------TGGAACCCAACAAGCGATTACG
ATCC56429    ----------------------------ACGACCTGAACAGACGTCTCAA
ATCC76479    NNNNNNNNNNNNNNNNNNNNNNNNNNNNNNNNNNNNNNNNNNNNNNNNNN
ATCC9095     NNNNNNNNNNNNNNNNNNNNNNNNNNNNNNNNNNNNNNNNNNNNNNNNNN
BCC16585     ----------------------------ATGATCTGAACAAGCGTCTGAA
BCC8237      ----------------------------ACGACCTCAATAAGCGTCTCAA
CBS100525    ----------------------------ATGATCCGAACAAGCGACTCAA
CBS101247    ----------------------------AGGATCCGAACAAGCGCCTGAA
CBS101267    ----------------------------ACAACCCAAACAAGCGTCTGAA
CBS110115    ----------------------------ACGATCCAAACAAGAGGTTGAA
CBS116.25    ----------------------------ACGATCCAAACAAGCGTTTAAA
CBS118984    ----------------------------ACGATCCGAATAGGAGGTTGAA
CBS125148    ----------------------------ACGATCCAAATCGAAGGTTGAA
CBS125165    ----------------------------ACGACCCAAATCGAAGGTTGAA
CBS129087    NNNNNNNNNNNNNNNNNNNNNNNNNNNNNNNNNNNNNNNNNNNNNNNNNN
CBS130362    ----------------------------TAGAACCGAACAAACGACTGAA
CBS144929    NNNNNNNNNNNNNNNNNNNNNNNNNNNNNNNNNNNNNNNNNNNNNNNNNN
CBS151.29    NNNNNNNNNNNNNNNNNNNNNNNNNNNNNNNNNNNNNNNNNNNNNNNNNN
CBS154.61    NNNNNNNNNNNNNNNNNNNNNNNNNNNNNNNNNNNNNNNNNNNNNNNNNN
CBS182.36    ----------------------------ACGATCCGAACAGGAGATTGAA
CBS186.79    ----------------------------ACGATCCGAACAAGCGGTTGAA
CBS189.34    NNNNNNNNNNNNNNNNNNNNNNNNNNNNNNNNNNNNNNNNNNNNNNNNNN
CBS190.50    ----------------------------ATGATCCGAATAGTCACCTGAA
CBS217.35    NNNNNNNNNNNNNNNNNNNNNNNNNNNNNNNNNNNNNNNNNNNNNNNNNN
CBS217.67    ----------------------------ACGATCCGAACAGGAGATTAAA
CBS221.73    NNNNNNNNNNNNNNNNNNNNNNNNNNNNNNNNNNNNNNNNNNNNNNNNNN
CBS243.59    NNNNNNNNNNNNNNNNNNNNNNNNNNNNNNNNNNNNNNNNNNNNNNNNNN
CBS346.85    ----------------------------CGGAGCCTAACAAACGACTGAG
CBS363.97    ----------------------------T---ACCCAACAAGCGGTTGAG
CBS367.86    NNNNNNNNNNNNNNNNNNNNNNNNNNNNNNNNNNNNNNNNNNNNNNNNNN
CBS399.86    ----------------------------TAGAACCGAACAAGCGACTGAA
CBS402.78    ----------------------------AGGATCCAAACAAGCGCCTGAA
CBS405.97    GCAGAGGCAGAGAAAAGGGAACAAGAGGAGGACCGCAACAAGCGATTGAA
CBS424.64    NNNNNNNNNNNNNNNNNNNNNNNNNNNNNNNNNNNNNNNNNNNNNNNNNN
CBS425.67    NNNNNNNNNNNNNNNNNNNNNNNNNNNNNNNNNNNNNNNNNNNNNNNNNN
CBS506.67    ----------------------------T---ACCCAACAAGCGGTTGAG
CBS560.74    NNNNNNNNNNNNNNNNNNNNNNNNNNNNNNNNNNNNNNNNNNNNNNNNNN
CBS567.95    NNNNNNNNNNNNNNNNNNNNNNNNNNNNNNNNNNNNNNNNNNNNNNNNNN
CBS704.86    ----------------------------ACAACCCAAACAAGCGTCTGAA
CBS891.72    ----------------------------ACGATTTAAACAGGCGCTTGAA
CBS900.68    NNNNNNNNNNNNNNNNNNNNNNNNNNNNNNNNNNNNNNNNNNNNNNNNNN
CBS959.72    NNNNNNNNNNNNNNNNNNNNNNNNNNNNNNNNNNNNNNNNNNNNNNNNNN
CGMCC17904   ----------------------------ATGACTTGAACAAGCGACTCAA
CGMCC17905   NNNNNNNNNNNNNNNNNNNNNNNNNNNNNNNNNNNNNNNNNNNNNNNNNN
CPC24422     NNNNNNNNNNNNNNNNNNNNNNNNNNNNNNNNNNNNNNNNNNNNNNNNNN
CPC33206     NNNNNNNNNNNNNNNNNNNNNNNNNNNNNNNNNNNNNNNNNNNNNNNNNN
DAOM235557   NNNNNNNNNNNNNNNNNNNNNNNNNNNNNNNNNNNNNNNNNNNNNNNNNN
DAOMBT1003   NNNNNNNNNNNNNNNNNNNNNNNNNNNNNNNNNNNNNNNNNNNNNNNNNN
DUCC502      NNNNNNNNNNNNNNNNNNNNNNNNNNNNNNNNNNNNNNNNNNNNNNNNNN
DY05461      ----------------------------CGGAACCGAACAA-CGTATAAG
DY05462      ----------------------------CGGAACCGAACAA-CGTATAAG
DY05591      ----------------------------GGAACCCGAACAAACGTATAAG
DY05592      ----------------------------GGAACCCGAACAAACGTATAAG
EFCC10125    NNNNNNNNNNNNNNNNNNNNNNNNNNNNNNNNNNNNNNNNNNNNNNNNNN
EFCC6279     ----------------------------ACGACCTGAATCGACGTCTGAA
EFCC7287     ----------------------------AAAACATGAACAAGCGGCTCAA
GJS7487      NNNNNNNNNNNNNNNNNNNNNNNNNNNNNNNNNNNNNNNNNNNNNNNNNN
GJS82274     NNNNNNNNNNNNNNNNNNNNNNNNNNNNNNNNNNNNNNNNNNNNNNNNNN
GJS89127     NNNNNNNNNNNNNNNNNNNNNNNNNNNNNNNNNNNNNNNNNNNNNNNNNN
GJS90227     NNNNNNNNNNNNNNNNNNNNNNNNNNNNNNNNNNNNNNNNNNNNNNNNNN
GJS91164     ----------------------------CGGAGCCTAACAAACGACTGAG
GJS92101     NNNNNNNNNNNNNNNNNNNNNNNNNNNNNNNNNNNNNNNNNNNNNNNNNN
GJS92133     NNNNNNNNNNNNNNNNNNNNNNNNNNNNNNNNNNNNNNNNNNNNNNNNNN
HMAS183151   NNNNNNNNNNNNNNNNNNNNNNNNNNNNNNNNNNNNNNNNNNNNNNNNNN
HMAS254523   NNNNNNNNNNNNNNNNNNNNNNNNNNNNNNNNNNNNNNNNNNNNNNNNNN
HMAS254524   NNNNNNNNNNNNNNNNNNNNNNNNNNNNNNNNNNNNNNNNNNNNNNNNNN
HMAS276836   ----------------------------ATGACTTGAACAAGCGACTCAA
HUA772       NNNNNNNNNNNNNNNNNNNNNNNNNNNNNNNNNNNNNNNNNNNNNNNNNN
ICMP6360     NNNNNNNNNNNNNNNNNNNNNNNNNNNNNNNNNNNNNNNNNNNNNNNNNN
IMI158855    NNNNNNNNNNNNNNNNNNNNNNNNNNNNNNNNNNNNNNNNNNNNNNNNNN
KY04071      ----------------------------ATGACCTGAACA-GCGTCTGAA
KY04072      ----------------------------ATGACCTGAACA-GCGTCTGAA
LMM          ----------------------------ATGATCCGAACAAGCGACTGAA
Marsonsn     NNNNNNNNNNNNNNNNNNNNNNNNNNNNNNNNNNNNNNNNNNNNNNNNNN
NBRC106332   NNNNNNNNNNNNNNNNNNNNNNNNNNNNNNNNNNNNNNNNNNNNNNNNNN
NBRC106958   NNNNNNNNNNNNNNNNNNNNNNNNNNNNNNNNNNNNNNNNNNNNNNNNNN
NHJ11343     NNNNNNNNNNNNNNNNNNNNNNNNNNNNNNNNNNNNNNNNNNNNNNNNNN
NHJ12516     ----------------------------ATGACCTGAACAAGCGTCTGAA
OSC111000    ----------------------------ACGATATGAACAAGCGGCTCAA
OSC93623     NNNNNNNNNNNNNNNNNNNNNNNNNNNNNNNNNNNNNNNNNNNNNNNNNN
SCALT002     NNNNNNNNNNNNNNNNNNNNNNNNNNNNNNNNNNNNNNNNNNNNNNNNNN
ZY09271      ----------------------------TAGAACCGAACCATCGACTGAT
ZY09272      ----------------------------TAGAACCGAACCATCGACTGAT

AFTOLID1287  GACGAAATTCAACCCGACGACACACATGTACACGC-ACTGCGAGATCCAC
AFTOLID187   AACCAAAACCAACCCTACAACACACATGTACACCC-ATTGTGAGATTCAT
AFTOLID216   NNNNNNNNNNNNNNNNNNNNNNNNNNNNNNNNNNNNNNNNNNNNNNNNNN
AFTOLID52    NNNNNNNNNNNNNNNNNNNNNNNNNNNNNNNNNNNNNNNNNNNNNNNNNN
ATCC16297    NNNNNNNNNNNNNNNNNNNNNNNNNNNNNNNNNNNNNNNNNNNNNNNNNN
ATCC18851    NNNNNNNNNNNNNNNNNNNNNNNNNNNNNNNNNNNNNNNNNNNNNNNNNN
ATCC208838   GACGAAGACGAATCCTACGACTCACATGTACACGC-ATTGCGAGATTCAC
ATCC26019    NNNNNNNNNNNNNNNNNNNNNNNNNNNNNNNNNNNNNNNNNNNNNNNNNN
ATCC36093    AACGAAGACGAATCCAACGACGCACATGTATACAC-ATTGCGAGATTCAT
ATCC56429    GACCAGAACCAATCCCACAACACACATGTACACAC-ATTGTGAAATCCAT
ATCC76479    NNNNNNNNNNNNNNNNNNNNNNNNNNNNNNNNNNNNNNNNNNNNNNNNNN
ATCC9095     NNNNNNNNNNNNNNNNNNNNNNNNNNNNNNNNNNNNNNNNNNNNNNNNNN
BCC16585     GACTAAAACCAACCCAACTACACACATGTACACTC-ACTGTGAAATTCAT
BCC8237      GACCAAGACAAATCCCACGACACACATGTATACGC-ATTGCGAAATCCAT
CBS100525    GACAAAGACAAACCCCACAACTCACATGTACACCC-ATTGCGAGATTCAC
CBS101247    GACCAAAACCAACCCAACCACACACATGTATACCC-ACTGCGAAATTCAT
CBS101267    GACCAAAACCAACCCTACCACCCACATGTACACGC-ATTGTGAGATTCAT
CBS110115    GACGAAGACCAATCCAACAACTCACATGTATACGC-ACTGCGAAATCCAC
CBS116.25    GACAAAGACAAACCCAACTACGCACATGTACACTC-ACTGTGAGATTCAT
CBS118984    GACGAAGACGAACCCTACAACTCACATGTACACGC-ATTGCGAAATTCAT
CBS125148    ATCAAAGACGAACCCGATTACTCACATGTACTCCC-ACTGTGAAATCCAC
CBS125165    GACAAAGACGAACCCGACTACTCACATGTACACCC-ATTGTGAAATCCAC
CBS129087    NNNNNNNNNNNNNNNNNNNNNNNNNNNNNNNNNNNNNNNNNNNNNNNNNN
CBS130362    GACAAAGGCCAACCCAACCACTCATATGTATACAC-ACTGCGAAATCCAT
CBS144929    NNNNNNNNNNNNNNNNNNNNNNNNNNNNNNNNNNNNNNNNNNNNNNNNNN
CBS151.29    NNNNNNNNNNNNNNNNNNNNNNNNNNNNNNNNNNNNNNNNNNNNNNNNNN
CBS154.61    NNNNNNNNNNNNNNNNNNNNNNNNNNNNNNNNNNNNNNNNNNNNNNNNNN
CBS182.36    GACAAAGACAAACCCTACAACTCACATGTACACTC-ATTGTGAGATTCAT
CBS186.79    GACCAAAACCAACCCAACCACTCACATGTACACTC-ACTGCGAAATCCAT
CBS189.34    NNNNNNNNNNNNNNNNNNNNNNNNNNNNNNNNNNNNNNNNNNNNNNNNNN
CBS190.50    GACAAAGACGAACCCCACCACTCATATGTACACGC-ACTGTGAGATCCAT
CBS217.35    NNNNNNNNNNNNNNNNNNNNNNNNNNNNNNNNNNNNNNNNNNNNNNNNNN
CBS217.67    GACAAAGACAAACCCTACAACTCACATGTACACGC-ATTGTGAGATTCAT
CBS221.73    NNNNNNNNNNNNNNNNNNNNNNNNNNNNNNNNNNNNNNNNNNNNNNNNNN
CBS243.59    NNNNNNNNNNNNNNNNNNNNNNNNNNNNNNNNNNNNNNNNNNNNNNNNNN
CBS346.85    GACGAGGACGAACCCAACGACACATNNNNNNNNNNNNNNNNNNNNNNNNN
CBS363.97    GACCAAGACGAATCCGACAACGCACATGTACACTC-ACTGCGAAATCCAC
CBS367.86    NNNNNNNNNNNNNNNNNNNNNNNNNNNNNNNNNNNNNNNNNNNNNNNNNN
CBS399.86    GACAAAGGCCAACCCAACAACTCATATGTATACAC-ACTGCGAGATTCAT
CBS402.78    GACGAAAACCAACCCAACCACACACATGTACACTC-ACTGCGAGATTCAT
CBS405.97    GACAAAGGTCAACCCCACAACTCACATGTACACAC-ATTGTGAGATTCAC
CBS424.64    NNNNNNNNNNNNNNNNNNNNNNNNNNNNNNNNNNNNNNNNNNNNNNNNNN
CBS425.67    NNNNNNNNNNNNNNNNNNNNNNNNNNNNNNNNNNNNNNNNNNNNNNNNNN
CBS506.67    GACCAAGACGAATCCGACGACACACATGTACACTC-ACTGCGAAATCCAC
CBS560.74    NNNNNNNNNNNNNNNNNNNNNNNNNNNNNNNNNNNNNNNNNNNNNNNNNN
CBS567.95    NNNNNNNNNNNNNNNNNNNNNNNNNNNNNNNNNNNNNNNNNNNNNNNNNN
CBS704.86    GACCAAAACCAACCCTACCACCCACATGTACACGC-ATTGTGAGATTCAT
CBS891.72    GACCAAGACAAACCCGACAACGCACATGTACACGC-ATTGCGAAATTCAT
CBS900.68    NNNNNNNNNNNNNNNNNNNNNNNNNNNNNNNNNNNNNNNNNNNNNNNNNN
CBS959.72    NNNNNNNNNNNNNNNNNNNNNNNNNNNNNNNNNNNNNNNNNNNNNNNNNN
CGMCC17904   GACTAAGACCA-CCCTACCACCCACATGTATACTC-ATTGCGAGATTCAT
CGMCC17905   NNNNNNNNNNNNNNNNNNNNNNNNNNNNNNNNNNNNNNNNNNNNNNNNNN
CPC24422     NNNNNNNNNNNNNNNNNNNNNNNNNNNNNNNNNNNNNNNNNNNNNNNNNN
CPC33206     NNNNNNNNNNNNNNNNNNNNNNNNNNNNNNNNNNNNNNNNNNNNNNNNNN
DAOM235557   NNNNNNNNNNNNNNNNNNNNNNNNNNNNNNNNNNNNNNNNNNNNNNNNNN
DAOMBT1003   NNNNNNNNNNNNNNNNNNNNNNNNNNNNNNNNNNNNNNNNNNNNNNNNNN
DUCC502      NNNNNNNNNNNNNNNNNNNNNNNNNNNNNNNNNNNNNNNNNNNNNNNNNN
DY05461      GACCAAGATCAATCCGTCAACACATATCTACACCC-ACTGTGAGATTCAT
DY05462      GACCAAGATCAATCCGTCAACACATATCTACACCC-ACTGTGAGATTCAT
DY05591      GACCAAGATCAATCCGTCAACACATATCTACACCCCACTGTGAGATTCAT
DY05592      GACCAAGATCAATCCGTCAACACATATCTACACCCCACTGTGAGATTCAT
EFCC10125    NNNNNNNNNNNNNNNNNNNNNNNNNNNNNNNNNNNNNNNNNNNNNNNNNN
EFCC6279     AACTAAGACCAACCCTACGACTCACATGTACACAC-ACTGCGAAATTCAC
EFCC7287     GACGAGGACCAACCCGACAACCCACATGTACACGC-ACTGCGAGATTCAC
GJS7487      NNNNNNNNNNNNNNNNNNNNNNNNNNNNNNNNNNNNNNNNNNNNNNNNNN
GJS82274     NNNNNNNNNNNNNNNNNNNNNNNNNNNNNNNNNNNNNNNNNNNNNNNNNN
GJS89127     NNNNNNNNNNNNNNNNNNNNNNNNNNNNNNNNNNNNNNNNNNNNNNNNNN
GJS90227     NNNNNNNNNNNNNNNNNNNNNNNNNNNNNNNNNNNNNNNNNNNNNNNNNN
GJS91164     GACGAGGACGAACCCAACGACACATGGGTNNNNNNNNNNNNNNNNNNNNN
GJS92101     NNNNNNNNNNNNNNNNNNNNNNNNNNNNNNNNNNNNNNNNNNNNNNNNNN
GJS92133     NNNNNNNNNNNNNNNNNNNNNNNNNNNNNNNNNNNNNNNNNNNNNNNNNN
HMAS183151   NNNNNNNNNNNNNNNNNNNNNNNNNNNNNNNNNNNNNNNNNNNNNNNNNN
HMAS254523   NNNNNNNNNNNNNNNNNNNNNNNNNNNNNNNNNNNNNNNNNNNNNNNNNN
HMAS254524   NNNNNNNNNNNNNNNNNNNNNNNNNNNNNNNNNNNNNNNNNNNNNNNNNN
HMAS276836   GACTAAGACCA-CCCTACCACCCACATGTATACTC-ATTGCGAGATTCAT
HUA772       NNNNNNNNNNNNNNNNNNNNNNNNNNNNNNNNNNNNNNNNNNNNNNNNNN
ICMP6360     NNNNNNNNNNNNNNNNNNNNNNNNNNNNNNNNNNNNNNNNNNNNNNNNNN
IMI158855    NNNNNNNNNNNNNNNNNNNNNNNNNNNNNNNNNNNNNNNNNNNNNNNNNN
KY04071      GACCAAGACCA-TCCTACA-CACATATGTACACGC-ACTGCGAAATCCAC
KY04072      GACCAAGACCA-TCCTACA-CACATATGTACACGC-ACTGCGAAATCCAC
LMM          GACGAAAGCCAACCCGACGACACACATGTACACGC-ATTGCGAGATCCAC
Marsonsn     NNNNNNNNNNNNNNNNNNNNNNNNNNNNNNNNNNNNNNNNNNNNNNNNNN
NBRC106332   NNNNNNNNNNNNNNNNNNNNNNNNNNNNNNNNNNNNNNNNNNNNNNNNNN
NBRC106958   NNNNNNNNNNNNNNNNNNNNNNNNNNNNNNNNNNNNNNNNNNNNNNNNNN
NHJ11343     NNNNNNNNNNNNNNNNNNNNNNNNNNNNNNNNNNNNNNNNNNNNNNNNNN
NHJ12516     GACCAAGACCAATCCCACAACACATATGTACACGC-ACTGCGAAATCCAC
OSC111000    GACGAGGACCAACCCGACAACCCACATGTACACGC-ACTGCGAGATTCAT
OSC93623     NNNNNNNNNNNNNNNNNNNNNNNNNNNNNNNNNNNNNNNNNNNNNNNNNN
SCALT002     NNNNNNNNNNNNNNNNNNNNNNNNNNNNNNNNNNNNNNNNNNNNNNNNNN
ZY09271      GACGATGGCCA-CCCAACCACTTNNNNNNNNNNNNNNNNNNNNNNNNNNN
ZY09272      GACGATGGCCA-CCCAACCACTTNNNNNNNNNNNNNNNNNNNNNNNNNNN

AFTOLID1287  CCCAGTATGCTTGCCGCTGGTACTGGTGAGTTCGAGGCTGGTATCTCCAA
AFTOLID187   CCAAGTATGATTGCTGCCGGTACTGGTGAGTTCGAGGCTGGTATCTCCAA
AFTOLID216   NNNNNNNNNNNTGCCGCTGGTACTGGTGAGTTCGAGGCTGGTATCTCCAA
AFTOLID52    NNNNNNNNNNNCGCTGCCGGTACTGGTGAGTTCGAGGCTGGTATCTCCAA
ATCC16297    NNNNNNNNNNNTGCCGCCGGTACTGGTGAGTTCGAGGCTGGTATCTCCAA
ATCC18851    NNNNNNNNNNNNNNNNNNNNNNNNNNNNNNNNNNNNNNNNNNNNNNNNNN
ATCC208838   CCGAGTATGATCGCTGCCGGTACTGGTGAGTTCGAGGCTGGTATCTCCAA
ATCC26019    NNNNNNNNNNNCGCTGCCGGTACTGGTGAGTTCGAGGCTGGTATCTCCAA
ATCC36093    CCTAGTATGATCGCTGCCGGTACTGGTGAGTTCGAGGCTGGTATCTCCAA
ATCC56429    CCTAGCATGATCGCTGCTGGTACTGGTGAGTTCGAGGCTGGTATCTCCAA
ATCC76479    NNNNNNNNNNNCGCTGCCGGTACTGGTGAGTTCGAGGCTGGTATCTCCAA
ATCC9095     NNNNNNNNNNNTGCCGCCGGTACTGGTGAGTTCGAGGCTGGTATCTCCAA
BCC16585     CCGAGTATGATCGCCGCCGGTACTGGTGAGTTCGAGGCTGGTATCTCCAA
BCC8237      CCCAGCATGATNNNNNNNNNNNNNNNNNNNNNNNNNNNNNNNNNNNNNNN
CBS100525    CCAAGTATGATNNNNNNNNNNNNNNNNNNNNNNNNNNNNNNNNNNNNNNN
CBS101247    CCAAGTATGATTGCCGCCGGTACTGGTGAGTTCGAGGCTGGTATCTCCAA
CBS101267    CCCAGTATGATCGCTGCCGGTACTGGTGAGTTCGAGGCTGGTATCTCCAA
CBS110115    CCTAGCATGATTGCCTCCGGTGTTGGTGAGTTCGAGGCTGGTATCTCCAA
CBS116.25    CCTAGTATGATCGCTGCCGGTACTGGTGAGTTCGAGGCTGGTATCTCCAA
CBS118984    CCCAGCATGATNNNNNNNNNNNNNNNNNNNNNNNNNNNNNNNNNNNNNNN
CBS125148    CCTCGTACGATNNNNNNNNNNNNNNNNNNNNNNNNNNNNNNNNNNNNNNN
CBS125165    CGTAGAATGATNNNNNNNNNNNNNNNNNNNNNNNNNNNNNNNNNNNNNNN
CBS129087    NNNNNNNNNNNCGACTCTGGCAAGTCGACCACCGTGAGTACTCCCGCCAC
CBS130362    CCCAGCATGATNNNNNNNNNNNNNNNNNNNNNNNNNNNNNNNNNNTCCAA
CBS144929    NNNNNNNNNNNNNNNNNNNNNNNNNNNNNNNNNNNNNNNNNNNNNNNNNN
CBS151.29    NNNNNNNNNNNCGACTCTGGCAAGTCGACCACTGTTAGTTTTCCC-CCAC
CBS154.61    NNNNNNNNNNNCGCTGCCGGTACTGGTGAGTTCGAGGCTGGTATCTCCAA
CBS182.36    CCTAGCATGATNNNNNNNNNNNNNNNNNNNNNNNNNNNNNNNNNNNNNNN
CBS186.79    CCTAGTATGATCGCTGCCGGTACTGGTGAGTTCGAGGCTGGTATCTCCAA
CBS189.34    NNNNNNNNNNNNNNNNNNNNNNNNNNNNNNNNNNNNNNNNNNNNNNNNNN
CBS190.50    CCCAGCATGATCGATTCCGGCAAGTCGACCACCGTGAGTATCCCT--GAT
CBS217.35    NNNNNNNNNNNNNNNNNNNNNNNNNNNNNNNNNNNNNNNNNNNNNNNNNN
CBS217.67    CCCAGTATGATNNNNNNNNNNNNNNNNNNNNNNNNNNNNNNNNNNNNNNN
CBS221.73    NNNNNNNNNNNNNNNNNNNNNNNNNNNNNNNNNNNNNNNNNNNNNNNNNN
CBS243.59    NNNNNNNNNNNNNNNNNNNNNNNNNNNNNNNNNNNNNNNNNNNNNNNNNN
CBS346.85    NNNNNNNNNNNCGCCGCCGGTACTGGTGAGTTCGAGGCTGGTATCTCCAA
CBS363.97    CCCAGCATGATNNNNNNNNNNNNNNNNNNNNNNNNNNNNNNNNNNNNNNN
CBS367.86    NNNNNNNNNNNTGCCGCCGGTACTGGTGAGTTCGAGGCTGGTATCTCCAA
CBS399.86    CCCAGCATGATNNNNNNNNNNNNNNNNNNNNNNNNNNNNNNNNNNTCCAA
CBS402.78    CCAAGTATGATTGCCGCCGGTACTGGTGAGTTCGAGGCTGGTATCTCCAA
CBS405.97    CCCAGCATGATNNNNNNNNNNNNNNNNNNNNNNNNNNNNNNNNNNNNNNN
CBS424.64    NNNNNNNNNNNNNNNNNNNNNNNNNNNNNNNNNNNNNNNNNNNNNNNNNN
CBS425.67    NNNNNNNNNNNNNNNNNNNNNNNNNNNNNNNNNNNNNNNNNNNNNNNNNN
CBS506.67    CCCAGCATGATNNNNNNNNNNNNNNNNNNNNNNNNNNNNNNNNNNNNNNN
CBS560.74    NNNNNNNNNNNTGCCGCTGGTACTGGTGAGTTCGAGGCTGGTATCTCCAA
CBS567.95    NNNNNNNNNNNNNNNNNNNNNNNNNNNNNNNNNNNNNNNNNNNNNNNNNN
CBS704.86    CCCAGTATGATCGCTGCCGGTACTGGTGAGTTCGAGGCTGGTATTTCCAA
CBS891.72    CCCAGNNNNNNCGCTGCCGGTACTGGTGAGTTCGAGGCTGGTATCTCCAA
CBS900.68    NNNNNNNNNNNCGCTGCCGGTACTGGTGAGTTCGAGGCTGGTATCTCCAA
CBS959.72    NNNNNNNNNNNNNNNNNNNNNNNNNNNNNNNNNNNNNNNNNNNNNNNNNN
CGMCC17904   CCCAGCATGATCGCTGCCGGTACTGGTGAGTTCGAGGCTGGCATCTCCAA
CGMCC17905   NNNNNNNNNNNCGCTGCCGGTACTGGTGAGTTCGAGGCTGGTATCTCCAA
CPC24422     NNNNNNNNNNNNNNNNNNNNNNNNNNNNNNNNNNNNNNNNNNNNNNNNNN
CPC33206     NNNNNNNNNNNNNNNNNNNNNNNNNNNNNNNNNNNNNNNNNNNNNNNNNN
DAOM235557   NNNNNNNNNNNNNNNNNNNNNNNNNNNNNNNNNNNNNNNNNNNNNNNNNN
DAOMBT1003   NNNNNNNNNNNNNNNNNNNNNNNNNNNNNNNNNNNNNNNNNNNNNNNNNN
DUCC502      NNNNNNNNNNNNNNNNNNNNNNNNNNNNNNNNNNNNNNNNNNNNNNNNNN
DY05461      CCAAGCATGATCGCCGCCGGTACTGGTGAGTTCGAGGCTGGTATCTCCAA
DY05462      CCAAGCATGATCGCCGCCGGTACTGGTGAGTTCGAGGCTGGTATCTCCAA
DY05591      CCAAGCATGATCGCCGCCGGTACTGGTGAGTTCGAGGCTGGTATCTCCAA
DY05592      CCAAGCATGATCGCCGCCGGTACTGGTGAGTTCGAGGCTGGTATCTCCAA
EFCC10125    NNNNNNNNNNNCGCTGCCGGCACTGGTGAGTTCGAGGCTGGTATCTCCAA
EFCC6279     CCCAGTATGATCGCTGCCGGCACTGGTGAGTTCGAGGCTGGTATCTCCAA
EFCC7287     CCCAGCATGATCGCTGCCGGTACTGGTGAGTTCGAGGCTGGTATCTCCAA
GJS7487      NNNNNNNNNNNNNNNNNNNNNNNNNNNNNNNNNNNNNNNNNNNNNNNNNN
GJS82274     NNNNNNNNNNNTGCTGCCGGTACTGGTGAGTTCGAGGCTGGTATCTCCAA
GJS89127     NNNNNNNNNNNCGCTGCCGGTACTGGTGAGTTCGAGGCTGGTATCTCCAA
GJS90227     NNNNNNNNNNNTGCTGCCGGTACTGGTGAGTTCGAGGCTGGTATCTCCAA
GJS91164     NNNNNNNNNNNCGCTGCCGGTACTGGTGAGTTCGAGGCTGGTATCTCCAA
GJS92101     NNNNNNNNNNNCGCTGCCGGTACTGGTGAGTTCGAGGCTGGTATCTCCAA
GJS92133     NNNNNNNNNNNTGCCGCTGGTACTGGTGAGTTCGAGGCTGGTATCTCCAA
HMAS183151   NNNNNNNNNNNNNNNNNNNNNNNNNNNNNNNNNNNNNNNNNNNNNNNNNN
HMAS254523   NNNNNNNNNNNNNNNNNNNNNNNNNNNNNNNNNNNNNNNNNNNNNNNNNN
HMAS254524   NNNNNNNNNNNNNNNNNNNNNNNNNNNNNNNNNNNNNNNNNNNNNNNNNN
HMAS276836   CCCAGCATGATCGCTGCCGGTACTGGTGAGTTCGAGGCTGGCATCTCCAA
HUA772       NNNNNNNNNNNNNNNNNNNNNNNNNNNNNNNNNNNNNNNNNNNNNNNNNN
ICMP6360     NNNNNNNNNNNNNNNNNNNNNNNNNNNNNNNNNNNNNNNNNNNNNNNNNN
IMI158855    NNNNNNNNNNNTGCCGCCGGTACTGGTGAGTTCGAGGCTGGTATCTCCAA
KY04071      CCTAGCATGATCGCTGCCGGTACTGGTGAGTTCGAGGCTGGTATCTCCAA
KY04072      CCTAGCATGATCGCTGCCGGTACTGGTGAGTTCGAGGCTGGTATCTCCAA
LMM          CCCAGCATGATTGCCGCTGGTACTGGTGAGTTCGAGGCTGGTATCTCCAA
Marsonsn     NNNNNNNNNNNNNNNNNNNNNNNNNNNNNNNNNNNNNNNNNNNNNNNNNN
NBRC106332   NNNNNNNNNNNNNNNNNNNNNNNNNNNNNNNNNNNNNNNNNNNNNNNNNN
NBRC106958   NNNNNNNNNNNNNNNNNNNNNNNNNNNNNNNNNNNNNNNNNNNNNNNNNN
NHJ11343     NNNNNNNNNNNCGCTGCCGGTACTGGTGAGTTCGAGGCTGGTATCTCCAA
NHJ12516     CCTAGCATGATCGCTGCCGGTACTGGTGAGTTCGAGGCTGGTATCTCCAA
OSC111000    CCCAGCATGATCGCTGCCGGTACTGGTGAGTTCGAGGCTGGTATCTCCAA
OSC93623     NNNNNNNNNNNCGCTGCCGGTACTGGTGAGTTCGAGGCTGGTATCTCCAA
SCALT002     NNNNNNNNNNNNNNNNNNNNNNNNNNNNNNNNNNNNNNNNNNNNNNNNNN
ZY09271      NNNNNNNNNNNTGCCGCCGGTACTGGTGAGTTCGAGGCTGGTATCTCCAA
ZY09272      NNNNNNNNNNNTGCCGCCGGTACTGGTGAGTTCGAGGCTGGTATCTCCAA

AFTOLID1287  GGATGGCCAGACCCGTGAGCACGCTCTGCTCGCNTACACCCTCGGTGTCA
AFTOLID187   GGATGGCCAGACCCGTGAGCACGCTCTCCTCGCCTACACCCTCGGTGTTA
AFTOLID216   GGATGGCCAGACTCGTGAGCACGCTCTTCTCGCCTACACCCTCGGTGTCA
AFTOLID52    GGATGGCCAGACTCGTGAGCACGCTCTGCTCGCCTACACCCTTGGTGTCA
ATCC16297    GGATGGCCAGACTCGTGAGCACGCTCTGCTCGCCTACACCCTCGGTGTCC
ATCC18851    NNNNNNNNNNNNNNNNNNNNNNNNNNNNNNNNNNNNNNNNNNNNNNNNNN
ATCC208838   GGATGGCCAGACCCGTGAGCACGCTCTGCTCGCCTACACCCTGGGTGTCA
ATCC26019    GGATGGCCAGACTCGTGAGCACGCCCTGCTCGCCTACACTCTGGGTGTCA
ATCC36093    GAGTGGCCAGACTCGTGAGCACGCTCTGCTCGCCTACACCCTCGGTGTCA
ATCC56429    GGATGGCCAGACTCGTGAGCACGCTTTGCTCGCTTACACCCTAGGTGTCA
ATCC76479    GGATGGCCAGACCCGTGAGCACGCTCTGCTCGCCTACACTCTGGGTGTTA
ATCC9095     GGATGGCCAGACCCGTGAGCACGCTCTGCTCGCCTACACCCTCGGTGTCC
BCC16585     GGATGGCCAGACCCGTGAGCACGCTCTGCTCGCCTTCACCCTCGGTGTCA
BCC8237      NNNNNNNNNNNNNNNNNNNNNNNNNNNNNNNGCCTACACCCTTGGTGTCA
CBS100525    NNNNNNNNNNNNNNNNNNNNNNNNNNNNNNNNNNNNNNNNNNNNNNNNNN
CBS101247    GGATGGCCAGACCCGTGAGCACGCCCTCCTCGCCTTCACCCTCGGTGTCA
CBS101267    GGATGGCCAGACCCGTGAGCACGCCCTGCTCGCCTACACCCTCGGTGTTA
CBS110115    GGATGGCCAGACTCGTGAGCACGCTCTGCTCGCCTACACCCTGGGTGTTA
CBS116.25    GGATGGCCAGACCCGTGAGCACGCTCTGCTTGCTTTCACCCTCGGTGTCC
CBS118984    NNNNNNNNNNNNNNNNNNNNNNNNNNNNNNNNNNNNNNNNNNNNNNNNNN
CBS125148    NNNNNNNNNNNNNNNNNNNNNNNNNNNNNNNNNNNNNNNNNNNNNNNNNN
CBS125165    NNNNNNNNNNNNNNNNNNNNNNNNNNNNNNNNNNNNNNNNNNNNNNNNNN
CBS129087    CATGACCGCCTTATCTCGGTTGCATTACCCCGCCATGACCAGCGCGGGGT
CBS130362    GGATGGCCAGACCCGTGAGCACGCTCTTCTTGCCTACACCCTCGGTGTCC
CBS144929    NNNNNNNNNNNNNNNNNNNNNNNNNNNNNNNNNNNNNNNNNNNNNNNNNN
CBS151.29    CGTGACCGGCTTATCTTGGCCGTGTCACCCCGCCACCTCCAGCGCGGGGT
CBS154.61    GGATGGTCAGACCCGTGAGCACGCTTTGCTCGCCTACACCCTGGGTGTCA
CBS182.36    NNNNNNNNNNNNNNNNNNNNNNNNNNNNNNNNNNNNNNNNNNNNNNNNNN
CBS186.79    GGATGGCCAGACCCGTGAGCACGCTCTGCTTGCCTACACCCTTGGTGTCA
CBS189.34    NNNNNNNNNNNNNNNNNNNNNNNNNNNNNNNNNNNNNNNNNNNNNNNNNN
CBS190.50    CGTGGCTCGCATGCCTAAGCCGGACTACCCCGCGGCTTATGGCGGGGCCT
CBS217.35    NNNNNNNNNNNNNNNNNNNNNNNNNNNNNNNNNNNNNNNNNNNNNNNNNN
CBS217.67    NNNNNNNNNNNNNNNNNNNNNNNNNNNNNNNNNNNNNNNNNNNNNNNNNN
CBS221.73    NNNNNNNNNNNNNNNNNNNNNNNNNNNNNNNNNNNNNNNNNNNNNNNNNN
CBS243.59    NNNNNNNNNNNNNNNNNNNNNNNNNNNNNNNNNNNNNNNNNNNNNNNNNN
CBS346.85    GGATGGCCAGACGCGTGAGCACGCTCTGCTTGCCTACACCCTCGGTGTCA
CBS363.97    NNNNNNNNNNNNNNNNNNNNNNNNNNNNNNNNNNNNNNNNNNNNNNNNNN
CBS367.86    GGATGGCCAGACCCGTGAGCACGCTCTTCTCGCCTACACCCTGGGTGTCA
CBS399.86    GGATGGCCAGACCCGTGAGCACGCTCTTCTTGCCTACACCCTCGGTGTCC
CBS402.78    GGATGGCCAGACTCGTGAGCACGCTCTCCTCGCCTTCACCCTCGGTGTCA
CBS405.97    NNNNNNNNNNNNNNNNNNNNNNNNNNNNNNNNNNNNNNNNNNNNNNNNNN
CBS424.64    NNNNNNNNNNNNNNNNNNNNNNNNNNNNNNNNNNNNNNNNNNNNNNNNNN
CBS425.67    NNNNNNNNNNNNNNNNNNNNNNNNNNNNNNNNNNNNNNNNNNNNNNNNNN
CBS506.67    NNNNNNNNNNNNNNNNNNNNNNNNNNNNNNNNNNNNNNNNNNNNNNNNNN
CBS560.74    GGATGGCCAGACTCGTGAGCACGCTCTGCTCGCCTACACCCTGGGTGTCA
CBS567.95    NNNNNNNNNNNNNNNNNNNNNNNNNNNNNNNNNNNNNNNNNNNNNNNNNN
CBS704.86    GGATGGCCAGACTCGTGAGCACGCCCTGCTCGCCTACACCCTCGGTGTTA
CBS891.72    GGATGGCCAGACTCGTGAGCACGCTCTGCTCGCCTACACCCTCGGTGTCA
CBS900.68    GGATGGCCAGACCCGTGAGCACGCTCTGCTCGCCTACACCCTGGGTGTTA
CBS959.72    NNNNNNNNNNNNNNNNNNNNNNNNNNNNNNNNNNNNNNNNNNNNNNNNNN
CGMCC17904   GGATGGCCAGACCCGTGAACACGCTCTGCTCGCCTACACCCTGGGTGTTA
CGMCC17905   GGATGGCCAGACCCGTGAGCACGCTCTGCTCGCCTACACCCTGGGTGTTA
CPC24422     NNNNNNNNNNNNNNNNNNNNNNNNNNNNNNNNNNNNNNNNNNNNNNNNNN
CPC33206     NNNNNNNNNNNNNNNNNNNNNNNNNNNNNNNNNNNNNNNNNNNNNNNNNN
DAOM235557   NNNNNNNNNNNNNNNNNNNNNNNNNNNNNNNNNNNNNNNNNNNNNNNNNN
DAOMBT1003   NNNNNNNNNNNNNNNNNNNNNNNNNNNNNNNNNNNNNNNNNNNNNNNNNN
DUCC502      NNNNNNNNNNNNNNNNNNNNNNNNNNNNNNNNNNNNNNNNNNNNNNNNNN
DY05461      GGATGGCCAGACCCGTGAGCACGCTCTGCTCGCCTACACCCTGGGTGTTA
DY05462      GGATGGCCAGACCCGTGAGCACGCTCTGCTCGCCTACACCCTGGGTGTTA
DY05591      GGATGGCCAGACCCGTGAGCACGCTCTGCTCGCCTACACCCTGGGTGTTA
DY05592      GGATGGCCAGACCCGTGAGCACGCTCTGCTCGCCTACACCCTGGGTGTTA
EFCC10125    GGATGGCCAGACTCGCGAGCACGCCCTGCTCGCCTACACCCTTGGTGTCA
EFCC6279     GGATGGTCAGACCCGTGAGCACGCTTTGCTCGCCTACACCCTGGGTGTCA
EFCC7287     GGATGGCCAGACTCGTGAGCACGCCCTGCTTGCCTACACCCTCGGTGTGA
GJS7487      NNNNNNNNNNNNNNNNNNNNNNNNNNNNNNNNNNNNNNNNNNNNNNNNNN
GJS82274     GGATGGTCAGACTCGTGAGCACGCTCTGCTCGCCTACACCCTGGGTGTCA
GJS89127     GGATGGCCAGACCCGTGAGCACGCTCTGCTCGCCTACACCCTGGGTGTCA
GJS90227     GGATGGCCAGACCCGTGAGCACGCTCTCCTCGCCTACACCCTCGGTGTTA
GJS91164     GGATGGCCAGACTCGCGAGCACGCTCTGCTTGCCTACACCCTCGGTGTCA
GJS92101     GGATGGCCAGACTCGTGAGCACGCCCTGCTCGCCTACACCCTCGGTGTCA
GJS92133     GGATGGCCAGACTCGTGAGCATGCTCTGCTCGCCTACACCCTCGGTGTCA
HMAS183151   NNNNNNNNNNNNNNNNNNNNNNNNNNNNNNNNNNNNNNNNNNNNNNNNNN
HMAS254523   NNNNNNNNNNNNNNNNNNNNNNNNNNNNNNNNNNNNNNNNNNNNNNNNNN
HMAS254524   NNNNNNNNNNNNNNNNNNNNNNNNNNNNNNNNNNNNNNNNNNNNNNNNNN
HMAS276836   GGATGGCCAGACCCGTGAACACGCTCTGCTCGCCTACACCCTGGGTGTTA
HUA772       NNNNNNNNNNNNNNNNNNNNNNNNNNNNNNNNNNNNNNNNNNNNNNNNNN
ICMP6360     NNNNNNNNNNNNNNNNNNNNNNNNNNNNNNNNNNNNNNNNNNNNNNNNNN
IMI158855    GGATGGCCAGACTCGTGAGCACGCCCTGCTCGCCTACACCCTCGGTGTCC
KY04071      GGATGGCCAGACCCGTGAGCACGCCCTGCTCGCCTACACCCTGGGTGTCA
KY04072      GGATGGCCAGACCCGTGAGCACGCCCTGCTCGCCTACACCCTGGGTGTCA
LMM          GGATGGCCAGACCCGTGAGCACGCTCTGCTCGCCTACACCCTCGGTGTTA
Marsonsn     NNNNNNNNNNNNNNNNNNNNNNNNNNNNNNNNNNNNNNNNNNNNNNNNNN
NBRC106332   NNNNNNNNNNNNNNNNNNNNNNNNNNNNNNNNNNNNNNNNNNNNNNNNNN
NBRC106958   NNNNNNNNNNNNNNNNNNNNNNNNNNNNNNNNNNNNNNNNNNNNNNNNNN
NHJ11343     GGATGGCCAGACCCGTGAGCACGCCCTGCTCGCCTACACCCTGGGTGTCA
NHJ12516     GGATGGCCAGACCCGTGAGCACGCCCTGCTCGCCTACACCCTGGGTGTCA
OSC111000    GGATGGCCAGACTCGTGAGCACGCTCTGCTTGCCTACACCCTGGGTGTCA
OSC93623     GGATGGCCAGACTCGTGAGCACGCTCTGCTTGCCAACACCCTCGGTGTCA
SCALT002     NNNNNNNNNNNNNNNNNNNNNNNNNNNNNNNNNNNNNNNNNNNNNNNNNN
ZY09271      GGATGGCCAGACCCGTGAGCACGCTCTTCTTGCCTACACCCTCGGTGTCC
ZY09272      GGATGGCCAGACCCGTGAGCACGCTCTTCTTGCCTACACCCTCGGTGTCC

AFTOLID1287  AGCAGCTCATCGTTGCCATCAACAAGATGGACACCACCCAGTGGTCCCAG
AFTOLID187   AGCAGCTCATTGTTGCCATCAACAAGATGGACACCACCAACTGGTCCGAG
AFTOLID216   AGCAGCTCATCGTTGCCATCAACAAGATGGACACCACCCAGTGGTCCCAG
AFTOLID52    AGCAGCTCATCGTCGCCATCAACAAGATGGACACTGCCAACTGGGCTGAG
ATCC16297    GACAGCTCATTGTCGCCATCAACAAGATGGACACCACCAACTGGTCTGAG
ATCC18851    NNNNNNNNNNNNNNNNNNNNNNNNNNNNNNNNNNNNNNNNNNNNNNNNNN
ATCC208838   AGCAGCTCATCGTCGCCATCAACAAGATGGACACTGCCAACTGGGCCGAG
ATCC26019    AGCAGCTTATCGTTGCCATCAACAAGATGGACACCGCCAAGTGGGCTGAG
ATCC36093    AGCAGATCATTGTTGCCATCAACAAGATGGACACTGCCAACTGGGCCGAG
ATCC56429    AGCAGCTCATCGTTGCCATCAACAAGATGGACACCACCAAGTGGTCCGAG
ATCC76479    AGCAGCTCATCGTTGCCATCAACAAGATGGACACCGCCAACTGGGCCGAG
ATCC9095     GTCAGCTCATTGTTGCCATCAACAAGATGGACACCACCCAGTGGTCTGAG
BCC16585     AGCAGCTCATTGTCGCCATCAACAAGATGGACACCACCAAGTGGTCTGAG
BCC8237      AGCAGCTCATCGTCGCTATTAACAAGATGGACACCACCAAGTGGTCCGAG
CBS100525    NNNNNNNNNNNNNNNNNNNNNNNNNNNNNNNNNNNNNNNNNNNNNNNNNN
CBS101247    AGCAGCTCATTGTTGCCATCAACAAGATGGACACTGCTCAGTGGGCCGAG
CBS101267    GACAGCTCATTGTCGCCATCAATAAGATGGACACTGCCAAGTGGTCCGAG
CBS110115    AGCAGCTCATCGTCGCCATGAACAAGATGGACACTGTCAACTGGTCTGAG
CBS116.25    GTCAGCTCATTGTTGCCATCAACAAGATGGACACCACCAAGTGGTCTGAG
CBS118984    NNNNNNNNNNNNNNNNNNNNNNNNNNNNNNNNNNNNNNNNNNNNNNNNNN
CBS125148    NNNNNNNNNNNNNNNNNNNNNNNNNNNNNNNNNNNNNNNNNNNNNNNNNN
CBS125165    NNNNNNNNNNNNNNNNNNNNNNNNNNNNNNNNNNNNNNNNNNNNNNNNNN
CBS129087    ATTCC-TATTACTGCTTACTGACATTCATCAATAGACTGGTCACTTGATC
CBS130362    GTCAGATCATCGTTGCCATCAACAAGATGGACACCGCCAAGTGGTCTGAG
CBS144929    NNNNNNNNNNNNNNNNNNNNNNNNNNNNNNNNNNNNNNNNNNNNNNNNNN
CBS151.29    ATTT--TGCAACT-CTTGCTGACAAGCATCAACAGACCGGTCACTTGATC
CBS154.61    AGCAGCTCATCGTCGCCATCAACAAGATGGACACCGCCAAGTGGGCCGAG
CBS182.36    NNNNNNNNNNNNNNNNNNNNNNNNNNNNNNNNNNNNNNNNNNNNNNNNNN
CBS186.79    AGCAGCTCATCGTCGCCATCAACAAGATGGACACCACCAACTGGTCTGAG
CBS189.34    NNNNNNNNNNNNNNNNNNNNNNNNNNNNNNNNNNNNNNNNNNNNNNNNNN
CBS190.50    TTTCACTTCGATTGCCAGCTAACAATTATCAATAGACTGGTCACTTGATC
CBS217.35    NNNNNNNNNNNNNNNNNNNNNNNNNNNNNNNNNNNNNNNNNNNNNNNNNN
CBS217.67    NNNNNNNNNNNNNNNNNNNNNNNNNNNNNNNNNNNNNNNNNNNNNNNNNN
CBS221.73    NNNNNNNNNNNNNNNNNNNNNNNNNNNNNNNNNNNNNNNNNNNNNNNNNN
CBS243.59    NNNNNNNNNNNNNNNNNNNNNNNNNNNNNNNNNNNNNNNNNNNNNNNNNN
CBS346.85    AGCAGCTTATTGTTGCCATCAACAAGATGGACACTGCCAACTGGGCCGAG
CBS363.97    NNNNNNNNNNNNNNNNNNNNNNNNNNNNNNNNNNNNNNNNNNNNNNNNNN
CBS367.86    AGCAGCTCATTGTCGCCATCAACAAGATGGACACTGCTCAGTGGGCCCAG
CBS399.86    GTCAGATCATCGTTGCCATCAACAAGATGGACACCACCAAGTGGTCTGAG
CBS402.78    AGCAGCTCATCGTTGCCATCAACAAGATGGACACTGCTCAGTGGGCCGAG
CBS405.97    NNNNNNNNNNNNNNNNNNNNNNNNNNNNNNNNNNNNNNNNNNNNNNNNNN
CBS424.64    NNNNNNNNNNNNNNNNNNNNNNNNNNNNNNNNNNNNNNNNNNNNNNNNNN
CBS425.67    NNNNNNNNNNNNNNNNNNNNNNNNNNNNNNNNNNNNNNNNNNNNNNNNNN
CBS506.67    NNNNNNNNNNNNNNNNNNNNNNNNNNNNNNNNNNNNNNNNNNNNNNNNNN
CBS560.74    AGCAGCTCATCGTCGCCATCAACAAGATGGACACCACCAAGTGGTCCGAG
CBS567.95    NNNNNNNNNNNNNNNNNNNNNNNNNNNNNNNNNNNNNNNNNNNNNNNNNN
CBS704.86    GACAGCTCATTGTCGCCATCAACAAGATGGACACTGCCAAGTGGTCCGAG
CBS891.72    AGCAGCTCATGGTTGCCATCAACAAGATGGACACCGCCAAGTGGGCCCAG
CBS900.68    AGCAGCTCATCGTCGCCATCAACAAGATGGACACTGCCAAGTGGGCCGAG
CBS959.72    NNNNNNNNNNNNNNNNNNNNNNNNNNNNNNNNNNNNNNNNNNNNNNNNNN
CGMCC17904   AGCAGCTTATCGTCGCCATCAACAAGATGGACACTGCCAAGTGGGCCGAG
CGMCC17905   AGCAGCTCATCGTCGCCATCAACAAGATGGACACTGCCAAGTGGGCCGAG
CPC24422     NNNNNNNNNNNNNNNNNNNNNNNNNNNNNNNNNNNNNNNNNNNNNNNNNN
CPC33206     NNNNNNNNNNNNNNNNNNNNNNNNNNNNNNNNNNNNNNNNNNNNNNNNNN
DAOM235557   NNNNNNNNNNNNNNNNNNNNNNNNNNNNNNNNNNNNNNNNNNNNNNNNNN
DAOMBT1003   NNNNNNNNNNNNNNNNNNNNNNNNNNNNNNNNNNNNNNNNNNNNNNNNNN
DUCC502      NNNNNNNNNNNNNNNNNNNNNNNNNNNNNNNNNNNNNNNNNNNNNNNNNN
DY05461      AGCAGATCATCGTCGCCATCAACAAGATGGACACCACCCAGTGGTCCGAG
DY05462      AGCAGATCATCGTCGCCATCAACAAGATGGACACCACCCAGTGGTCCGAG
DY05591      AGCAGATCATCGTCGCCATCAACAAGATGGACACCACCCAGTGGTCCGAG
DY05592      AGCAGATCATCGTCGCCATCAACAAGATGGACACCACCCAGTGGTCCGAG
EFCC10125    AGCAGCTCATCGTCGCTATCAACAAGATGGACACCACCAAGTGGTCTGAG
EFCC6279     AGCAGCTCATCGTCGCCATCAACAAAATGGACACCACCAAGTGGTCTGAG
EFCC7287     AGCAGCTCATCGTTGCTATCAACAAGATGGACACCACCAAGTGGTCCGAG
GJS7487      NNNNNNNNNNNNNNNNNNNNNNNNNNNNNNNNNNNNNNNNNNNNNNNNNN
GJS82274     AGCAGCTCATTGTTGCCATCAACAAGATGGACACTGCCAACTGGGCCGAG
GJS89127     AGCAGCTCATCGTTGCCATCAACAAGATGGACACTGCCAACTGGGCCGAG
GJS90227     AGCAGCTCATTGTTGCCATCAACAAGATGGACACCACCAACTGGTCCGAG
GJS91164     AGCAGCTCATTGTTGCCATCAACAAGATGGACACTGCCAAATGGGCCGAG
GJS92101     AGCAGATCATCGTCGCCATCAACAAGATGGACACTGCTCAGTGGGCCGAG
GJS92133     AGCAGCTCATCGTTGCCATCAACAAGATGGACACCACCAAGTGGTCCGAG
HMAS183151   NNNNNNNNNNNNNNNNNNNNNNNNNNNNNNNNNNNNNNNNNNNNNNNNNN
HMAS254523   NNNNNNNNNNNNNNNNNNNNNNNNNNNNNNNNNNNNNNNNNNNNNNNNNN
HMAS254524   NNNNNNNNNNNNNNNNNNNNNNNNNNNNNNNNNNNNNNNNNNNNNNNNNN
HMAS276836   AGCAGCTTATCGTCGCCATCAACAAGATGGACACTGCCAAGTGGGCCGAG
HUA772       NNNNNNNNNNNNNNNNNNNNNNNNAGATGGACACTGCTCAGTGGGCCGAA
ICMP6360     NNNNNNNNNNNNNNNNNNNNNNNNNNNNNNNNNNNNNNNNNNNNNNNNNN
IMI158855    GACAGCTCATTGTCGCCATCAACAAGATGGACACCACCAACTGGTCTGAG
KY04071      AGCAGCTCATTGTTGCCATCAACAAGATGGACACTGCCAAGTGGGCTGAG
KY04072      AGCAGCTCATTGTTGCCATCAACAAGATGGACACTGCCAAGTGGGCTGAG
LMM          AGCAGCTCATCGTTGCCATCAACAAGATGGACACTGCCAAGTGGGCCGAG
Marsonsn     NNNNNNNNNNNNNNNNNNNNNNNNNNNNNNNNNNNNNNNNNNNNNNNNNN
NBRC106332   NNNNNNNNNNNNNNNNNNNNNNNNNNNNNNNNNNNNNNNNNNNNNNNNNN
NBRC106958   NNNNNNNNNNNNNNNNNNNNNNNNNNNNNNNNNNNNNNNNNNNNNNNNNN
NHJ11343     AGCAGCTCATTGTTGCCATCAACAAGATGGACACTGCCAAGTGGGCTGAG
NHJ12516     AGCAGCTCATTGTTGCCATCAACAAGATGGACACTGCCAAGTGGGCTGAG
OSC111000    AGCAGCTCATCGTCGCGATTAACAAGATGGACACCACCAAGTGGTCCGAG
OSC93623     AGCAGCTCATTGTTGCCGTCAACAAGATGGACACCGCCAAGTGGTCTGAG
SCALT002     NNNNNNNNNNNNNNNNNNNNNNNNNNNNNNNNNNNNNNNNNNNNNNNNNN
ZY09271      GTCAGATCATCGTTGCCATCAACAAGATGGACACCACCAAGTGGTCTGAG
ZY09272      GTCAGATCATCGTTGCCATCAACAAGATGGACACCACCAAGTGGTCTGAG

AFTOLID1287  TCTCGTTTCGAGGAGATCATCAAGGAGACCAAGAACTTCATCAAGAAGGT
AFTOLID187   GCTCGTTTCCAGGAAATAATCAAGGAGACTTCCTCTTTCATCAAGAAGGT
AFTOLID216   GCTCGTTTCGAGGAGATCATCAAGGAGACCAAGAACTTCATCAAGAAGGT
AFTOLID52    GCTCGTTACCAGGAGATCATCAAGGAGACCTCCAACTTCATCAAGAAGGT
ATCC16297    GCCCGTTTCCAGGAGATCATCAAGGAGACCTCCAACTTCATCAAGAAGGT
ATCC18851    NNNNNNNNNNNNNNNNNNNNNNNNNNNNNNNNNNNNNNNNNNNNNNNNNN
ATCC208838   GCTCGTTACCAGGAAATCATCAAGGAGACCTCCAACTTCATCAAGAAGGT
ATCC26019    GCACGTTACCAGGAAATCATCAAGGAAACCTCCAACTTCATCAAGAAGGT
ATCC36093    GCTCGTTTCAACGAAATCATCAAGGAGACTTCCAACTTCATCAAGAAGGT
ATCC56429    GCCCGTTACCAGGAAATTATCAAGGAGACTTCCAACTTCATCAAGAAGGT
ATCC76479    GCTCGTTACCAGGAAATCATCAAGGAGACTTCCAACTTCATCAAGAAGGT
ATCC9095     GCCCGTTTCCAGGAGATCATCAAGGAGACCTCCAACTTCATCAAGAAGGT
BCC16585     GCCCGTTTCCAGGAAATCATCAAGGAGACTTCCAGCTTCATCAAGAAGGT
BCC8237      GCCCGCTACCAGGAAATAATCAAGGAGACCTCCAACTTCATCAAGAAGGT
CBS100525    NNNNNNNNNNNNNNNNNNNNNNNNNNNNNNNNNNNNNNNNNNNNNNNNNN
CBS101247    GCTCGTTACCAGGAAATCATCAAGGAGACCTCCAGCTTCATCAAGAAGGT
CBS101267    GCCCGTTACCAGGAAATCATCAAGGAGACTTCCAACTTCGTCAAGAAGGT
CBS110115    GATCGTTACAAGGAGATCAAGAAGAACACCACCGACTTCATCAAGAAGGT
CBS116.25    GCCCGTTACCAGGAAATCATCAAGGAGACTTCCTCTTTCGTCAAGAAGGT
CBS118984    NNNNNNNNNNNNNNNNNNNNNNNNNNNNNNNNNNNNNNNNNNNNNNNNNT
CBS125148    NNNNNNNNNNNNNNNNNNNNNNNNNNNNNNNNNNNNNNNNNNNNNNNNNN
CBS125165    NNNNNNNNNNNNNNNNNNNNNNNNNNNNNNNNNNNNAGTAGCTCCAATTC
CBS129087    TACCAGTGCGGTGGTATCGACAAGCGAACCATCGAGAAGTTCGAGAAGGT
CBS130362    GCCCGTTACCAGGAAATCATCAAGGAGACTTCCAACTTCATCAAGAAGGT
CBS144929    NNNNNNNNNNNNNNNNNNNNNNNNNNNNNNNNNNNNNNNNNNNNNNNNNN
CBS151.29    TACCAGTGTGGTGGTATCGACAAGCGAACCATCGAGAAGTTCGAGAAGGT
CBS154.61    GCTCGTTACCAGGAAATTATCCGTGAGACGTCCAACTTCATCAAGAAGGT
CBS182.36    NNNNNNNNNNNNNNNNNNNNNNNNNNNNNNNNNNNNNNNNNNNNNNNNNT
CBS186.79    GCCCGTTTCCAGGAGATCATCAAGGAGACCTCCAACTTCATCAAGAAGGT
CBS189.34    NNNNNNNNNNNNNNNNNNNNNNNNNNNNNNNNNNNNNNNNNNNNNNNNNN
CBS190.50    TACCAGTGCGGTGGTATCGACAAGCGAACCATTGAGAAGTTCGAGAAGGT
CBS217.35    NNNNNNNNNNNNNNNNNNNNNNNNNNNNNNNNNNNNNNNNNNNNNNNNNN
CBS217.67    NNNNNNNNNNNNNNNNNNNNNNNNNNNNNNNNNNNNNNNNNNNNNNNNNT
CBS221.73    NNNNNNNNNNNNNNNNNNNNNNNNNNNNNNNNNNNNNNNNNNNNNNNNNN
CBS243.59    NNNNNNNNNNNNNNNNNNNNNNNNNNNNNNNNNNNNNNNNNNNNNNNNNN
CBS346.85    GCTCGTTACCAGGAAATCATCAAGGAGACCTCCGGCTTCATCAAGAAGGT
CBS363.97    NNNNNNNNNNNNNNNNNNNNNNNNNNNNNNATCGAGAAGTTCGAGAAGGT
CBS367.86    GCTCGTTACGAGGAAATCATCAAGGAGACCTCCAACTTCATCAAGAAGGT
CBS399.86    GCCCGTTACCAGGAAATCATCAAGGAGACTTCCAACTTCATCAAGAAGGT
CBS402.78    GCTCGTTACCAGGAAATCATCAAGGAGACTTCCTCTTTCATCAAGAAGGT
CBS405.97    NNNNNNNNNNNNNNNNNNNNNNNNNNNNNNATCGAGAAGTTCGAGAAGGT
CBS424.64    NNNNNNNNNNNNNNNNNNNNNNNNNNNNNNNNNNNNNNNNNNNNNNNNNN
CBS425.67    NNNNNNNNNNNNNNNNNNNNNNNNNNNNNNNNNNNNNNNNNNNNNNNNNN
CBS506.67    NNNNNNNNNNNNNNNNNNNNNNNNNNNNNNATCGAGAAGTTCGAGAAGGT
CBS560.74    TCTCGTTTCCAGGAGATCATCAAGGAGACCACCTCCTTCATCAAGAAGGT
CBS567.95    NNNNNNNNNNNNNNNNNNNNNNNNNNNNNNNNNNNNNNNNNNNNNNNNNN
CBS704.86    GCCCGTTACCAGGAAATCATCAAGGAGACTTCCAACTTCGTCAAGAAGGT
CBS891.72    GCTCGTTATGAGGAAATCATCAAGAAGACTTCCAACTTCATCAAGAAGGT
CBS900.68    GCTCGTTACCAGGAAATCATCAAGGAGACTTCCTCCTTCATCAAGAAGGT
CBS959.72    NNNNNNNNNNNNNNNNNNNNNNNNNNNNNNNNNNNNNNNNNNNNNNNNNN
CGMCC17904   GCTCGTTACCAGGAAATCATCAAGGAGACCTCGAACTTTATCAAGAAGGT
CGMCC17905   GCTCGTTACCAGGAAATCATCAAGGAGACTTCCTCCTTCATCAAGAAGGT
CPC24422     NNNNNNNNNNNNNNNNNNNNNNNNNNNNNNNNNNNNNNNNNNNNNNNNNN
CPC33206     NNNNNNNNNNNNNNNNNNNNNNNNNNNNNNNNNNNNNNNNNNNNNNNNNN
DAOM235557   NNNNNNNNNNNNNNNNNNNNNNNNNNNNNNNNNNNNNNNNNNNNNNNNNN
DAOMBT1003   NNNNNNNNNNNNNNNNNNNNNNNNNNNNNNNNNNNNNNNNNNNNNNNNNN
DUCC502      NNNNNNNNNNNNNNNNNNNNNNNNNNNNNNNNNNNNNNNNNNNNNNNNNN
DY05461      GCTCGTTACCAGGAGATCATCAAGGAGACATCCAACTTCATCAAGAAGGT
DY05462      GCTCGTTACCAGGAGATCATCAAGGAGACATCCAACTTCATCAAGAAGGT
DY05591      GCTCGTTACCAGGAGATCATCAAGGAGACATCCAACTTCATCAAGAAGGT
DY05592      GCTCGTTACCAGGAGATCATCAAGGAGACATCCAACTTCATCAAGAAGGT
EFCC10125    GCCCGTTTCCAGGAAATCATCAAGGAGACTTCCAACTTCATCAAGAAGGT
EFCC6279     GCCCGTTACCAAGAAATCATCAAGGAGACTTCCAACTTCATCAAGAAGGT
EFCC7287     GCTCGCTTCCAGGAAATTATCAAGGAGACGTCCAACTTCATCAAGAAGGT
GJS7487      NNNNNNNNNNNNNNNNNNNNNNNNNNNNNNNNNNNNNNNNNNNNNNNNNN
GJS82274     GCTCGTTACCAGGAAATCATCAAGGAGACTTCCAACTTCATCAAGAAGGT
GJS89127     GCTCGTTACCTTGAGATCATCAAGGAGACCTCCAACTTCATCAAGAAGGT
GJS90227     GCTCGTTTCCAGGAAATTATCAAGGAGACTTCCTCTTTCATCAAGAAGGT
GJS91164     GCTCGTTACCAGGAAATCATCAAGGAGACCTCCAGCTTCATCAAGAAGGT
GJS92101     GCTCGCTTCAACGAAATCATCAAGGAGACGTCCAACTTCATCAAGAAGGT
GJS92133     GCCCGTTACCAGGAGATCATCAAGGAGACCTCCTCTTTCATCAAGAAGGT
HMAS183151   NNNNNNNNNNNNNNNNNNNNNNNNNNNNNNNNNNNNNNNNNNNNNNNNNN
HMAS254523   NNNNNNNNNNNNNNNNNNNNNNNNNNNNNNNNNNNNNNNNNNNNNNNNNN
HMAS254524   NNNNNNNNNNNNNNNNNNNNNNNNNNNNNNNNNNNNNNNNNNNNNNNNNN
HMAS276836   GCTCGTTACCAGGAAATCATCAAGGAGACCTCGAACTTTATCAAGAAGGT
HUA772       GCTCGTTACCAGGAAATTATCAAGGAGACCTCCAACTTCATCAAGAAGGT
ICMP6360     NNNNNNNNNNNNNNNNNNNNNNNNNNNNNNNNNNNNNNNNNNNNNNNNNN
IMI158855    GCCCGTTTCACTGAGATCATCAAGGAGACCTCCAACTTCATCAAGAAGGT
KY04071      GCTCGTTACCAGGAAATCATCAAGGAAACCTCCAACTTCATCAAGAAGGT
KY04072      GCTCGTTACCAGGAAATCATCAAGGAAACCTCCAACTTCATCAAGAAGGT
LMM          TCTCGTTACCAGGAGATCATCAAGGAGACGACCAACTTCATCAAGAAGGT
Marsonsn     NNNNNNNNNNNNNNNNNNNNNNNNNNNNNNNNNNNNNNNNNNNNNNNNNN
NBRC106332   NNNNNNNNNNNNNNNNNNNNNNNNNNNNNNNNNNNNNNNNNNNNNNNNNN
NBRC106958   NNNNNNNNNNNNNNNNNNNNNNNNNNNNNNNNNNNNNNNNNNNNNNNNNN
NHJ11343     GCTCGTTACCAGGAAATCATCAAGGAAACCTCCAACTTCATCAAGAAGGT
NHJ12516     GCTCGTTACCAGGAAATCATCAAGGAAACTTCCAACTTCATCAAGAAGGT
OSC111000    GCTCGTTTCCAGGAAATTATCAAGGAGACATCCAACTTCATCAAGAAGGT
OSC93623     GCCCGTCTCCAGGAAATCGTCAAGGAGACCTCCAGCTTCATCAAGAAGGT
SCALT002     NNNNNNNNNNNNNNNNNNNNNNNNNNNNNNNNNNNNNNNNNNNNNNNNNN
ZY09271      GCCCGTTACCAGGAAATCATCAAGGAGACTTCCAACTTCATCAAGAAGGT
ZY09272      GCCCGTTACCAGGAAATCATCAAGGAGACTTCCAACTTCATCAAGAAGGT

AFTOLID1287  CGGCTACAACCCCGCTTCCGTCGCTTTCGTCCCCATCTCCGGCTTCAACG
AFTOLID187   CGGCTACAACCCCAAGACCGTTGCCTTCGTCCCCATCTCCGGTTTCCACG
AFTOLID216   CGGCTACAACCCCGCCACCGTCGCTTTCGTCCCCATCTCCGGCTTCAACG
AFTOLID52    CGGCTACAACCCCAAGAGTGTCGCTTTCGTCCCCATCTCTGGCTTCAACG
ATCC16297    CGGCTACAACCCCAAGACCGTCGCTTTCGTCCCCATCTCCGGCTTCAACG
ATCC18851    NNNNNNNNNNNNNNNNNNNNNNNNNNNNNNNNNNNNNNNNNNNNNNNNNN
ATCC208838   CGGCTTCAACCCCAAGGCTGTTGCTTTCGTCCCCATCTCCGGCTTCAACG
ATCC26019    TGGATATAACCCCAAGACTGTTGCCTTTGTGCCCATCTCGGGTTTCAACG
ATCC36093    CGGCTACAACCCCAAGACTGTTGCCTTCGTCCCCATCTCTGGTTTCCATG
ATCC56429    CGGCTACAACCCCAAGACTGTCGCCTTCGTCCCCATCTCCGGTTTCAACG
ATCC76479    CGGCTTCAACCCCAAGACCGTCGCCTTCGTCCCCATCTCTGGCTTCAACG
ATCC9095     CGGCTACAACCCCAAGACCGTTGCCTTCGTCCCCATCTCCGGTTTCCACG
BCC16585     TGGCTACAACCCCAAGGCTGTCGCTTTCGTCCCCATCTCCGGTTTCAACG
BCC8237      CGGCTATAACCCCAAGACTGTCGCCTTCGTCCCCATCTCTGGCTTCCACG
CBS100525    NNNNNNNNNNNNNNNNNNNNNNNNNNNNNNNNNNNNNNNNNNNNNNNNNN
CBS101247    CGGCTACAACCCCAAGACTGTTGCCTTTGTCCCCATCTCTGGTTTCAACG
CBS101267    CGGATACAACCCCAAGACCATTCCTTTCGTCCCCATCTCCGGTTTCAACG
CBS110115    CGGCTACAACCCCAAGGCTGTTCCCTTCGTCCCCATCTCTGGTTTCCACG
CBS116.25    CGGCTACAACCCCAAGACCATTCCTTTCGTCCCCATCTCCGGTTTCAACG
CBS118984    TGGT-TCCATTTCCCCGATTCTGCCCTC--CACGATCG-TCGATTG--CT
CBS125148    NNNNNNNNNNNNNNNNNNNNNNNNNNNNNNNNNNNNNNNNNNNNNNNNNN
CBS125165    TCCTCTATCTTCCACCTTCATCGATATT--CGACTTCGTTCGTTTC--CA
CBS129087    TGGT-CCTCTTTTTCCGATTTTATCCTC--GATCGTCGGTCGATTC--CC
CBS130362    CGGCTACAACCCCAAGACCGTTCCCTTCGTCCCCATCTCCGGTTTCAACG
CBS144929    NNNNNNNNNNNNNNNNNNNNNNNNNNNNNNNNNNNNNNNNNNNNNNNNNN
CBS151.29    TGGT-CCTATTTCCCCGATTCTGCCCTC--CACGATCG-TCGATTC--CC
CBS154.61    CGGCTTCAACCCCAAGACCGTTGCCTTCGTCCCCATCTCCGGCTTCAACG
CBS182.36    TGGT-CCTATTTCCCCGATTCTGCCCTC--CACGATCG-TCGATTC--CC
CBS186.79    CGGCTACAACCCCAAGACCGTTGCCTTCGTCCCCATCTCCGGCTTCCACG
CBS189.34    NNNNNNNNNNNNNNNNNNNNNNNNNNNNNNNNNNNNNNNNNNNNNNNNNN
CBS190.50    TGGT-GACATTCCCTCGATTCCCCCATC--GACCGTCG----ATTC--GC
CBS217.35    NNNNNNNNNNNNNNNNNNNNNNNNNNNNNNNNNNNNNNNNNNNNNNNNNN
CBS217.67    TGGTTCCCATTTTCCCGATTCTGCCCTC--CACGATCG-TCGATTC--CT
CBS221.73    NNNNNNNNNNNNNNNNNNNNNNNNNNNNNNNNNNNNNNNNNNNNNNNNNN
CBS243.59    NNNNNNNNNNNNNNNNNNNNNNNNNNNNNNNNNNNNNNNNNNNNNNNNNN
CBS346.85    CGGCTACAACCCCAAGAATGTTGCCTTCGTCCCCATCTCGGGCTTCCACG
CBS363.97    AAGC---TTTTGATTCATTTCTT--CAT--CATTTTCCCTCGTCCT--GG
CBS367.86    CGGCTACAACCCCAAGACTGTTGCCTTCGTCCCCATCTCTGGTTTCAACG
CBS399.86    CGGCTACAACCCCAAGACCGTCCCCTTCGTCCCCATCTCTGGTTTCCACG
CBS402.78    CGGCTACAACCCCAAGACTGTTGCCTTCGTCCCCATCTCTGGTTTCAACG
CBS405.97    TAGT-CTACTTTCC------CTTCGATC--GCGCGTCC-----TTT--GC
CBS424.64    NNNNNNNNNNNNNNNNNNNNNNNNNNNNNNNNNNNNNNNNNNNNNNNNNN
CBS425.67    NNNNNNNNNNNNNNNNNNNNNNNNNNNNNNNNNNNNNNNNNNNNNNNNNN
CBS506.67    AAGC---TTTCTATTCATTTCTTATCAT--TATTTTCCCTCGTCCT--GG
CBS560.74    CGGCTACAACCCCAAGACCGTCGCTTTCGTGCCCATCTCTGGTTTCAACG
CBS567.95    NNNNNNNNNNNNNNNNNNNNNNNNNNNNNNNNNNNNNNNNNNNNNNNNNN
CBS704.86    CGGATACAACCCCAAGACCATTCCTTTCGTCCCCATCTCCGGTTTCAACG
CBS891.72    CGGCTACAACCCCAAGACTGTTGCCTTCGTCCCCATCTCTGGTTTCAACG
CBS900.68    CGGCTTCAACCCCAAGACTGTTGCCTTCGTTCCTATCTCCGGTTTCAACG
CBS959.72    NNNNNNNNNNNNNNNNNNNNNNNNNNNNNNNNNNNNNNNNNNNNNNNNNN
CGMCC17904   CGGCTTCAACCCCAAGACTGTTGCCTTCGTCCCCATCTCCGGCTTCAACG
CGMCC17905   CGGCTTCAACCCCAAGACTGTTGCCTTCGTTCCTATCTCCGGTTTCAACG
CPC24422     NNNNNNNNNNNNNNNNNNNNNNNNNNNNNNNNNNNNNNNNNNNNNNNNNN
CPC33206     NNNNNNNNNNNNNNNNNNNNNNNNNNNNNNNNNNNNNNNNNNNNNNNNNN
DAOM235557   NNNNNNNNNNNNNNNNNNNNNNNNNNNNNNNNNNNNNNNNNNNNNNNNNN
DAOMBT1003   NNNNNNNNNNNNNNNNNNNNNNNNNNNNNNNNNNNNNNNNNNNNNNNNNN
DUCC502      NNNNNNNNNNNNNNNNNNNNNNNNNNNNNNNNNNNNNNNNNNNNNNNNNN
DY05461      CGGCTACAACCCCAAGAGCGTCGCCTTCGTCCCCATCTCCGGTTTCCACG
DY05462      CGGCTACAACCCCAAGAGCGTCGCCTTCGTCCCCATCTCCGGTTTCCACG
DY05591      CGGCTACAACCCCAAGAGCGTCGCCTTCGTCCCCATCTCCGGTTTCCACG
DY05592      CGGCTACAACCCCAAGAGCGTCGCCTTCGTCCCCATCTCCGGTTTCCACG
EFCC10125    CGGCTACAACCCCAAGACCGTCGCCTTCGTCCCCATCTCCGGATTCAACG
EFCC6279     CGGCTACAACCCCAAGTCTGTTGCCTTCGTCCCCATCTCTGGTTTCAACG
EFCC7287     CGGCTACAACCCCAAGACCGTCGCCTTTGTCCCCATCTCTGGCTTCAACG
GJS7487      NNNNNNNNNNNNNNNNNNNNNNNNNNNNNNNNNNNNNNNNNNNNNNNNNN
GJS82274     CGGCTTCAACCCCAAGGCTGTTGCCTTCGTCCCCATCTCCGGTTTTAACG
GJS89127     CGGCTTCAACCCCAAGACCGTTGCCTTTGTCCCCATCTCCGGCTTCAACG
GJS90227     CGGCTACAACCCCAAGACCGTTGCCTTCGTCCCCATCTCCGGTTTCCACG
GJS91164     CGGCTACAACCCCAAGACTGTTGCCTTCGTCCCTATCTCGGGCTTCCACG
GJS92101     CGGCTACAACCCCAAGACTGTTGCTTTCGTCCCCATCTCCGGTTTCCACG
GJS92133     CGGCTACAACCCCAAGACCGTCGCTTTCGTCCCCATCTCCGGTTTCAACG
HMAS183151   NNNNNNNNNNNNNNNNNNNNNNNNNNNNNNNNNNNNNNNNNNNNNNNNNN
HMAS254523   NNNNNNNNNNNNNNNNNNNNNNNNNNNNNNNNNNNNNNNNNNNNNNNNNN
HMAS254524   NNNNNNNNNNNNNNNNNNNNNNNNNNNNNNNNNNNNNNNNNNNNNNNNNN
HMAS276836   CGGCTTCAACCCCAAGACTGTTGCCTTCGTCCCCATCTCCGGCTTCAACG
HUA772       CGGCTACAACCCCAAGACTGTTGCCTTCGTTCCCATCTCGGGCTTCAACG
ICMP6360     NNNNNNNNNNNNNNNNNNNNNNNNNNNNNNNNNNNNNNNNNNNNNNNNNN
IMI158855    TGGCTACAACCCCAAGACCGTTGCCTTCGTCCCCATCTCTGGCTTCAACG
KY04071      CGGCTACAACCCCAAGACTGTCGCCTTCGTCCCCATTTCCGGTTTCAACG
KY04072      CGGCTACAACCCCAAGACTGTCGCCTTCGTCCCCATTTCCGGTTTCAACG
LMM          CGGCTACAACCCCAAGACTGTCGCTTTCGTTCCCATCTCCGGCTTCAACG
Marsonsn     NNNNNNNNNNNNNNNNNNNNNNNNNNNNNNNNNNNNNNNNNNNNNNNNNN
NBRC106332   NNNNNNNNNNNNNNNNNNNNNNNNNNNNNNNNNNNNNNNNNNNNNNNNNN
NBRC106958   NNNNNNNNNNNNNNNNNNNNNNNNNNNNNNNNNNNNNNNNNNNNNNNNNN
NHJ11343     CGGCTACAACCCCAAGACTGTCGCCTTCGTCCCCATTTCCGGTTTCAACG
NHJ12516     CGGCTACAACCCCAAGACTGTCGCCTTCGTCCCCATTTCCGGTTTCAACG
OSC111000    CGGCTACAACCCCAAAACTGTTGCCTTTGTTCCCATCTCTGGATTCAACG
OSC93623     CGGCTTCAACCCCGACACTGTCCCCTTCGTCCCCATCTCCGGTTTCCACG
SCALT002     NNNNNNNNNNNNNNNNNNNNNNNNNNNNNNNNNNNNNNNNNNNNNNNNNN
ZY09271      CGGCTACAACCCCAAGACCGTTCCCTTCGTCCCCATCTCCGGTTTCCACG
ZY09272      CGGCTACAACCCCAAGACCGTTCCCTTCGTCCCCATCTCCGGTTTCCACG

AFTOLID1287  GCGACAACATG-CTTGAGCCCTC-----CGCCAACTGCCCCTGGTACAAG
AFTOLID187   GTGACAACATG-CTTGAGGCCTC-----CAAGAACGCTCCCTGGTACAAG
AFTOLID216   GCGACAACATG-CTTGAGGCCTC-----CACCAACTGCCCCTGGTACAAG
AFTOLID52    GTGACAACATG-TTGGCTACCTC-----CACCAACTGCCCCTGGTACAAG
ATCC16297    GCGACAACATG-CTTGAGGCCTC-----CCCCAACTGCCCCTGGTACAAG
ATCC18851    NNNNNNNNNNNNNNNNNNNNNNNNNNNNNNNNNNNNNNNNNNNNNNNNNN
ATCC208838   GTGACAACATG-CTTGCCCCCTC-----CACCAACTGCCCCTGGTACAAG
ATCC26019    GCGACAACATG-TTGACCGCCTC-----CACCAACTGCCCCTGGTACAAG
ATCC36093    GCGACAACATG-CTTGCCCCCAC-----TGCCAACGCTCCCTGGTACAAG
ATCC56429    GTGACAACATG-TTGGCCGCCTC-----CACCAACTGCCCCTGGTACAAG
ATCC76479    GTGACAACATG-CTTGCTGCCTC-----CACCAACTGCCCCTGGTACAAG
ATCC9095     GCGACAACATG-CTGCAGGCCTC-----CACCAACTGCCCCTGGTACAAG
BCC16585     GCGACAACATG-CTTGAGCCCTC-----CTCCAACTGCCCCTGGTACAAG
BCC8237      GTGACAACATG-TTGCAACCCTC-----CACCAACGCCCCCTGGTACAAG
CBS100525    NNNNNNNNNNNNNNNNNNNNNNNNNNNNNNNNNNNNNNNNNNNNNNNNNN
CBS101247    GCGACAACATG-CTCGCTCCCTC-----CACCAACTGTCCCTGGTACAAG
CBS101267    GTGACAACATG-TTGTCTCCTTC-----CACCAACTGCCCCTGGTACAAG
CBS110115    GCGACAACATGATTGAGAAGATCGAGGACGGCAAGGCCTCCTGGTACGAC
CBS116.25    GTGACAACATG-CTTGAGCCCTC-----CACCAACTGCCCCTGGTACAAG
CBS118984    ACGAGTCCGCGTCTGC---ACCCG----ATACCCGTTTCT----CACCCC
CBS125148    NNNNNNNNNNNNNCGAAAGCACAC----AGACCCACCTTAC---CCCTCC
CBS125165    GCCGTCTCGTCCCCGAAAGCACAC----AG-CCCACCTTAC---CCCTCC
CBS129087    ACGTCGCCGGTCCTGC---ACCCG----ACGCACAT-TCT----CACCCC
CBS130362    GAGACAACATG-CTGGCTGCCTC-----CACCAACTGCCCCTGGTACAAG
CBS144929    NNNNNNNNNNNNNNNNNNNNNNNNNNNNNNNNNNNNNNNNNNNNNNNNNN
CBS151.29    ACGAGTTCGCGTTTGC---ACCCT----ACACACGCATCT----CACCCC
CBS154.61    GCGACAACATG-CTGGAGCCCTC-----CTCCAACTGCCCCTGGTACAAG
CBS182.36    ACGAGTTCGCGTTTGC---ACCCT----ACACACGCATCT----CACCCC
CBS186.79    GTGACAACATG-CTTGCCCCCTC-----TGCCAACTGCGGCTGGTACAAG
CBS189.34    NNNNNNNNNNNNNNNNNNNNNNNNNNNNNNNNNNNNNNNNNNNNNNNNNN
CBS190.50    GCGTCGCCGTGTCTGCTCCACCCG----AAACACCTCCCCTCGCCACCCC
CBS217.35    NNNNNNNNNNNNNNNNNNNNNNNNNNNNNNNNNNNNNNNNNNNNNNNNNN
CBS217.67    ACGAGTCCGCGTTTGC---ACCCG----ACACACGCCTCT----CACCCC
CBS221.73    NNNNNNNNNNNNNNNNNNNNNNNNNNNNNNNNNNNNNNNNNNNNNNNNNN
CBS243.59    NNNNNNNNNNNNNNNNNNNNNNNNNNNNNNNNNNNNNNNNNNNNNNNNNN
CBS346.85    GCGACAACATG-ATTCACCCCAC-----CACCAACGCCCCTTGGTACAAG
CBS363.97    GCGGTTCTATTCCTCT----GACG----AGGCGCCTCTGGCCATTACCCC
CBS367.86    GTGACAACATG-CTTGAGGCTTC-----CAAGAACTGCCCCTGGTACAAG
CBS399.86    GAGACAACATG-CTCCAGGCCTC-----CACCAACTGCCCCTGGTACAAG
CBS402.78    GCGACAACATG-CTTACTGCCTC-----CACCAACTGCCCCTGGTACAAG
CBS405.97    CCATCGAT-TCTCCATACGACTCG----AAACGTGCCCGC----TACCCC
CBS424.64    NNNNNNNNNNNNNNNNNNNNNNNNNNNNNNNNNNNNNNNNNNNNNNNNNN
CBS425.67    NNNNNNNNNNNNNNNNNNNNNNNNNNNNNNNNNNNNNNNNNNNNNNNNNN
CBS506.67    GC-----TGTTCCTCT----GACG----AGGCGCCTCTGGCCATTACCCC
CBS560.74    GCGACAACATG-TTGACCGCCTC-----CACCAACTGCCCCTGGTACAAG
CBS567.95    NNNNNNNNNNNNNNNNNNNNNNNNNNNNNNNNNNNNNNNNNNNNNNNNNN
CBS704.86    GTGACAACATG-TTGTCTCCTTC-----CACCAACTGCCCCTGGTACAAG
CBS891.72    GTGACAACATG-TTGGCCCCCTC-----CACCAACTGCCCCTGGTACAAG
CBS900.68    GTGACAACATG-TTGGAGGCCTC-----CAAGAACTGCCCCTGGTACAAG
CBS959.72    NNNNNNNNNNNNNNNNNNNNNNNNNNNNNNNNNNNNNNNNNNNNNNNNNN
CGMCC17904   GTGACAACATG-TTGGCTGCCTC-----CACCAACTGCCCCTGGTACAAG
CGMCC17905   GTGACAACATG-TTGGAGGCCTC-----CAAGAACTGCCCCTGGTACAAG
CPC24422     NNNNNNNNNNNNNNNNNNNNNNNNNNNNNNNNNNNNNNNNNNNNNNNNNN
CPC33206     NNNNNNNNNNNNNNNNNNNNNNNNNNNNNNNNNNNNNNNNNNNNNNNNNN
DAOM235557   NNNNNNNNNNNNNNNNNNNNNNNNNNNNNNNNNNNNNNNNNNNNNNNNNN
DAOMBT1003   NNNNNNNNNNNNNNNNNNNNNNNNNNNNNNNNNNNNNNNNNNNNNNNNNN
DUCC502      NNNNNNNNNNNNNNNNNNNNNNNNNNNNNNNNNNNNNNNNNNNNNNNNNN
DY05461      GTGACAACATG-CTTGCTGCCTC-----CGCCAACTGCCCCTGGTACAAG
DY05462      GTGACAACATG-CTTGCTGCCTC-----CGCCAACTGCCCCTGGTACAAG
DY05591      GTGACAACATG-CTTGCTGCCTC-----CGCCAACTGCCCCTGGTACAAG
DY05592      GTGACAACATG-CTTGCTGCCTC-----CGCCAACTGCCCCTGGTACAAG
EFCC10125    GCGACAACATG-CTTGCCCCCTC-----CACCAACTGCCCCTGGTACAAG
EFCC6279     GCGACAACATG-TTGGCTGCCTC-----TTCCAACTGCCCCTGGTACAAG
EFCC7287     GCGACAACATG-ATTGATTCCTC-----CCCCAACTGCCCCTGGTACAAG
GJS7487      NNNNNNNNNNNNNNNNNNNNNNNNNNNNNNNNNNNNNNNNNNNNNNNNNN
GJS82274     GAGACAACATG-TTGGCTGCCTC-----CTCCAACTGCCCCTGGTACAAG
GJS89127     GCGACAACATG-TTGGCCGCCTC-----CTCCAACTGCCCCTGGTACAAG
GJS90227     GTGACAACATG-CTTGAGGCCTC-----CAAGAACGCTCCTTGGTACAAG
GJS91164     GCGACAACATG-ATTCACGCCAC-----CACCAACGCTCCCTGGTACAAG
GJS92101     GCGACAACATG-CTTGCCCCCAC-----CACCAACGCTCCCTGGTACAAG
GJS92133     GCGACAACATG-CTGTCTGCCTC-----CACCAACTGCCCCTGGTACAAG
HMAS183151   NNNNNNNNNNNNNNNNNNNNNNNNNNNNNNNNNNNNNNNNNNNNNNNNNN
HMAS254523   NNNNNNNNNNNNNNNNNNNNNNNNNNNNNNNNNNNNNNNNNNNNNNNNNN
HMAS254524   NNNNNNNNNNNNNNNNNNNNNNNNNNNNNNNNNNNNNNNNNNNNNNNNNN
HMAS276836   GTGACAACATG-TTGGCTGCCTC-----CACCAACTGCCCCTGGTACAAG
HUA772       GCGACAACATG-CTTGCTCCCTC-----CACCAACTGCCCCTGGTACAAG
ICMP6360     NNNNNNNNNNNNNNNNNNNNNNNNNNNNNNNNNNNNNNNNNNNNNNNNNN
IMI158855    GCGACAACATG-CTGGAGGCCTC-----CCCCAACTGCCCCTGGTACAAG
KY04071      GTGACAACATG-CTGGCTGCCTC-----CACCAACTGCCCTTGGTACAAG
KY04072      GTGACAACATG-CTGGCTGCCTC-----CACCAACTGCCCTTGGTACAAG
LMM          GCGACAACATG-CTTCAGGTCTC-----CACCAACTGCCCCTGGTACAAG
Marsonsn     NNNNNNNNNNNNNNNNNNNNNNNNNNNNNNNNNNNNNNNNNNNNNNNNNN
NBRC106332   NNNNNNNNNNNNNNNNNNNNNNNNNNNNNNNNNNNNNNNNNNNNNNNNNN
NBRC106958   NNNNNNNNNNNNNNNNNNNNNNNNNNNNNNNNNNNNNNNNNNNNNNNNNN
NHJ11343     GTGACAACATG-CTGGCTGCCTC-----CACCAACTGCCCTTGGTACAAG
NHJ12516     GTGACAACATG-CTGGCCCCCTC-----CACCAACTGCCCTTGGTACAAG
OSC111000    GCGACAACATG-ATTGAGCCCTC-----CAGCAACTGCCCCTGGTACAAG
OSC93623     GCGACAACATG-GTTCTGCCCAC-----CGAGAACATGCCCTGGTACACC
SCALT002     NNNNNNNNNNNNNNNNNNNNNNNNNNNNNNNNNNNNNNNNNNNNNNNNNN
ZY09271      GAGACAACATG-CTCCAGGCCTC-----CACCAACTGCCCCTGGTACAAG
ZY09272      GAGACAACATG-CTCCAGGCCTC-----CACCAACTGCCCCTGGTACAAG

AFTOLID1287  ------GGTTGGGAGAAGGAGACCAAGGCC---GGCAAGTCC---ACTGG
AFTOLID187   ------GGTTGGGAGAAGGAGACCAAGGCT---GGCAAGTCC---TCCGG
AFTOLID216   ------GGTTGGGAGAAGGAGACCAAGGCC---GGCAAGTCC---ACTGG
AFTOLID52    ------GGCTGGGAGAAGGAGACCAAGGCT---GGCAAGTCC---ACCGG
ATCC16297    ------GGCTGGGAGAAGGAGACCAAGGCC---GGCAAGTCC---TCTGG
ATCC18851    NNNNNNNNNNNNNNNNNNNNNNNNNNNNNNNNNNNNNNNNNNNNNNNNNN
ATCC208838   ------GGCTGGGAGAAGGAGACCAAGGCT---GGCAAGTCC---ACCGG
ATCC26019    ------GGCTGGGAGAAGGAGACCAAGGCT---GGCAAGTCC---ACCGG
ATCC36093    ------GGTTGGGAGAAGGAGACCAAGGCT---GGCAAGTCT---TCCGG
ATCC56429    ------GGTTGGGAGAAGGAGACCAAGGCT---GGCAAGTCC---ACCGG
ATCC76479    ------GGTTGGGAGAAGGAGACCAAGGCT---GGCAAGACC---ACCGG
ATCC9095     ------GGTTGGGAGAAGGAGACCAAGGCT---GGCAAGTCC---ACCGG
BCC16585     ------GGTTGGGAGAAGGAGACCAAGGCT---GGAAAGTCC---ACTGG
BCC8237      ------GGTTGGGAGAAGGAGACCAAGGCT---GGCAAGTCC---ACTGG
CBS100525    NNNNNNNNNNNNNNNNNNNNNNNNNNNNNNNNNNNNNNNNNNNNNNNNNN
CBS101247    ------GGTTGGGAGAAGGAGACCAAGGCT---GGCAAGGCC---ACTGG
CBS101267    ------GGATGGGAGAAGGAGGGCAAGGCC---GGTAAGGTC---ACCGG
CBS110115    AAGACCGGCTGGGAGAAGGAGATCAAGTCC---GGCAAGGTC---ACTGG
CBS116.25    ------GGTTGGGAGAAGGAGGTCGGTGGC---AACAAGGTC---ACCGG
CBS118984    -------GC------GATCAAAAATTTTC-----ACACTTCCCAATT---
CBS125148    -------CTTGGCCGCATCAAAAAAAATTC---TTTCCGACCCATTC---
CBS125165    -------CTTGGCTGCAACAAAAAA--TTC---TTTCCGACCCATTC---
CBS129087    -------TC------GATCAAAAT-TTCC-----ACACTGC---AAT---
CBS130362    ------GGATGGGAGAAGGAGACCAAGGCT---GGCAAGTCC---ACTGG
CBS144929    NNNNNNNNNNNNNNNNNNNNNNNNNNNNNNNNNNNNNNNNNNNNNNNNNN
CBS151.29    -------GC------GATCAAAAAATTTC-----ACACCTCTCAAAT---
CBS154.61    ------GGCTGGGAGAAGGAGACCAAGGGC---GGCAAGTCC---ACCGG
CBS182.36    -------GC------GATCAAAAAATTTC-----ACACCTCTCAAAT---
CBS186.79    ------GGCTGGGAGAAGGAGACCAAGGCC---GGCAAGTCC---TCTGG
CBS189.34    NNNNNNNNNNNNNNNNNNNNNNNNNNNNNNNNNNNNNNNNNNNNNNNNNN
CBS190.50    -------TCTTTGTCGATCTAAAAATTTT-----CTGCACACATCCT---
CBS217.35    NNNNNNNNNNNNNNNNNNNNNNNNNNNNNNNNNNNNNNNNNNNNNNNNNN
CBS217.67    -------GC------GATCAAAAATTTTC-----ACACCTCCCAAATGGG
CBS221.73    NNNNNNNNNNNNNNNNNNNNNNNNNNNNNNNNNNNNNNNNNNNNNNNNNN
CBS243.59    NNNNNNNNNNNNNNNNNNNNNNNNNNNNNNNNNNNNNNNNNNNNNNNNNN
CBS346.85    ------GGTTGGGAGCGTGAGGGCAAGTCT---GGCAAGCTC---ACTGG
CBS363.97    -------TCCGGC--GATAGAGCAAATTTT---TTTGTGGCCTTATC---
CBS367.86    ------GGTTGGGAGAAGGAGACCAAGGCT---GGCAAGTCC---ACCGG
CBS399.86    ------GGCTGGGAGAAGGAGACCAAGGCT---GGCAAGTCC---ACTGG
CBS402.78    ------GGTTGGGAGAAGGAGACCAAGGCT---GGCAAGTCC---ACTGG
CBS405.97    -------GCTCGA--GACCAAAAATTTTGC---GATATGACCGTAAT---
CBS424.64    NNNNNNNNNNNNNNNNNNNNNNNNNNNNNNNNNNNNNNNNNNNNNNNNNN
CBS425.67    NNNNNNNNNNNNNNNNNNNNNNNNNNNNNNNNNNNNNNNNNNNNNNNNNN
CBS506.67    -------TCCGAC--GATAAAGCAAAATTT---TTTGTGGCCTTATC---
CBS560.74    ------GGCTGGGAGCGTGAGACCAAGCAG---GGCAAGTAC---TCCGG
CBS567.95    NNNNNNNNNNNNNNNNNNNNNNNNNNNNNNNNNNNNNNNNNNNNNNNNNN
CBS704.86    ------GGATGGGAGAAGGAGGGTAAGGCC---GGTAAGGTC---ACCGG
CBS891.72    ------GGTTGGGAGAAGGAGACCAAGGCT---GGCAAGTCC---ACCGG
CBS900.68    ------GGATGGGAGAAGGAGACCAAGGCT---GGCAAGTCC---ACTGG
CBS959.72    NNNNNNNNNNNNNNNNNNNNNNNNNNNNNNNNNNNNNNNNNNNNNNNNNN
CGMCC17904   ------GGATGGGAGAAGGAGACCAAGGCT---GGAAAGTCC---ACTGG
CGMCC17905   ------GGATGGGAGAAGGAGACCAAGGCT---GGCAAGTCC---ACTGG
CPC24422     NNNNNNNNNNNNNNNNNNNNNNNNNNNNNNNNNNNNNNNNNNNNNNNNNN
CPC33206     NNNNNNNNNNNNNNNNNNNNNNNNNNNNNNNNNNNNNNNNNNNNNNNNNN
DAOM235557   NNNNNNNNNNNNNNNNNNNNNNNNNNNNNNNNNNNNNNNNNNNNNNNNNN
DAOMBT1003   NNNNNNNNNNNNNNNNNNNNNNNNNNNNNNNNNNNNNNNNNNNNNNNNNN
DUCC502      NNNNNNNNNNNNNNNNNNNNNNNNNNNNNNNNNNNNNNNNNNNNNNNNNN
DY05461      ------GGTTGGGAGAAGGAGACCAAGGCT---GGCAAGACC---AGCGG
DY05462      ------GGTTGGGAGAAGGAGACCAAGGCT---GGCAAGACC---AGCGG
DY05591      ------GGTTGGGAGAAGGAGACCAAGGCT---GGCAAGACC---AGCGG
DY05592      ------GGTTGGGAGAAGGAGACCAAGGCT---GGCAAGACC---AGCGG
EFCC10125    ------GGCTGGGAGAAGGAGACCAAGGCT---GGCAAGTCC---TCCGG
EFCC6279     ------GGCTGGGAGAAGGAGACTAAGGCT---GGCAAATCC---ACCGG
EFCC7287     ------GGCTGGGAGAAGGAGATCAAGTCT---GGCAAGGTC---ACTGG
GJS7487      NNNNNNNNNNNNNNNNNNNNNNNNNNNNNNNNNNNNNNNNNNNNNNNNNN
GJS82274     ------GGTTGGGAGAGGGAGACCAAGGCT---GGCAAGTAC---AGCGG
GJS89127     ------GGCTGGGAGAAGGAGACCAAGGCT---GGCAAGTCC---ACCGG
GJS90227     ------GGTTGGGAGAAGGAGACCAAGGCT---GGCAAGTCC---TCCGG
GJS91164     ------GGTTGGGAGCGTGAGGCCAAGTCT---GGGAAGCTC---ACTGG
GJS92101     ------GGCTGGGAGAAGGAGACCAAGGGC---GGCAAGTCC---TCCGG
GJS92133     ------GGATGGGAGAAGGAGACCAAGGCT---GGCAAGTCC---ACCGG
HMAS183151   NNNNNNNNNNNNNNNNNNNNNNNNNNNNNNNNNNNNNNNNNNNNNNNNNN
HMAS254523   NNNNNNNNNNNNNNNNNNNNNNNNNNNNNNNNNNNNNNNNNNNNNNNNNN
HMAS254524   NNNNNNNNNNNNNNNNNNNNNNNNNNNNNNNNNNNNNNNNNNNNNNNNNN
HMAS276836   ------GGATGGGAGAAGGAGACCAAGGCT---GGAAAGTCC---ACTGG
HUA772       ------GGTTGGGAGAAGGAGACCAAGGAT---GGCAAGTCT---ACTGG
ICMP6360     NNNNNNNNNNNNNNNNNNNNNNNNNNNNNNNNNNNNNNNNNNNNNNNNNN
IMI158855    ------GGCTGGGAGAAGGAGACCAAGGCT---GGCAAGTCC---ACTGG
KY04071      ------GGTTGGGAGAAGGAGACCAAGGCT---GGCAAGTCC---ACTGG
KY04072      ------GGTTGGGAGAAGGAGACCAAGGCT---GGCAAGTCC---ACTGG
LMM          ------GGCTGGGAGAAGGAGACCAAGGCT---GGCAAGTCC---TCCGG
Marsonsn     NNNNNNNNNNNNNNNNNNNNNNNNNNNNNNNNNNNNNNNNNNNNNNNNNN
NBRC106332   NNNNNNNNNNNNNNNNNNNNNNNNNNNNNNNNNNNNNNNNNNNNNNNNNN
NBRC106958   NNNNNNNNNNNNNNNNNNNNNNNNNNNNNNNNNNNNNNNNNNNNNNNNNN
NHJ11343     ------GGTTGGGAGAAGGAGACCAAGGCT---GGCAAGTCC---ACTGG
NHJ12516     ------GGTTGGGAGAAGGAGACCAAGGCT---GGCAAGTCC---ACTGG
OSC111000    ------GGCTGGGAGAAGGAGATCAAGTCT---GGCAAGGTC---ACCGG
OSC93623     ------GGCTGGACCAAGACGTCCAAGGCTACCGGCAAGACCGTCACTGG
SCALT002     NNNNNNNNNNNNNNNNNNNNNNNNNNNNNNNNNNNNNNNNNNNNNNNNNN
ZY09271      ------GGCTGGGAGAAGGAGACCAAGGCT---GGCAAGTCC---ACTGG
ZY09272      ------GGCTGGGAGAAGGAGACCAAGGCT---GGCAAGTCC---ACTGG

AFTOLID1287  CAAGACCCTCCTCGAGGCCATCGACGCCATTGAGCCCCCCAAGCGTCCCA
AFTOLID187   CAAGACCCTTCTCGAGGCCATTGACTCCATCGAGGCCCCCAAGCGTCCCG
AFTOLID216   CAAGACCCTCCTCGAGGCCATCGACGCCATTGAGCAGCCCAAGCGCCCGA
AFTOLID52    TAAGACTCTTCTCGAGGCTATCGACTCCATCGAGGCCCCCAAGCGTCCCT
ATCC16297    CAAGACCCTCCTCGAGGCCATCGACGCCATCGAGCCCCCCAAGCGTCCCA
ATCC18851    NNNNNNNNNNNNNNNNNNNNNNNNNNNNNNNNNNNNNNNNNNNNNNNNNN
ATCC208838   TAAGACCCTTCTCGAGGCTATCGACTCCATCGAGCCTCCCAAGCGTCCCA
ATCC26019    AAAGACCTTGCTCGAGGCCATTGACTCCATTGAGCCCCCCAAGCGTCCCA
ATCC36093    CAAGACCCTCCTCGAGGCCATTGACTCCATCGAGGCCCCCAAGCGTCCCT
ATCC56429    AAAGACCTTGCTCGAGGCCATTGACTCCATTGAGCCCCCCAAGCGTCCCA
ATCC76479    AAAGACCCTTCTCGAGGCCATTGACTCCATTGAGCCCCCCAAGCGTCCCA
ATCC9095     CAAGACCCTCCTCGAGGCCATTGACGCCATTGAGCCCCCCAAGCGTCCCA
BCC16585     CAAGACCCTCCTCGAGGCCATCGACGCCATTGAGCCCCCCAAGCGTCCTA
BCC8237      CAAGACTCTCCTCGAAGCCATTGACTCGATTGAACCCCCCAAGCGTCCCA
CBS100525    NNNNNNNNNNNNNNNNNNNNNNNNNNNNNNNNNNNNNNNNNNNNNNNNNN
CBS101247    CAAGACCCTCCTCGAGGCCATCGACGCCATTGAGCCCCCCAAGCGTCCCA
CBS101267    CAAGACCCTTCTCGAGGCCATCGACTCCGTCGAGCCCCCCACCCGTCCTT
CBS110115    CTTCACCCTGCTTGAGGCCATTGACGCCATTGAGCCCCCCAAGCGTCCCA
CBS116.25    CAAGACCCTTCTTGAGGCCATCGACGCCGTCGAGCCCCCCAAGCGTCCTT
CBS118984    ----CTTTTTTGGTGGGGCGGGCTTTT-ACCCCGCCGCACACCTGTCGTT
CBS125148    ----TTTTGTTGATGGTGGGGTGTTGT-ACCCCGCCAGCCGACATGTGTT
CBS125165    ----TTTTGTTGATGGTGGGGTGTTGT-ACCCCGCCAGCGGACTTGCGCT
CBS129087    ----TTTTT-TGGTGGGGCGAA-TTTT-ACCCCTCCACACATTTGTGGTT
CBS130362    CAAGACCCTCCTCGAGGCCATCGACGCCATTGAGCCCCCCAAGCGTCCTC
CBS144929    NNNNNNNNNNNNNNNNNNNNNNNNNNNNNNNNNNNNNNNNNNNNNNNNNN
CBS151.29    ----TTTTTGTGGTGGGGCGGGCTTTT-ACCCCGCCGCACACCTGGCGTT
CBS154.61    CAAGACCTTGCTCGAGGCCATCGACTCCATCGAGGCTCCCAAGCGTCCCA
CBS182.36    ----TTTTTGTGGTGGGGCGGGCTTTT-ACCCCGCCGCACACCTGGCGTT
CBS186.79    CAAGACCCTCCTTGAGGCCATCGACTCCATCGAGCCCCCCAAGCGTCCCA
CBS189.34    NNNNNNNNNNNNNNNNNNNNNNNNNNNNNNNNNNNNNNNNNNNNNNNNNN
CBS190.50    ----CTGGGTTTGTGGTGGGGGCATTT-ACCCCGCCGCCCACAGGACGTC
CBS217.35    NNNNNNNNNNNNNNNNNNNNNNNNNNNNNNNNNNNNNNNNNNNNNNNNNN
CBS217.67    GGTTTTTTTTTGGTGGGGCGGGCTTTTTACCCCGCCGCACACACGTCGTT
CBS221.73    NNNNNNNNNNNNNNNNNNNNNNNNNNNNNNNNNNNNNNNNNNNNNNNNNN
CBS243.59    NNNNNNNNNNNNNNNNNNNNNNNNNNNNNNNNNNNNNNNNNNNNNNNNNN
CBS346.85    CAAGACCATCCTCGAGGCCATTGACTCCATCGAGTCCCCCAAGCGTCCCT
CBS363.97    ----AATGACCGGTGGGGC-----TTT-ACCCCGCC-TTCACTGCCAGCA
CBS367.86    CAAGACCCTCCTTGAGGCCATCGACTCCATCGAGGCCCCCAAGCGTCCTG
CBS399.86    CAAGACCCTCCTCGAGGCCATCGACGCCATTGAGCCCCCCAAGCGTCCTC
CBS402.78    CAAGACCCTCCTCGAGGCCATCGACGCCATCGAGCCCCCCAAGCGTCCCC
CBS405.97    ----TTTTTTTGGTGGGGCA----TTT-ACCCCGCCACTCGAGCGATGC-
CBS424.64    NNNNNNNNNNNNNNNNNNNNNNNNNNNNNNNNNNNNNNNNNNNNNNNNNN
CBS425.67    NNNNNNNNNNNNNNNNNNNNNNNNNNNNNNNNNNNNNNNNNNNNNNNNNN
CBS506.67    ----AATGGCCGGTGGGGC-----TTT-ACCCCGCC-TTCACTGCCTGCA
CBS560.74    CAAGACCCTCCTCGAGGCCATCGACTCCATCGAGCCTCCCAAGCGTCCCT
CBS567.95    NNNNNNNNNNNNNNNNNNNNNNNNNNNNNNNNNNNNNNNNNNNNNNNNNN
CBS704.86    CAAGACCCTTCTTGAGGCCATCGACTCCGTCGAGCCCCCCACCCGTCCCT
CBS891.72    AAAGACCCTTCTTGAGGCCATTGACTCCATTGAGCCCCCCAAGCGTCCTA
CBS900.68    CAAGACCCTCCTCGAGGCTATTGACTCCATTGAGCTCCCCAAGCGTCCCT
CBS959.72    NNNNNNNNNNNNNNNNNNNNNNNNNNNNNNNNNNNNNNNNNNNNNNNNNN
CGMCC17904   CAAGACCCTTCTCGAGGCCATTGACTCCATTGAGCTCCCCAAGCGTCCCT
CGMCC17905   CAAGACCCTCCTCGAGGCTATTGACTCCATTGAGCTCCCCAAGCGTCCCT
CPC24422     NNNNNNNNNNNNNNNNNNNNNNNNNNNNNNNNNNNNNNNNNNNNNNNNNN
CPC33206     NNNNNNNNNNNNNNNNNNNNNNNNNNNNNNNNNNNNNNNNNNNNNNNNNN
DAOM235557   NNNNNNNNNNNNNNNNNNNNNNNNNNNNNNNNNNNNNNNNNNNNNNNNNN
DAOMBT1003   NNNNNNNNNNNNNNNNNNNNNNNNNNNNNNNNNNNNNNNNNNNNNNNNNN
DUCC502      NNNNNNNNNNNNNNNNNNNNNNNNNNNNNNNNNNNNNNNNNNNNNNNNNN
DY05461      CAAGACTCTCCTCGAGGCCATCGACTCCATCGAGCCCCCCAAGCGTCCTC
DY05462      CAAGACTCTCCTCGAGGCCATCGACTCCATCGAGCCCCCCAAGCGTCCTC
DY05591      CAAGACTCTCCTCGAGGCCATCGACTCCATCGAGCCCCCCAAGCGTCCTC
DY05592      CAAGACTCTCCTCGAGGCCATCGACTCCATCGAGCCCCCCAAGCGTCCTC
EFCC10125    CAAGACCCTGCTCGAGGCCATTGACTCTATCGAGCCACCCAAGCGTCCCG
EFCC6279     CAAGACCCTCCTTGAGGCCATTGACTCCATCGAGCCCCCCAAGCGTCCCA
EFCC7287     TAAGACCCTGCTCGAGGCCATCGACTCCATCGAGCCTCCCAAGCGTCCCT
GJS7487      NNNNNNNNNNNNNNNNNNNNNNNNNNNNNNNNNNNNNNNNNNNNNNNNNN
GJS82274     AAAGACCCTTCTCGAGGCCATTGACTCCATTGAGCCTCCCAGGCGTCCCA
GJS89127     CAAGACCCTTCTCGAGGCCATTGACGCCATTGAGCCCCCCAAGCGTCCCA
GJS90227     CAAGACCCTTCTCGAGGCCATCGACTCCATTGAGGCCCCCAAGCGTCCCG
GJS91164     CAAGACCATCCTCGAGGCCATTGACTCCATCGAGCCCCCCAAGCGTCCCT
GJS92101     CAAGACCCTCCTCGAGGCCATTGACTCCATCGAGGCCCCCAAGCGCCCCG
GJS92133     CAAGACCCTCCTTGAGGCCATCGACTCCATCGAGCCCCCCAAGCGTCCTC
HMAS183151   NNNNNNNNNNNNNNNNNNNNNNNNNNNNNNNNNNNNNNNNNNNNNNNNNN
HMAS254523   NNNNNNNNNNNNNNNNNNNNNNNNNNNNNNNNNNNNNNNNNNNNNNNNNN
HMAS254524   NNNNNNNNNNNNNNNNNNNNNNNNNNNNNNNNNNNNNNNNNNNNNNNNNN
HMAS276836   CAAGACCCTTCTCGAGGCCATTGACTCCATTGAGCTCCCCAAGCGTCCCT
HUA772       CAAGACCCTCCTCGAGGCCATCGATGCCATTGAGCCCCCCAAGCGTCCCC
ICMP6360     NNNNNNNNNNNNNNNNNNNNNNNNNNNNNNNNNNNNNNNNNNNNNNNNNN
IMI158855    CAAGACTCTCCTCGAGGCCATCGACGCCATCGAGCCCCCCAAGCGTCCCA
KY04071      CAAGACTCTGCTTGAGGCTATTGACTCCATTGAGCCCCCCAAGCGTCCCA
KY04072      CAAGACTCTGCTTGAGGCTATTGACTCCATTGAGCCCCCCAAGCGTCCCA
LMM          AAAGACCCTCCTCGAGGCCATTGACTCCATTGAGCCCCCCCGCCGTCCTA
Marsonsn     NNNNNNNNNNNNNNNNNNNNNNNNNNNNNNNNNNNNNNNNNNNNNNNNNN
NBRC106332   NNNNNNNNNNNNNNNNNNNNNNNNNNNNNNNNNNNNNNNNNNNNNNNNNN
NBRC106958   NNNNNNNNNNNNNNNNNNNNNNNNNNNNNNNNNNNNNNNNNNNNNNNNNN
NHJ11343     CAAGACTCTGCTTGAGGCTATTGACTCCATTGAACCCCCCAAGCGTCCCA
NHJ12516     CAAGACTCTGCTTGAGGCTATTGACTCTATTGAGCCCCCCAAGCGTCCCA
OSC111000    CAAGACTCTGCTCGAGGCCATCGACTCCATTGAGCCTCCCAAGCGTCCCT
OSC93623     CAAGACCCTCCTGCAGGCCATCGACGCCATTGAGCCCCCTGAGCGTCCCA
SCALT002     NNNNNNNNNNNNNNNNNNNNNNNNNNNNNNNNNNNNNNNNNNNNNNNNNN
ZY09271      CAAGACCCTCCTCGAGGCCATCGACGCCATTGAGCCCCCCAAGCGTCCTC
ZY09272      CAAGACCCTCCTCGAGGCCATCGACGCCATTGAGCCCCCCAAGCGTCCTC

AFTOLID1287  CCGACAAGCCCCTCCGTCTTCCCCTCCAGGATGTCTACAAGATCGGTGGT
AFTOLID187   TCGACAAGCCCCTCCGTCTTCCCCTCCAGGATGTCTACAAGATCGGTGGT
AFTOLID216   CCGACAAGCCCCTCCGTCTTCCCCTTCAGGATGTCTACAAGATCGGCGGT
AFTOLID52    CCGACAAGCCCCTCCGTCTTCCCCTTCAGGACGTGTACAAGATCGGTGGT
ATCC16297    CAGACAAGCCCCTCCGTCTTCCCCTCCAGGATGTCTACAAGATCGGTGGT
ATCC18851    NNNNNNNNNNNNNNNNNNNNNNNNNNNNNNNNNNNNNNNNNNNNNNNNNN
ATCC208838   CGGACAAGCCTCTCCGTCTTCCCCTCCAGGACGTGTACAAGATTGGCGGT
ATCC26019    CCGACAAGCCCCTCCGTCTTCCCCTCCAGGATGTGTACAAGATTGGTGGT
ATCC36093    CCGACAAGCCCCTCCGTCTTCCCCTCCAGGATGTCTACAAGATTGGTGGT
ATCC56429    CCGACAAGCCCCTCCGCCTTCCCCTCCAGGATGTGTACAAGATTGGTGGT
ATCC76479    CGGACAAGCCTCTCCGTCTTCCCCTTCAGGATGTCTACAAGATCGGCGGT
ATCC9095     CAGACAAGCCCCTCCGTCTGCCCCTTCAGGATGTTTACAAGATCGGCGGT
BCC16585     CCGACAAGCCTCTCCGTCTTCCCCTCCAGGATGTCTACAAGATCGGTGGT
BCC8237      CGGACAAGCCTCTCCGTCTTCCTCTCCAGGACGTGTACAAGATTGGCGGT
CBS100525    NNNNNNNNNNNNNNNNNNNNNNNNNNNNNNNNNNNNNNNNNNNNNNNNNN
CBS101247    CCGACAAGCCACTGCGTCTTCCCCTTCAGGATGTCTACAAGATTGGTGGT
CBS101267    TCCAGAAGCCTCTCCGTCTTCCCCTCCAGGATGTCTACAAGATCGGTGGT
CBS110115    CCGACAAGCCCCTCCGTCTTCCCCTCCAGGATGTCTACAAGATTGGCGGT
CBS116.25    CCGACAAGCCCCTCCGTCTTCCCCTCCAGGATGTCTACAAGATCGGTGGT
CBS118984    GG---AA-TTTGCCCATCCCCACCCCCACCAC-GGCAACATACCGTC--T
CBS125148    CATTTTGCCCTGCCCCACCGGATAGTTCTCAG-CACCAAAAA---CA--C
CBS125165    CTTCTTGCCCTGCCCCACCGAATATTTCTCAA-CACCAAAAAACACA--C
CBS129087    G----AAATTTGCCCCGCCCCACCCTAGCA---TCTCAACCACCAAC--T
CBS130362    TTGACAAGCCCCTCCGTCTTCCCCTTCAGGATGTCTACAAGATCGGTGGT
CBS144929    NNNNNNNNNNNNNNNNNNNNNNNNNNNNNNNNNNNNNNNNNNNNNNNNNN
CBS151.29    G----GCATTTGCCCTGCCCCACCACAGCAAT-CCCTTGTCACCATC--T
CBS154.61    ACGACAAGCCCCTCCGTCTTCCCCTCCAGGATGTGTACAAGATCGGTGGT
CBS182.36    GG---CA-TTTGCCCTGCCCCACCACAGCAAT-CCCTTGTCACCATC--T
CBS186.79    CCGACAAGCCCCTCCGTCTTCCCTTCCAGGATGTCTACAAGATCGGTGGT
CBS189.34    NNNNNNNNNNNNNNNNNNNNNNNNNNNNNNNNNNNNNNNNNNNNNNNNNN
CBS190.50    GTC--AAACCCGCCCCGCCCCACTTTGACTTT-CGCACCAAATCACA--T
CBS217.35    NNNNNNNNNNNNNNNNNNNNNNNNNNNNNNNNNNNNNNNNNNNNNNNNNN
CBS217.67    GG---GAATTTGCCCTGCCCCACCATAGCAAC-ACCAAGTCACCGTC--T
CBS221.73    NNNNNNNNNNNNNNNNNNNNNNNNNNNNNNNNNNNNNNNNNNNNNNNNNN
CBS243.59    NNNNNNNNNNNNNNNNNNNNNNNNNNNNNNNNNNNNNNNNNNNNNNNNNN
CBS346.85    CCGACAAGCCCCTCCGCCTTCCTCTCCAGGATGTGTACAAGATTGGTGGT
CBS363.97    A-G--TCACCGATGGCAGCGCGAGAGTGCAA---ACACGACACCAAT--T
CBS367.86    TCGACAAGGCTCTCCGTCTTCCCCTTCAGGATGTCTACAAGATCGGTGGT
CBS399.86    TTGACAAGCCCCTCCGTCTTCCCCTCCAGGATGTCTACAAGATCGGTGGT
CBS402.78    TCGACAAGCCCCTCCGTCTTCCCCTTCAGGATGTCTACAAGATCGGTGGT
CBS405.97    -----GCGTTTCTGCCCTCCCATTGCCACAA---CCTTCTGAGC------
CBS424.64    NNNNNNNNNNNNNNNNNNNNNNNNNNNNNNNNNNNNNNNNNNNNNNNNNN
CBS425.67    NNNNNNNNNNNNNNNNNNNNNNNNNNNNNNNNNNNNNNNNNNNNNNNNNN
CBS506.67    AAG--TCACCGATGGCAGAGAGAACAAACAA---ACACGACACGAAT--T
CBS560.74    CCGACAAGCCCCTCCGTCTCCCTCTCCAGGATGTCTACAAGATCGGCGGT
CBS567.95    NNNNNNNNNNNNNNNNNNNNNNNNNNNNNNNNNNNNNNNNNNNNNNNNNN
CBS704.86    TCCAGAAGCCCCTCCGT---------------------------------
CBS891.72    CCGACAAGCCCCTCCGTCTTCCCCTCCAGGATGTGTACAAGATTGGCGGT
CBS900.68    TTGACAAGCCCCTCCGTCTTCCCCTCCAGGATGTGTACAAGATTGGCGGT
CBS959.72    NNNNNNNNNNNNNNNNNNNNNNNNNNNNNNNNNNNNNNNNNNNNNNNNNN
CGMCC17904   TCGACAAGCCTCTCCGTCTCCCTCTCCAAGATGTGTACAAGATTGGCGGT
CGMCC17905   TTGACAAGCCCCTCCGTCTTCCCCTCCAGGATGTGTACAAGATTGGCGGT
CPC24422     NNNNNNNNNNNNNNNNNNNNNNNNNNNNNNNNNNNNNNNNNNNNNNNNNN
CPC33206     NNNNNNNNNNNNNNNNNNNNNNNNNNNNNNNNNNNNNNNNNNNNNNNNNN
DAOM235557   NNNNNNNNNNNNNNNNNNNNNNNNNNNNNNNNNNNNNNNNNNNNNNNNNN
DAOMBT1003   NNNNNNNNNNNNNNNNNNNNNNNNNNNNNNNNNNNNNNNNNNNNNNNNNN
DUCC502      NNNNNNNNNNNNNNNNNNNNNNNNNNNNNNNNNNNNNNNNNNNNNNNNNN
DY05461      TTGACAAGCCCCTGCGTCTCCCTCTCCAGGATGTCTACAAGATTGGTGGT
DY05462      TTGACAAGCCCCTGCGTCTCCCTCTCCAGGATGTCTACAAGATTGGTGGT
DY05591      TTGACAAGCCCCTGCGTCTCCCTCTCCAGGATGTCTACAAGATTGGTGGT
DY05592      TTGACAAGCCCCTGCGTCTCCCTCTCCAGGATGTCTACAAGATTGGTGGT
EFCC10125    TCGACAAGCCTCTCCGCCTCCCCCTCCAGGATGTGTACAAGATTGGCGGT
EFCC6279     CCGACAAGCCCCTCCGTCTCCCCTNNNNNNNNNNNNNNNNNNNNNNNNNN
EFCC7287     CCGACAAGCCCCTGCGTCTGCCCCTCCAGGATGTGTACAAGATTGGCGGT
GJS7487      NNNNNNNNNNNNNNNNNNNNNNNNNNNNNNNNNNNNNNNNNNNNNNNNNN
GJS82274     CGGAGAAGCCCCTTCGTCTTCCCCTCCAGGATGTCTACAAGATCGGTGGT
GJS89127     CAGACAAGCCCCTCCGTCTGCCCCTTCAGGATGTTTACAAGATCGGTGGT
GJS90227     TCGACAAGCCCCTCCGTCTTCCCCTCCAGGATGTCTACAAGATCGGTGGT
GJS91164     CCGACAAGCCCCTCCGCCTTCCTCTCCAGGATGTGTACAAGATCGGTGGT
GJS92101     TCGACAAGCCTCTCCGTCTTCCCCTCCAGAATGTGTACAAGATTGGCGGT
GJS92133     TTGACAAGCCCCTCCGTCTTCCCCTCCAGGACGTCTACAAGATCGGTGGT
HMAS183151   NNNNNNNNNNNNNNNNNNNNNNNNNNNNNNNNNNNNNNNNNNNNNNNNNN
HMAS254523   NNNNNNNNNNNNNNNNNNNNNNNNNNNNNNNNNNNNNNNNNNNNNNNNNN
HMAS254524   NNNNNNNNNNNNNNNNNNNNNNNNNNNNNNNNNNNNNNNNNNNNNNNNNN
HMAS276836   TCGACAAGCCTCTCCGTCTCCCTCTCCAAGATGTGTACAAGATTGGCGGT
HUA772       TCGACAAGCCTCTCCGTCTTCCCCTCCAGGATGTCTACAAGATCGGTGGT
ICMP6360     NNNNNNNNNNNNNNNNNNNNNNNNNNNNNNNNNNNNNNNNNNNNNNNNNN
IMI158855    CAGACAAGCCCCTCCGTCTTCCCCTCCAGGATGTTTACAAGATCGGCGGT
KY04071      CCGACAAGCCCCTCCGTCTTCCCCTTCAGGATGTGTACAAGATTGGTGGT
KY04072      CCGACAAGCCCCTCCGTCTTCCCCTTCAGGATGTGTACAAGATTGGTGGT
LMM          CCGAGAAGCCCCTCCGTCTCCCTCTCCAGGATGTGTACAAGATTGGTGGC
Marsonsn     NNNNNNNNNNNNNNNNNNNNNNNNNNNNNNNNNNNNNNNNNNNNNNNNNN
NBRC106332   NNNNNNNNNNNNNNNNNNNNNNNNNNNNNNNNNNNNNNNNNNNNNNNNNN
NBRC106958   NNNNNNNNNNNNNNNNNNNNNNNNNNNNNNNNNNNNNNNNNNNNNNNNNN
NHJ11343     CCGACAAGCCCCTCCGTCTTCCCCTTCAGGATGTGTACAAGATTGGTGGT
NHJ12516     CCGACAAGCCCCTCCGTCTTCCCCTTCAGGATGTGTACAAGATTGGTGGT
OSC111000    CCGACAAGCCCCTGCGTCTGCCCCTCCAGGATGTGTACAAGATCGGTGGC
OSC93623     CCAACAAACCCCTCCGCCTTCCCCTTCAGGATGTCTACAAGATCGGTGGT
SCALT002     NNNNNNNNNNNNNNNNNNNNNNNNNNNNNNNNNNNNNNNNNNNNNNNNNN
ZY09271      TTGACAAGCCCCTCCGTCTTCCCCTTCAGGATGTCTACAAGATCGGTGGT
ZY09272      TTGACAAGCCCCTCCGTCTTCCCCTTCAGGATGTCTACAAGATCGGTGGT

AFTOLID1287  ATCGGCACAGTGCCCGTCGGCCGTATCGAGACTGGTATCCTCAAGCCCGG
AFTOLID187   ATCGGTACTGTACCTGTCGGCCGTATCGAGACTGGTGTCATCAAGCCCGG
AFTOLID216   ATCGGCACAGTGCCCGTCGGCCGTATCGAGACTGGTATCCTCAAGCCCGG
AFTOLID52    ATCGGAACGGTCCCTGTCGGCCGTATCGAGACTGGTGTCCTCAAGCCCGG
ATCC16297    ATCGGCACAGTGCCCGTCGGCCGTATCGAGACTGGTATCCTGAAGCCCGG
ATCC18851    NNNNNNNNNNNNNNNNNNNNNNNNNNNNNNNNNNNNNNNNNNNNNNNNNN
ATCC208838   ATTGGAACAGTTCCCGTCGGCCGTATCGAGACTGGTGTCCTCAAGCCCGG
ATCC26019    ATTGGAACTGTTCCCGTCGGCCGTATCGAGACTGGTGTCCTCAAGCCCGG
ATCC36093    ATTGGAACAGTTCCTGTCGGCCGTATCGAGACCGGTGTCATCAAGCCCGG
ATCC56429    ATTGGAACTGTTCCTGTCGGCCGTATCGAGACTGGTGTGCTTAAGCCAGG
ATCC76479    ATTGGAACAGTTCCCGTCGGCCGTATCGAGACTGGTGTCCTCAAGCCCGG
ATCC9095     ATTGGCACAGTGCCCGTCGGCCGTATCGAGACTGGTATCCTCAAGCCCGG
BCC16585     ATCGGAACGGTGCCCGTCGGTCGTGTTGAGACTGGTATCATCAAGCCCGG
BCC8237      ATTGGAACTGTCCCCGTCGGCCGTATCGAGACTGGTGTTCTGAAGCCTGG
CBS100525    NNNNNNNNNNNNNNNNNNNNNNNNNNNNNNNNNNNNNNNNNNNNNNNNNN
CBS101247    ATCGGAACGGTTCCCGTCGGTCGTGTCGAGACTGGTATCATCAAGCCCGG
CBS101267    ATCGGCACAGTTCCCGTCGGTCGTGTCGAGACCGGTGTCATCAAGCCCGG
CBS110115    ATCGGCACGGTGCCCGTCGGCCGTATCGAGACTGGTATCCTTAAGCCTGG
CBS116.25    ATCGGCACAGTTCCCGTCGGCCGTGTCGAGACTGGTGTCATCAAGCCCGG
CBS118984    C--GTCATC-TCA----CATACT--CTGCACACAATACTGACGATGCTGT
CBS125148    TG-CCAATTGCGA----TGTCTCAGTTGAACATGAATGCTAATATTCTGC
CBS125165    TG-CGAAATGCAT----TGTTCCGGTTGAATATCAAAGCTAACTATCTGC
CBS129087    CC-AGCCTCGTCA----CATACT--TTGCACAGAATACTGACAACGTCGC
CBS130362    ATTGGAACAGTGCCCGTCGGCCGTATCGAGACTGGTGTCCTCAAGCCCGG
CBS144929    NNNNNNNNNNNNNNNNNNNNNNNNNNNNNNNNNNNNNNNNNNNNNNNNNN
CBS151.29    C--GTCATCGTCA----CATACTGTCTGAACACAATACTGACCGCGCTGT
CBS154.61    ATTGGAACTGTCCCTGTCGGCCGTATCGAGACTGGTGTCCTCAAGCCCGG
CBS182.36    C--GTCATCGTCA----CATACTGTCTGAACACAATACTGACCGCGCTGT
CBS186.79    ATTGGCACAGTGCCCGTCGGCCGTATCGAGACTGGTGTCCTCAAGCCCGG
CBS189.34    NNNNNNNNNNNNNNNNNNNNNNNNNNNNNNNNNNNNNNNNNNNNNNNNNN
CBS190.50    TT-GGCATCTCGC----CACACATATTGATTGACACTGTGCTGACTCTCA
CBS217.35    NNNNNNNNNNNNNNNNNNNNNNNNNNNNNNNNNNNNNNNNNNNNNNNNNN
CBS217.67    C--GTCATCGTCA----CATACT--TTGAAAACAATACTGACAGCACTGT
CBS221.73    NNNNNNNNNNNNNNNNNNNNNNNNNNNNNNNNNNNNNNNNNNNNNNNNNN
CBS243.59    NNNNNNNNNNNNNNNNNNNNNNNNNNNNNNNNNNNNNNNNNNNNNNNNNN
CBS346.85    ATCGGCACAGTCCCTGTCGGCCGTATCGAGACCGGTATCATCAAGCCCGG
CBS363.97    TT-ATTCTTGTCC----TCAACA----GTACATT-TTCTGACCGAATTGA
CBS367.86    ATCGGAACGGTGCCCGTCGGCCGTGTCGAGACCGGTGTCATCAAGCCCGG
CBS399.86    ATTGGAACTGTGCCCGTCGGCCGTATCGAGACTGGTGTCCTCAAGCCCGG
CBS402.78    ATCGGAACGGTGCCCGTCGGTCGTGTCGAGACTGGTGTCATCAAGCCCGG
CBS405.97    ----GCATCGTCA----CGTG----TTAAGCAGT-CACTAATTATTCGAC
CBS424.64    NNNNNNNNNNNNNNNNNNNNNNNNNNNNNNNNNNNNNNNNNNNNNNNNNN
CBS425.67    NNNNNNNNNNNNNNNNNNNNNNNNNNNNNNNNNNNNNNNNNNNNNNNNNN
CBS506.67    TTTATTACTGTCC----TAAACA----GAACGCT-TTTTGACTCAATTTG
CBS560.74    ATTGGCACAGTTCCCGTCGGCCGTATCGAGACTGGTGTCATCAAGCCCGG
CBS567.95    NNNNNNNNNNNNNNNNNNNNNNNNNNNNNNNNNNNNNNNNNNNNNNNNNN
CBS704.86    ---------------GTCGGCCGTGTCGAGACCGGTGTCATCAAGCCCGG
CBS891.72    ATTGGAACTGTTCCCGTCGGCCGTATCGAGACTGGTGTCCTCAAGCCCGG
CBS900.68    ATCGGCACAGTCCCTGTCGGCCGTATCGAGACTGGTATCATCAAGCCCGG
CBS959.72    NNNNNNNNNNNNNNNNNNNNNNNNNNNNNNNNNNNNNNNNNNNNNNNNNN
CGMCC17904   ATTGGCACAGTCCCTGTCGGCCGTATCGAGACTGGTATCATCAAGCCCGG
CGMCC17905   ATCGGCACAGTCCCTGTCGGCCGTATCGAGACTGGTATCATCAAGCCCGG
CPC24422     NNNNNNNNNNNNNNNNNNNNNNNNNNNNNNNNNNNNNNNNNNNNNNNNNN
CPC33206     NNNNNNNNNNNNNNNNNNNNNNNNNNNNNNNNNNNNNNNNNNNNNNNNNN
DAOM235557   NNNNNNNNNNNNNNNNNNNNNNNNNNNNNNNNNNNNNNNNNNNNNNNNNN
DAOMBT1003   NNNNNNNNNNNNNNNNNNNNNNNNNNNNNNNNNNNNNNNNNNNNNNNNNN
DUCC502      NNNNNNNNNNNNNNNNNNNNNNNNNNNNNNNNNNNNNNNNNNNNNNNNNN
DY05461      ATTGGAACGGTCCCTGTCGGCCGTATCGAGACCGGTATCCTCAAGCCCGG
DY05462      ATTGGAACGGTCCCTGTCGGCCGTATCGAGACCGGTATCCTCAAGCCCGG
DY05591      ATTGGAACGGTCCCTGTCGGCCGTATCGAGACCGGTATCCTCAAGCCCGG
DY05592      ATTGGAACGGTCCCTGTCGGCCGTATCGAGACCGGTATCCTCAAGCCCGG
EFCC10125    ATCGGAACCGTTCCTGTCGGCCGTATCGAGACTGGTGTCATCAAGCCCGG
EFCC6279     NNNNNNNNNNNNNNNNNNNNNNNNNNNNNNNNNGGTATCCTCAAGCCCGG
EFCC7287     ATCGGAACAGTTCCCGTCGGCCGTGTCGAGACTGGTGTCATCAAGCCCGG
GJS7487      NNNNNNNNNNNNNNNNNNNNNNNNNNNNNNNNNNNNNNNNNNNNNNNNNN
GJS82274     ATCGGAACCGTACCTGTCGGCCGTATCGAGACTGGTGTCCTCAAGCCCGG
GJS89127     ATTGGAACAGTCCCTGTCGGCCGTATCGAGACTGGTATCCTCAAGCCCGG
GJS90227     ATCGGTACTGTACCTGTCGGCCGTATCGAGACTGGTGTCATCAAGCCCGG
GJS91164     ATCGGCACAGTCCCTGTCGGCCGTATCGAGACCGGTGTCATCAGGCCCGG
GJS92101     ATCGGCACGGTCCCTGTCGGCCGTATCGAGACTGGTGTCATCAAGCCCGG
GJS92133     ATTGGCACAGTACCTGTCGGCCGTATCGAGACTGGTGTCCTTAAGCCCGG
HMAS183151   NNNNNNNNNNNNNNNNNNNNNNNNNNNNNNNNNNNNNNNNNNNNNNNNNN
HMAS254523   NNNNNNNNNNNNNNNNNNNNNNNNNNNNNNNNNNNNNNNNNNNNNNNNNN
HMAS254524   NNNNNNNNNNNNNNNNNNNNNNNNNNNNNNNNNNNNNNNNNNNNNNNNNN
HMAS276836   ATTGGCACAGTCCCTGTCGGCCGTATCGAGACTGGTATCATCAAGCCCGG
HUA772       ATTGGAACGGTGCCCGTCGGTCGTGTTGAGACTGGTATCATCAAGCCCGG
ICMP6360     NNNNNNNNNNNNNNNNNNNNNNNNNNNNNNNNNNNNNNNNNNNNNNNNNN
IMI158855    ATTGGCACAGTTCCCGTCGGCCGTATCGAGACTGGTATCCTCAAGCCCGG
KY04071      ATTGGAACAGTTCCTGTCGGCCGTATCGAGACTGGTGTCCTCAAGCCCGG
KY04072      ATTGGAACAGTTCCTGTCGGCCGTATCGAGACTGGTGTCCTCAAGCCCGG
LMM          ATTGGCACAGTTCCCGTCGGCCGTATCGAGACTGGTATCATCAAGCCCGG
Marsonsn     NNNNNNNNNNNNNNNNNNNNNNNNNNNNNNNNNNNNNNNNNNNNNNNNNN
NBRC106332   NNNNNNNNNNNNNNNNNNNNNNNNNNNNNNNNNNNNNNNNNNNNNNNNNN
NBRC106958   NNNNNNNNNNNNNNNNNNNNNNNNNNNNNNNNNNNNNNNNNNNNNNNNNN
NHJ11343     ATCGGAACAGTTCCTGTCGGCCGTATCGAGACTGGTGTCCTCAAGCCCGG
NHJ12516     ATTGGAACAGTTCCTGTCGGTCGTATCGAGACTGGTGTCCTCAAGCCCGG
OSC111000    ATCGGAACTGTCCCCGTCGGCCGTGTCGAGACCGGTGTCATCAAGCCCGG
OSC93623     ATTGGAACTGTGCCTGTCGGCCGTGTCGAGACTGGTGTCATCAAGCCCGG
SCALT002     NNNNNNNNNNNNNNNNNNNNNNNNNNNNNNNNNNNNNNNNNNNNNNNNNN
ZY09271      ATTGGCACAGTGCCCGTCGGCCGTATCGAGACTGGTGTCCTCAAGCCCGG
ZY09272      ATTGGCACAGTGCCCGTCGGCCGTATCGAGACTGGTGTCCTCAAGCCCGG

AFTOLID1287  TATGGTCGTTACCTTCGCTCCTTCCAACGTCACCACTGAAGTCAAGTCCG
AFTOLID187   TATGGTCGTTACCTTCGCTCCTTCCAACGTCACCACTGAAGTCAAGTCCG
AFTOLID216   TATGGTCGTTACCTTCGCTCCTTCCAACGTCACCACTGAAGTCAAGTCCG
AFTOLID52    TATGGTCGTTACCTTCGCTCCCTCCAACGTCACCACTGAAGTCAAGTCCG
ATCC16297    CATGGTCGTCACCTTCGCCCCCGCCAACGTCACCACTGAAGTCAAGTCCG
ATCC18851    NNNNNNNNNNNNNNNNNNNNNNNNNNNNNNNNNNNNNNNNNNNNNNNNNN
ATCC208838   TATGGTCGTTACCTTTGCTCCCTCCAACGTCACCACTGAAGTCAAGTCCG
ATCC26019    TATGGTCGTTACCTTCGCTCCTGCCAACGTCACCACTGAAGTCAAGTCCG
ATCC36093    TATGGTCGTTACCTTCGCTCCTTCCAACGTCACCACTGAAGTCAAGTCCG
ATCC56429    TATGGTCGTCACCTTCGCTCCTGCCAACGTCACCACTGAAGTCAAGTCCG
ATCC76479    TATGGTCGTTACCTTCGCTCCCGCCAACGTCACCACTGAAGTCAAGTCCG
ATCC9095     TATGGTCGTTACCTTCGCTCCCTCCAACGTCACCACTGAAGTCAAGTCCG
BCC16585     CATGGTCGTCACCTTCGCTCCCGCCAACGTCACCACTGAAGTCAAGTCTG
BCC8237      TATGGTCGTCACCTTCGCTCCCTCCAATGTCACCACCGAAGTCAAGTCTG
CBS100525    NNNNNNNNNNNNNNNNNNNNNNNNNNNNNNNNNNNNNNNNNNNNNNNNNN
CBS101247    CATGGTCGTCACCTTCGCCCCCGCTGGTGTCACCACTGAAGTCAAGTCCG
CBS101267    TATGGTCGTTACCTTCGCCCCCGCCAACGTCACCACTGAAGTCAAGTCCG
CBS110115    CATGGTTGTCACCTTCGCCCCCTCCAACGTCACCACTGAAGTCAAGTCTG
CBS116.25    TATGGTCGTCACCTTCGCCCCTGCCAACGTCACCACTGAAGTCAAGTCCG
CBS118984    CTTATAGGAAGCTGCCGAGCTCGGCAAGGGTTCCT------TCAAGTATG
CBS125148    GCAACAGGAAGCCGCCGAGCTCGGAAAGGGTTCCT------TCAAGTACG
CBS125165    GCAATAGGAAGCCGCCGAGCTCGGAAAGGGTTCCT------TCAAGTATG
CBS129087    CTTACAGGAAGCCGCTGAGCTCGGCAAGGGTTCCT------TCAAGTATG
CBS130362    TATGGTCGTCACCTTCGCTCCCGCCAACGTCACCACTGAAGTCAAGTCCG
CBS144929    NNNNNNNNNNNNNNNNNNNNNNNNNNNNNNNNNNNNNNNNNNNNNNNNNN
CBS151.29    CTAATAGGAAGCTGCCGAGCTCGGCAAGGGTTCCT------TCAAGTATG
CBS154.61    TATGGTCGTTACCTTCGCTCCCTCCAACGTCACCACTGAAGTCAAGTCCG
CBS182.36    CTAATAGGAAGCTGCCGAGCTCGGCAAGGGTTCCT------TCAAGTATG
CBS186.79    TATGGTCGTTACCTTCGCTCCCTCCAACGTCACCACTGAAGTCAAGTCCG
CBS189.34    NNNNNNNNNNNNNNNNNNNNNNNNNNNNNNNNNNNNNNNNNNNNNNNNNN
CBS190.50    CAAACAGGAAGCCGCTGAACTCGGCAAGGGTTCCT------TCAAGTACG
CBS217.35    NNNNNNNNNNNNNNNNNNNNNNNNNNNNNNNNNNNNNNNNNNNNNNNNNN
CBS217.67    CTAATAGGAAGCTGCCGAGCTCGGCAAGGGTTCCT------TCAAGTATG
CBS221.73    NNNNNNNNNNNNNNNNNNNNNNNNNNNNNNNNNNNNNNNNNNNNNNNNNN
CBS243.59    NNNNNNNNNNNNNNNNNNNNNNNNNNNNNNNNNNNNNNNNNNNNNNNNNN
CBS346.85    CATGGTCGTCACCTTCGCCCCCTCCAACGTCACCACTGAAGTCAAGTCGG
CBS363.97    TTTATAGGAAGCCGCCGAACTCGGCAAGGGTTCCT------TCAAGTATG
CBS367.86    CATGGTCGTCACCTTCGCTCCCTCCAACGTCACCACTGAAGTCAAGTCCG
CBS399.86    TATGGTCGTCACCTTCGCTCCCGCCAACGTCACCACTGAAGTCAAGTCCG
CBS402.78    TATGGTCGTCACCTTCGCCCCCGCTGGTGTCACCACTGAAGTCAAGTCCG
CBS405.97    --AATAGGAAGCCGCTGAGCTCGGTAAGGGTTCCT------TCAAGTACG
CBS424.64    NNNNNNNNNNNNNNNNNNNNNNNNNNNNNNNNNNNNNNNNNNNNNNNNNN
CBS425.67    NNNNNNNNNNNNNNNNNNNNNNNNNNNNNNNNNNNNNNNNNNNNNNNNNN
CBS506.67    TTTATAGGAAGCCGCCGAACTTGGCAAGGGTTCCT------TCAAGTATG
CBS560.74    TATGGTCGTTACCTTCGCTCCCTCCAACGTCACCACTGAAGTCAAGTCGG
CBS567.95    NNNNNNNNNNNNNNNNNNNNNNNNNNNNNNNNNNNNNNNNNNNNNNNNNN
CBS704.86    TATGGTCGTCACCTTCGCCCCCGCCAACGTCACCACTGAAGTCAAGTCCG
CBS891.72    TATGGTCGTTACCTTCGCTCCCGCTGGCGTCACCACTGAAGTCAAGTCCG
CBS900.68    TATGGTCGTCACCTTCGCTCCCGCCAACGTCACCACTGAAGTCAAGTCCG
CBS959.72    NNNNNNNNNNNNNNNNNNNNNNNNNNNNNNNNNNNNNNNNNNNNNNNNNN
CGMCC17904   TATGGTCGTCACCTTTGCTCCTGCCAACGTCACCACTGAAGTCAAGTCCG
CGMCC17905   TATGGTCGTCACCTTCGCTCCCGCCAACGTCACCACTGAAGTCAAGTCCG
CPC24422     NNNNNNNNNNNNNNNNNNNNNNNNNNNNNNNNNNNNNNNNNNNNNNNNNN
CPC33206     NNNNNNNNNNNNNNNNNNNNNNNNNNNNNNNNNNNNNNNNNNNNNNNNNN
DAOM235557   NNNNNNNNNNNNNNNNNNNNNNNNNNNNNNNNNNNNNNNNNNNNNNNNNN
DAOMBT1003   NNNNNNNNNNNNNNNNNNNNNNNNNNNNNNNNNNNNNNNNNNNNNNNNNN
DUCC502      NNNNNNNNNNNNNNNNNNNNNNNNNNNNNNNNNNNNNNNNNNNNNNNNNN
DY05461      TATGGTCGTTACCTTCGCTCCTGCCAACGTCACCACTGAAGTCAAGTCCG
DY05462      TATGGTCGTTACCTTCGCTCCTGCCAACGTCACCACTGAAGTCAAGTCCG
DY05591      TATGGTCGTTACCTTCGCTCCTGCCAACGTCACCACTGAAGTCAAGTCCG
DY05592      TATGGTCGTTACCTTCGCTCCTGCCAACGTCACCACTGAAGTCAAGTCCG
EFCC10125    TATGGTCGTCACCTTTGCTCCCTCCAACGTCACCACCGAAGTCAAGTCCG
EFCC6279     TATGGTCGTTACCTTCGCTCCCTCCAACGTCACCACTGAAGTCAAGTCCG
EFCC7287     CATGGTCGTCACCTTTGCTCCGGCCAACGTCACTACCGAAGTCAAGTCCG
GJS7487      NNNNNNNNNNNNNNNNNNNNNNNNNNNNNNNNNNNNNNNNNNNNNNNNNN
GJS82274     TATGGTCGTTACCTTCGCTCCCGCCAACGTCACCACTGAAGTCAAGTCCG
GJS89127     TATGGTCGTTACCTTCGCTCCCGCCAACGTCACCACTGAAGTCAAGTCCG
GJS90227     TATGGTCGTTACCTTCGCTCCTTCCAACGTCACCACTGAAGTCAAGTCCG
GJS91164     CATGGTCGTCACCTTCGCCCCCGCCAACGTCACCACTGAAGTCAAGTCGG
GJS92101     CATGGTCGTCACCTTTGCCCCCTCCAACGTCACCACTGAAGTCAAGTCGG
GJS92133     TATGGTCGTGACCTTCGCTCCTGCCAACGTCACCACTGAAGTCAAGTCCG
HMAS183151   NNNNNNNNNNNNNNNNNNNNNNNNNNNNNNNNNNNNNNNNNNNNNNNNNN
HMAS254523   NNNNNNNNNNNNNNNNNNNNNNNNNNNNNNNNNNNNNNNNNNNNNNNNNN
HMAS254524   NNNNNNNNNNNNNNNNNNNNNNNNNNNNNNNNNNNNNNNNNNNNNNNNNN
HMAS276836   TATGGTCGTCACCTTTGCTCCTGCCAACGTCACCACTGAAGTCAAGTCCG
HUA772       TATGGTCGTCACCTTCGCCCCCGCTGGTGTCACCACTGAAGTCAAGTCCG
ICMP6360     NNNNNNNNNNNNNNNNNNNNNNNNNNNNNNNNNNNNNNNNNNNNNNNNNN
IMI158855    TATGGTCGTTACCTTCGCCCCCGCCAACGTCACCACTGAAGTCAAGTCCG
KY04071      TATGGTCGTTACCTTCGCTCCCGCCAACGTCACCACTGAAGTCAAGTCCG
KY04072      TATGGTCGTTACCTTCGCTCCCGCCAACGTCACCACTGAAGTCAAGTCCG
LMM          TATGGTCGTCACCTTCGCTCCCTCCAACGTCTCCACTGAAGTCAAGTCCG
Marsonsn     NNNNNNNNNNNNNNNNNNNNNNNNNNNNNNNNNNNNNNNNNNNNNNNNNN
NBRC106332   NNNNNNNNNNNNNNNNNNNNNNNNNNNNNNNNNNNNNNNNNNNNNNNNNN
NBRC106958   NNNNNNNNNNNNNNNNNNNNNNNNNNNNNNNNNNNNNNNNNNNNNNNNNN
NHJ11343     TATGGTCGTTACCTTCGCTCCCGCCAACGTCACCACTGAAGTCAAGTCCG
NHJ12516     TATGGTCGTTACCTTCGCTCCCGCCAACGTCACCACTGAAGTCAAGTCCG
OSC111000    CATGGTCGTCACCTTTGCTCCGGCCAACGTCACCACCGAAGTCAAGTCAG
OSC93623     CATGGTCGTCACCTTTGCCCCCTCCATGGTCAGCACTGAAGTCAAGTCCG
SCALT002     NNNNNNNNNNNNNNNNNNNNNNNNNNNNNNNNNNNNNNNNNNNNNNNNNN
ZY09271      TATGGTCGTTACCTTCGCTCCCGCCAACGTCACCACTGAAGTCAAGTCCG
ZY09272      TATGGTCGTTACCTTCGCTCCCGCCAACGTCACCACTGAAGTCAAGTCCG

AFTOLID1287  TCGAGATGCACCACGAGCAGCTTGTTCAGGGTGTCCCCGGTGACAACGTC
AFTOLID187   TTGAGATGCACCACGAGCAGCTCACCGAGGGTGTCCCCGGTGACAACGTT
AFTOLID216   TCGAGATGCACCACGAGCAGCTTGCTCAGGGTGTTCCCGGTGACAACGTC
AFTOLID52    TTGAGATGCACCACGAGCAGCTCACTGAGGGCCACCCCGGTGACAACGTT
ATCC16297    TCGAGATGCACCACGAGCAGCTCGTCGAGGGTGTTCCCGGTGACAACGTT
ATCC18851    NNNNNNNNNNNNNNNNNNNNNNNNNNNNNNNNNNNNNNNNNNNNNNNNNN
ATCC208838   TCGAGATGCACCACGAGCAGCTCGCCGAGGGCCAGCCCGGTGACAACGTT
ATCC26019    TGGAAATGCACCACGAGCAGCTTTCTGAGGGTAACCCCGGTGACAACGTC
ATCC36093    TTGAGATGCACCACGAGCAGCTCACCGAGGGCCTCCCCGGTGACAACGTC
ATCC56429    TTGAAATGCACCACGAGCAGCTCACTGAGGGCAACCCTGGTGACAACGTC
ATCC76479    TTGAGATGCACCACGAGCAGCTCCAGGAGGGTCTGCCCGGTGACAACGTC
ATCC9095     TTGAGATGCACCACGAGCAGCTCACCGAGGGTGTTCCCGGTGACAACGTT
BCC16585     TCGAGATGCACCACGAGCAGCTTACTGAGGGTGTTCCCGGTGACAACGTC
BCC8237      TCGAAATGCACCACGAACAGCTCACCGAGGGTCAGCCTGGTGACAACGTT
CBS100525    NNNNNNNNNNNNNNNNNNNNNNNNNNNNNNNNNNNNNNNNNNNNNNNNNN
CBS101247    TCGAGATGCACCACGAGCAGCTGCCCGAGGGTGTTCCCGGTGACAACGTC
CBS101267    TCGAGATGCACCACGAGCAGCTCGCTGAGGGTGCCCCCGGTGACAACGTT
CBS110115    TTGAGATGCACCACGAGCAGCTTACCGAGGGTGTCCCCGGTGACAACGTC
CBS116.25    TTGAGATGCACCACGAGCAGCTCCCCGAGGGTCTCCCCGGTGACAACGTT
CBS118984    CCTGGGTTCTTGACAAGCTCAAGGCCGAGCGCGAGCGTGGTATCACCATC
CBS125148    CCTGGGTTCTTGACAAGCTAAAGGCCGAGCGTGAGCGTGGTATCACTATC
CBS125165    CTTGGGTTCTTGACAAGCTAAAGGCCGAGCGTGAGCGTGGTATCACTATC
CBS129087    CCTGGGTTCTTGACAAGCTCAAGGCTGAGCGTGAGCGTGGTATCACCATC
CBS130362    TCGAGATGCACCACGAGCAGCTCTCTGAGGGTCTTCCCGGTGACAACGTC
CBS144929    NNNNNNNNNNNNNNNNNNNNNNNNNNNNNNNNNNNNNNNNNNNNNNNNNN
CBS151.29    CCTGGGTTCTTGACAAACTCAAGGCTGAGCGCGAGCGTGGTATCACCATC
CBS154.61    TTGAAATGCACCACGAGCAGCTCGCTGAGGGCCAGCCCGGTGACAACGTC
CBS182.36    CCTGGGTTCTTGACAAACTCAAGGCTGAGCGCGAGCGTGGTATCACCATC
CBS186.79    TTGAGATGCACCACGAGCAGCTCCCTGAGGGCAACCCTGGTGACAACGTC
CBS189.34    NNNNNNNNNNNNNNNNNNNNNNNNNNNNNNNNNNNNNNNNNNNNNNNNNN
CBS190.50    CCTGGGTTCTTGACAAGCTCAAGGCCGAGCGTGAGCGTGGTATCACCATC
CBS217.35    NNNNNNNNNNNNNNNNNNNNNNNNNNNNNNNNNNNNNNNNNNNNNNNNNN
CBS217.67    CCTGGGTTCTTGACAAGCTCAAGGCCGAGCGCGAGCGTGGTATCACCATC
CBS221.73    NNNNNNNNNNNNNNNNNNNNNNNNNNNNNNNNNNNNNNNNNNNNNNNNNN
CBS243.59    NNNNNNNNNNNNNNNNNNNNNNNNNNNNNNNNNNNNNNNNNNNNNNNNNN
CBS346.85    TCGAGATGCACCACGAGCAGCTCACCGAGGGTCTCCCCGGTGACAACGTT
CBS363.97    CGTGGGTTCTTGACAAGCTCAAGGCCGAGCGCGAGCGTGGTATCACTATT
CBS367.86    TTGAGATGCACCACGAGCAGCTTACCGAGGGTGTCCCCGGTGACAACGTC
CBS399.86    TCGAGATGCACCACGAGCAGCTCTCCGAGGGTCTTCCCGGTGACAACGTC
CBS402.78    TCGAGATGCACCACGAGCAGCTGCCCGAGGGTGTTCCCGGTGACAACGTC
CBS405.97    CCTGGGTTCTTGACAAGCTCAAGGCCGAGCGTGAGCGTGGTATCACCATC
CBS424.64    NNNNNNNNNNNNNNNNNNNNNNNNNNNNNNNNNNNNNNNNNNNNNNNNNN
CBS425.67    NNNNNNNNNNNNNNNNNNNNNNNNNNNNNNNNNNNNNNNNNNNNNNNNNN
CBS506.67    CCTGGGTTCTTGACAAGCTCAAGGCCGAGCGCGAGCGTGGTATCACCATT
CBS560.74    TCGAGATGCACCACGAGCAGCTCTCCGAGGGTGTCCCCGGTGACAACGTT
CBS567.95    NNNNNNNNNNNNNNNNNNNNNNNNNNNNNNNNNNNNNNNNNNNNNNNNNN
CBS704.86    TCGAGATGCACCACGAGCAGCTCGCTGAGGGTGCCCCCGGTGACAACGTT
CBS891.72    TTGAGATGCACCACGAGCAGCTCACCGAGGGTGTCCCCGGTGACAACGTC
CBS900.68    TCGAGATGCACCACGAGCAGCTCGCTGAGGGCCGACCCGGTGACAACGTT
CBS959.72    NNNNNNNNNNNNNNNNNNNNNNNNNNNNNNNNNNNNNNNNNNNNNNNNNN
CGMCC17904   TCGAGATGCACCACGAGCAGCTCGCTGAGGGCCGACCCGGTGACAACGTT
CGMCC17905   TCGAGATGCACCACGAGCAGCTCGCTGAGGGCCGACCCGGTGACAACGTT
CPC24422     NNNNNNNNNNNNNNNNNNNNNNNNNNNNNNNNNNNNNNNNNNNNNNNNNN
CPC33206     NNNNNNNNNNNNNNNNNNNNNNNNNNNNNNNNNNNNNNNNNNNNNNNNNN
DAOM235557   NNNNNNNNNNNNNNNNNNNNNNNNNNNNNNNNNNNNNNNNNNNNNNNNNN
DAOMBT1003   NNNNNNNNNNNNNNNNNNNNNNNNNNNNNNNNNNNNNNNNNNNNNNNNNN
DUCC502      NNNNNNNNNNNNNNNNNNNNNNNNNNNNNNNNNNNNNNNNNNNNNNNNNN
DY05461      TCGAGATGCACCACGAGCAGCTCTCTGAAGGTCTCCCCGGTGACAACGTT
DY05462      TCGAGATGCACCACGAGCAGCTCTCTGAAGGTCTCCCCGGTGACAACGTT
DY05591      TCGAGATGCACCACGAGCAGCTCTCTGAAGGTCTCCCCGGTGACAACGTT
DY05592      TCGAGATGCACCACGAGCAGCTCTCTGAAGGTCTCCCCGGTGACAACGTT
EFCC10125    TGGAGATGCACCACGAGCAGCTCCAGGAGGGTCAGCCCGGCGACAACGTC
EFCC6279     TTGAGATGCACCACGAGCAGCTCACTGAGGGCCAGCCCGGTGACAACGTT
EFCC7287     TCGAGATGCACCACGAGCAGCTCACCGAGGGTCTTCCTGGCGACAACGTC
GJS7487      NNNNNNNNNNNNNNNNNNNNNNNNNNNNNNNNNNNNNNNNNNNNNNNNNN
GJS82274     TTGAGATGCACCACGAGCAGCTCACCGAGGGTCTCCCCGGTGACAACGTC
GJS89127     TCGAGATGCACCACGAGCAGCTCGTTGAGGGTGTCCCCGGTGACAACGTT
GJS90227     TTGAGATGCACCACGAGCAGCTCACCGAGGGTGTCCCCGGTGACAACGTT
GJS91164     TCGAGATGCACCACGAGCAGCTCACCGAGGGTCTCCCCGGTGACAACGTT
GJS92101     TCGAGATGCACCACGAGCAGCTCACCGAGGGTGTCCCCGGCGACAACGTT
GJS92133     TTGAGATGCACCACGAGCAGCTGCCCGAGGGTCTCCCCGGTGACAACGTT
HMAS183151   NNNNNNNNNNNNNNNNNNNNNNNNNNNNNNNNNNNNNNNNNNNNNNNNNN
HMAS254523   NNNNNNNNNNNNNNNNNNNNNNNNNNNNNNNNNNNNNNNNNNNNNNNNNN
HMAS254524   NNNNNNNNNNNNNNNNNNNNNNNNNNNNNNNNNNNNNNNNNNNNNNNNNN
HMAS276836   TCGAGATGCACCACGAGCAGCTCGCTGAGGGCCGACCCGGTGACAACGTT
HUA772       TCGAGATGCACCACGAGCAGCTGCCCGAGGGTGTCCCCGGTGACAACGTC
ICMP6360     NNNNNNNNNNNNNNNNNNNNNNNNNNNNNNNNNNNNNNNNNNNNNNNNNN
IMI158855    TCGAGATGCACCACGAGCAGCTCACTGAGGGTGTTCCCGGTGACAACGTT
KY04071      TTGAGATGCACCACGAGCAGCTCCAGGCTGGTCAGCCCGGTGACAACGTT
KY04072      TTGAGATGCACCACGAGCAGCTCCAGGCTGGTCAGCCCGGTGACAACGTT
LMM          TCGAGATGCACCACGAGCAGCTCCAGCAGGGTCTGCCCGGTGACAACGTT
Marsonsn     NNNNNNNNNNNNNNNNNNNNNNNNNNNNNNNNNNNNNNNNNNNNNNNNNN
NBRC106332   NNNNNNNNNNNNNNNNNNNNNNNNNNNNNNNNNNNNNNNNNNNNNNNNNN
NBRC106958   NNNNNNNNNNNNNNNNNNNNNNNNNNNNNNNNNNNNNNNNNNNNNNNNNN
NHJ11343     TTGAGATGCACCACGAGCAGCTCCAGGCTGGTCAGCCCGGTGACAACGTT
NHJ12516     TTGAGATGCACCACGAGCAGCTCCAGGCTGGTCAGCCCGGTGACAACGTT
OSC111000    TTGAGATGCACCACGAGCAGCTCACCGAGGGTCTCCCCGGCGACAACGTC
OSC93623     TCGAGATGCACCACGAGCAGCTGGCTCAGGGTGTTCCCGGCGACAACGTC
SCALT002     NNNNNNNNNNNNNNNNNNNNNNNNNNNNNNNNNNNNNNNNNNNNNNNNNN
ZY09271      TTGAGATGCACCACGAGCAGCTCTCCGAGGGTCTTCCCGGTGACAACGTC
ZY09272      TTGAGATGCACCACGAGCAGCTCTCCGAGGGTCTTCCCGGTGACAACGTC

AFTOLID1287  GGCTTCAACGTGAAGAACGTTTCCGTCAAGGATATCCGCCGTGGTAACGT
AFTOLID187   GGTTTCAACGTGAAGAACGTTTCCGTCAAGGATATCCGCCGTGGTAACGT
AFTOLID216   GGCTTCAACGTGAAGAACGTTTCCGTCAAGGATATCCGTCGTGGTAACGT
AFTOLID52    GGTTTCAACGTGAAGAACGTCTCTGTCAAGGAAATCCGTCGTGGAAACGT
ATCC16297    GGTTTCAACGTCAAGAACGTCTCCGTCAAGGAGATTCGCCGTGGCAACGT
ATCC18851    NNNNNNNNNNNNNNNNNNNNNNNNNNNNNNNNNNNNNNNNNNNNNNNNNN
ATCC208838   GGATTCAACGTGAAGAACGTTTCCGTCAAGGAAATCCGCCGTGGTAACGT
ATCC26019    GGATTCAACGTGAAGAACGTCTCTGTCAAGGATATTCGTCGTGGTAACGT
ATCC36093    GGATTCAACGTGAAGAACGTTTCCGTCAAGGATATCCGTCGTGGCAACGT
ATCC56429    GGCTTCAACGTGAAGAACGTCTCCGTCAAGGATATCCGCCGTGGCAACGT
ATCC76479    GGCTTCAACGTGAAGAACGTTTCCGTCAAGGAAATCCGCCGTGGTAACGT
ATCC9095     GGCTTCAACGTCAAGAACGTCTCCGTTAAGGAGATCCGTCGTGGCAACGT
BCC16585     GGCTTCAACGTGAAGAACGTTTCCGTCAAGGAAATTCGTCGTGGTAACGT
BCC8237      GGTTTCAACGTCAAGAACGTGTCCGTCAAGGACATTCGCCGTGGTAACGT
CBS100525    NNNNNNNNNNNNNNNNNNNNNNNNNNNNNNNNNNNNNNNNNNNNNNNNNN
CBS101247    GGCTTCAACGTGAAGAACGTTTCCGTCAAGGAAATCCGTCGTGGTAACGT
CBS101267    GGTTTCAACGTCAAGAACGTCTCCGTCAAGGATATCCGTCGTGGTAACGT
CBS110115    GGCTTCAACGTGAAGAACGTCTCCGTCAAGGATATCCGCCGTGGTAACGT
CBS116.25    GGTTTCAACGTCAAGAACGTCTCCGTCAAGGATATCCGCCGTGGTAACGT
CBS118984    GATATCGCTCTGTGGAA---GTTCGAGACTCCCCGCTACTTCGTCACTGT
CBS125148    GACATTGCTCTGTGGAA---GTTCGAGACTCCCCGCTACTATGTCACCGT
CBS125165    GACATTGCTCTGTGGAA---GTTCGAGACTCCCCGCTACTATGTCACCGT
CBS129087    GATATCGCCCTCTGGAA---GTTCGAGACTCCCCGCTACTTCGTCACCGT
CBS130362    GGCTTCAACGTGAAGAACGTTTCCGTCAAGGATATCCGCCGTGGTAACGT
CBS144929    NNNNNNNNNNNNNNNNNNNNNNNNNNNNNNNNNNNNNNNNNNNNNNNNNN
CBS151.29    GACATTGCTCTGTGGAA---GTTCGAGACTCCCCGCTACTTTGTCACCGT
CBS154.61    GGCTTCAACGTGAAGAACGTCTCCGTCAAGNNNNNNNNNNNNNNNNNNNN
CBS182.36    GACATTGCTCTGTGGAA---GTTCGAGACTCCCCGCTACTTTGTCACCGT
CBS186.79    GGCTTCAACGTGAAGAACGTTTCCGTCAAGGAAATCCGTCGTGGTAACGT
CBS189.34    NNNNNNNNNNNNNNNNNNNNNNNNNNNNNNNNNNNNNNNNNNNNNNNNNN
CBS190.50    GATATCGCTCTCTGGAA---GTTCGAGACTCCCAAGTACGATGTCACCGT
CBS217.35    NNNNNNNNNNNNNNNNNNNNNNNNNNNNNNNNNNNNNNNNNNNNNNNNNN
CBS217.67    GACATTGCTCTGTGGAA---GTTCGAGACTCCCCGCTACTTTGTCACCGT
CBS221.73    NNNNNNNNNNNNNNNNNNNNNNNNNNNNNNNNNNNNNNNNNNNNNNNNNN
CBS243.59    NNNNNNNNNNNNNNNNNNNNNNNNNNNNNNNNNNNNNNNNNNNNNNNNNN
CBS346.85    GGTTTCAACGTGAAGAACGTCTCTGTCAAGGACATTCGCCGTGGCAACGT
CBS363.97    GATATCGCTCTCTGGAA---GTTCGAGACCCCCAAGTACTACGTCACCGT
CBS367.86    GGCTTCAACGTGAAGAACGTTTCCGTCAAGGAAATCCGTCGTGGTAACGT
CBS399.86    GGCTTCAACGTGAAGAACGTTTCCGTTAAGGATATCCGCCGTGGTAACGT
CBS402.78    GGCTTCAACGTGAAGAACGTTTCCGTCAAGGAAATCCNNNNNNNNNNNNN
CBS405.97    GATATTGCTCTCTGGAA---GTTCGAGACTCCTCGCTACTATGTCACCGT
CBS424.64    NNNNNNNNNNNNNNNNNNNNNNNNNNNNNNNNNNNNNNNNNNNNNNNNNN
CBS425.67    NNNNNNNNNNNNNNNNNNNNNNNNNNNNNNNNNNNNNNNNNNNNNNNNNN
CBS506.67    GATATCGCTCTCTGGAA---GTTCGAGACCCCCAGGTACTACGTCACCGT
CBS560.74    GGCTTCAACGTGAAGAACGTCTCCGTTAAGGAGATTCGCCGTGGCAACGT
CBS567.95    NNNNNNNNNNNNNNNNNNNNNNNNNNNNNNNNNNNNNNNNNNNNNNNNNN
CBS704.86    GGTTTCAACGTCAAGAACGTCTCCGTCAAGGATATCCGTCGTGGTAACGT
CBS891.72    GGATTCAACGTGAAGAACGTTTCCGTCAAGGAAATCCGCCGTGGTAACGT
CBS900.68    GGTTTCAACGTCAAGAACGTGTCCGTCAAGGACATTCGCCGTGGTAACGT
CBS959.72    NNNNNNNNNNNNNNNNNNNNNNNNNNNNNNNNNNNNNNNNNNNNNNNNNN
CGMCC17904   GGTTTCAACGTCAAGAACGTGTCCGTCAAGGACATTCGTCGTGGTAACGT
CGMCC17905   GGTTTCAACGTCAAGAACGTGTCCGTCAAGGACATTCGCCGTGGTAACGT
CPC24422     NNNNNNNNNNNNNNNNNNNNNNNNNNNNNNNNNNNNNNNNNNNNNNNNNN
CPC33206     NNNNNNNNNNNNNNNNNNNNNNNNNNNNNNNNNNNNNNNNNNNNNNNNNN
DAOM235557   NNNNNNNNNNNNNNNNNNNNNNNNNNNNNNNNNNNNNNNNNNNNNNNNNN
DAOMBT1003   NNNNNNNNNNNNNNNNNNNNNNNNNNNNNNNNNNNNNNNNNNNNNNNNNN
DUCC502      NNNNNNNNNNNNNNNNNNNNNNNNNNNNNNNNNNNNNNNNNNNNNNNNNN
DY05461      GGTTTCAACGTGAAGAACGTTTCCGTCAAGGATATCCGCCGTGGTAACGT
DY05462      GGTTTCAACGTGAAGAACGTTTCCGTCAAGGATATCCGCCGTGGTAACGT
DY05591      GGTTTCAACGTGAAGAACGTTTCCGTCAAGGATATCCGCCGTGGTAACGT
DY05592      GGTTTCAACGTGAAGAACGTTTCCGTCAAGGATATCCGCCGTGGTAACGT
EFCC10125    GGCTTCAACGTGAAGAACGTTTCCGTCAAGGAAATCCGCCGTGGCAACGT
EFCC6279     GGTTTCAACGTGAAGAACGTCTCCGTCAAGGATATCCGCCGTGGCAACGT
EFCC7287     GGCTTCAACGTGAAGAACGTCTCCGTCAAGGAGATTCGCCGTGGCAACGT
GJS7487      NNNNNNNNNNNNNNNNNNNNNNNNNNNNNNNNNNNNNNNNNNNNNNNNNN
GJS82274     GGATTCAACGTGAAGAACGTTTCCGTCAAGGAAATCCGCCGTGGTAACGT
GJS89127     GGATTCAACGTCAAGAACGTCTCCGTCAAGGATATCCGCCGTGGAAACGT
GJS90227     GGTTTCAACGTGAAGAACGTTTCCGTCAAGGATATCCGCCGTGGTAACGT
GJS91164     GGTTTCAACGTGAAGAACGTCTCTGTCAAGGACATTCGCCGTGGCAACGT
GJS92101     GGCTTCAACGTGAAGAACGTCTCCGTCAAGGACATTCGACGTGGCAACGT
GJS92133     GGTTTCAACGTCAAGAACGTCTCCGTCAAGGACATTCGCCGTGGTAACGT
HMAS183151   NNNNNNNNNNNNNNNNNNNNNNNNNNNNNNNNNNNNNNNNNNNNNNNNNN
HMAS254523   NNNNNNNNNNNNNNNNNNNNNNNNNNNNNNNNNNNNNNNNNNNNNNNNNN
HMAS254524   NNNNNNNNNNNNNNNNNNNNNNNNNNNNNNNNNNNNNNNNNNNNNNNNNN
HMAS276836   GGTTTCAACGTCAAGAACGTGTCCGTCAAGGACATTCGTCGTGGTAACGT
HUA772       GGCTTCAACGTGAAGAACGTTTCCGTCAAGGAAATCCGTCGTGGTAACGT
ICMP6360     NNNNNNNNNNNNNNNNNNNNNNNNNNNNNNNNNNNNNNNNNNNNNNNNNN
IMI158855    GGTTTCAACGTCAAGAACGTCTCCGTCAAGGAGATTCGCCGTGGCAACGT
KY04071      GGATTCAACGTGAAGAACGTCTCCGTCAAGGATATCCGCCGTGGTAACGT
KY04072      GGATTCAACGTGAAGAACGTCTCCGTCAAGGATATCCGCCGTGGTAACGT
LMM          GGATTCAACGTGAAGAACGTCTCCGTCAAGGAGATTCGCCGTGGCAACGT
Marsonsn     NNNNNNNNNNNNNNNNNNNNNNNNNNNNNNNNNNNNNNNNNNNNNNNNNN
NBRC106332   NNNNNNNNNNNNNNNNNNNNNNNNNNNNNNNNNNNNNNNNNNNNNNNNNN
NBRC106958   NNNNNNNNNNNNNNNNNNNNNNNNNNNNNNNNNNNNNNNNNNNNNNNNNN
NHJ11343     GGATTCAACGTGAAGAACGTCTCCGTCAAGGATATCCGCCGTGGTAACGT
NHJ12516     GGATTCAACGTGAAGAACGTCTCCGTCAAGGATATCCGCCGTGGTAACGT
OSC111000    GGCTTCAACGTGAAGAACGTCTCCGTCAAGGAGATTCGCCGTGGCAACGT
OSC93623     GGATTCAACGTGAAGAACGTTTCCGTCAAGGAAATCCGTCGTGGTAACGT
SCALT002     NNNNNNNNNNNNNNNNNNNNNNNNNNNNNNNNNNNNNNNNNNNNNNNNNN
ZY09271      GGCTTCAACGTGAAGAACGTTTCCGTTAAGGATATCCGCCGTGGTAACGT
ZY09272      GGCTTCAACGTGAAGAACGTTTCCGTTAAGGATATCCGCCGTGGTAACGT

AFTOLID1287  TGCCGGTGACTCCAAGAACGACCCCCCTGTCGGCGCTGCCTCTTTCACCG
AFTOLID187   CGCCTCCGACTCCAAGAACGACCCCGCCCAGGGCGCTGCTTCCTTCAACG
AFTOLID216   TGCCGGTGACTCCAAGAACGACCCCCCTGTCGGCGCTGCCTCTTTCACCG
AFTOLID52    TGCCGGTGACTCCAAGAACGACCCCCCTATGGCTGCTGCTTCTTTCACCG
ATCC16297    CGCCGGTGACACCAAGAACGACCCCCCTCTGGGTGCCGCTTCTTTCCAGG
ATCC18851    NNNNNNNNNNNNNNNNNNNNNNNNNNNNNNNNNNNNNNNNNNNNNNNNNN
ATCC208838   TGCCGGTGACTCCAAGAACGACCCCCCCAAGGGCGCCGCTTCTTTCACCG
ATCC26019    TGCCGGTGACTCCAAGAACGACCCCCCCAATGGTGCCGCTTCTTTCGACG
ATCC36093    CGCCTCCGACTCCAAGAACGACCCCGCCATGGCCGCTGCTTCCTTCAACG
ATCC56429    TTGTGGTGACTCCAAGAACGACCCCCCCATGGGTGCCGCTTCTTTTGATG
ATCC76479    TGCTGGTGACTCCAAGAACGACCCCCCTCTGGGTGCCGCTTCCTTCAACG
ATCC9095     CGCTGGTGACACCAAGAACGACCCCCCCATGGGTGCCGCTTCTTTCGACG
BCC16585     CGCTGGTGACTCCAAGAACGACCCCCCCAATGGCGCTGCTTCCTTCAACG
BCC8237      TGCCGGTGACTCCAAGAATGACCCTCCCCAGGGCGCCGCCTCCTTCGACG
CBS100525    NNNNNNNNNNNNNNNNNNNNNNNNNNNNNNNNNNNNNNNNNNNNNNNNNN
CBS101247    CGCTGGTGACTCCAAGAACGACCCCCCCAAGGGCTCCGCTTCCTTCAACG
CBS101267    TGCCGGTGACTCCAAGAACGACCCCCCTCTAGGTTGCGCTTCCTTCAACG
CBS110115    TGCCGGTGACTCCAAGAACGACCCTCCCCAGGGTGCTGCCTCCTTCAACG
CBS116.25    TGCTGGTGACTCCAAGAACGACCCCCCCATGGGCTGCTCTTCTTTCACCG
CBS118984    CATTGGTAAGTCGCAA--A--CCGCCCAACCACCTG-GGATGAGACGTAA
CBS125148    CATTGGTATGTTCTGT------CGCCTAATTCCCT---CCCGAGTTGTT-
CBS125165    CATTGGTATGTTCTGA------CACTCAGCTTCAT---TCCGAGCTATCC
CBS129087    CATTGGTAAGTCGCAGCTG--TCCATTTACCTTGACCTGCTTGAACTTGT
CBS130362    CGCTTCTGACTCCAAGAACGACCCCGCCATGGGCGCTGCCTCCTTCAACG
CBS144929    NNNNNNNNNNNNNNNNNNNNNNNNNNNNNNNNNNNNNNNNNNNNNNNNNN
CBS151.29    CATTGGTATGTCACAACCG--CCAA---ACTTTGA---GACGAGGCGTAT
CBS154.61    NNNNNNNNNNNNNNNNNNNNNNNNNNNNNAGGGTGCCGCTTCTTTCGATG
CBS182.36    CATTGGTATGTCACA---A--CCGCCAAACT--TTG-AGACGAGGCGTAT
CBS186.79    TGCCGGTGACTCCAAGAACGACCCCCCTATGGGTGCCGCCTCCTTCCAGG
CBS189.34    NNNNNNNNNNNNNNNNNNNNNNNNNNNNNNNNNNNNNNNNNNNNNNNNNN
CBS190.50    CATTGGTAAGTCTTAA-TA--CTACTCAGCTTCTG--TCCTTCAGCCT--
CBS217.35    NNNNNNNNNNNNNNNNNNNNNNNNNNNNNNNNNNNNNNNNNNNNNNNNNN
CBS217.67    CATTGGTAAGTCACAGACA--CCGCTCAATTACTCG-CGATGAAGAATAT
CBS221.73    NNNNNNNNNNNNNNNNNNNNNNNNNNNNNNNNNNNNNNNNNNNNNNNNNN
CBS243.59    NNNNNNNNNNNNNNNNNNNNNNNNNNNNNNNNNNNNNNNNNNNNNNNNNN
CBS346.85    CGCCTCCGACTCCAAGAACGACCCCGCCCAGGGTGCCGCCTCTTTCAATG
CBS363.97    TATTGGTATGCCGCCTACAGCCTGATCCTCTCATTCGGTTTGAACAATCG
CBS367.86    CGCTGGTGACTCCAAGAACGACCCCCCCATGGGTGCCGCCTCTTTCCAGG
CBS399.86    CGCTTCTGACTCCAAGAACGACCCCGCCCAGGGCGCTGCCTCCTTCAACG
CBS402.78    NNNNNNNGACTCCAAGAACGACCCCCCCAAGGCCTCCGCTTCCTTCAACG
CBS405.97    CATTGGTATGTTGT---CA--CTCAT--GCCTCGTTCTCCCTTCATTCGT
CBS424.64    NNNNNNNNNNNNNNNNNNNNNNNNNNNNNNNNNNNNNNNNNNNNNNNNNN
CBS425.67    NNNNNNNNNNNNNNNNNNNNNNNNNNNNNNNNNNNNNNNNNNNNNNNNNN
CBS506.67    CATTGGTATGTCGCCTCCAGCCTGGTCCTCTCATTCGGTCTGAACAAAAG
CBS560.74    CGCCGGTGACTCCAAGAACGACCCCCCTCTGGGCGCCGCCTCTTTCGATG
CBS567.95    NNNNNNNNNNNNNNNNNNNNNNNNNNNNNNNNNNNNNNNNNNNNNNNNNN
CBS704.86    TGCCGGTGACTCCAAGAACGACCCCCCTCTGGGCTGCGCTTCCTTCAACG
CBS891.72    TGCTGGTGACTCCAAGAACGACCCCCCTATGGGTGCCGCTTCTTTCGATG
CBS900.68    CGCTTCTGACTCCAAGAACGACCCCGCCATGGGCGCTGCCTCTTTCGATG
CBS959.72    NNNNNNNNNNNNNNNNNNNNNNNNNNNNNNNNNNNNNNNNNNNNNNNNNN
CGMCC17904   CGCCTCTGACTCCAAGAACGACCCCGCCTCCGGCGCTGCCTCTTTCGACG
CGMCC17905   CGCTTCTGACTCCAAGAACGACCCCGCCATGGGCGCTGCCTCTTTCGATG
CPC24422     NNNNNNNNNNNNNNNNNNNNNNNNNNNNNNNNNNNNNNNNNNNNNNNNNN
CPC33206     NNNNNNNNNNNNNNNNNNNNNNNNNNNNNNNNNNNNNNNNNNNNNNNNNN
DAOM235557   NNNNNNNNNNNNNNNNNNNNNNNNNNNNNNNNNNNNNNNNNNNNNNNNNN
DAOMBT1003   NNNNNNNNNNNNNNNNNNNNNNNNNNNNNNNNNNNNNNNNNNNNNNNNNN
DUCC502      NNNNNNNNNNNNNNNNNNNNNNNNNNNNNNNNNNNNNNNNNNNNNNNNNN
DY05461      CGCTTCTGACTCCAAGAACGACCCCGCCCTTGGTGCCGCTTCCTTCGACG
DY05462      CGCTTCTGACTCCAAGAACGACCCCGCCCTTGGTGCCGCTTCCTTCGACG
DY05591      CGCTTCTGACTCCAAGAACGACCCCGCCCTTGGTGCCGCTTCCTTCGACG
DY05592      CGCTTCTGACTCCAAGAACGACCCCGCCCTTGGTGCCGCTTCCTTCGACG
EFCC10125    CGCTGGTNNNNNNNNNNNNNNNNNNNNNNNNNNNNNNNNNNNNNNNNNNN
EFCC6279     TGCCGGTGACTCCAAGAACGACCCCCCTCAGGGTGCCGCTTCTTTCGATG
EFCC7287     CGCTNNNNNNNNNNNNNNNNNNNNNNNNNNNNNNNNNNNNNNNNNNNNNN
GJS7487      NNNNNNNNNNNNNNNNNNNNNNNNNNNNNNNNNNNNNNNNNNNNNNNNNN
GJS82274     NGCTGGTGACTCCAAGAACGACCCCCCCGTCGGTTGTGCCTCTTTCACCG
GJS89127     TGCCGGTGACTCCAAGAACGACCCTCCCATGGCTGCCGCTTCTTTCAACG
GJS90227     CGCCTCCGACTCCAAGAACGACCCCGCCCAGGCCGCTGCTTCCTTCAACG
GJS91164     CGCCTCCGACTCCAAGAACGACCCCGCCATGGGTGCCGCCTCTTTCAATG
GJS92101     CGCCTCCGACTCCAAGAACGACCCCGCTATGGCTGCCGCCTCTTTCAACG
GJS92133     CGCTTCCGACTCCAAGAACGACCCCGCTCTTGGTGCCGCTTCCTTCAACG
HMAS183151   NNNNNNNNNNNNNNNNNNNNNNNNNNNNNNNNNNNNNNNNNNNNNNNNNN
HMAS254523   NNNNNNNNNNNNNNNNNNNNNNNNNNNNNNNNNNNNNNNNNNNNNNNNNN
HMAS254524   NNNNNNNNNNNNNNNNNNNNNNNNNNNNNNNNNNNNNNNNNNNNNNNNNN
HMAS276836   CGCCTCTGACTCCAAGAACGACCCCGCCTCCGGCGCTGCCTCTTTCGACG
HUA772       TGCTGGTGACTCCAAGAACGATCCCCCCAAGGCCTCCGCTTCCTTCAACG
ICMP6360     NNNNNNNNNNNNNNNNNNNNNNNNNNNNNNNNNNNNNNNNNNNNNNNNNN
IMI158855    CGCTGGTGACACCAAGAACGACCCCCCTCTGGGCGCCGCCTCTTTCCAGG
KY04071      TGCTGGTGACTCCAAGAACGACCCTCCTCAGGGTGCCGCCTCTTTCGATG
KY04072      TGCTGGTGACTCCAAGAACGACCCTCCTCAGGGTGCCGCCTCTTTCGATG
LMM          CGCCGGTGACTCCAAGAACGACCCCCCTCTGGGTGCCGCTTCTTTCGACG
Marsonsn     NNNNNNNNNNNNNNNNNNNNNNNNNNNNNNNNNNNNNNNNNNNNNNNNNN
NBRC106332   NNNNNNNNNNNNNNNNNNNNNNNNNNNNNNNNNNNNNNNNNNNNNNNNNN
NBRC106958   NNNNNNNNNNNNNNNNNNNNNNNNNNNNNNNNNNNNNNNNNNNNNNNNNN
NHJ11343     TGCTGGTGACTCCAAGAACGACCCTCCTCAGGGTGCCGCCTCTTTCGATG
NHJ12516     TGCTGGTGACTCCAAGAACGACCCTCCTCAGGGTGCTGCCTCTTTCGATG
OSC111000    CGCCGGTGACTCCAAGAACGACCCCCCTCTGGGTGCTGCCTCCTTCAACG
OSC93623     TGCTGGTGACTCCAAGAACGACCCCCCCGCCGGCGCTGCTTCCTTCAACG
SCALT002     NNNNNNNNNNNNNNNNNNNNNNNNNNNNNNNNNNNNNNNNNNNNNNNNNN
ZY09271      CGCTTCTGACTCCAAGAACGACCCCGCCATGGGCGCTGCCTCCTTCAACG
ZY09272      CGCTTCTGACTCCAAGAACGACCCCGCCATGGGCGCTGCCTCCTTCAACG

AFTOLID1287  CCCAGGTCATCGTCCTTAACCAC-CCCGGCCAGGTCGGTGCCGGCTACGC
AFTOLID187   CCCAGGTCATTGTCCTCAACCAC-CCTGGCCAGGTCGGTGCTGGTTACGC
AFTOLID216   CCCAGGTTATCGTCCTTAACCAC-CCCGGTCAGGTCGGTGCCGGCTACGC
AFTOLID52    CCCAGGTTATTGTCATGAACCAC-CCCGGTCAGGTCGGTGCCGGCTACGC
ATCC16297    CTCAGGTCATTGTCCTGAACCAC-CCCGGCCAGGTCGGTGCTGGTTACGC
ATCC18851    NNNNNNNNNNNNNNNNNNNNNNNNNNNNNNNNNNNNNNNNNNNNNNNNNN
ATCC208838   CCCAGGTCATCGTCATGAACCAC-CCCGGCCAGGTCGGTGCCGGCTACGC
ATCC26019    CTCAGGTCATCGTCCTCAACCAC-CCCGGTCAGGTCGGTGCTGGTTACGC
ATCC36093    CCCAGGTCATCGTTCTCAACCAC-CCTGGTCAGGTCGGTGCCGGTTACGC
ATCC56429    CCCAGGTCATCGTTCTCAACCAC-CCCGGTCAGGTCGGTGCTGGTTACGC
ATCC76479    CCCAGGTCATCGTCATGAACCAC-CCTGGCCAGGTCGGTGCCGGATACGC
ATCC9095     CCCAGGTCATTGTCCTGAACCAC-CCCGGTCAGGTCGGTGCTGGTTACGC
BCC16585     CCCAGGTCATTGTCATCAACCAC-CCTGGTCAGATCGGTGCCGGCTACGC
BCC8237      CCCAGGTCATCGTCCTTAACCAC-CCTGGTCAGGTTGGTGCCGGTTACGC
CBS100525    NNNNNNNNNNNNNNNNNNNNNNNNNNNNNNNNNNNNNNNNNNNNNNNNNN
CBS101247    CCCAGGTCATTGTCATCAACCAC-CCTGGCCAGATTGGCAACGGTTACGC
CBS101267    CCCAGGTCATCGTCATGAACCAC-CCTGGCCAGATCGGTGCTGGTTACGC
CBS110115    CTCAGGTCATCATCCTGAACCAC-CCTGGCCAGGTCGGTGCTGGTTACGC
CBS116.25    CTCAGGTCATTGTCATGAACCAC-CCTGGCCAGATCGGTAACGGTTACGC
CBS118984    ACTAACATCTGCCCTCAAGATGCCCCCGGTCACCGTGACTT-CATCAAGA
CBS125148    ATTAAC----AAGCTGTAGATGCTCCCGGTCACCGTGACTT-CATCAAGA
CBS125165    ATTAAC----ATGCTTTAGATGCTCCCGGTCACCGTGACTT-CATCAAGA
CBS129087    CCTAACTATTTGCCCACAGACGCTCCCGGACATCGTGATTT-CATCAAGN
CBS130362    CCCAGGTCATTGTCCTGAACCAC-CCCGGTCAGGTCGGTGCTGGTTACGC
CBS144929    NNNNNNNNNNNNNNNNNNNNNNNNNNNNNNNNNNNNNNNNNNNNNNNNNN
CBS151.29    CCTAAC-ATCCTCCCACAGATGCACCCGGTCACCGTGACTT-CATCAAGN
CBS154.61    CCCAGGTCATCGTTCTCAACCAC-CCCGGTCAGGTTGGTGCTGGTTACGC
CBS182.36    CCTAACATCCATCCCACAGATGCCCCCGGTCACCGTGACTT-CATCAAGA
CBS186.79    CCCAGGTCATCGTCCTGAACCAC-CCCGGTCAGGTCGGTGCTGGTTACGC
CBS189.34    NNNNNNNNNNNNNNNNNNNNNNNNNNNNNNNNNNNNNNNNNNNNNNNNNN
CBS190.50    -CTAACCGACTCTCAACAGACGCTCCCGGTCACCGTGACTTTCATCNNNN
CBS217.35    NNNNNNNNNNNNNNNNNNNNNNNNNNNNNNNNNNNNNNNNNNNNNNNNNN
CBS217.67    TCTAACATCCATCCC-CAGATGCCCCCGGCCACCGTGACTT-CATCAAGA
CBS221.73    NNNNNNNNNNNNNNNNNNNNNNNNNNNNNNNNNNNNNNNNNNNNNNNNNN
CBS243.59    NNNNNNNNNNNNNNNNNNNNNNNNNNNNNNNNNNNNNNNNNNNNNNNNNN
CBS346.85    CCCAGGTCATTGTTCTCAACCAC-CCTGGTCAGGTCGGTGCTGGCTACGC
CBS363.97    ACTGAC--TCTATCTCTAGACGCCCCTGGTCACCGTGACTTTCATCAAGA
CBS367.86    CCCAGGTCATTGTCATCAACCAC-CCTGGCCAGATCGGTAACGGTTACGC
CBS399.86    CCCAGGTCATTGTCCTGAACCAC-CCCGGTCAGGTCGGTGCTGGTTACGC
CBS402.78    CCCAGGTTATTGTCATCAACCAC-CCTGGCCAGATTGGTAACGGTTACGC
CBS405.97    ACTAAC--ATATCACTCAGACGCTCCCGGTCATCGTGACTTTCATCAAGA
CBS424.64    NNNNNNNNNNNNNNNNNNNNNNNNNNNNNNNNNNNNNNNNNNNNNNNNNN
CBS425.67    NNNNNNNNNNNNNNNNNNNNNNNNNNNNNNNNNNNNNNNNNNNNNNNNNN
CBS506.67    ACTGAC--CTTATTTCTAGACGCCCCTGGTCACCGTGACTTTCATCAAGA
CBS560.74    CCCAGGTCATCGTTCTCAACCAC-CCTGGCCAGATTGGTGCCGGTTACGC
CBS567.95    NNNNNNNNNNNNNNNNNNNNNNNNNNNNNNNNNNNNNNNNNNNNNNNNNN
CBS704.86    CCCAGGTCATCGTCATGAACCAC-CCTGGTCAGATCGGTGCCGGTTACGC
CBS891.72    CCCAGGTCATCGTTCTCAACCAC-CCCGGTCAGGTCGGTGCTGGATACGC
CBS900.68    CCCAGGTCATTGTCCTGAACCAC-CCCGGTCAGGTTGGTGCTGGTTACGC
CBS959.72    NNNNNNNNNNNNNNNNNNNNNNNNNNNNNNNNNNNNNNNNNNNNNNNNNN
CGMCC17904   CCCAGGTCATTGTCCTGAACCAC-CCCGGTCAGGTCGGTGCTGGATACGC
CGMCC17905   CCCAGGTCATTGTCCTGAACCAC-CCCGGTCAGGTTGGTGCTGGTTACGC
CPC24422     NNNNNNNNNNNNNNNNNNNNNNNNNNNNNNNNNNNNNNNNNNNNNNNNNN
CPC33206     NNNNNNNNNNNNNNNNNNNNNNNNNNNNNNNNNNNNNNNNNNNNNNNNNN
DAOM235557   NNNNNNNNNNNNNNNNNNNNNNNNNNNNNNNNNNNNNNNNNNNNNNNNNN
DAOMBT1003   NNNNNNNNNNNNNNNNNNNNNNNNNNNNNNNNNNNNNNNNNNNNNNNNNN
DUCC502      NNNNNNNNNNNNNNNNNNNNNNNNNNNNNNNNNNNNNNNNNNNNNNNNNN
DY05461      CCCAGGTCATCGTCCTCAACCAC-CCCGGTCAGGTCGGTGCTGGTTACGC
DY05462      CCCAGGTCATCGTCCTCAACCAC-CCCGGTCAGGTCGGTGCTGGTTACGC
DY05591      CCCAGGTCATCGTCCTCAACCAC-CCCGGTCAGGTCGGTGCTGGTTACGC
DY05592      CCCAGGTCATCGTCCTCAACCAC-CCCGGTCAGGTCGGTGCTGGTTACGC
EFCC10125    NNNNNNNNNNNNNNNNNNNNNNNNNNNNNNNNNNNNNNNNNNNNNNNNNN
EFCC6279     CCCAGGTTATCGTTCTCAACCAC-CCCGGCCAGGTCGGTGCTGGTTACGC
EFCC7287     NNNNNNNNNNNNNNNNNNNNNNNNNNNNNNNNNNNNNNNNNNNNNNNNNN
GJS7487      NNNNNNNNNNNNNNNNNNNNNNNNNNNNNNNNNNNNNNNNNNNNNNNNNN
GJS82274     CCCAGGTCATCGTCATGAACCAC-CCTGGCCAGGTCGGTGCCGGTTACGC
GJS89127     CCCAGGTCATTGTCATGAACCAC-CCTGGCCAGGTCGGTGCCGGATACGC
GJS90227     CCCAGGTCATTGTCCTCAACCAC-CCTGGCCAGGTCGGTGCTGGTTACGC
GJS91164     CCCAGGTCATTGTTCTCAACCAC-CCTGGTCAGGTCGGTGCTGGCTACGC
GJS92101     CCCAGGTCATTGTTCTCAACCAC-CCTGGCCAGGTCGGTGCCGGCTACGC
GJS92133     CCCAGGTCATTGTCCTGAACCAC-CCCGGTCAGGTCGGTGCTGGTTACGC
HMAS183151   NNNNNNNNNNNNNNNNNNNNNNNNNNNNNNNNNNNNNNNNNNNNNNNNNN
HMAS254523   NNNNNNNNNNNNNNNNNNNNNNNNNNNNNNNNNNNNNNNNNNNNNNNNNN
HMAS254524   NNNNNNNNNNNNNNNNNNNNNNNNNNNNNNNNNNNNNNNNNNNNNNNNNN
HMAS276836   CCCAGGTCATTGTCCTGAACCAC-CCCGGTCAGGTCGGTGCTGGATACGC
HUA772       CCCAGGTCATTGTCATCAACCAC-CCTGGTCAAATTGGTAACGGTTACGC
ICMP6360     NNNNNNNNNNNNNNNNNNNNNNNNNNNNNNNNNNNNNNNNNNNNNNNNNN
IMI158855    CCCAGGTTATCGTCCTGAACCAC-CCCGGTCAGGTCGGTGCTGGTTACGC
KY04071      CCCAGGTCATCGTCCTCAACCAC-CCTGGCCAGGTCGGTGCTGGTTACGC
KY04072      CCCAGGTCATCGTCCTCAACCAC-CCTGGCCAGGTCGGTGCTGGTTACGC
LMM          CCCAGGTCATTGTTCTCAACCAC-CCTGGCCAGATTGGTGCCGGTTACGC
Marsonsn     NNNNNNNNNNNNNNNNNNNNNNNNNNNNNNNNNNNNNNNNNNNNNNNNNN
NBRC106332   NNNNNNNNNNNNNNNNNNNNNNNNNNNNNNNNNNNNNNNNNNNNNNNNNN
NBRC106958   NNNNNNNNNNNNNNNNNNNNNNNNNNNNNNNNNNNNNNNNNNNNNNNNNN
NHJ11343     CCCAGGTCATCGTCCTCAACCAC-CCTGGCCAGGTCGGTGCTGGTTACGC
NHJ12516     CCCAGGTCATCGTCCTCAACCAC-CCTGGCCAGGTCGGTGCTGGTTACGC
OSC111000    CTCAGGTCATTGNTCTCAACCAC-CCCGGCCAGGTCGGCGCTGGTTACGC
OSC93623     CCCAGGTCATTGTCATCAACCAC-CCTGGCCAGATTTCCAACGGCTACGC
SCALT002     NNNNNNNNNNNNNNNNNNNNNNNNNNNNNNNNNNNNNNNNNNNNNNNNNN
ZY09271      CCCAGGTCATTGTCCTGAACCAC-CCCGGTCAGGTCGGTGCTGGTTACGC
ZY09272      CCCAGGTCATTGTCCTGAACCAC-CCCGGTCAGGTCGGTGCTGGTTACGC

AFTOLID1287  CCCCGTCCTCGATTGCCACACTGCCCACATTGC--CTGCAAGTTCGCCGA
AFTOLID187   TCCCGTCCTCGATTGCCACACTGCCCACATTGC--CTGCAAGTTCTCCGA
AFTOLID216   TCCCGTCCTCGATTGCCACACTGCCCACATTGC--CTGCAAGTTCGCCGA
AFTOLID52    CCCCGTCCTCGACTGCCACACTGCCCACATTGC--CTGCAAGTTCGCCGA
ATCC16297    TCCCGTCCTTGACTGCCACACTGCCCACATTGC--CTGCAAGTTCGCCGA
ATCC18851    NNNNNNNNNNNNNNNNNNNNNNNNNNNNNNNNNNNNNNNNNNNNNNNNNN
ATCC208838   CCCCGTCCTCGACTGCCACACTGCCCACATTGC--CTGCAAGTTCGCCGA
ATCC26019    TCCCGTCCTCGATTGCCACACTGCCCACATTGC--CTGCAAGTTCGCCGA
ATCC36093    CCCCGTCCTCGACTGCCACACTGCCCACATCGC--CTGCAAGTTCTCTGA
ATCC56429    TCCCGTCCTCGATTGCCACACCGCCCACATTGC--CTGCAAGTTTGCCGA
ATCC76479    TCCCGTCCTCGATTGCCACACTGCCCACATTGC--CTGCAAGTTCGCCGA
ATCC9095     TCCCGTCCTCGATTGCCACACTGCCCACATTGC--CTGCAAGTTCGCTGA
BCC16585     TCCCGTTCTTGACTGCCACACTGCCCACATTGC--TTGCAAGTTCGCCGA
BCC8237      TCCTGTCTTGGACTGCCACACCGCGCATATTGC--CTGTAAATTCGCCGA
CBS100525    NNNNNNNNNNNNNNNNNNNNNNNNNNNNNNNNNNNNNNNNNNNNNNNNNN
CBS101247    CCCGGTCCTCGATTGCCACACTGCCCACATTGC--TTGCAAGTTCTCTGA
CBS101267    TCCCGTCTTGGATTGCCACACTGCCCACATTGC--CTGCAAGTTCTCTGA
CBS110115    CCCCGTCCTTGACTGCCACACTGCCCACATTGC--CTGCAAGTTCGCCGA
CBS116.25    CCCCGTTCTTGATTGCCACACTGCCCACATTGC--CTGCAAGTTCGACAC
CBS118984    ACATGATTACTGGTACTTCCCAGGCCGATTGCGCTATTCTCATCATTGCC
CBS125148    ACATGATCACTGGTACTTCCCAGGCCGATTGCGCTATCCTCATTATCGCT
CBS125165    ACATGATCACTGGTACTTCCCAGGCCGATTGCGCTATCCTCATTATCGCT
CBS129087    NNNNNNNNNNNNNNNNNNNNNNNNNNNNNNNNNNNNNNNNNNNNNNNNNN
CBS130362    TCCCGTTCTTGACTGCCACACTGCCCACATTGC--CTGCAAGTTCTCCGA
CBS144929    NNNNNNNNNNNNNNNNNNNNNNNNNNNNNNNNNNNNNNNNNNNNNNNNNN
CBS151.29    NNNNNNNNNNNNNNNNNNNNNNNNNNNNNNNNNNNNNNNNNNNNNNNNNN
CBS154.61    TCCCGTCTTGGATTGCCACACCGCCCACATTGC--CTGCAAGTTCTCTGA
CBS182.36    ACATGATTACTGGTACTTCCCAGGCCGATTGCGCTATTCTCATCATTGCC
CBS186.79    CCCTGTTCTTGACTGCCACACTGCCCACATTGC--CTGCAAGTTCGCCGA
CBS189.34    NNNNNNNNNNNNNNNNNNNNNNNNNNNNNNNNNNNNNNNNNNNNNNNNNN
CBS190.50    NNNNNNNNNNNNNNNNNNNNNNNNNNNNNNNNNNNNNNNNNNNNNNNNNN
CBS217.35    NNNNNNNNNNNNNNNNNNNNNNNNNNNNNNNNNNNNNNNNNNNNNNNNNN
CBS217.67    ACATGATTACTGGAACTTCCCAGGCCGATTGCGCTATTCTCATCATTGCC
CBS221.73    NNNNNNNNNNNNNNNNNNNNNNNNNNNNNNNNNNNNNNNNNNNNNNNNNN
CBS243.59    NNNNNNNNNNNNNNNNNNNNNNNNNNNNNNNNNNNNNNNNNNNNNNNNNN
CBS346.85    CCCGGTTCTCGACTGCCACACTGCCCACATTGC--CTGCAAGTTTGCCGA
CBS363.97    ACATGNNNNNNNNNNNNNNNNNNNNNNNNNNNNNNNNNNNNNNNNNNNNN
CBS367.86    CCCCGTTCTCGACTGCCACACTGCCCACATTGC--CTGCAAGTTCGCCGA
CBS399.86    TCCCGTTCTTGACTGCCACACTGCCCACATTGC--CTGCAAGTTCTCCGA
CBS402.78    CCCCGTTCTCGATTGCCACACTGCCCACATTGC--TTGCAAGTTCTCCGA
CBS405.97    ACATGNNNNNNNNNNNNNNNNNNNNNNNNNNNNNNNNNNNNNNNNNNNNN
CBS424.64    NNNNNNNNNNNNNNNNNNNNNNNNNNNNNNNNNNNNNNNNNNNNNNNNNN
CBS425.67    NNNNNNNNNNNNNNNNNNNNNNNNNNNNNNNNNNNNNNNNNNNNNNNNNN
CBS506.67    ACATGNNNNNNNNNNNNNNNNNNNNNNNNNNNNNNNNNNNNNNNNNNNNN
CBS560.74    TCCCGTCCTGGATTGCCACACCGCCCACATTGC--CTGCAAGTTCTCTGA
CBS567.95    NNNNNNNNNNNNNNNNNNNNNNNNNNNNNNNNNNNNNNNNNNNNNNNNNN
CBS704.86    TCCCGTCCTCGATTGCCACACTGCTCACATTGC--CTGCAAGTTCTCTGA
CBS891.72    TCCCGTCCTCGATTGCCACACCGCCCACATTGC--TTGCAAGTTCTCTGA
CBS900.68    TCCCGTCCTCGATTGCCACACTGCCCACATTGC--TTGCAAGTTCGCCGA
CBS959.72    NNNNNNNNNNNNNNNNNNNNNNNNNNNNNNNNNNNNNNNNNNNNNNNNNN
CGMCC17904   TCCCGTCCTCGATTGCCACACCGCCCACATTGC--CTGCAAGTTTTCTGA
CGMCC17905   TCCCGTCCTCGATTGCCACACTGCCCACATTGC--TTGCAAGTTCGCCGA
CPC24422     NNNNNNNNNNNNNNNNNNNNNNNNNNNNNNNNNNNNNNNNNNNNNNNNNN
CPC33206     NNNNNNNNNNNNNNNNNNNNNNNNNNNNNNNNNNNNNNNNNNNNNNNNNN
DAOM235557   NNNNNNNNNNNNNNNNNNNNNNNNNNNNNNNNNNNNNNNNNNNNNNNNNN
DAOMBT1003   NNNNNNNNNNNNNNNNNNNNNNNNNNNNNNNNNNNNNNNNNNNNNNNNNN
DUCC502      NNNNNNNNNNNNNNNNNNNNNNNNNNNNNNNNNNNNNNNNNNNNNNNNNN
DY05461      CCCCGTCCTGGACTGCCACACTGCCCACATCGC--CTGCAAGTTCGCCGA
DY05462      CCCCGTCCTGGACTGCCACACTGCCCACATCGC--CTGCAAGTTCGCCGA
DY05591      CCCCGTCCTGGACTGCCACACTGCCCACATCGC--CTGCAAGTTCGCCGA
DY05592      CCCCGTCCTGGACTGCCACACTGCCCACATCGC--CTGCAAGTTCGCCGA
EFCC10125    NNNNNNNNNNNNNNNNNNNNNNNNNNNNNNNNNNNNNNNNNNNNNNNNNN
EFCC6279     CCCCGTCCTCGACTGCCACACCGCCCACATTGC--TTGCAAGTTCTCTGA
EFCC7287     NNNNNNNNNNNNNNNNNNNNNNNNNNNNNNNNNNNNNNNNNNNNNNNNNN
GJS7487      NNNNNNNNNNNNNNNNNNNNNNNNNNNNNNNNNNNNNNNNNNNNNNNNNN
GJS82274     TCCCGTCCTTGACTGCCACACCGCCCACATTGC--CTGCAAGTTCGCCGA
GJS89127     TCCCGTCCTCGATTGCCACACTGCCCACATTGC--CTGCAAGTTCTCTGA
GJS90227     TCCCGTCCTCGATTGCCACACTGCCCACATTGC--CTGCAAGTTCTCCGA
GJS91164     CCCGGTCCTCGACTGCCACACTGCCCACATTGC--CTGCAAGTTTGCCGA
GJS92101     TCCCGTCCTCGACTGCCACACCGCCCACATTGC--CTGCAAGTTCTCCGA
GJS92133     TCCCGTTCTGGACTGCCACACCGCCCACATTGC--CTGCAAGTTCTCCGA
HMAS183151   NNNNNNNNNNNNNNNNNNNNNNNNNNNNNNNNNNNNNNNNNNNNNNNNNN
HMAS254523   NNNNNNNNNNNNNNNNNNNNNNNNNNNNNNNNNNNNNNNNNNNNNNNNNN
HMAS254524   NNNNNNNNNNNNNNNNNNNNNNNNNNNNNNNNNNNNNNNNNNNNNNNNNN
HMAS276836   TCCCGTCCTCGATTGCCACACCGCCCACATTGC--CTGCAAGTTTTCTGA
HUA772       CCCCGTTCTCGACTGCCACACTGGAAGGGATGTATTTATTAGNNNNNNNN
ICMP6360     NNNNNNNNNNNNNNNNNNNNNNNNNNNNNNNNNNNNNNNNNNNNNNNNNN
IMI158855    CCCCGTTCTCGACTGCCACACTGCCCACATTGC--CTGCAAGTTCGCCGA
KY04071      CCCCGTCCTTGATTGCCACACCGCCCACATTGC--TTGCAAGTTCTCTGA
KY04072      CCCCGTCCTTGATTGCCACACCGCCCACATTGC--TTGCAAGTTCTCTGA
LMM          CCATNNNNNNNNNNNNNNNNNNNNNNNNNNNNNNNNNNNNNNNNNNNNNN
Marsonsn     NNNNNNNNNNNNNNNNNNNNNNNNNNNNNNNNNNNNNNNNNNNNNNNNNN
NBRC106332   NNNNNNNNNNNNNNNNNNNNNNNNNNNNNNNNNNNNNNNNNNNNNNNNNN
NBRC106958   NNNNNNNNNNNNNNNNNNNNNNNNNNNNNNNNNNNNNNNNNNNNNNNNNN
NHJ11343     CCCCGTCCTTGATTGCCACACCGCCCACATTGC--TTGCAAGTTCTCTGA
NHJ12516     CCCCGTCCTTGATTGCCACACCGCCCACATTGC--TTGCAAGTTCTCTGA
OSC111000    TCCCGTCCTTGACTGCCACACCGCCCACATTGC--TTGCAAGTTCTCTGA
OSC93623     CCCCGTTCTTGACTGCCACACTGCTCACATCGC--CTGCAAGTTCTCCGA
SCALT002     NNNNNNNNNNNNNNNNNNNNNNNNNNNNNNNNNNNNNNNNNNNNNNNNNN
ZY09271      TCCCGTTCTTGACTGCCACACTGCCCACATTGC--CTGCAAGTTCTCCGA
ZY09272      TCCCGTTCTTGACTGCCACACTGCCCACATTGC--CTGCAAGTTCTCCGA

AFTOLID1287  GCTCCT-CGAGAAGATCGATCGCCGTACTGGTA
AFTOLID187   GCTCCT-CGAGAAGATCGACCGTCGTACCGGTA
AFTOLID216   GCTCCT-CGAGAAGATCGATCGCCGTACTGGTA
AFTOLID52    GCTCCA-GGAGAAGATCGACCGCCGTACCGGTA
ATCC16297    GATCCA-GGAGAAGATTGACCGCCGTACTGGTA
ATCC18851    NNNNNNNNNNNNNNNNNNNNNNNNNNNNNNNNN
ATCC208838   GCTCCA-GGAGAAGATTGACCGCCGTACCGGTA
ATCC26019    GATCCG-CGAGAAGATCGACCGACGAACTGGTA
ATCC36093    GCTCCT-CGAGAAGATTGACCGTCGTACCGGTA
ATCC56429    GATTCG-CGAGAAGATTGACCGACGTACCGGTA
ATCC76479    GCTCAT-CGAGAAGATTGACCGCCGTACCGGTA
ATCC9095     GATCAA-GGAGAAGATCGACCGCCGAACTGGTA
BCC16585     GCTCCT-CGAGAAGATCGACCGCCGTACCGGTA
BCC8237      GATCAA-GGAAAAGATCGACCGACGTACCGGCA
CBS100525    NNNNNNNNNNNNNNNNNNNNNNNNNNNNNNNNN
CBS101247    GCTCCT-CGAGAAGATCGACCGCCGTACTGGTA
CBS101267    GCTCCT-CGAGAAGATCGATCGCCGTACCGGTA
CBS110115    GATCCA-GGAGAAGATTGACCGCCGTACCGGCA
CBS116.25    TCTCCT-CGAGAAGATCGATCGCCGTACCGGTA
CBS118984    GCCGGTACTGGTGAGTTCGAGGCTGGTATCTCC
CBS125148    GCCGGTACTGGTGAGTTCGAGGCTGGTATCTCC
CBS125165    GCCGGTACTGGTGAGTTCGAGGCTGGTATCTCC
CBS129087    NNNNNNNNNNNNNNNNNNNNNNNNNNNNNNNNN
CBS130362    GATCCT-CGAGAAGATTGACCGCCGTACCGGAA
CBS144929    NNNNNNNNNNNNNNNNNNNNNNNNNNNNNNNNN
CBS151.29    NNNNNNNNNNNNNNNNNNNNNNNNNNNNNNNNN
CBS154.61    GATCAA-GGAGAAGATTGACCGACGTACCGGTA
CBS182.36    GCCGGTACTGGTGAGTTCGAGGCTGGTATCTCC
CBS186.79    GATCCA-GGAGAAGATCGACCGCCGAACTGGTA
CBS189.34    NNNNNNNNNNNNNNNNNNNNNNNNNNNNNNNNN
CBS190.50    NNNNNNNNNNNNNNNNNNNNNNNNNNNNNNNNN
CBS217.35    NNNNNNNNNNNNNNNNNNNNNNNNNNNNNNNNN
CBS217.67    GCCGGTACTGGTGAGTTCGAGGCTGGTATCTCC
CBS221.73    NNNNNNNNNNNNNNNNNNNNNNNNNNNNNNNNN
CBS243.59    NNNNNNNNNNNNNNNNNNNNNNNNNNNNNNNNN
CBS346.85    GCTCAT-CGAGAAGATCGACCGCCGTACCGGCA
CBS363.97    NNNNNNNNNNNNNNNNNNNNNNNNNNNNNNNNN
CBS367.86    GCTCCA-GGAGAAGATCGACCGTCGTACCGGTA
CBS399.86    GATCCT-TGAGAAGATCGACCGCCGTACCGGAA
CBS402.78    GCTCCT-CGAGAAGATCGACCGCCGTACTGGTA
CBS405.97    NNNNNNNNNNNNNNNNNNNNNNNNNNNNNNNNN
CBS424.64    NNNNNNNNNNNNNNNNNNNNNNNNNNNNNNNNN
CBS425.67    NNNNNNNNNNNNNNNNNNNNNNNNNNNNNNNNN
CBS506.67    NNNNNNNNNNNNNNNNNNNNNNNNNNNNNNNNN
CBS560.74    GCTCAA-GGAGAAGATCGACCGCCGTACCGGTA
CBS567.95    NNNNNNNNNNNNNNNNNNNNNNNNNNNNNNNNN
CBS704.86    GCTCCT-CGAGAAGATCGATCGCCGTACCGGTA
CBS891.72    GATCAA-GGAGAAGATTGACCGACGTACTGGTA
CBS900.68    GATCAA-GGAGAAGATCGATCGCCGTACCGGAA
CBS959.72    NNNNNNNNNNNNNNNNNNNNNNNNNNNNNNNNN
CGMCC17904   GATTAA-GGAGAAGATTGACCGACGTACCGGAA
CGMCC17905   GATCAA-GGAGAAGATCGATCGCCGTACCGGAA
CPC24422     NNNNNNNNNNNNNNNNNNNNNNNNNNNNNNNNN
CPC33206     NNNNNNNNNNNNNNNNNNNNNNNNNNNNNNNNN
DAOM235557   NNNNNNNNNNNNNNNNNNNNNNNNNNNNNNNNN
DAOMBT1003   NNNNNNNNNNNNNNNNNNNNNNNNNNNNNNNNN
DUCC502      NNNNNNNNNNNNNNNNNNNNNNNNNNNNNNNNN
DY05461      GATCAAAGGAGAAGATTGACCGCCGTACTGGTA
DY05462      GATCAA-GGAGAAGATTGACCGCCGTACTGGTA
DY05591      GATCAAAGGAGAAGATTGACCGCCGTACTGGTA
DY05592      GATCAA-GGAGAAGATTGACCGCCGTACTGGTA
EFCC10125    NNNNNNNNNNNNNNNNNNNNNNNNNNNNNNNNN
EFCC6279     GATCAA-GGAGAAGATTGACCGCCGTACCGGTA
EFCC7287     NNNNNNNNNNNNNNNNNNNNNNNNNNNNNNNNN
GJS7487      NNNNNNNNNNNNNNNNNNNNNNNNNNNNNNNNN
GJS82274     GCTCCA-GGAGAAGATTGACCGTCGTACCGGTA
GJS89127     GCTCCT-CGAGAAGATCGATCGCCGTACCGGTA
GJS90227     GCTCCT-CGAGAAGATCGACCGTCGTACCGGTA
GJS91164     GCTCAT-CGAGAAGATCGACCGCCGTACCGGCA
GJS92101     GCTCCT-CGAGAAGATTGACCGCCGTACCGGTA
GJS92133     GATCCT-CGAGAAGATCGACCGCCGTACCGGTA
HMAS183151   NNNNNNNNNNNNNNNNNNNNNNNNNNNNNNNNN
HMAS254523   NNNNNNNNNNNNNNNNNNNNNNNNNNNNNNNNN
HMAS254524   NNNNNNNNNNNNNNNNNNNNNNNNNNNNNNNNN
HMAS276836   GATTAA-GGAGAAGATTGACCGACGTACCGGAA
HUA772       NNNNNNNNNNNNNNNNNNNNNNNNNNNNNNNNN
ICMP6360     NNNNNNNNNNNNNNNNNNNNNNNNNNNNNNNNN
IMI158855    GATCCA-GGAGAAGATCGACCGCCGTACCGGCA
KY04071      GATCAA-GGAGAAGATTGACCGACGTACTGGTA
KY04072      GATCAA-GGAGAAGATTGACCGACGTACTGGTA
LMM          NNNNNNNNNNNNNNNNNNNNNNNNNNNNNNNNN
Marsonsn     NNNNNNNNNNNNNNNNNNNNNNNNNNNNNNNNN
NBRC106332   NNNNNNNNNNNNNNNNNNNNNNNNNNNNNNNNN
NBRC106958   NNNNNNNNNNNNNNNNNNNNNNNNNNNNNNNNN
NHJ11343     GATCAA-GGAGAAGATTGACCGACGTACTGGTA
NHJ12516     GATCAA-GGAAAAGATTGACCGACGTACTGGTA
OSC111000    GCTCCT-GGAGAAGATCGACCGCCGTACCGGTA
OSC93623     GATTCT-TGAGAAGATTGATCGCCGTACCAACA
SCALT002     NNNNNNNNNNNNNNNNNNNNNNNNNNNNNNNNN
ZY09271      GATCCT-TGAGAAGATCGACCGCCGTACCGGAA
ZY09272      GATCCT-TGAGAAGATCGACCGCCGTACCGGAA
;
end;
