# Supplementary material for: ﻿Morphological and phylogenetic evidence reveals three new arthropod-associated species of Hypocreales (Clavicipitaceae, Bionectriaceae, and Myrotheciomycetaceae) from karst habitats in Guizhou, China
Source: MycoKeys. 2025 Oct 17;123:319–53. doi: 10.3897/mycokeys.123.164334 (PMC12552844; doi:10.3897/mycokeys.123.164334)
Supplement: Supplementary material 7 — Aligement of ITS for dataset 2 [file mycokeys-123-319-s007.fas]

>CBS407.66
TGAACCAGCGGAGGGATCATTACTGAGTG-TTAAAACTCC-AAACCTTTGTGAACATACT-ACTGTTGCTTCGGCGGCCTCGCCCCGCGGCGCGCACT----GCGTGACCCGGGCCAAGGCGACCGCCGGAGGCACCAAACCCTGTCTTTATA-GTGGATT-TCTGAGTGGCATAAGCAAATA--AATCAAAACTTTCAGCAACGGATCTCTTGGTTCTGGCATCGATGAAGAACGCAGCAAAATGCGATAAGTAATGTGAATTGCAGAATTCAGTGAATCATCGAATCTTTGAACGCACATTGCGCCCGCCAGTACTCTGGCGGGCATGCCTGTCTGAGCGTCATTTCAACCCTCAGGACCCGTTCGCGGGAC-CTGGCGTTGGGGATCAGCCCTCC-------GGGGCTGGCCCTTAAATCTAGTGGCGGTCCTCACGCGACCTCCTCTGTGCAGTAGTAATACCTC--GCAGCTGGAAAGCGTAAGGGCCACGCCGTAAAACCCCCTACTTCTC
>CBS114785
TGAACCAGCGGAGGGATCATTACCGAGTG-TAAAAACTCCCAAACCATTGTGAACCTACC-ACTGTTGCTTCGGCGGCCTCGCCCCG-GGCGCGT-TC----GCGCGGCCCGGACCCAGGCGTCCGCCGGAGGCTCCAAACTCTTGTCTTTTA-GTGTATT-TCTGAGTGGCATAAGCAAATA--AATCAAAACTTTCAGCAACGGATCTCTTGGTTCTGGCATCGATGAAGAACGCAGCAAAATGCGATAAGTAATGTGAATTGCAGAATTCAGTGAATCATCGAATCTTTGAACGCACATTGCGCCCGCCAGTATTCTGGCGGGCATGCCTGTCTGAGCGTCATTTCAACCCTCAGGACCCGTTCGCGGGAC-CTGGCGTTGGGGATCAGCCTGCCCCTGGCGGCGGCTGGCCCTGAAATCCAGTGGCGGTTCCCTCGCGAACTCCTCCGTGCAGTAATTAAACCTCTCGCGGCAGGATAGCGGTTGAACCACGCCGTTAAACCCCCCACTTCTC
>CBS111360
TGAACCAGCGGAGGGATCATTACTGAGTT-ATCCAACTCCCAAACCCCTGTGAACATACC-TATGTTGCTTCGGCGGG-CCGTCCCGCGGCGCGCCCTCGTGGCGTGACCCGGACCCAGGCGCCCGCCGGGGA-ACCAAACTCTTGTCTTCCA-GTGTCTCCTCTGAGTGGCATAAGCAAAAAT-AAACAAAACTTTCAGCAACGGATCTCTTGGTTCTGGCATCGATGAAGAACGCAGCGAAATGCGATAAGTAATGTGAATTGCAGAATTCAGTGAATCATCGAATCTTTGAACGCACATTGCGCCCGCCAGTATTCTGGCGGGCATGCCTGTCTGAGCGTCATTTCAACCCTCAGCCCCCGTTCGCGGGGCGCTGGCGTTGGGGCCCGGCCGTCCTC--GGGGCGGCCGTCCCCGAAACACAGTGGCGGT-CTCCCGCAGACTCCCCTGCGTAGTAGCACTACCTCGCAGAAGGGACGAGCGGGATGGCCACGCCGTAAAACACCCCACTTCTC
>CBS380.62
TGAACCAGCGGAGGGATCATTACTGAGTT-ATCCAACTCCCAAACCCCTGTGAACATACC-TATGTTGCTTCGGCGGG-TCGTCCCGCGGCGCGCCCTCGTGGCGTGACCCGGACCCAGGCGCCCGCCGGGGA-ACCAAACTCTTGTCTTCCA-GTGTCTCCTCTGAGTGGCATAAGCAAAAAT-AAACAAAACTTTCAGCAACGGATCTCTTGGTTCTGGCATCGATGAAGAACGCAGCGAAATGCGATAAGTAATGTGAATTGCAGAATTCAGTGAATCATCGAATCTTTGAACGCACATTGCGCCCGCCAGTATTCTGGCGGGCATGCCTGTCTGAGCGTCATTTCAACCCTCAGCCCCCGTTCGCGGGGCGCTGGCGTTGGGGCCCGGCCGTCCTC--GCGGCGGCCGTCCCCGAAACACAGTGGCGGT-CTCCCGCAGACTCCCCTGCGTAGTAGCACTACCTCGCAGAAGGGACGAGCGGGCTGGCCACGCCGTAAAACACCCCACTTCTC
>CBS182.56
TGAACCAGCGGAGGGATCATTACTGAGTT-ATCCAACTCCCAAACCCCTGTGAACATACC-TATGTTGCTTCGGCGGG-TCGTCCCGCGGCGCGCCCTCGTGGCGTGACCCGGACCCAGGCGCCCGCCGGGGA-ACCAAACCCTTGTCTTCCA-GTGTCTCCTCTGAGTGGCATAAGCAAAAAT-AAACAAAACTTTCAGCAACGGATCTCTTGGTTCTGGCATCGATGAAGAACGCAGCGAAATGCGATAAGTAATGTGAATTGCAGAATTCAGTGAATCATCGAATCTTTGAACGCACATTGCGCCCGCCAGTATTCTGGCGGGCATGCCTGTCTGAGCGTCATTTCAACCCTCAGCCCCCGTTCGCGGGGCGCTGGCGTTGGGGCCCGGCCGTCCTC--GCGGCGGCCGTCCCCGAAACACAGTGGCGGT-CTCCCGCAGACTCCCCTGCGTAGTAGCACTACCTCGCAGAAGGGACGAGCGGGCTGGCCACGCCGTAAAACACCCCACTTCTC
>CBS120.40
TGAACCAGCGGAGGGATCATTACTGAGTT-ATCCAACTCCCAAACCCCTGTGAACATACC-TATGTTGCTTCGGCGGG-TCGTCCCGCGGCGCGCCCTCGTGGCGTGACCCGGACCCAGGCGCCCGCCGGGGA-ACCAAACTCTTGTCTTCTA-GTGTCTCCTCTGAGTGGCATAAGCAAAAAT-AAACAAAACTTTCAGCAACGGATCTCTTGGTTCTGGCATCGATGAAGAACGCAGCGAAATGCGATAAGTAATGTGAATTGCAGAATTCAGTGAATCATCGAATCTTTGAACGCACATTGCGCCCGCCAGTATTCTGGCGGGCATGCCTGTCTGAGCGTCATTTCAACCCTCAGCCCCCGTTCGCGGGGCGCTGGCGTTGGGGCCCGGCCGTCCTC--GCGGCGGCCGTCCCCGAAACACAGTGGCGGT-CTCCCGCAGACTCCCCTGCGTAGTAGCACTACCTCGCAGAAGGGACGAGCGGGCTGGCCACGCCGTAAAACACCCCACTTCTC
>CBS737.84
TGAACCAGCGGAGGGATCATTATAGAGTCTTCTGAACTCC-AAACCTTTGTGAAC-TATATCATGTTGCTTCGGCGGGTTGCCGGGC--------------GGCCAAGCGCCCCCAGCGTCGCCCGCCGAAGG-CCCAAACTCTTGACTTCCAGCGGAATCTTCTGAGTGAT--TACAAATAAGCAATCAAAACTTTCAGCAACGGATCTCTTGGCTCTGGCATCGATGAAGAACGCAGCGAAATGCGATAAGTAATGTGAATTGCAGAATTCAGTGAATCATCGAATCTTTGAACGCATATTGCGCCCGCCAGCACTCTGGCGGGCATGCCTGTTCGAGCGTCATTTCAACCCTCAGGACCCCTCTGCGGGACC-TGGCGTTGGGGATTGGCCGTCA----------GCCAGCCCCTAAATCTAGTGGCGGTCCCTCCGCGACCTCCCCTGTGCAGTAGCGATACCTC--GCAGCGGGATAGCGGTTCGACCACGCCGTAAAACCCCCACTTTCTC
>CBS101148
TGAACCAGCGGAGGGATCATTATAGAGT--TCTAAACTCC-AAACCTTTGTGAACATATA-CGTGTTGCTTCGGCGGGTTG---GGG--------------GGCCCAGCGCCCAC--CGTCGCCCGCCGGGGA-CCCAAACTCTTGCCTTCTAGCGGAATCTTCTGAGTGAA--AGCAAATAA--AATCAAAACTTTCAGCAACGGATCTCTTGGCTCTAGCATCGATGAAGAACGCAGCGAAATGCGATAAGTAATGTGAATTGCAGAATTCAGTGAATCATCGAATCTTTGAACGCACATTGCGCCCGCCAGCACTCTGGCGGGCATGCCTGTTCGAGCGTCATTTCAACCCTCAGGGCCCCCC-GCGGGCGCCTGGCGTTGGGGATTGGCAGCCA----------GCCAGCCCCTAAATCTAGTGGCGGTCCCTCCGCGACCTCCCCTGTGCAGTAGCGATACCTC--GCAGCGGGACAGCGGTCTGACCACGCCGTAAAACCCCCTACTTCTC
>CBS157.70
TGAACCAGCGGAGGGATCATTATAGAGT--TCTAAACTCC-AAACCTTTGTGAACATATA-CGTGTTGCTTCGGCGGGTTG---GGG--------------GGCCCAGCGCCCAC--CGTCGCCCGCCGGGGA-CCCAAACTCTTGCCTTCTAGCGGAATCTTCTGAGTGAA--AGCAAATAA--AATCAAAACTTTCAGCAACGGATCTCTTGGCTCTAGCATCGATGAAGAACGCAGCGAAATGCGATAAGTAATGTGAATTGCAGAATTCAGTGAATCATCGAATCTTTGAACGCACATTGCGCCCGCCAGCACTCTGGCGGGCATGCCTGTTCGAGCGTCATTTCAACCCTCAGCGCCCCCCCGCGGGCGC-TGGCGTTGGGGATTGGCAGCCA----------GCCAGCCCCTAAATCTAGTGGCGGTCCCTCCGCGACCTCCCCTGTGCAGTAGCGATACCTC--GCAGCGGGACAGCGGTCTGACCACGCCGTAAAACCCCCTACTTCTC
>CBS136.33
TGAACCAGCGGAGGGATCATTATAGAGT--GCTAAACTCC-AAACCTTTGTGAACATATA-CGTGTTGCTTCGGCGGGTTG---GGG--------------GGCCCAGCGCCCAC--CGTCGCCCGCCGGGGA-CCCAAACTCCTGGCTTCTAGCGGAATCTTCTGAGTGAA--AGCAAATAA--A-TCAAAACTTTCAGCAACGGATCTCTTGGCTCTAGCATCGATGAAGAACGCAGCGAAATGCGATAAGTAATGTGAATTGCAGAATTCAGTGAATCATCGAATCTTTGAACGCACATTGCGCCCGCCAGCACTCTGGCGGGCATGCCTGTTCGAGCGTCATTTCAACCCTCAGGGCCCCCC-GCGGGCGC-TGGCGTTGGGGATTGGCAGCCA----------GCCAGCCCCGAAATCTAGTGGCGGTCCCTCCGCGACCTCCCCTGTGCAGTAGCGATACCTC--GCWGCCG-ACAGCGGTCTGACCACGCCGTAAAACCCCCTACTTCTC
>CBS426.95
NNNNNNNNNNNNNNNNNNNTTATCGAGT--TCTAAACTCCCAAACCTTTGTGAACATACC-TATGTTGCCTCGGCGGGTTC--------------------------ACGCCCGC-----CGGCGGCCAA-----CCAAACTC-TGTTTTCTA-TTGAATCTTCTGAGTTATTTT-TAAATAA---ATTAAAACTTTTAGCAACGGATCTCTTGGCTCTGGCATCGATGAAGAACGCAGCGAAATGCGATACGTAATGTGAATTGCAGAATTCAGTGAATCATCGAATCTTTGAACGCACATTGCGCCCGCCAGCACTCTGGCGGGCATGCCTGTTCGAGCGTCATTTCAACCCTCAGAACCCCTTCGGGGGATC-TGGCGTTGGGGATCGGCATACC----------GCCGGCCCCGAAATATAGTGGCGGTCCCTCTGTGACCTTCCCTGTGTAGTAGCGATACCTC--GCAGCGGGATAGCAGTCTGGCCACGCCGTAAAACACCCAACTTCTC
>CBS130362
TGAACCAGCGGAGGGATCATTATCGAGT--TCTAAACTCCCAAACCTTTGTGAACATACC-TATGTTGCCTCGGCGGGTTC--------------------------ACGCCCGC-----CGGCGGCCAA-----CCAAACTC-TGTTTTCTA-TTGAATCTTCTGAGTTATTTT-TAAATAA---ATTAAAACTTTTAGCAACGGATCTCTTGGCTCTGGCATCGATGAAGAACGCAGCGAAATGCGATACGTAATGTGAATTGCAGAATTCAGTGAATCATCGAATCTTTGAACGCACATTGCGCCCGCCAGCACTCTGGCGGGCATGCCTGTTCGAGCGTCATTTCAACCCTCAGAACCCCTTCGGGGGATC-TGGCGTTGGGGATCGGCATACC----------GCCGGCCCCGAAATATAGTGGCGGTCCCTCTGTGACCTTCCCTGTGTAGTAGCGATACCTC--GCAGCGGGATAGCAGTCTGGCCACGCCGTAAAACACCCAACTTCTC
>CBS399.86
TGAACCAGCGGAGGGATCATTATCGAGT--TCTAAACTCCCAAACCATTGTGAACATACC-TATGTTGCCTCGGCGGGTTC--------------------------ACGCCCGC-----CGGCGGCCAA-----CCAAACTC-TGTTTTCTA-GAGAATCTTCTGAGTTATCTTATAAATAAG-AATTAAAACTTTTAGCAACGGATCTCTTGGCTCTGGCATCGATGAAGAACGCAGCGAAATGCGATACGTAATGTGAATTGCAGAATTCAGTGAATCATCGAATCTTTGAACGCACATTGCGCCCGCCAGCACTCTGGCGGGCATGCCTGTTCGAGCGTCATTTCAACCCTCAGAACCCCTTCGGGGGATC-TGGCGTTGGGGATCGGCAGCCC----------GCCGGCCCCGAAATATAGTGGCGGTCTCTCTGTGACCTTCCCTGTGTAGTAGCGATACCTC--GCAGCGGGATAGCAGTCTGGCCACGCCGTAAAACACCCAACTTCTC
>CBS112092
TGAACCAGCGGAGGGATCATTATCGAGT--TCTAAACTCCCAAACCATTGTGAACATACC-TATGTTGCCTCGGCGGGTTC--------------------------ACGCCCGC-----CGGCGGCCAA-----CCAAACTC-TGTTTTCTA-GAGAATCTTCTGAGTTATCTTATAAATAAG-AATTAAAACTTTTAGCAACGGATCTCTTGGCTCTGGCATCGATGAAGAACGCAGCGAAATGCGATACGTAATGTGAATTGCAGAATTCAGTGAATCATCGAATCTTTGAACGCACATTGCGCCCGCCAGCACTCTGGCGGGCATGCCTGTTCGAGCGTCATTTCAACCCTCAGAACCCCTTCGGGGGATC-TGGCGTTGGGGATCGGCAGCCC----------GCCGGCCCCGAAATATAGTGGCGGTCTCTCTGTGACCTTCCCTGTGTAGTAGCGATACCTC--GCAGCGGGATAGCAGTCTGGCCACGCCGTAAAACACCCAACTTCTC
>CBS110151
TGAACCAGCGGAGGGATCATTATCGAGT--TCTAAACTCCCAAACCTTTGTGAACATACC-TTTGTTGCCTCGGCGGTTTA--------------------------ACCACCGC-----CGGCGGCCAA-----CCAAACTC-TGTTTTCTA-CAGTATCTTCTGAGTTATCTTATAAATAAG-AATTAAAACTTTTAGCAACGGATCTCTTGGCTCTGGCATCGATGAAGAACGCAGCGAAATGCGATACGTAATGTGAATTGCAGAATTCAGTGAATCATCGAATCTTTGAACGCACATTGCGCCCGCCAGCACTCTGGCGGGCATGCCTGTTCGAGCGTCATTTCAACCCTCAGAACCCCTTTGGGGGATC-TGGCGTTGGGGATCGGCAGTCCT---------GCCGGCCCCGAAATATAGTGGCGGTCTCTCTGTGACCTTCCCTGTGTAGTAGCGATACCTC--GCAGCGGGATAGCAGTTTGGCCACGCCGTAAAACACCCAACTTCTC
>CBS403.89
TGAACCAGCGGAGGGATCATTATCGAGT--TCTAAACTCCCAAACCTTTGTGAACATACC-TTTGTTGCCTCGGCGGTTTA--------------------------ACCACCGC-----CGGCGGCCAA-----CCAAACTC-TGTTTTCTA-CAGTATCTTCTGAGTTATCTTATAAATAAG-AATTAAAACTTTTAGCAACGGATCTCTTGGCTCTGGCATCGATGAAGAACGCAGCGAAATGCGATACGTAATGTGAATTGCAGAATTCAGTGAATCATCGAATCTTTGAACGCACATTGCGCCCGCCAGCACTCTGGCGGGCATGCCTGTTCGAGCGTCATTTCAACCCTCAGAACCCCTTTGGGGGATC-TGGCGTTGGGGATCGGCAGTCCT---------GCCGGCCCCGAAATATAGTGGCGGTCTCTCTGTGACCTTCCCTGTGTAGTAGCGATACCTC--GCAGCGGGATAGCAGTTTGGCCACGCCGTAAAACACCCAACTTCTC
>GMBC3007
TGAACCAGCGGAGGGATCATTATCGAGT--TCTAAACTCCCAAACCATTGTGAACATACC-TATGTTGCCTCGGCGGGTTC--------------------------ACGCCCGC-----CGGCGGCCAA-----CCAAACTC-TGTTTTCTA-GAGTATCTTCTGAGTTATCTTATAAATAAG-AATTAAAACTTTTAGCAACGGATCTCTTGGCTCTGGCATCGATGAAGAACGCAGCGAAATGCGATACGTAATGTGAATTGCAGAATTCAGTGAATCATCGAATCTTTGAACGCACATTGCGCCCGCCAGCACTCTGGCGGGCATGCCTGTTCGAGCGTCATTTCAACCCTCAGAACCCCTTTGGGGGATC-TGGCGTTGGGGATCGGCATACC----------GCCGGCCCCGAAATATAGTGGCGGTCTCTCTGTGACCTTCCCTGTGTAGTAGCGATACCTC--GCAGCGGGATAGCAGTCTGGCCACGCCGTAAAACACCCAATTTCCC
>GMBC3008
TGAACCAGCGGAGGGATCATTATCGAGT--TCTAAACTCCCAAACCATTGTGAACATACC-TATGTTGCCTCGGCGGGTTC--------------------------ACGCCCGC-----CGGCGGCCAA-----CCAAACTC-TGTTTTCTA-GAGTATCTTCTGAGTTATCTTATAAATAAG-AATTAAAACTTTTAGCAACGGATCTCTTGGCTCTGGCATCGATGAAGAACGCAGCGAAATGCGATACGTAATGTGAATTGCAGAATTCAGTGAATCATCGAATCTTTGAACGCACATTGCGCCCGCCAGCACTCTGGCGGGCATGCCTGTTCGAGCGTCATTTCAACCCTCAGAACCCCTTTGGGGGATC-TGGCGTTGGGGATCGGCATACC----------GCCGGCCCCGAAATATAGTGGCGGTCTCTCTGTGACCTTCCCTGTGTAGTAGCGATACCTC--GCAGCGGGATAGCAGTTTGGCCACGCCGTAAAACACCCAATTTCCC
>SD09701
TTTGTACGCGGAGGGA-CATTATCGAGT--TCTAAACTCCCAAACCATTGTGAACATACC-TATGTTGCCTCGGCGGGTTC--------------------------ACGCCCGC-----CGGCGGCCAA-----CCAAACTC-TGTTTTCTA-GAGAATCTTCTGAGTTATCTTATAAATAAG-AATTAAAACTTTTAGCAACGGATCTCTTGGCTCTGGCATCGATGAAGAACGCAGCGAAATGCGATACGTAATGTGAATTGCAGAATTCAGTGAATCATCGAATCTTTGAACGCACATTGCGCCCGCCAGCACTCTGGCGGGCATGCCTGTTCGAGCGTCATTTCAACCCTCAGAACCCCTTCGGGGGATC-TGGCGTTGGGGATCGGCAGCCC----------GCCGGCCCCGAAATATAGTGGCGGTCTCTCTGTGACCTTCCCTGTGTAGTAGCGATACCTC--GCAGCGGGATAGCAGTCTGGCCACGCCGTAAAACACCCAACTTCTC
>SD09702
TTTGTACGCGGAGGGA-CATTATCGAGT--TCTAAACTCCCAAACCATTGTGAACATACC-TATGTTGCCTCGGCGGGTTC--------------------------ACGCCCGC-----CGGCGGCCAA-----CCAAACTC-TGTTTTCTA-GAGAATCTTCTGAGTTATCTTATAAATAAG-AATTAAAACTTTTAGCAACGGATCTCTTGGCTCTGGCATCGATGAAGAACGCAGCGAAATGCGATACGTAATGTGAATTGCAGAATTCAGTGAATCATCGAATCTTTGAACGCACATTGCGCCCGCCAGCACTCTGGCGGGCATGCCTGTTCGAGCGTCATTTCAACCCTCAGAACCCCTTCGGGGGATC-TGGCGTTGGGGATCGGCAGCCC----------GCCGGCCCCGAAATATAGTGGCGGTCTCTCTGTGACCTTCCCTGTGTAGTAGCGATACCTC--GCAGCGGGATAGCAGTCTGGCCACGCCGTAAAACACCCAACTTCTC
>CBS101963
TGAACCAGCGGAGGGATCATTATCGAGT--TCTAAACTCCCAAACCTTTGTGAACATACC-TTTGTTGCCTCGGCGGTTTA--------------------------ACCATCGC-----CGGCGGCCAA-----CCAAACTC-TGTTTTCTA-CAGTATCTTCTGAGTTATCTTATAAATAAG-AATTAAAACTTTTAGCAACGGATCTCTTGGCTCTGGCATCGATGAAGAACGCAGCGAAATGCGATACGTAATGTGAATTGCAGAATTCAGTGAATCATCGAATCTTTGAACGCACATTGCGCCCGCCAGCACTCTGGCGGGCATGCCTGTTCGAGCGTCATTTCAACCCTCAGAACCCCTTTGGGGGATC-TGGCGTTGGGGATCGGCAGTCCT---------GCCGGCCCCGAAATATAGTGGCGGTCTCTCTGTGACCTTCCCTGTGTAGTAGCGATACCTC--GCAGCGGGATAGCAGTCTGGCCACGCCGTAAAACACCCAACTTCTC
>CBS578.89
TGAACCAGCGGAGGGATCATTATCGAGT--TCTAAACTCCCAAACCTTTGTGAACATACC-TTTGTTGCCTCGGCGGTTTA--------------------------ACCACCGC-----CGGCGGCCAA-----CCAAACTC-TGTTTTCTA-CAGTATCTTCTGAGTTATCTTATAAATAAG-AATTAAAACTTTTAGCAACGGATCTCTTGGCTCTGGCATCGATGAAGAACGCAGCGAAATGCGATACGTAATGTGAATTGCAGAATTCAGTGAATCATCGAATCTTTGAACGCACATTGCGCCCGCCAGCACTCTGGCGGGCATGCCTGTTCGAGCGTCATTTCAACCCTCAGAACCCCTTTGGGGGATC-TGGCGTTGGGGATCGGCAGTCCT---------GCCGGCCCCGAAATATAGTGGCGGTCTCTCTGTGACCTTCCCTGTGTAGTAGCGATACCTC--GCAGCGGGATAGCAGTCTGGCCACGCCGTAAAACACCCAACTTCTC
>CBS119658
TGAACCAGCGGAGGGATCATTATCGAGT--TCTAAACTCCCAAACCTTTGTGAACATACC-TATGTTGCCTCGGCGGTTTA--------------------------ACCACCGC-----CGGCGGCCAA-----CCAAACTC-TGTTTTCTA-CAGTATCTTCTGAGTTATCTTATAAATAAG-AATTAAAACTTTTAGCAACGGATCTCTTGGCTCTGGCATCGATGAAGAACGCAGCGAAATGCGATACGTAATGTGAATTGCAGAATTCAGTGAATCATCGAATCTTTGAACGCACATTGCGCCCGCCAGCACTCTGGCGGGCATGCCTGTTCGAGCGTCATTTCAACCCTCAGAACCCCTTTGGGGGATC-TGGCGTTGGGGATCGGCAGTCCT---------GCCGGCCCCGAAATATAGTGGCGGTCTCTCTGTGACCTTCCCTGTGTAGTAGCGATACCTC--GCAGCGGGATAGCAGTCTGGCCACGCCGTAAAACACCCAACTTCTC
>CBS110153
TGAACCAGCGGAGGGATCATTATCGAGT--TCTAAACTCCCAAACCTTTGTGAACATACC-TATGTTGCCTCGGCGGCTTA--------------------------ACCACCGC-----CGGCGGCCAA-----CCAAACTC-TGTTTTCTA-CAGTATCTTCTGAGTTATCTTATAAATAAG-AATTAAAACTTTTAGCAACGGATCTCTTGGCTCTGGCATCGATGAAGAACGCAGCGAAATGCGATACGTAATGTGAATTGCAGAATTCAGTGAATCATCGAATCTTTGAACGCACATTGCGCCCGCCAGCACTCTGGCGGGCATGCCTGTTCGAGCGTCATTTCAACCCTCAGAACCCCTTTGGGGGATC-TGGCGTTGGGGATCGGCAGTCCT---------GCCGGCCCCGAAATATAGTGGCGGTCTCTCTGTGACCTTCCCTGTGTAGTAGCGATACCTC--GCAGCGGGATAGCAGTCTGGCCACGCCGTAAAACACCCAACTTCTC
>CBS130360
TGAACCAGCGGAGGGATCATTATCGAGT--TCTAAACTCCCAAACCTTTGTGAACATACC-TTTGTTGCCTCGGCGGCTTA--------------------------ACCACCGC-----CGGCGGCCAA-----CCAAACTC-TGTTTTCTA-CAGTATCTTCTGAGTTATCTTATAAATAAG-AATTAAAACTTTTAGCAACGGATCTCTTGGCTCTGGCATCGATGAAGAACGCAGCGAAATGCGATACGTAATGTGAATTGCAGAATTCAGTGAATCATCGAATCTTTGAACGCACATTGCGCCCGCCAGCACTCTGGCGGGCATGCCTGTTCGAGCGTCATTTCAACCCTCAGAACCCCTTTGGGGGATC-TGGCGTTGGGGATCGGCAGTCCT---------GCCGGCCCCGAAATATAGTGGCGGTCTCTCTGTGACCTTCCCTGTGTAGTAGCGATACCTC--GCAGCGGGATAGCAGTTTGGCCACGCCGTAAAACACCCAACTTCTC
>CBS535.81
TGAACCAGCGGAGGGATCATTATCGAGT--TCTAAACTCCCAAACCTTTGTGAACATACC-TTTGTTGCCTCGGCGGTTTA--------------------------ACCACCGC-----CGGCGGCCAA-----CCAAACTC-TGTTTTCTA-CAGTATCTTCTGAGTTATCTTATAAATAAG-AATTAAAACTTTTAGCAACGGATCTCTTGGCTCTGGCATCGATGAAGAACGCAGCGAAATGCGATACGTAATGTGAATTGCAGAATTCAGTGAATCATCGAATCTTTGAACGCACATTGCGCCCGCCAGCACTCTGGCGGGCATGCCTGTTCGAGCGTCATTTCAACCCTCAGAACCCCTTTGGGGGATC-TGGCGTTGGGGATCGGCAGTCCT---------GCCGGCCCCGAAATATAGTGGCGGTCTCTCTGTGACCTTCCCTGTGTAGTAGCGATACCTC--GCAGCGGGATAGCAGTTTGGCCACGCCGTAAAACACCCAACTTCTC
>CBS427.93
TGAACCAGCGGAGGGATCATTATAGAGT--TACAAACTCC-AAACCACTGTGAACATACC-TATGTTGCTTCGGCGGG---TCCCCG-----------------GTCGTCCGCGGCCGC---CCCGCCGGAGGTATCAAACTCTGAT-TTCTA-GCGAATCTTCTGAGTCTTATAA-TAAGCA---ATCAAAACTTTCAGCAACGGATCTCTTGGCTCTGGCATCGATGAAGAACGCAGCGAAATGCGATAAGTAATGTGAATTGCAGAATTCAGTGAATCATCGAATCTTTGAACGCACATTGCGCCCACCAGCACTCTGGTGGGCATGCCCGTCTGAGCGTCATTTCAACCCTCAGGGCCCGTTCGCGGGAC-CTGGCGTTGGGGATCAGCCTCCC---------GGCTGGCCCTGAAATCTAGTGGCGGTCCTTCCACGACCTCCCCTGTGCAGTAGTGATACCTC--GCAGCGGGATAGTGGTCTGGCCACGCCGTAAAACCCCCTACTTCTC
>CBS324.33
TGAACCAGCGGAGGGATCATTATAGAGT--TACAAACTCC-AAACCACTGTGAACATACC-TATGTTGCTTCGGCGGG---TCCCCG-----------------GTCGTCCGCGGCCGC---CCCGCCGGAGGTATCAAACTCTGAT-TTCTA-GCGAATCTTCTGAGTCTTATAA-TAAGCA---ATCAAAACTTTCAGCAACGGATCTCTTGGCTCTGGCATCGATGAAGAACGCAGCGAAATGCGATAAGTAATGTGAATTGCAGAATTCAGTGAATCATCGAATCTTTGAACGCACATTGCGCCCACCAGCACTCTGGTGGGCATGCCCGTCTGAGCGTCATTTCAACCCTCAGGGCCCGTTCGCGGGAC-CTGGCGTTGGGGATCAGCCTCCC---------GGCTGGCCCTGAAATCTAGTGGCGGTCCTTCCACGACCTCCCCTGTGCAGTAGTGATACCTC--GCAGCGGGATAGTGGTCTGGCCACGCCGTAAAACCCCCTACTTCTC
>CBS101239
TGAACCAGCGGAGGGATCATTATAGAGT--TACAAACTCC-AAACCACTGTGAACATACC-TATGTTGCTTCGGCGGG---TTCCCG-----------------GTCGTCCGCGGCCGC---CCCGCCGGAGGTATCAAACTCTGAT-TTCTA-GCGAATCTTCTGAGTCTTATAA-TAAGCA---ATCAAAACTTTCAGCAACGGATCTCTTGGCTCTGGCATCGATGAAGAACGCAGCGAAATGCGATAAGTAATGTGAATTGCAGAATTCAGTGAATCATCGAATCTTTGAACGCACATTGCGCCCACCAGCACTCTGGTGGGCATGCCCGTCTGAGCGTCATTTCAACCCTCAGGGCCCGTCCGCGGGAC-CTGGCGTTGGGGATCAGCCTTCT---------GGCTGGCCCTGAAATCTAGTGGCGGTCCTTCCACGACCTCCCCTGTGCAGTAGTGATACCTC--GCAGCGGGATAGTGGTCTGGCCATGCCGTAAAACCCCCTACTTCTC
>ZY09271
TGGCGACGCGGAGGGA-CATTATCGAGT--TCTAAACTCCCAAACCTTTGTGAACATACC-TTTGTTGCCTCGGCGGTTTA--------------------------ACCACCGC-----CGGCGGCCAA-----CCAAACTC-TGTTTTCTA-CAGTATCTTCTGAGTTATCTTATAAATAAG-AATTAAAACTTTTAGCAACGGATCTCTTGGCTCTGGCATCGATGAAGAACGCAGCGAAATGCGATACGTAATGTGAATTGCAGAATTCAGTGAATCATCGAATCTTTGAACGCACATTGCGCCCGCCAGCACTCTGGCGGGCATGCCTGTTCGAGCGTCATTTCAACCCTCAGAACCCCTTTGGGGGATC-TGGCGTTGGGGATCGGCAGTCCT---------GCCGGCCCCGAAATATAGTGGCGGTCTCTCTGTGACCTTCCCTGTGTAGTAGCGATACCTC--GCAGCGGGATAGCAGTTTGGCCACGCCGTAAAACACCCAACTTCTC
>ZY09272
TGGCGACGCGGAGGGA-CATTATCGAGT--TCTAAACTCCCAAACCTTTGTGAACATACC-TTTGTTGCCTCGGCGGTTTA--------------------------ACCACCGC-----CGGCGGCCAA-----CCAAACTC-TGTTTTCTA-CAGTATCTTCTGAGTTATCTTATAAATAAG-AATTAAAACTTTTAGCAACGGATCTCTTGGCTCTGGCATCGATGAAGAACGCAGCGAAATGCGATACGTAATGTGAATTGCAGAATTCAGTGAATCATCGAATCTTTGAACGCACATTGCGCCCGCCAGCACTCTGGCGGGCATGCCTGTTCGAGCGTCATTTCAACCCTCAGAACCCCTTTGGGGGATC-TGGCGTTGGGGATCGGCAGTCCT---------GCCGGCCCCGAAATATAGTGGCGGTCTCTCTGTGACCTTCCCTGTGTAGTAGCGATACCTC--GCAGCGGGATAGCAGTTTGGCCACGCCGTAAAACACCCAACTTCTC
