# Supplementary material for: ﻿Morphological and phylogenetic evidence reveals three new arthropod-associated species of Hypocreales (Clavicipitaceae, Bionectriaceae, and Myrotheciomycetaceae) from karst habitats in Guizhou, China
Source: MycoKeys. 2025 Oct 17;123:319–53. doi: 10.3897/mycokeys.123.164334 (PMC12552844; doi:10.3897/mycokeys.123.164334)
Supplement: Supplementary material 8 — Aligement of LSU for dataset 2 [file mycokeys-123-319-s008.fas]

>ZY09271
GGCGAGTGAAGCGGCAACAGCTCAAATTTGAAATCTGGCCCTA-GGCCCGAGTTGTAATTTGTAGAGGATGCTTTTGGCGACGTGCTTTCCGAGTTCCCTGGAACGGGACGCCATAGAGGGTGAGAGCCCCGTACGGTCATGCACCTAGCCTCTGTAAAGCTCCTTCGACGAGTCGAGTAGTTTGGGAATGCTGCTCTAAATGGGAGGTATACGTCTTCTAAAGCTAAATACCGGCCAGAGACCGATAGCGCACAAGTAGAGTGATCGAAAGATGAAAAGCACTTTGAAAAGAGGGTTAAATAGTACGTGAAATTGCTAAAAGGGAAGCACTTATGACCAGACTTGGGCCCGGTTAATCATCCAGAGTTCTCTCTGGTGCACTTGGCCGGCCCAGGCCAGCATCAGTTCGTGTCGGGGGATAAAGGTTTCGGGAATGTGGCTCCTCCGGGAGTGTTATAGCCCGTTGCGTAATACCCTGGTGCGGACTGAGGTACGCGTTCTGCAAGGATGCTGGCGTAATGGTCATCAGTGACCCGTCTTGAAACACGGACCAAGGAGTCGTCTTCGTATGCGAGTGTTCGGGTGTCAAACCCCTACGCGTAATGAAAGTGAACGTAGGAGAGAGCTTCGGCGCATCTCCGACCGAACCTGATGTTCTCGGATGGTTTTGAGTAAGAGCATACGGGGCCGGACCCGAAAGAAGGTGAACTATGCCTGTATAGGGTGAAGCCAGGGGAAACTCTGGTGGAGGCTCGCAGCGGTTCTGACGTGCAAAT
>ZY09272
GGCGAGTGAAGCGGCAACAGCTCAAATTTGAAATCTGGCCCTA-GGCCCGAGTTGTAATTTGTAGAGGATGCTTTTGGCGACGTGCTTTCCGAGTTCCCTGGAACGGGACGCCATAGAGGGTGAGAGCCCCGTACGGTCATGCACCTAGCCTCTGTAAAGCTCCTTCGACGAGTCGAGTAGTTTGGGAATGCTGCTCTAAATGGGAGGTATACGTCTTCTAAAGCTAAATACCGGCCAGAGACCGATAGCGCACAAGTAGAGTGATCGAAAGATGAAAAGCACTTTGAAAAGAGGGTTAAATAGTACGTGAAATTGCTAAAAGGGAAGCACTTATGACCAGACTTGGGCCCGGTTAATCATCCAGAGTTCTCTCTGGTGCACTTGGCCGGCCCAGGCCAGCATCAGTTCGTGTCGGGGGATAAAGGTTTCGGGAATGTGGCTCCTCCGGGAGTGTTATAGCCCGTTGCGTAATACCCTGGTGCGGACTGAGGTACGCGTTCTGCAAGGATGCTGGCGTAATGGTCATCAGTGACCCGTCTTGAAACACGGACCAAGGAGTCGTCTTCGTATGCGAGTGTTCGGGTGTCAAACCCCTACGCGTAATGAAAGTGAACGTAGGAGAGAGCTTCGGCGCATCTCCGACCGAACCTGATGTTCTCGGATGGTTTTGAGTAAGAGCATACGGGGCCGGACCCGAAAGAAGGTGAACTATGCCTGTATAGGGTGAAGCCAGGGGAAACTCTGGTGGAGGCTCGCAGCGGTTCTGACGTGCAAAT
>CBS407.66
GGCGAGTGAAGCGGCAACAGCTCAAATTTGAAATCTGGCCTCACGGTCCGAGTTGTAATTTGTAGAGGATGCTTCTGGCGACGTGCCTTCCGAGTTCCCTGGAACGGGACGCCATAGAGGGTGAGAGCCCCGTCCGGTCGTGCACCTAGCCTCTGTGAAGCTCCTTCGACGAGTCGAGTAGTTTGGGAATGCTGCTCTAAATGGGAGGTATACGTCTTCTAAAGCTAAATACCGGCCAGAGACCGATAGCGCACAAGTAGAGTGATCGAAAGATGAAAAGCACTTTGAAAAGAGGGTTAAATAGTACGTGAAATTGCTGAAAGGGAAGCGCTTATGACCAGACTTGGGCTCGGTGAATCATCCGGCGTTCTCGCCGGTGCACTTTGCCGTCCCAGGCCAGCATCAGTTCGCGCCGGGGGATAAAGGTTTCGGGAACGTGGCTCCCTCGGGAGTGTTATAGCCCGTTGCGTAATACCCTGGCGTGGACTGAGGTCCGCGCTCTGCAAGGATGCTGGCGTAATGGTCATCAGTGACCCGTCTTGAAACACGGACCAAGGAGTCGTCTTCGTATGCGAGTGTTCGGGTGTCAAACCCCTACGCGTAATGAAAGTGAACGTAGGAGAGAGCTTCGGCGCATCTCCGACCGATCCTGATGTTCTCGGATGGATTTGAGTAAGAGCATACGGGGCCGGACCCGAAAGAAGGTGAACTATGCCTGTATAGGGTGAAGCCAGAGGAAACTCTGGTGGAGGCTCGCAGCGGTTCTGACGTGCAAAT
>CBS114785
GGCGAGTGAAGCGGCAACAGCTCAAATTTGAAATCTGGCCTCACGGTCCGAATTGTAATTTGTAGAGGATGTTTCTGGCGACGTGTCTTCCGAGTTCCCTGGAACGGGACGCCATAGAGGGTGAGAGCCCCGTCCGGTCGTACACCTAGCCTCTGTGAAACTCCTTCGACGAGTCGAGTAGTTTGGGAATGCTGCTCTAAATGGGAGGTATACGTCTTCTAAAGCTAAATACCGGCCAGAGACCGATAGCGCACAAGTAGAGTGATCGAAAGATGAAAAGCACTTTGAAAAGAGGGTTAAATAGTACGTGAAATTGCTGAAAGGGAAGCGCTTATGACCAGACTTGGGCTCGGTGAATCATCCGGCGTTCTCGCCGGTGCACTTTGCCGTCCCAGGCCAGCATCAGTTCGCGCCGGGGGATAAAGGTTTCGGGAATGTAGCTCCCTCGGGAGTGTTATAGCCCGTTGCGTAATACCCTGGCGTGGACTGAGGTCCGCGCTCTGCAAGGATGCTGGCGTAATGGTCATCAGTGACCCGTCTTGAAACACGGACCAAGGAGTCGTCTTCGTATGCGAGTGTTCGGGTGTCAAACCCCTACGCGTAATGAAAGTGAACGTAGGAGAGAGCTTCGGCGCATCTCCGACCGATCCTGATGTTCTCGGATGGATTTGAGTAAGAGCATACGGGGCCGGACCCGAAAGAAGGTGAACTATGCCTGTATAGGGTGAAGCCAGAGGAAACTCTGGTGGAGGCTCGCAGCGGTTCTGACGTGCAAAT
>CBS111360
GGCGAGTGAAGCGGCAACAGCTCAAATTTGAAATCTGGCCTCGTG-CCCGAGTTGTAATTTGTAGAGGATGCTTTTGGCGACGCGCCTTCCGAGTTCCCTGGAACGGGACGCCATAGAGGGTGAGAGCCCCGTCCGGTCGTGCGCCTAGCCTCTGTAAAGCTCCTTCGACGAGTCGAGTAGTTTGGGAATGCTGCTCTAAATGGGAGGTATACGTCTTCTAAAGCTAAATACCGGCCAGAGACCGATAGCGCACAAGTAGAGTGATCGAAAGATGAAAAGCACTTTGAAAAGAGGGTTAAATAGTACGTGAAATTGCTGAAAGGGAAGCGCTTATGACCAGACTTGGGCGCGGCGGATCATCCGGCGTTCTCGCCGGTGCACTCCACCGCCCCAGGCCAGCATCAGTTCGCGCCGGGGGATAAAGGCTTCGGGAATGTGGCTCTCTCGGGAGTGTTATAGCCCGCTGCGTAATACCCTGGCGCGGACTGAGGTCCGCGCTCTGCAAGGATGCTGGCGTAATGGTCATCAGTGACCCGTCTTGAAACACGGACCAAGGAGTCGTCTTCGTATGCGAGTGTTCGGGTGTCAAACCCCTACGCGGAATGAAAGTGAACGTAGGAGAGAGCTTCGGCGCATCTCCGACCGATCCTGATGTTCTCGGATGGATTTGAGTAAGAGCATACGGGGCCGGACCCGAAAGAAGGTGAACTATGCCTGTGTAGGGTGAAGCCAGAGGAAACTCTGGTGGAGGCTCGCAGCGGTTCTGACGTGCAAAT
>CBS380.62
GGCGAGTGAAGCGGCAACAGCTCAAATTTGAAATCTGGCCTCGTG-CCCGAGTTGTAATTTGTAGAGGATGCTTTTGGCGACGCGCCTTCCGAGTTCCCTGGAACGGGACGCCATAGAGGGTGAGAGCCCCGTCCGGTCGTGCGCCTAGCCTCTGTAAAGCTCCTTCGACGAGTCGAGTAGTTTGGGAATGCTGCTCTAAATGGGAGGTATACGTCTTCTAAAGCTAAATACCGGCCAGAGACCGATAGCGCACAAGTAGAGTGATCGAAAGATGAAAAGCACTTTGAAAAGAGGGTTAAATAGTACGTGAAATTGCTGAAAGGGAAGCGCTTATGACCAGACTTGGGCGCGGCGGATCATCCGGCGTTCTCGCCGGTGCACTCCACCGCCCCAGGCCAGCATCAGTTCGCGCCGGGGGATAAAGGCTTCGGGAATGTGGCTCTCTCGGGAGTGTTATAGCCCGCTGCGTAATACCCTGGCGCGGACTGAGGTCCGCGCTCTGCAAGGATGCTGGCGTAATGGTCATCAGTGACCCGTCTTGAAACACGGACCAAGGAGTCGTCTTCGTATGCGAGTGTTCGGGTGTCAAACCCCTACGCGGAATGAAAGTGAACGTAGGAGAGAGCTTCGGCGCATCTCCGACCGATCCTGATGTTCTCGGATGGATTTGAGTAAGAGCATACGGGGCCGGACCCGAAAGAAGGTGAACTATGCCTGTGTAGGGTGAAGCCAGAGGAAACTCTGGTGGAGGCTCGCAGCGGTTCTGACGTGCAAAT
>CBS182.56
GGCGAGTGAAGCGGCAACAGCTCAAATTTGAAATCTGGCCTCGTG-CCCGAGTTGTAATTTGTAGAGGATGCTTTTGGCGACGCGCCTTCCGAGTTCCCTGGAACGGGACGCCATAGAGGGTGAGAGCCCCGTCCGGTCGTGCGCCTAGCCTCTGTAAAGCTCCTTCGACGAGTCGAGTAGTTTGGGAATGCTGCTCTAAATGGGAGGTATACGTCTTCTAAAGCTAAATACCGGCCAGAGACCGATAGCGCACAAGTAGAGTGATCGAAAGATGAAAAGCACTTTGAAAAGAGGGTTAAATAGTACGTGAAATTGCTGAAAGGGAAGCGCTTATGACCAGACTTGGGCGCGGCGGATCATCCGGCGTTCTCGCCGGTGCACTCCACCGCCCCAGGCCAGCATCAGTTCGCGCCGGGGGACAAAGGCTTCGGGAATGTGGCTCTCTCGGGAGTGTTATAGCCCGCTGCGTAATACCCTGGCGCGGACTGAGGTCCGCGCTCTGCAAGGATGCTGGCGTAATGGTCATCAGTGACCCGTCTTGAAACACGGACCAAGGAGTCGTCTTCGTATGCGAGTGTTCGGGTGTCAAACCCCTACGCGGAATGAAAGTGAACGTAGGAGAGAGCTTCGGCGCATCTCCGACCGATCCTGATGTTCTCGGATGGATTTGAGTAAGAGCATACGGGGCCGGACCCGAAAGAAGGTGAACTATGCCTGTGTAGGGTGAAGCCAGAGGAAACTCTGGTGGAGGCTCGCAGCGGTTCTGACGTGCAAAT
>CBS120.40
GGCGAGTGAAGCGGCAACAGCTCAAATTTGAAATCTGGCCTCGTG-CCCGAGTTGTAATTTGTAGAGGATGCTTTTGGCGACGCGCCTTCCGAGTTCCCTGGAACGGGACGCCATAGAGGGTGAGAGCCCCGTCCGGTCGTGCGCCTAGCCTCTGTAAAGCTCCTTCGACGAGTCGAGTAGTTTGGGAATGCTGCTCTAAATGGGAGGTATACGTCTTCTAAAGCTAAATACCGGCCAGAGACCGATAGCGCACAAGTAGAGTGATCGAAAGATGAAAAGCACTTTGAAAAGAGGGTTAAATAGTACGTGAAATTGCTGAAAGGGAAGCGCTTATGACCAGACTTGGGCGCGGCGGATCATCCGGCGTTCTCGCCGGTGCACTCCACCGCCCCAGGCCAGCATCAGTTCGCGCCGGGGGACAAAGGCTTCGGGAATGTGGCTCCCTCGGGAGTGTTATAGCCCGCTGCGTAATACCCTGGCGCGGACTGAGGTCCGCGCTCTGCAAGGATGCTGGCGTAATGGTCATCAGTGACCCGTCTTGAAACACGGACCAAGGAGTCGTCTTCGTATGCGAGTGTTCGGGTGTCAAACCCCTACGCGGAATGAAAGTGAACGTAGGAGAGAGCTTCGGCGCATCTCCGACCGATCCTGATGTTCTCGGATGGATTTGAGTAAGAGCATACGGGGCCGGACCCGAAAGAAGGTGAACTATGCCTGTGTAGGGTGAAGCCAGAGGAAACTCTGGTGGAGGCTCGCAGCGGTTCTGACGTGCAAAT
>CBS737.84
GGCGAGTGAAGCGGCAACAGCTCAAATTTGAAATCTGGCCCCAGG-CCCGAGTTGTAATTTGCAGAGGATGCTTCTGGCGACGTGCCTTCCGAGTTCCCTGGAACGGGACGCCATAGAGGGTGAGAGCCCCGTCCGGTCGTGCACCTAGCCTCTGTGAAGCTCCTTCGACGAGTCGAGTAGTTTGGGAATGCTGCTCTAAATGGGAGGTATACGTCTTCTAAAGCTAAATACCGGCCAGAGACCGATAGCGCACAAGTAGAGTGATCGAAAGATGAAAAGCACTTTGAAAAGAGGGTTAAATAGTACGTGAAATTGCTGAAAGGGAAGCGCTTATGACCAGACTTGGG-CCGGTGAATCATCCGTCGTTCTCGGCGGTGCACTTTGCCGGCTCAGGCCAGCATCAGTTCGCCTCGGGGGATAAAGGCTTCGGGAAAGTAGCTCCTTCGGGAGTGTTATAGACCGTTGCGTAATACCCTGGGGCGGACTGAGGTACGCGTTCTGCAAGGATGCTGGCGTAATGGTCATCAGTGACCCGTCTTGAAACACGGACCAAGGAGTCGTCTTCGTATGCGAGTGTTCGGGTGTAAAACCCCTACGCGTAATGAAAGTGAACGTAGGAGAGAGCTTCGGCGCATCTCCGACCGATCCTGATGTTCTCGGATGGATTTGAGTAAGAGCATACGGGGCCGGACCCGAAAGAAGGTGAACTATGCCTGTATAGGGTGAAGCCAGGGGAAACTCTGGTGGAGGCTCGCAGCGGTTCTGACGTGCAAAT
>CBS101148
GGCGAGTGAAGCGGCAACAGCTCAAATTTGAAATCTGGCCCCAGG-CCCGAGTTGTAATTTGCAGAGGATGCTTCTGGCGACGTGCCTTCCAAGTTCCCTGGAACGGGACGCCATAGAGGGTGAGAGCCCCGTACGGTAGTGCACCTAGCCTCTGTGAAGCTCCTTCGACGAGTCGAGTAGTTTGGGAATGCTGCTCTAAATGGGAGGTATACGTCTTCTAAAGCTAAATACCGGCTAGAGACCGATAGCGCACAAGTAGAGTGATCGAAAGATGAAAAGCACTTTGAAAAGAGGGTTAAACAGTACGTGAAATTGCTGAAAGGGAAGCGCTTATGACCAGACTTGGG-CCGGTGAATCACCCGTCGTTCTCGGCGGTGCACTTTGCCGGCTCAGGCCAGCATCAGTTCGCTCCGGGGGATAAAGGCTTCGGGAAAGTAGCTCCCTCGGGAGTGTTATAGACCGTTGCGCAATACCCTGGGGCGGACTGAGGTACGCGTTCTGCAAGGATGCTGGCGTAATGGTCATCAGTGACCCGTCTTGAAACACGGACCAAGGAGTCGTCTTCGTATGCGAGTGTTCGGGTGTCAAACCCCTACGCGTAATGAAAGTGAACGTAGGAGAGAGCTTCGGCGCATCTCCGACCGATCCTGATGTTCTCGGATGGATTTGAGTAAGAGCATACGGGGCCGGACCCGAAAGAAGGTGAACTATGCCTGTATAGGGTGAAGCCAGGGGAAACTCTGGTGGAGGCTCGCAGCGGTTCTGACGTGCAAAT
>CBS157.70
GGCGAGTGAAGCGGCAACAGCTCAAATTTGAAATCTGGCCCCAGG-CCCGAGTTGTAATTTGCAGAGGATGCTTCTGGCGACGTGCCTTCCAAGTTCCCTGGAACGGGACGCCATAGAGGGTGAGAGCCCCGTACGGTAGTGCACCTAGCCTCTGTGAAGCTCCTTCGACGAGTCGAGTAGTTTGGGAATGCTGCTCTAAATGGGAGGTATACGTCTTCTAAAGCTAAATACCGGCTAGAGACCGATAGCGCACAAGTAGAGTGATCGAAAGATGAAAAGCACTTTGAAAAGAGGGTTAAACAGTACGTGAAATTGCTGAAAGGGAAGCGCTTATGACCAGACTTGGG-CCGGTGAATCACCCGTCGTTCTCGGCGGTGCACTTTGCCGGCTCAGGCCAGCATCAGTTCGCTTCGGGGGATAAAGGCTTCGGGAAAGTAGCTCCCTCGGGAGTGTTATAGACCGTTGCGCAATACCCTGGGGCGGACTGAGGTACGCGTTCTGCAAGGATGCTGGCGTAATGGTCATCAGTGACCCGTCTTGAAACACGGACCAAGGAGTCGTCTTCGTATGCGAGTGTTCGGGTGTCAAACCCCTACGCGTAATGAAAGTGAACGTAGGAGAGAGCTTCGGCGCATCTCCGACCGATCCTGATGTTCTCGGATGGATTTGAGTAAGAGCATACGGGGCCGGACCCGAAAGAAGGTGAACTATGCCTGTATAGGGTGAAGCCAGGGGAAACTCTGGTGGAGGCTCGCAGCGGTTCTGACGTGCAAAT
>CBS136.33
GGCGAGTGAAGCGGCAACAGCTCAAATTTGAAATCTGGCCCCAGG-CCCGAGTTGTAATTTGCAGAGGATGCTTCTGGCGACGTGCCTTCCAAGTTCCCTGGAACGGGACGCCATAGAGGGTGAGAGCCCCGTACGGTAGTGCACCTAGCCTCTGTGAAGCTCCTTCGACGAGTCGAGTAGTTTGGGAATGCTGCTCTAAATGGGAGGTATACGTCTTCTAAAGCTAAATACCGGCTAGAGACCGATAGCGCACAAGTAGAGTGATCGAAAGATGAAAAGCACTTTGAAAAGAGGGTTAAACAGTACGTGAAATTGCTGAAAGGGAAGCGCTTATGACCAGACTTGGG-CCGGTGAATCACCCGTCGTTCTCGGCGGTGCACTTTGCCGGCCCAGGCCAGCATCAGTTCGCTCCGGGGGATAAAGGCTTCGGGAAAGTAGCTCCCTCGGGAGTGTTATAGACCGTTGCGCAATACCCTGGGGCGGACTGAGGTACGCGTTCTGCAAGGATGCTGGCGTAATGGTCATCAGTGACCCGTCTTGAAACACGGACCAAGGAGTCGTCTTCGTATGCGAGTGTTCGGGTGTCAAACCCCTACGCGTAATGAAAGTGAACGTAGGAGAGAGCTTCGGCGCATCTCCGACCGATCCTGATGTTCTCGGATGGATTTGAGTAAGAGCATACGGGGCCGGACCCGAAAGAAGGTGAACTATGCCTGTATAGGGTGAAGCCAGGGGAAACTCTGGTGGAGGCTCGCAGCGGTTCTGACGTGCAAAT
>CBS426.95
GGCGAGTGAAGCGGCAACAGCTCAAATTTGAAATCTGGCCCTA-GGCCCGAGTTGTAATTTGTAGAGGATGCTTTTGGCGACGTGCTTTCCGAGTTCCCTGGAACGGGACGCCATAGAGGGTGAGAGCCCCGTACGGTCATGCACCTAGCCTCTGTAAAGCTCCTTCGACGAGTCGAGTAGTTTGGGAATGCTGCTCTAAATGGGAGGTATACGTCTTCTAAAGCTAAATACCGGCCAGAGACCGATAGCGCACAAGTAGAGTGATCGAAAGATGAAAAGCACTTTGAAAAGAGGGTTAAATAGTACGTGAAATTGCTAAAAGGGAAGCACTTATGACCAGACTTGGGCCCGGTTAATCATCCAGAGTTCTCTCTGGTGCACTTGGCCGGCCCAGGCCAGCATCAGTTCGCGTCGGGGGATAAAGGTTTCGGGAATGTGGCTCCTCCGGGAGTGTTATAGCCCGTTGCGTAATACCCTGGTGCGGACTGAGGTACGCGTTCTGCAAGGATGCTGGCGTAATGGTCATCAGTGACCCGTCTTGAAACACGGACCAAGGAGTCGTCTTCGTATGCGAGTGTTCGGGTGTCAAACCCCTACGCGTAATGAAAGTGAACGTAGGAGAGAGCTTCGGCGCATCTCCGACCGAACCTGATGTTCTNNNNNNNNNNNNNNNNNNNNNNNNNNNNNNNNNNNNNNNNNNNNNNNNNNNNNNNNNNNNNNNNNNNNNNNNNNNNNNNNNNNNNNNNNNNNNNNNNNNNNNNNNNNNNNNNNNNNNN
>CBS130362
GGCGAGTGAAGCGGCAACAGCTCAAATTTGAAATCTGGCCCTA-GGCCCGAGTTGTAATTTGTAGAGGATGCTTTTGGCGACGTGCTTTCCGAGTTCCCTGGAACGGGACGCCATAGAGGGTGAGAGCCCCGTACGGTCATGCACCTAGCCTCTGTAAAGCTCCTTCGACGAGTCGAGTAGTTTGGGAATGCTGCTCTAAATGGGAGGTATACGTCTTCTAAAGCTAAATACCGGCCAGAGACCGATAGCGCACAAGTAGAGTGATCGAAAGATGAAAAGCACTTTGAAAAGAGGGTTAAATAGTACGTGAAATTGCTAAAAGGGAAGCACTTATGACCAGACTTGGGCCCGGTTAATCATCCAGAGTTCTCTCTGGTGCACTTGGCCGGCCCAGGCCAGCATCAGTTCGCGTCGGGGGATAAAGGTTTCGGGAATGTGGCTCCTCCGGGAGTGTTATAGCCCGTTGCGTAATACCCTGGTGCGGACTGAGGTACGCGTTCTGCAAGGATGCTGGCGTAATGGTCATCAGTGACCCGTCTTGAAACACGGACCAAGGAGTCGTCTTCGTATGCGAGTGTTCGGGTGTCAAACCCCTACGCGTAATGAAAGTGAACGTAGGAGAGAGCTTCGGCGCATCTCCGACCGAACCTGATGTTCTCGGATGGTTTTGAGTAAGAGCATACGGGGCCGGACCCGAAAGAAGGTGAACTATGCCTGTATAGGGTGAAGCCAGGGGAAACTCTGGTGGAGGCTCGCAGCGGTTCTGACGTGCAAAT
>CBS399.86
GGCGAGTGAAGCGGCAACAGCTCAAATTTGAAATCTGGCCCTA-GGCCCGAGTTGTAATTTGTAGAGGATGCTTTTGGCGACGTGCCTTCCGAGTTCCCTGGAACGGGACGCCATAGAGGGTGAGAGCCCCGTACGGTCGTGCACCTAGCCTTTGTAAAGCTCCTTCGACGAGTCGAGTAGTTTGGGAATGCTGCTCTAAATGGGAGGTATACGTCTTCTAAAGCTAAATACCGGCCAGAGACCGATAGCGCACAAGTAGAGTGATCGAAAGATGAAAAGCACTTTGAAAAGAGGGTTAAATAGTACGTGAAATTGCTAAAAGGGAAGCACTTATGACCAGACTTGGGCCCGGTTAATCATCCAGCGTTCTCGCTGGTGCACTTGGCCGGCCCAGGCCAGCATCAGTTCGCGTCGGGGGATAAAGGTTTCGGGAATGTGGCTCCTCCGGGAGTGTTATAGCCCGTTGCGTAATACCCTGGTGCGGACTGAGGTACGCGTTCTGCAAGGATGCTGGCGTAATGGTCATCAGTGACCCGTCTTGAAACACGGACCAAGGAGTCGTCTTCGTATGCGAGTGTTCGGGTGTCAAACCCCTACGCGTAATGAAAGTGAACGTAGGAGAGAGCTTCGGCGCATCTCCGACCGAACCTGATGTTCTCGGATGGTTTTGAGTAAGAGCATACGGGGCCGGACCCGAAAGAAGGTGAACTATGCCTGTATAGGGTGAAGCCAGGGGAAACTCTGGTGGAGGCTCGCAGCGGTTCTGACGTGCAAAT
>CBS112092
GGCGAGTGAAGCGGCAACAGCTCAAATTTGAAATCTGGCCCTA-GGCCCGAGTTGTAATTTGTAGAGGATGCTTTTGGCGACGTGCCTTCCGAGTTCCCTGGAACGGGACGCCATAGAGGGTGAGAGCCCCGTACGGTCGTGCACCTAGCCTTTGTAAAGCTCCTTCGACGAGTCGAGTAGTTTGGGAATGCTGCTCTAAATGGGAGGTATACGTCTTCTAAAGCTAAATACCGGCCAGAGACCGATAGCGCACAAGTAGAGTGATCGAAAGATGAAAAGCACTTTGAAAAGAGGGTTAAATAGTACGTGAAATTGCTAAAAGGGAAGCACTTATGACCAGACTTGGGCCCGGTTAATCATCCAGCGTTCTCGCTGGTGCACTTGGCCGGCCCAGGCCAGCATCAGTTCGCGTCGGGGGATAAAGGTTTCGGGAATGTGGCTCCTCCGGGAGTGTTATAGCCCGTTGCGTAATACCCTGGTGCGGACTGAGGTACGCGTTCTGCAAGGATGCTGGCGTAATGGTCATCAGTGACCCGTCTTGAAACACGGACCAAGGAGTCGTCTTCGTATGCGAGTGTTCGGGTGTCAAACCCCTACGCGTAATGAAAGTGAACGTAGGAGAGAGCTTCGGCGCATCTCCGACCGAACCTGATGTTCTCGGATGGTTTTGAGTAAGAGCATACGGGGCCGGACCCGAAAGAAGGTGAACTATGCCTGTATAGGGTGAAGCCAGGGGAAACTCTGGTGGAGGCTCGCAGCGGTTCTGACGTGCAAAT
>CBS110151
GGCGAGTGAAGCGGCAACAGCTCAAATTTGAAATCTGGCCCTA-GGCCCGAGTTGTAATTTGTAGAGGATGCTTTTGGCGACGTGCTTTCCGAGTTCCCTGGAACGGGACGCCATAGAGGGTGAGAGCCCCGTACGGTCATGCACCTAGCCTCTGTAAAGCTCCTTCGACGAGTCGAGTAGTTTGGGAATGCTGCTCTAAATGGGAGGTATACGTCTTCTAAAGCTAAATACCGGCCAGAGACCGATAGCGCACAAGTAGAGTGATCGAAAGATGAAAAGCACTTTGAAAAGAGGGTTAAATAGTACGTGAAATTGCTAAAAGGGAAGCACTTATGACCAGACTTGGGCCCGGTTAATCATCCAGAGTTCTCTCTGGTGCACTTGGCCGGCCCAGGCCAGCATCAGTTCGTGTCGGGGGATAAAGGTTTCGGGAATGTGGCTCCTCCGGGAGTGTTATAGCCCGTTGCGTAATACCCTGGTGCGGACTGAGGTACGCGTTCTGCAAGGATGCTGGCGTAATGGTCATCAGTGACCCGTCTTGAAACACGGACCAAGGAGTCGTCTTCGTATGCGAGTGTTCGGGTGTCAAACCCCTACGCGTAATGAAAGTGAACGTAGGAGAGAGCTTCGGCGCATCTCCGACCGAACCTGATGTTCTCGGATGGTTTTGAGTAAGAGCATACGGGGCCGGACCCGAAAGAAGGTGAACTATGCCTGTATAGGGTGAAGCCAGGGGAAACTCTGGTGGAGGCTCGCAGCGGTTCTGACGTGCAAAT
>CBS403.89
GGCGAGTGAAGCGGCAACAGCTCAAATTTGAAATCTGGCCCTA-GGCCCGAGTTGTAATTTGTAGAGGATGCTTTTGGCGACGTGCTTTCCGAGTTCCCTGGAACGGGACGCCATAGAGGGTGAGAGCCCCGTACGGTCATGCACCTAGCCTCTGTAAAGCTCCTTCGACGAGTCGAGTAGTTTGGGAATGCTGCTCTAAATGGGAGGTATACGTCTTCTAAAGCTAAATACCGGCCAGAGACCGATAGCGCACAAGTAGAGTGATCGAAAGATGAAAAGCACTTTGAAAAGAGGGTTAAATAGTACGTGAAATTGCTAAAAGGGAAGCACTTATGACCAGACTTGGGCCCGGTTAATCATCCAGAGTTCTCTCTGGTGCACTTGGCCGGCCCAGGCCAGCATCAGTTCGTGTCGGGGGATAAAGGTTTCGGGAATGTGGCTCCTCCGGGAGTGTTATAGCCCGTTGCGTAATACCCTGGTGCGGACTGAGGTACGCGTTCTGCAAGGATGCTGGCGTAATGGTCATCAGTGACCCGTCTTGAAACACGGACCAAGGAGTCGTCTTCGTATGCGAGTGTTCGGGTGTCAAACCCCTACGCGTAATGAAAGTGAACGTAGGAGAGAGCTTCGGCGCATCTCCGACCGAACCTGATGTTCTCGGATGGTTTTGAGTAAGAGCATACGGGGCCGGACCCGAAAGAAGGTGAACTATGCCTGTATAGGGTGAAGCCAGGGGAAACTCTGGTGGAGGCTCGCAGCGGTTCTGACGTGCAAAT
>GMBC3007
GGCGAGTGAAGCGGCAACAGCTCAAATTTGAAATCTGGCCCTA-GGCCCGAGTTGTAATTTGTAGAGGATGCTTTTGGCGACGTGCCTTCCGAGTTCCCTGGAACGGGACGCCATAGAGGGTGAGAGCCCCGTACGGTCGTGCACCTAGCCTTTGTAAAGCTCCTTCGACGAGTCGAGTAGTTTGGGAATGCTGCTCTAAATGGGAGGTATACGTCTTCTAAAGCTAAATACCGGCCAGAGACCGATAGCGCACAAGTAGAGTGATCGAAAGATGAAAAGCACTTTGAAAAGAGGGTTAAATAGTACGTGAAATTGCTAAAAGGGAAGCACTTATGACCAGACTTGGGCCCGGTTAATCATCCAGCGTTCTCGCTGGTGCACTTGGCCGGCCCAGGCCAGCATCAGTTCGCGTCGGGGGATAAAGGTTTCGGGAATGTGGCTCCTCCGGGAGTGTTATAGCCCGTTGCGTAATACCCTGGTGCGGACTGAGGTACGCGTTCTGCAAGGATGCTGGCGTAATGGTCATCAGTGACCCGTCTTGAAACACGGACCAAGGAGTCGTCTTCGTATGCGAGTGTTCGGGTGTCAAACCCCTACGCGTAATGAAAGTGAACGTAGGAGAGAGCTTCGGCGCATCTCCGACCGAACCTGATGTTCTCGGATGGTTTTGAGTAAGAGCATACGGGGCCGGACCCGAAAGAAGGTGAACTATGCCTGTATAGGGTGAAGCCAGGGGAAACTCTGGTGGAGGCTCGCAGCGGTTCTGACGTGCAAAT
>GMBC3008
GGCGAGTGAAGCGGCAACAGCTCAAATTTGAAATCTGGCCCTA-GGCCCGAGTTGTAATTTGTAGAGGATGCTTTTGGCGACGTGCCTTCCGAGTTCCCTGGAACGGGACGCCATAGAGGGTGAGAGCCCCGTACGGTCGTGCACCTAGCCTTTGTAAAGCTCCTTCGACGAGTCGAGTAGTTTGGGAATGCTGCTCTAAATGGGAGGTATACGTCTTCTAAAGCTAAATACCGGCCAGAGACCGATAGCGCACAAGTAGAGTGATCGAAAGATGAAAAGCACTTTGAAAAGAGGGTTAAATAGTACGTGAAATTGCTAAAAGGGAAGCACTTATGACCAGACTTGGGCCCGGTTAATCATCCAGCGTTCTCGCTGGTGCACTTGGCCGGCCCAGGCCAGCATCAGTTCGCGTCGGGGGATAAAGGTTTCGGGAATGTGGCTCCTCCGGGAGTGTTATAGCCCGTTGCGTAATACCCTGGTGCGGACTGAGGTACGCGTTCTGCAAGGATGCTGGCGTAATGGTCATCAGTGACCCGTCTTGAAACACGGACCAAGGAGTCGTCTTCGTATGCGAGTGTTCGGGTGTCAAACCCCTACGCGTAATGAAAGTGAACGTAGGAGAGAGCTTCGGCGCATCTCCGACCGAACCTGATGTTCTCGGATGGTTTTGAGTAAGAGCATACGGGGCCGGACCCGAAAGAAGGTGAACTATGCCTGTATAGGGTGAAGCCAGGGGAAACTCTGGTGGAGGCTCGCAGCGGTTCTGACGTGCAAAT
>SD09701
GGCGAGTGAAGCGGCAACAGCTCAAATTTGAAATCTGGCCCTA-GGCCCGAGTTGTAATTTGTAGAGGATGCTTTTGGCGACGTGCCTTCCGAGTTCCCTGGAACGGGACGCCATAGAGGGTGAGAGCCCCGTACGGTCGTGCACCTAGCCTTTGTAAAGCTCCTTCGACGAGTCGAGTAGTTTGGGAATGCTGCTCTAAATGGGAGGTATACGTCTTCTAAAGCTAAATACCGGCCAGAGACCGATAGCGCACAAGTAGAGTGATCGAAAGATGAAAAGCACTTTGAAAAGAGGGTTAAATAGTACGTGAAATTGCTAAAAGGGAAGCACTTATGACCAGACTTGGGCCCGGTTAATCATCCAGCGTTCTCGCTGGTGCACTTGGCCGGCCCAGGCCAGCATCAGTTCGCGTCGGGGGATAAAGGTTTCGGGAATGTGGCTCCTTCGGGAGTGTTATAGCCCGTTGCGTAATACCCTGGTGCGGACTGAGGTACGCGTTCTGCAAGGATGCTGGCGTAATGGTCATCAGTGACCCGTCTTGAAACACGGACCAAGGAGTCGTCTTCGTATGCGAGTGTTCGGGTGTCAAACCCCTACGCGTAATGAAAGTGAACGTAGGAGAGAGCTTCGGCGCATCTCCGACCGAACCTGATGTTCTCGGATGGTTTTGAGTAAGAGCATACGGGGCCGGACCCGAAAGAAGGTGAACTATGCCTGTATAGGGTGAAGCCAGGGGAAACTCTGGTGGAGGCTCGCAGCGGTTCTGACGTGCAAAT
>SD09702
GGCGAGTGAAGCGGCAACAGCTCAAATTTGAAATCTGGCCCTA-GGCCCGAGTTGTAATTTGTAGAGGATGCTTTTGGCGACGTGCCTTCCGAGTTCCCTGGAACGGGACGCCATAGAGGGTGAGAGCCCCGTACGGTCGTGCACCTAGCCTTTGTAAAGCTCCTTCGACGAGTCGAGTAGTTTGGGAATGCTGCTCTAAATGGGAGGTATACGTCTTCTAAAGCTAAATACCGGCCAGAGACCGATAGCGCACAAGTAGAGTGATCGAAAGATGAAAAGCACTTTGAAAAGAGGGTTAAATAGTACGTGAAATTGCTAAAAGGGAAGCACTTATGACCAGACTTGGGCCCGGTTAATCATCCAGCGTTCTCGCTGGTGCACTTGGCCGGCCCAGGCCAGCATCAGTTCGCGTCGGGGGATAAAGGTTTCGGGAATGTGGCTCCTTCGGGAGTGTTATAGCCCGTTGCGTAATACCCTGGTGCGGACTGAGGTACGCGTTCTGCAAGGATGCTGGCGTAATGGTCATCAGTGACCCGTCTTGAAACACGGACCAAGGAGTCGTCTTCGTATGCGAGTGTTCGGGTGTCAAACCCCTACGCGTAATGAAAGTGAACGTAGGAGAGAGCTTCGGCGCATCTCCGACCGAACCTGATGTTCTCGGATGGTTTTGAGTAAGAGCATACGGGGCCGGACCCGAAAGAAGGTGAACTATGCCTGTATAGGGTGAAGCCAGGGGAAACTCTGGTGGAGGCTCGCAGCGGTTCTGACGTGCAAAT
>CBS101963
GGCGAGTGAAGCGGCAACAGCTCAAATTTGAAATCTGGCCCTA-GGCCCGAGTTGTAATTTGTAGAGGATGCTTTTGGCGACGTGCTTTCCGAGTTCCCTGGAACGGGACGCCATAGAGGGTGAGAGCCCCGTACGGTCATGCACCTAGCCTCTGTAAAGCTCCTTCGACGAGTCGAGTAGTTTGGGAATGCTGCTCTAAATGGGAGGTATACGTCTTCTAAAGCTAAATACCGGCCAGAGACCGATAGCGCACAAGTAGAGTGATCGAAAGATGAAAAGCACTTTGAAAAGAGGGTTAAATAGTACGTGAAATTGCTAAAAGGGAAGCACTTATGACCAGACTTGGGCCCGGTTAATCATCCAGAGTTCTCTCTGGTGCACTTGGCCGGCCCAGGCCAGCATCAGTTCGCGTCGGGGGATAAAGGTTTCGGGAATGTGGCTCCTCCGGGAGTGTTATAGCCCGTTGCGTAATACCCTGGTGCGGACTGAGGTACGCGTTCTGCAAGGATGCTGGCGTAATGGTCATCAGTGACCCGTCTTGAAACACGGACCAAGGAGTCGTCTTCGTATGCGAGTGTTCGGGTGTCAAACCCCTACGCGTAATGAAAGTGAACGTAGGAGAGAGCTTCGGCGCATCTCCGACCGAACCTGATGTTCTCGGATGGTTTTGAGTAAGAGCATACGGGGCCGGACCCGAAAGAAGGTGAACTATGCCTGTATAGGGTGAAGCCAGGGGAAACTCTGGTGGAGGCTCGCAGCGGTTCTGACGTGCAAAT
>CBS578.89
GGCGAGTGAAGCGGCAACAGCTCAAATTTGAAATCTGGCCCTA-GGCCCGAGTTGTAATTTGTAGAGGATGCTTTTGGCGACGTGCTTTCCGAGTTCCCTGGAACGGGACGCCATAGAGGGTGAGAGCCCCGTACGGTCATGCACCTAGCCTCTGTAAAGCTCCTTCGACGAGTCGAGTAGTTTGGGAATGCTGCTCTAAATGGGAGGTATACGTCTTCTAAAGCTAAATACCGGCCAGAGACCGATAGCGCACAAGTAGAGTGATCGAAAGATGAAAAGCACTTTGAAAAGAGGGTTAAATAGTACGTGAAATTGCTAAAAGGGAAGCACTTATGACCAGACTTGGGCCCGGTTAATCATCCAGAGTTCTCTCTGGTGCACTTGGCCGGCCCAGGCCAGCATCAGTTCGCGTCGGGGGATAAAGGTTTCGGGAATGTGGCTCCTCCGGGAGTGTTATAGCCCGTTGCGTAATACCCTGGTGCGGACTGAGGTACGCGTTCTGCAAGGATGCTGGCGTAATGGTCATCAGTGACCCGTCTTGAAACACGGACCAAGGAGTCGTCTTCGTATGCGAGTGTTCGGGTGTCAAACCCCTACGCGTAATGAAAGTGAACGTAGGAGAGAGCTTCGGCGCATCTCCGACCGAACCTGATGTTCTCGGATGGTTTTGAGTAAGAGCATACGGGGCCGGACCCGAAAGAAGGTGAACTATGCCTGTATAGGGTGAAGCCAGGGGAAACTCTGGTGGAGGCTCGCAGCNNNNNNNNNNNNNNNNN
>CBS119658
GGCGAGTGAAGCGGCAACAGCTCAAATTTGAAATCTGGCCCTA-GGCCCGAGTTGTAATTTGTAGAGGATGCTTTTGGCGACGTGCTTTCCGAGTTCCCTGGAACGGGACGCCATAGAGGGTGAGAGCCCCGTACGGTCATGCACCTAGCCTCTGTAAAGCTCCTTCGACGAGTCGAGTAGTTTGGGAATGCTGCTCTAAATGGGAGGTATACGTCTTCTAAAGCTAAATACCGGCCAGAGACCGATAGCGCACAAGTAGAGTGATCGAAAGATGAAAAGCACTTTGAAAAGAGGGTTAAATAGTACGTGAAATTGCTAAAAGGGAAGCACTTATGACCAGACTTGGGCCCGGTTAATCATCCAGAGTTCTCTCTGGTGCACTTGGCCGGCCCAGGCCAGCATCAGTTCGCGTCGGGGGATAAAGGTTTCGGGAATGTGGCTCCTCCGGGAGTGTTATAGCCCGTTGCGTAATACCCTGGTGCGGACTGAGGTACGCGTTCTGCAAGGATGCTGGCGTAATGGTCATCAGTGACCCGTCTTGAAACACGGACCAAGGAGTCGTCTTCGTATGCGAGTGTTCGGGTGTCAAACCCCTACGCGTAATGAAAGTGAACGTAGGAGAGAGCTTCGGCGCATCTCCGACCGAACCTGATGTTCTCGGATGGTTTTGAGTAAGAGCATACGGGGCCGGACCCGAAAGAAGGTGAACTATGCCTGTATAGGGTGAAGCCAGGGGAAACTCTGGTGGAGGCTCGCAGCGGTTCTGACGTGCAAAT
>CBS110153
GGCGAGTGAAGCGGCAACAGCTCAAATTTGAAATCTGGCCCTA-GGCCCGAGTTGTAATTTGTAGAGGATGCTTTTGGCGACGTGCTTTCCGAGTTCCCTGGAACGGGACGCCATAGAGGGTGAGAGCCCCGTACGGTCATGCACCTAGCCTCTGTAAAGCTCCTTCGACGAGTCGAGTAGTTTGGGAATGCTGCTCTAAATGGGAGGTATACGTCTTCTAAAGCTAAATACCGGCCAGAGACCGATAGCGCACAAGTAGAGTGATCGAAAGATGAAAAGCACTTTGAAAAGAGGGTTAAATAGTACGTGAAATTGCTAAAAGGGAAGCACTTATGACCAGACTTGGGCCCGGTTAATCATCCAGAGTTCTCTCTGGTGCACTTGGCCGGCCCAGGCCAGCATCAGTTCGCGTCGGGGGATAAAGGTTTCGGGAATGTGGCTCCTCCGGGAGTGTTATAGCCCGTTGCGTAATACCCTGGTGCGGACTGAGGTACGCGTTCTGCAAGGATGCTGGCGTAATGGTCATCAGTGACCCGTCTTGAAACACGGACCAAGGAGTCGTCTTCGTATGCGAGTGTTCGGGTGTCAAACCCCTACGCGTAATGAAAGTGAACGTAGGAGAGAGCTTCGGCGCATCTCCGACCGAACCTGATGTTCTCGGATGGTTTTGAGTAAGAGCATACGGGGCCGGACCCGAAAGAAGGTGAACTATGCCTGTATAGGGTGAAGCCAGGGGAAACTCTGGTGGAGGCTCGCAGCGGTTCTGACGTGCAAAT
>CBS130360
GGCGAGTGAAGCGGCAACAGCTCAAATTTGAAATCTGGCCCTA-GGCCCGAGTTGTAATTTGTAGAGGATGCTTTTGGCGACGTGCTTTCCGAGTTCCCTGGAACGGGACGCCATAGAGGGTGAGAGCCCCGTACGGTCATGCACCTAGCCTCTGTAAAGCTCCTTCGACGAGTCGAGTAGTTTGGGAATGCTGCTCTAAATGGGAGGTATACGTCTTCTAAAGCTAAATACCGGCCAGAGACCGATAGCGCACAAGTAGAGTGATCGAAAGATGAAAAGCACTTTGAAAAGAGGGTTAAATAGTACGTGAAATTGCTAAAAGGGAAGCACTTATGACCAGACTTGGGCCCGGTTAATCATCCAGAGTTCTCTCTGGTGCACTTGGCCGGCCCAGGCCAGCATCAGTTCGTGTCGGGGGATAAAGGTTTCGGGAATGTGGCTCCTCCGGGAGTGTTATAGCCCGTTGCGTAATACCCTGGTGCGGACTGAGGTACGCGTTCTGCAAGGATGCTGGCGTAATGGTCATCAGTGACCCGTCTTGAAACACGGACCAAGGAGTCGTCTTCGTATGCGAGTGTTCGGGTGTCAAACCCCTACGCGTAATGAAAGTGAACGTAGGAGAGAGCTTCGGCGCATCTCCGACCGAACCTGATGTTCTCGGATGGTTTTGAGTAAGAGCATACGGGGCCGGACCCGAAAGAAGGTGAACTATGCCTGTATAGGGTGAAGCCAGGGGAAACTCTGGTGGAGGCTCGCAGCGGTTCTGACGTGCAAAT
>CBS535.81
GGCGAGTGAAGCGGCAACAGCTCAAATTTGAAATCTGGCCCTA-GGCCCGAGTTGTAATTTGTAGAGGATGCTTTTGGCGACGTGCTTTCCGAGTTCCCTGGAACGGGACGCCATAGAGGGTGAGAGCCCCGTACGGTCATGCACCTAGCCTCTGTAAAGCTCCTTCGACGAGTCGAGTAGTTTGGGAATGCTGCTCTAAATGGGAGGTATACGTCTTCTAAAGCTAAATACCGGCCAGAGACCGATAGCGCACAAGTAGAGTGATCGAAAGATGAAAAGCACTTTGAAAAGAGGGTTAAATAGTACGTGAAATTGCTAAAAGGGAAGCACTTATGACCAGACTTGGGCCCGGTTAATCATCCAGAGTTCTCTCTGGTGCACTTGGCCGGCCCAGGCCAGCATCAGTTCGTGTCGGGGGATAAAGGTTTCGGGAATGTGGCTCCTCCGGGAGTGTTATAGCCCGTTGCGTAATACCCTGGTGCGGACTGAGGTACGCGTTCTGCAAGGATGCTGGCGTAATGGTCATCAGTGACCCGTCTTGAAACACGGACCAAGGAGTCGTCTTCGTATGCGAGTGTTCGGGTGTCAAACCCCTACGCGTAATGAAAGTGAACGTAGGAGAGAGCTTCGGCGCATCTCCGACCGAACCTGATGTTCTCGGATGGTTTTGAGTAAGAGCATACGGGGCCGGACCCGAAAGAAGGTGAACTATGCCTGTATAGGGTGAAGCCAGGGGAAACTCTGGTGGAGGCTCGCAGCGGTTCTGACGTGCAAAT
>CBS427.93
GGCGAGTGAAGCGGCAACAGCTCAAATTTGAAATCTGGCCCCAGG-CCCGAGTTGTAATTTGCAGAGGATGCTTCTGACGACGCGCCTTCCGAGTTCCTTGGAACAGGACGCCAAAGAGGGTGAGAGCCCCGTCCGGTCGTGCGCCTAGTCTATGTGAAGCTCCTTCGACGAGTCGAGTAGTTTGGGAATGCTGCTCTAAATGGGAGGTATACGTCTTCTAAAGCTAAATACCGGCCAGAGACCGATAGCGCACAAGTAGAGTGATCGAAAGATGAAAAGCACTTTGAAAAGAGGGTTAAATAGTACGTGAAATTGCTGAAAGGGAAGCGCTTATGACCAGACTTGGG-GCGGTTAATCATCCGGCGTTCTCGCCGGTGCACTTTGCCGTCTCAGGCCAGCATCAGTTTGCTTCGGGGGATAAAGGCTTCGGGAATGTGGCTCCCTCGGGAGTGTTATAGCCCGTTGTGTAATACCCTGGAGCGGACTGAGGTACGCGTTC-GCAAGGATGCTGGCGTAATGGTCATCAGTGACCCGTCTTGAAACACGGACCAAGGAGTCGTCTTCGTATGCGAGTGTTCGGGTGTCAAACCCCTACGCGTAATGAAAGTGAACGTAGGAGAGAGCTTCGGCGCATCTCCGACCGATCCTGATGTTCTCGGATGGATTTGAGTAAGAGCATACGGGGCCGGACCCGAAAGAAGGTGAACTATGCCTGTGTAGGGTGAAGCCAGGGGAAACTCTGGTGGAGGCTCGCAGCGGTTCTGACGTGCAAAT
>CBS324.33
GGCGAGTGAAGCGGCAACAGCTCAAATTTGAAATCTGGCCCCAGG-CCCGAGTTGTAATTTGCAGAGGATGCTTCTGACGACGCGCCTTCCGAGTTCCTTGGAACAGGACGCCAAAGAGGGTGAGAGCCCCGTCCGGTCGTGCGCCTAGTCTATGTGAAGCTCCTTCGACGAGTCGAGTAGTTTGGGAATGCTGCTCTAAATGGGAGGTATACGTCTTCTAAAGCTAAATACCGGCCAGAGACCGATAGCGCACAAGTAGAGTGATCGAAAGATGAAAAGCACTTTGAAAAGAGGGTTAAATAGTACGTGAAATTGCTGAAAGGGAAGCGCTTATGACCAGACTTGGG-GCGGTTAATCATCCGGCGTTCTCGCCGGTGCACTTTGCCGTCTCAGGCCAGCATCAGTTTGCTTCGGGGGATAAAGGCTTCGGGAATGTGGCTCCCTCGGGAGTGTTATAGCCCGTTGTGTAATACCCTGGAGCGGACTGAGGTACGCGTTC-GCAAGGATGCTGGCGTAATGGTCATCAGTGACCCGTCTTGAAACACGGACCAAGGAGTCGTCTTCGTATGCGAGTGTTCGGGTGTCAAACCCCTACGCGTAATGAAAGTGAACGTAGGAGAGAGCTTCGGCGCATCTCCGACCGATCCTGATGTTCTCGGATGGATTTGAGTAAGAGCATACGGGGCCGGACCCGAAAGAAGGTGAACTATGCCTGTGTAGGGTGAAGCCAGGGGAAACTCTGGTGGAGGCTCGCAGCGGTTCTGACGTGCAAAT
>CBS101239
GGCGAGTGAAGCGGCAACAGCTCAAATTTGAAATCTGGCCCCAGG-CCCGAATTGTAATTTGCAGAGGATGTTTCTGGCGACGCGCCTTCCGAGTTCCTTGGAACAGGACGCCAAAGAGGGTGAGAGCCCCGTCCGGTCGTGCGCCTAGCCTATGTGAAACTCCTTCGACGAGTCGAGTAGTTTGGGAATGCTGCTCTAAATGGGAGGTATACGTCTTCTAAAGCTAAATACCGGCCAGAGACCGATAGCGCACAAGTAGAGTGATCGAAAGATGAAAAGCACTTTGAAAAGAGGGTTAAATAGTACGTGAAATTGCTGAAAGGGAAGCGCTTATGACCAGACTTGGG-GCGGTTAATCATCCGGCGTTCTCGCCGGTGCACTTTGCCGTCCCAGGCCAGCATCAGTTTGCTTCGGGGGATAAAGGCTTCGGGAATGTGGCTCCCTCGGGAGTGTTATAGCCCGTTGTGTAATACCCTGGAGCGGACTGAGGTACGCGTTC-GCAAGGATGCTGGCGTAATGGTCATCAGTGACCCGTCTTGAAACACGGACCAAGGAGTCGTCTTCGTATGCGAGTGTTCGGGTGTCAAACCCCTACGCGTAATGAAAGTGAACGTAGGAGAGAGCTTCGGCGCATCTCCGACCGATCCTGATGTTCTCGGATGGATTTGAGTAAGAGCATACGGGGCCGGACCCGAAAGAAGGTGAACTATGCCTGTGTAGGGTGAAGCCAGGGGAAACTCTGGTGGAGGCTCGCAGCGGTTCTGACGTGCAAAT
