# Supplementary material for: ﻿Morphological and phylogenetic evidence reveals three new arthropod-associated species of Hypocreales (Clavicipitaceae, Bionectriaceae, and Myrotheciomycetaceae) from karst habitats in Guizhou, China
Source: MycoKeys. 2025 Oct 17;123:319–53. doi: 10.3897/mycokeys.123.164334 (PMC12552844; doi:10.3897/mycokeys.123.164334)
Supplement: Supplementary material 9 — Aligement of RPB2 for dataset 2 [file mycokeys-123-319-s009.fas]

>CBS407.66
NNNNNNNNNNNNNNNNNNNNNNNNNNNNNNNNNNNNNNNNNNNNNNNNNNNNAAGGCCAGGCTTGTGGCTTGGTCAAGAACTTGTCCTTGATGTGTCACGTTTCCGTTGGCACACCGAGCGAACCTCTTTATGGATACTTCATCAACCGAGGAATGGAGGTTCTTGAAGAATACGAGCCCCAGCGATTCCCCAACGCGACTAAGGTGTTTATCAATGGTTCTTGGGTTGGTGTACACACCAGTCCTAAGGATCTTGTGGATAGTATCATGCACCTACGTCGCTTCGGAGACTTGAATCACGAGGCATCCGTCATCCGCGACATCCGTGATCGAGAGTTCAGGGTCGTCACGGATGCTGGACGTGTTATGCGTCCCGTTTTCACTGTTCAGCAG---GAGGATAGGATAGGAGAGCCTGAGAAGGGCTCTCTGCGCATGACCAAAAATCATCTCGAGTCTTTGGAAGAGTGGCACGTGGTCAACGAGGAGAGAGAGGAGAT---GGCAACTGGCTGGGAGTACCTCGTTAAGAGTGGGTGC-ATCGAGTACTTGGATGCTGAGGAAGAAGAGACGGCCATGATCTGCATGACGCCGGAAGATCTCG-AGTCATACCGCAAGCAGAAGCTGGGCTATGGTGAACCCCANAGCGAAATGGAGGCCGCTGGGCCTAATGCGCGTCTGAGGACCAAGACCAACCCGACCACGCACATGTACACACATTGCGAGATTCATNNNNNNNNNNNNNNNNNNNNNNNNNNNNNNNNN
>CBS114785
CGGCAGCTACACAACACCCATTGGGGTCTTGTGTGTCCTGCCGAGACCCCCGAGGGTCAAGCTTGTGGTTTGGTGAAGAACCTGTCACTGATGTGTCACGTTTCCGTTGGCACACCCAGCGAACCTCTCTACGGATACTTCATCAACCGTGGCATGGAAGTGCTCGAAGAGTACGAACCCCAGCGGTTCCCCAACGCCACCAAGGTGTTCATCAACGGTGCCTGGGTCGGTGTGCATACGAGCCCGAAAGATCTCGTAGATAGTATCATGCATCTGCGGCGCTATGGTGACCTTAACCACGAAGCTTCCGTCATCCGCGACATTCGGGATCGAGAGTTCAGAGTCGTCACAGATGCTGGTCGTGTCATGCGCCCAGTATTCACAGTGCAGCAA---GAAGACAAGCTAGACGGGCCCGAAAAGGGGTCGTTATGCATGACCAAGGAGCATCTTGCCGGGTTGGATGACTGGCATCTGGTCAACGAGGAGAGGGAGGAGAT---GGCCACGGGCTGGGAATATCTCGTGAAGAGTGGGTGT-ATCGAGTACCTGGACGCCGAAGAAGAAGAGACGGCAATGATCTGCATGACCCCCGAAGATTTGG-AGTCTTACCGCAAGGAGAAGTACCTGGATCAGAAACCCCAGGAACACAACGTGGAAGCCGAGCCCAACAAGCGACTCAAGACAAAGACTAACCCAACGACGCACATGTACACCCACTGCGAGATTCATCCCAGTATGATTCTTGGTATCTGCGCCAGCATC
>CBS111360
CGGCAGCTTCACAATACTCATTGGGGCCTTGTCTGCCCTGCGGAAACCCCCGAGGGTCAGGCCTGTGGTCTTGTGAAGAACTTGTCGCTCATGTGCCATGTTTCAGTTGGCACTCCCGCCGACCCCTTGTACAACTTTTTCATCAGCAGAGGCATGGAAGTCCTGGAGGAATACGAACCCAAACGATTCCCCAACTCCACCAAGGTCTTTCTCAACGGCAGCTGGGTGGGAGTTCACGAGAACCCTAGGGAACTAGTGGATCATCTTGTTGCAATGCGACGCAGCGGAGGCATCAGCGAAGAGGTATCGCTCATCCGCGACATCCGTGACCGAGAATTCAAGTTCTTCTCCGACGCCGGTCGTGTGATGCGTCCCTTGCTCACTGTGCAGCAACAAGATGGCGAGATCGGCCAGCCAGAGAAAGGATCCTTGTGCCTTACCAAAGAGCACGTATCCGGACTCTCTGAGATGCACGAGGTGGACAACGGGCAAGAATTGATGGAGGTTACTGGCTGGAGGTGGCTCGTGAAGAGTGGCTGT-ATCGAGTATCTCGACGCTGAGGAAGAAGAGACTGCAATGATTTGCATGACACCTGATGATCTGG-AGCTCTACCGACAACAGAAGCTTGGCTACAATGT------GGACGAGGACCTCGCAGCCGAGCCCAACAAGCGTCTCCGCACAAAGACAAACCCGACGACACACATGTACACTCATTGCGAGATTCATCCAAGCATGATTTTGGGCATTTGCGCAAGCATC
>CBS380.62
CGGCAGCTTCATAATACTCATTGGGGCCTTGTCTGCCCCGCGGAAACCCCTGAGGGCCAGGCCTGTGGCCTTGTCAAGAACTTGTCGCTCATGTGCCATGTCTCAGTTGGCACTCCCGCCGACCCATTGTACAATTTCTTCATTAGCAGAGGCATGGAAGTCCTGGAGGAATACGAACCCAAACGATTCCCCAACTCGACCAAGGTCTTTCTCAACGGCAGCTGGGTGGGAGTTCACGAGAACCCTCGGGAACTAGTGGATCATCTTGTTGCAATGCGACGCAGCGGAGGTATCAGCGAAGAGGTATCGCTCATCCGCGACATCCGCGACCGAGAATTCAAGTTCTTCTCCGACGCCGGTCGTGTGATGCGTCCCTTGCTCACTGTGCAGCAACACGATGGCGAGATTGGCCAGCCAGAGAAAGGTTCCTTGTGCCTTACCAAAGAGCACGTATCCGGACTCTCTGAGATGCACGAGGTGGACAATGGGCAAGAATTGATGGAGGTCACTGGATGGAGGTGGCTCGTGAAGAGTGGCTGT-ATCGAATATCTCGACGCTGAGGAAGAAGAGACTGCAATGATTTGCATGACACCTGATGATCTGG-AGCTCTACCGACAACAGAAGCTTGGCTACAATGT------GGACGAGGACCTCGCCGCCGAGCCCAACAAGCGTCTACGCACAAAGACAAACCCGACGACACACATGTACACTCATTGCGAGATCCATCCAAGCATGATTTTGGGTATTTGCGCAAGCATC
>CBS182.56
CGGCAGCTTCACAATACTCATTGGGGCCTTGTCTGCCCTGCGGAAACCCCTGAGGGCCAGGCCTGTGGCCTTGTCAAGAACTTGTCGCTCATGTGCCATGTTTCAGTTGGCACTCCCGCCGACCCATTGTACAATTTCTTCATTAGCAGAGGCATGGAAGTCCTGGAGGAATACGAACCCAAACGATTCCCCAACTCGACCAAGGTCTTTCTCAACGGCAGCTGGGTGGGAGTTCACGAGAACCCTCGGGAACTAGTGGATCATCTTGTTGCAATGCGACGCAGCGGAGGTATCAGCGAAGAGGTATCGCTCATCCGCGACATCCGCGACCGAGAATTCAAGTTCTTCTCCGACGCCGGTCGTGTGATGCGTCCCTTGCTCACTGTGCAGCAACACGATGGCGAGATTGGCCAGCCAGAGAAAGGTTCCTTGTGCCTTACCAAAGAGCACGTATCCGGACTCTCTGAGATGCACGAGGTGGACAATGGGCAAGAATTGATGGAGGTCACTGGATGGAGGTGGCTCGTGAAGAGTGGCTGT-ATCGAGTATCTCGACGCTGAGGAAGAAGAGACTGCAATGATTTGCATGACACCTGATGATCTGG-AGCTCTACCGACAACAGAAGCTTGGCTACAATGT------GGACGAGGACCTCGCCGCCGAGCCCAACAAGCGTCTACGCACAAAGACAAACCCGACGACACACATGTACACTCATTGCGAGATCCATCCAAGCATGATTTTGGGTATTTGCGCAAGCATC
>CBS120.40
CGGCAGCTTCACAACACTCATTGGGGCCTTGTCTGCCCTGCGGAAACCCCCGAGGGTCAGGCCTGTGGCCTTGTGAAGAACTTGTCGCTCATGTGCCATGTTTCAGTTGGCACTCCCGCCGACCCATTGTACAATTTCTTCATCAGCAGAGGCATGGAAGTCCTGGAGGAATACGAACCCAAACGATTCCCCAACTCGACCAAAGTCTTTCTCAACGGCAGCTGGGTGGGAGTTCACGAGAACCCTCGGGAACTAGTGGATCATCTTGTTGCAATGCGACGCAGCGGAGGTATCAGCGAAGAGGTATCGCTCATCCGCGACATCCGCGACCGAGAATTCAAGTTCTTCTCCGACGCCGGTCGTGTGATGCGTCCCTTGCTCACTGTGCAGCAACAAGATGGCGAGATCGGCCAGCCAGAGAAAGGTTCCTTGTGCCTTACCAAAGAGCACGTATCTGGACTCTCGGAGATGCACGAGGTGGACAATGGGCAAGAATTGATGGAGGTTACTGGCTGGAGGTGGCTCGTGAAGAGTGGCTGT-ATCGAGTATCTCGATGCTGAGGAAGAAGAGACTGCAATGATTTGCATGACACCTGATGATTTGG-AGCTCTACCGACAACAGAAACTTGGCTACAATGT------GGACGAGGACCTCGCCGCCGAGCCCAACAAGCGTCTTCGCACAAAGACAAACCCGACGACACACATGTACACCCATTGCGAGATCCATCCAAGCATGATTTTGGGTATTTGCGCAAGCATC
>CBS737.84
NNNNNNNNNNNCAACACACATTGGGGTCTTGTCTGCCCTGCCGAAACCCCCGAGGGTCAGGCTTGTGGTCTGGTCAAAAATCTGTCTCTGATGTGTTTTGTCTCCGTGGGATCACCCGCGGAACCCCTTATGGATTTCATGGTCAGCAGGGGTATGGAGCACATTGAAGAGTACGAGCCGCTGAGATACCCGCACGCCACCAAGATCTTCCTCAATGGTAGCTGGATCAGGATTCACCAGGACCCGAAGCATCTTGCCCAACACGTCCTCGACTTGCGACGGAAGGGTGAGCTTCATGCTGAGGTGTCCCTTGTTCGAGATATTCGCGACCGAGAGTTTAAGATTGTCTCGGACGCCGGCCGTGTGTTGCGGCCTTGCTACACAGTTCGACAAGATGATGGCCAGATCGGAGACCCGCCCAAGGGGACTTTGGTCCTAAACAAGGACATGATCGCCATGCTTGGCACATGGGAGCCTTATTACGACGAGCTCAAGCGCAAAGTTATCACGGCCTGGGACGAACTTGTCAGACTTGGT-GCTATTGAGTACTTGGATGCCGAGGAAGAGGAGACAGCAATGATTTGCATGACGCCAGAGGATCTGG-AGAACTATCGGATCCAGAAACTCGGTTACCAGGG------CGATGAGACTGAGGAACTGGCGCCTAACAAGCGACTCAAGACCAAGGCCAACCCGACCACACACATGTACACCCACTGCGAGATCCATCCCAGTATGATTCTCGGCATCTGCGCCAGTATT
>CBS157.70
CGGCAGCTGCACAACACGCATTGGGGTCTAGTTTGCCCTGCAGAAACCCCCGAAGGTCAAGCTTGTGGTCTGGTCAAGAATCTATCTTTGATGTGCTTTGTCTCCGTGGGCTCACYATCGGAGCCTCTATTGGATTTCATGATGAGTAGAGGTATGGAGCACATTGAAGAGTACGAGCCGCTGAGATACCCCCACGCCACCAAGATCTTCCTCAACGGTAGCTGGATTGGTGTTCACCAAGACCCGAAGCATCTTGCCCAACACGTCCTCGATTTGCGGCGCAAGGGCGAGCTCCATGCTGAGGTGTCCCTTGTCCGAGATATTCGCGACCGAGAATTCAAGATCGTCGCGGATGCCGGTCGCGTGTTGCGACCTTGCTACACAGTTCGACAAGAAGATGGMCAGATTGGAGAACCGCCCAAGGGTACTCTTATCCTAAATAAGGACATGGTTGGGATGCTTGCCACGTTCGAGCCTTATTTTGACCAAGTCAAGCGCAGGATTTTCACGGCCTGGGACGAACTGGTCAGGCTTGGT-GCTATCGAGTACTTGGATGCCGAGGAAGAGGAGACCGCAATGATCTGCATGACCCCCGAGGATCTGG-AGAACTATCGAATCCAGAAACTAGGCTACCAGGA------CAATGAAACCGAGGAACTGGCGCCCAACAGACGCCTGAAGACAAAAGCCAACCCGACAACTCACATGTACACTCACTGTGAGATCCATCCCNNNNNNNNNNNNNNNNNNNNNNNNNNNNNN
>CBS136.33
CGGCAGCTTCACAACACGCATTGGGGTCTAGTTTGCCCTGCAGAAACCCCCGAAGGTCAAGCTTGTGGTCTGGTCAAGAATCTTTCTTTGATGTGCTTTGTCTCCGTGGGTTCACCATCGGAGCCTCTATTGGATTTCATGATGAGCAGAGGTATGGAGCACATTGAAGAGTACGAGCCGCTGAGATACCCCCACGCCACCAAGATCTTCCTCAACGGTAGCTGGATTGGCGTTCACCAAGACCCGAAGCATCTTGCCCAACACGTCCTCGATTTGCGGCGCAAGGGTGAGCTCCATGCTGAGGTGTCCCTTGTCCGAGATATTCGCGACCGAGAATTCAAGATCGTCGCGGATGCCGGTCGCGTGTTGCGACCTTGCTACACAGTCCGGCAGGAAGATGGCCAGATTGGAGAGCCGCCCAAGGGGACTCTTATCCTAAATAAGGACATGGTTGGGATGCTTGCCACGTTCGAGCCTTATTTTGACCAAGTCAAGCGCAGGATTTTCACGGCCTGGGACGAGCTGGTCAGGCTTGGT-GCTATCGAGTACTTGGACGCTGAGGAAGAGGAGACCGCAATGATCTGCATGACCCCCGAGGNNNNNNNNNNNNNNNNNNNNNNNNNNNNNNNNNNNNNNNNNNNNNNNNNNNNNNNNNNNNNNNNNNNNNNNNNNNNNNNNNNNNNNNNNNNNNNNNNNNNNNNNNNNNNNNNNNNNNNNNNNNNNNNNNNNNNNNNNNNNNNNNNNNNNNNNNNNNNNNNNNNNNNNN
>CBS426.95
CGTCAGCTGCACAACACTCACTGGGGTCTGGTTTGCCCTGCTGAGACTCCTGAAGGACAGGCTTGTGGTCTGGTCAAAAACTTATCTTTGATGTGCTTCGTATCCGTTGGATCTCCTTCGGAGCCTCTCATCGATTTCATGATCAACCGAGGCATGGAGGTTGTTGAAGAATATGAGCCCCTAAGATATCCTCATGCAACCAGGATTTTTATCAACGGTAGCTGGGTGGGCGTTCACCAAGATCCCAAGCACCTTGCGAGTCATGTCCTGGACTTGCGACGTAAAGGTCACTTGCACTCGGAAGTGTCTCTTGTTCGCGACATACGCGACCGCGAGTTTAAGATCGTTTCAGATGCAGGTCGGGTTATGAGACCTGTTTATACAGTCCGCCAAGAAGATGGACAGATTGGTGATCCTCCTAAGGGGTCTCTTGTTCTGAACAAGGACATGGTCAACATGCTGGAGTCATATGAGCCAGAATTGAACCCTGACACGGGACGCTATGTTACAGCTTGGGACTCTCTTGTAAAGCTCGGC-GCGGTCGAGTACTTGGATGCGGAAGAAGAAGAGACTGCCATGATCTGCATGACTCCAGAGGACTTGG-AAAATTATCGAATTCAGAAACTCGGCTACGTGGGTAC---TGATGAGAACGAAGAGCTAGAACCGAACAAACGACTGAAGACAAAGGCCAACCCAACCACTCATATGTATACACACTGCGAAATCCATCCCAGCATGATCCTGGGTATTTGTGCTAGCATT
>CBS130362
CGTCAGCTGCACAACACTCACTGGGGTCTGGTTTGCCCTGCTGAGACTCCTGAAGGACAGGCTTGTGGTCTGGTCAAAAACTTATCTTTGATGTGCTTCGTATCCGTTGGATCTCCTTCGGAGCCTCTCATCGATTTCATGATCAACCGAGGCATGGAGGTTGTTGAAGAATATGAGCCCCTAAGATATCCTCATGCAACCAGGATTTTTATCAACGGTAGCTGGGTGGGCGTTCACCAAGATCCCAAGCACCTTGCGAGTCATGTCCTGGACTTGCGACGTAAAGGTCACTTGCACTCGGAAGTGTCTCTTGTTCGCGACATACGCGACCGCGAGTTTAAGATCGTTTCAGATGCAGGTCGGGTTATGAGACCTGTTTATACAGTCCGCCAAGAAGATGGACAGATTGGTGATCCTCCTAAGGGGTCTCTTGTTCTGAACAAGGACATGGTCAACATGCTGGAGTCATATGAGCCAGAATTGAACCCTGACACGGGACGCTATGTTACAGCTTGGGACTCTCTTGTAAAGCTCGGC-GCGGTCGAGTACTTGGATGCGGAAGAAGAAGAGACTGCCATGATCTGCATGACTCCAGAGGACTTGG-AAAATTATCGAATTCAGAAACTCGGCTACGTGGGTAC---TGATGAGAACGAAGAGCTAGAACCGAACAAACGACTGAAGACAAAGGCCAACCCAACCACTCATATGTATACACACTGCGAAATCCATCCCAGCATGATCCTGGGTATTTGTGCTAGCATT
>CBS399.86
CGTCAGCTGCACAACACGCACTGGGGTTTGGTTTGCCCTGCTGAAACTCCCGAAGGACAAGCTTGTGGCCTAGTCAAAAACCTATCTTTGATGTGCTTTGTGTCCGTTGGATCTCCCTCGGAACCTCTCATCGATTTCATGATCAACCGAGGTATGGAGGTGGTTGAAGAGTACGAGCCCTTGAGGTATCCTCATGCAACCAAGATATTCATCAATGGCAGCTGGGTGGGTGTTCATCAAGATCCCAAACACCTGGCAAGTCACGTTTTGGATCTGCGGCGTAAGGGTCATTTGCACTCGGAAGTATCCCTTGTCCGCGATATTCGTGACCGCGAATTTAAGATTGTTTCAGATGCAGGCCGGGTCATGAGACCCGTTTATACCGTTCGCCAAGAAGATGGACAGATCGGCGATCCTCCCAAGGGATCCCTTGTTCTGAACAAAGACATGGTCAACATGCTGGAATCGTATGAGCCGGAATTGAACCCCGATACGGGGCGTTATGTTACGGCCTGGGACTCTCTCGTAAAGCTTGGC-GCGGTTGAGTACTTGGATGCGGAAGAAGAGGAGACTGCCATGATCTGCATGACCCCAGAAGATCTGG-AAAATTACCGAATCCAGAAACTCGGTTATGCAGGGAC---TGATGAGAATGAAGAGCTAGAACCGAACAAGCGACTGAAGACAAAGGCCAACCCAACAACTCATATGTATACACACTGCGAGATTCATCCCAGCATGATTCTGGGTATCTGCGCGAGCATT
>CBS110151
CGTCAGCTTCATAACACACATTGGGGTTTGGTTTGCCCTGCTGAAACCCCTGAAGGACAGGCATGTGGTCTGGTCAAAAATCTGTCTCTGATGTGCTTTGTATCCGTTGGATCACCTTCGGAGCCTCTCATTGATTTCATGATTAACAGAGGCATGGAGGTTGTTGAAGAATATGAGCCCCTGAGATATCCTCATGCAACCAAGATTTTCATCAATGGTAGCTGGGTGGGCGTTCACCAAGATCCCAAACACCTTGCAAGCCACGTTCTAGACTTGCGACGTAAAGGTCACTTGCACTCTGAAGTGTCTCTTGTTCGCGACATTCGTGACCGCGAGTTTAAGATCGTTTCAGATGCAGGCCGAGTCATGAGACCTGTTTACACAGTTCGCCAAGAAGATGGGCAAATCGGCGACCCGCCTAAGGGTTCCCTTGTCCTGAACAAGGACATGGTGAACATGCTAGAGACATATGAGCCGGAATTGAACCCTGATACGGGACGTTATGTTACGGCTTGGGACTCGCTTGTAAAGCTTGGC-GCAGTTGAGTACTTGGATGCGGAGGAAGAAGAGACCGCCATGATCTGCATGACTCCAGAAGACCTGG-AAAATTATCGAATTCAGAAACTCGGCTACGTCGGTAC---TGATGAGAACGAAGAGTTAGAACCGAACAAACGACTGAAGACGAAGGCCAACCCAACCACTCATATGTATACACACTGCGAGATTCACCCTAGCATGATCTTGGGTATCTGTGCTAGCATT
>CBS403.89
CGTCAGCTTCATAACACACATTGGGGTTTGGTTTGCCCTGCTGAAACCCCTGAAGGACAGGCATGTGGTCTGGTCAAAAATCTGTCTCTGATGTGCTTTGTATCCGTTGGATCACCTTCGGAGCCTCTCATTGATTTCATGATTAACAGAGGCATGGAGGTTGTTGAAGAATATGAGCCCCTGAGATATCCTCATGCAACCAAGATTTTCATCAATGGTAGCTGGGTGGGCGTTCACCAAGATCCCAAACACCTTGCAAGCCACGTTCTAGACTTGCGACGTAAAGGTCACTTGCACTCTGAAGTGTCTCTTGTTCGCGACATTCGTGACCGCGAGTTTAAGATCGTTTCAGATGCAGGCCGAGTCATGAGACCTGTTTACACAGTTCGCCAAGAAGATGGGCAAATCGGCGACCCGCCTAAGGGTTCCCTTGTCCTGAACAAGGACATGGTGAACATGCTAGAGACATATGAGCCGGAATTGAACCCTGATACGGGACGTTATGTTACGGCTTGGGACTCGCTTGTAAAGCTTGGC-GCAGTTGAGTACTTGGATGCGGAGGAAGAAGAGACCGCCATGATCTGCATGACTCCAGAAGACCTGG-AAAATTATCGAATTCAGAAACTCGGCTACNNNNNNNNNNNNNNNNNNNNNNNNNNNNNNNNNNNNNNNNNNNNNNNNNNNNNNNNNNNNNNNNNNNNNNNNNNNNNNNNNNNNNNNNNNNNNNNNNNNNNNNNNNNNNNNNNNNNNNNNNNNNNNNNNNNN
>GMBC3007
CGTCAACTGCACAACACGCACTGGGGTTTGGTTTGTCCTGCTGAAACTCCCGAAGGTCAAGCTTGCGGACTTGTCAAAAACTTATCTTTAATGTGCTTCGTATCCGTTGGATCTCCCTCAGAGCCTCTCATCGATTTTATGATCAACCGAGGTATGGAGGTGGTTGAAGAATACGAGCCCCTGAGGTATCCTCATGCGACCAAGATCTTCATCAATGGCAGCTGGGTAGGCGTTCACCAAGATCCCAAACACCTCGCGAGTCACGTTCTGGACTTGCGCCGTAAGGGTCATTTGCACTCTGAAGTGTCCCTTGTTCGCGATATTCGTGACCGCGAGTTTAAGATTGTTTCAGATGCAGGCCGGGTTATGAGGCCTGTTTATACAGTTCGCCAAGAAGATGGACAGATAGGCGATCCTCCCAAGGGATCCCTTGTTCTGAATAAAGATATGGTCAACATGCTGGAGTCGTACGAGCCAGAATTGAACCCTGATACGGGGCGCTATGTTACGGCATGGGACTCACTTGTGAAGCTCGGC-GCGGTGGAGTACTTGGATGCGGAGGAAGAAGAGACCGCTATGATCTGCATGACTCCAGAAGATTTGG-AAAATTATCGAATTCAGAAACTCGGTTATGTGGGGAC---TGATGAGAACGAAGAGCTAGAACCGAACAAACGCCTGAAGACAAAGGCCAACCCAACAACTCATATGTATACACACTGCGAGATTCATCCTAGCATGATCCTAGGTATCTGCGCGAGCATT
>GMBC3008
CGTCAACTGCACAACACGCACTGGGGTTTGGTTTGTCCTGCTGAAACTCCCGAAGGTCAAGCTTGCGGACTTGTCAAAAACTTATCTTTAATGTGCTTCGTATCCGTTGGATCTCCCTCAGAGCCTCTCATCGATTTTATGATCAACCGAGGTATGGAGGTGGTTGAAGAATACGAGCCCCTGAGGTATCCTCATGCGACCAAGATCTTCATCAATGGCAGCTGGGTAGGCGTTCACCAAGATCCCAAACACCTCGCGAGTCACGTTCTGGACTTGCGCCGTAAGGGTCATTTGCACTCTGAAGTGTCCCTTGTTCGCGATATTCGTGACCGCGAGTTTAAGATTGTTTCAGATGCAGGCCGGGTTATGAGGCCTGTTTATACAGTTCGCCAAGAAGATGGACAGATAGGCGATCCTCCCAAGGGATCCCTTGTTCTGAATAAAGATATGGTCAACATGCTGGAGTCGTACGAGCCAGAATTGAACCCTGATACGGGGCGCTATGTTACGGCATGGGACTCACTTGTGAAGCTCGGC-GCGGTGGAGTACTTGGATGCGGAGGAAGAAGAGACCGCTATGATCTGCATGACTCCAGAAGATTTGG-AAAATTATCGAATTCAGAAACTCGGTTATGTGGGGAC---TGATGAGAACGAAGAGCTAGAACCGAACAAACGCCTGAAGACAAAGGCCAACCCAACAACTCATATGTATACACACTGCGAGATTCATCCTAGCATGATCCTAGGTATCTGCGCGAGCATT
>CBS101963
CGTCAGCTTCATAACACGCATTGGGGTTTGGTTTGCCCTGCTGAAACCCCTGAAGGACAGGCTTGTGGTCTGGTAAAAAATCTGTCTCTGATGTGCTTTGTATCCGTTGGATCTCCTTCGGAGCCTCTCATTGATTTCATGATTAACAGAGGCATGGAGGTTGTTGAAGAATATGAGCCCCTAAGATATCCTCATGCAACCAAGATTTTCATCAATGGTAGCTGGGTGGGCGTTCACCAAGATCCTAAACACCTTGCAAGCCACGTTCTGGACTTGCGACGTAAAGGTCACTTGCACTCTGAAGTATCTCTTGTTCGCGACATTCGTGACCGCGAGTTTAAGATCGTTTCAGATGCAGGCCGAGTCATGAGACCTGTTTACACAGTCCGCCAAGAAGATGGGCAAATCGGCGACCCGCCTAAGGGGTCCCTTGTCCTGAACAAGGATATGGTGAGCATGCTAGAGACATATGAGCCGGAATTGAACCCTGATACGGGACGCTATGTTACGGCTTGGGACTCGCTTGTAAAGCTTGGC-GCGGTCGAGTACTTGGATGCGGAAGAAGAAGAGACCGCCATGATCTGCATGACTCCAGAAGACCTGG-AAAACTATCGAATTCAGAAACTCGGCTACGTTGGGAC---TGATGAGAACGAAGAGTTAGAACCGAACAAACGACTGAAGACGAAGGCTAACCCAACCACTCATATGTATACACACTGCGAGATTCATCCTAGCATGATCTTGGGTATTTGTGCTAGCATT
>CBS578.89
NNNCAGCTTCATAACACGCATTGGGGTTTGGTTTGCCCTGCTGAAACCCCTGAAGGACAGGCTTGTGGTCTGGTAAAAAATCTGTCTCTGATGTGCTTTGTATCCGTTGGATCTCCTTCGGAGCCTCTCATTGATTTCATGATTAACAGAGGCATGGAGGTTGTTGAAGAATATGAGCCCTTAAGATATCCTCATGCAACCAAGATTTTCATCAATGGTAGCTGGGTGGGCGTTCACCAAGATCCTAAACACCTTGCAAGCCACGTTCTGGACTTGCGACGTAAAGGTCACTTGCACTCTGAAGTATCTCTTGTTCGCGACATTCGTGACCGCGAGTTTAAGATCGTTTCAGATGCAGGCCGAGTCATGAGACCTGTTTACACAGTCCGCCAAGAAGATGGGCAAATCGGCGACCCGCCTAAGGGGTCCCTTGTCCTGAACAAGGATATGGTGAATATGCTAGAGACATATGAGCCGGAATTGAACCCTGATACGGGACGCTATGTTACGGCTTGGGACTCGCTTGTAAAGCTTGGC-GCGGTCGAGTACTTGGATGCGGAAGAAGAAGAGACCGCCATGATCTGCATGACTCCAGAAGACCTGG-AAAACTATCGAATTCAGAAACTCGGCTACGTTGGGAC---TGATGAGAACGAAGAGTTAGAACCGAACAAACGACTGAAGACGAAGGCTAACCCAACCACTCATATGTATACACACTGCGAGATTCATCCTAGCATGATCTTGGGTATTTGTGCTAGCATT
>CBS119658
CGTCAGCTTCATAACACACATTGGGGTTTGGTTTGCCCTGCTGAAACCCCTGAAGGACAGGCTTGTGGTCTGGTGAAAAATCTGTCTCTGATGTGCTTTGTATCCGTTGGATCTCCTTCGGAGCCTCTCATTGATTTCATGATTAACAGAGGCATGGAGGTTGTTGAAGAATATGAGCCCCTGAGATATCCTCATGCAACCAAGATTTTCATCAATGGTAGCTGGGTGGGCGTTCACCAAGATCCCAAACACCTTGCAAGCCACGTTCTGGACTTGCGACGTAAAGGTCACTTGCACTCTGAAGTGTCTCTTGTTCGCGACATTCGTGACCGCGAGTTTAAGATCGTTTCAGATGCAGGCCGAGTCATGAGACCTGTTTACACAGTCCGCCAAGAAGATGGGCAAATCGGCGACCCGCCTAAGGGTTCCCTTGTCCTGAACAAGGACATGGTGAACATGCTAGAGACATATGAGCCGGAACTGAACCCTGATACGGGACGTTATGTTACGGCTTGGGACTCGCTTGTAAAACTTGGC-GCAGTTGAGTACTTGGATGCGGAGGAAGAAGAGACCGCCATGATCTGCATGACTCCAGAAGACCTGG-AAAACTATCGAATTCAGAAACTCGGCTACGTTGGTAC---TGATGAGAACGAAGAGTTAGAACCGAACAAACGACTGAAGACGAAGGCCAACCCAACCACTCATATGTATACACACTGCGAGATTCACCCTAGCATGATCTTGGGTATCTGTGCTAGCATT
>CBS110153
CGTCAGCTTCATAACACACATTGGGGTTTGGTTTGCCCTGCTGAAACCCCTGAAGGACAGGCTTGTGGTCTGGTGAAAAATCTGTCTCTGATGTGCTTTGTATCCGTTGGATCTCCTTCGGAGCCTCTCATTGATTTCATGATTAACAGAGGCATGGAGGTTGTTGAAGAATATGAGCCCCTGAGATATCCTCATGCAACCAAGATTTTCATCAATGGTAGCTGGGTGGGCGTTCACCAAGATCCCAAACACCTTGCAAGCCACGTTCTGGACTTGCGACGTAAAGGTCACTTGCACTCTGAAGTGTCTCTTGTTCGCGACATTCGTGACCGCGAGTTTAAGATCGTTTCAGATGCCGGCCGAGTCATGAGACCTGTTTACACAGTCCGCCAAGAAGATGGGCAAATCGGCGACCCGCCTAAGGGTTCCCTTGTCCTGAACAAGGACATGGTGAACATGCTAGAGACATATGAGCCGGAACTGAACCCTGATACGGGACGTTATGTTACGGCTTGGGACTCGCTTGTAAAGCTTGGC-GCAGTTGAGTACTTGGATGCGGAGGAAGAAGAGACCGCCATGATCTGCATGACTCCAGAAGACCTGG-AAAACTATCGAATTCAGAAACTCGGCTACGTTGGTAC---TGATGAGAACGAAGAGTTAGAACCGAACAAACGACTGAAGACGAAGGCCAACCCAACCACTCATATGTATACACACTGCGAGATTCACCCTAGCATGATCTTGGGTATCTGTGCTAGCATT
>CBS130360
CGTCAGCTTCATAACACACATTGGGGTTTGGTTTGCCCTGCTGAAACCCCTGAAGGACAGGCTTGTGGTCTGGTCAAAAATCTGTCTCTAATGTGCTTTGTATCCGTTGGATCTCCTTCGGAGCCTCTCATTGATTTCATGATTAACAGAGGCATGGAGGTTGTTGAAGAATATGAACCCCTGAGATATCCTCATGCAACCAAGATTTTTATCAATGGTAGCTGGGTGGGTGTTCACCAGGATCCCAAACACCTTGCAAGCCACGTTCTAGACTTGCGACGTAAAGGTCACTTGCACTCTGAAGTGTCTCTTGTTCGCGACATTCGTGACCGCGAGTTTAAGATCGTTTCAGATGCAGGCCGAGTCATGAGACCTGTTTACACAGTTCGCCAAGAAGATGGGCAAATCGGCGACCCGCCTAAGGGTTCCCTTGTCCTAAACAAGGACATGGTGAACATGCTAGAGACATATGAGCCGGAATTGAACCCTGATACGGGACGTTATGTTACGGCTTGGGACTCGCTTGTAAAGCTTGGC-GCAGTTGAGTACTTGGATGCGGAGGAAGAAGAGACTGCCATGATCTGCATGACTCCAGAAGACCTGG-AAAACTATCGAATTCAGAAACTCGGCTACGTCGGTAC---TGATGAGAACGAAGAGTTAGAACCGAACAAACGACTGAAGACGAAGGCCAACCCAACCACTCATATGTATACACACTGCGAGATTCACCCTAGCATGATCTTGGGTATCTGTGCCAGCATT
>CBS535.81
CGTCAGCTTCATAACACACATTGGGGTTTGGTTTGCCCTGCTGAAACCCCTGAAGGACAGGCTTGTGGTCTGGTCAAAAATCTGTCTCTAATGTGCTTTGTATCCGTTGGATCTCCTTCGGAGCCTCTCATTGATTTCATGATTAACAGAGGCATGGAGGTTGTTGAAGAATATGAACCCCTGAGATATCCTCATGCAACCAAGATTTTTATCAATGGTAGCTGGGTGGGTGTTCACCAGGATCCCAAACACCTTGCAAGCCACGTTCTAGACTTGCGACGTAAAGGTCACTTGCACTCTGAAGTGTCTCTTGTTCGCGACATTCGTGACCGCGAGTTTAAGATCGTTTCAGATGCAGGCCGAGTCATGAGACCTGTTTACACAGTTCGCCAAGAAGATGGGCAAATCGGCGACCCGCCTAAGGGTTCCCTTGTCCTAAACAAGGACATGGTGAACATGCTAGAGACATATGAGCCGGAATTGAACCCTGATACGGGACGTTATGTTACGGCTTGGGACTCGCTTGTAAAGCTTGGC-GCAGTTGAGTACTTGGATGCGGAGGAAGAAGAGACTGCCATGATCTGCATGACTCCAGAAGACCTGG-AAAACTATCGAATTCAGAAACTCGGCTACGTCGGTAC---TGATGAGAACGAAGAGTTAGAACCGAACAAACGACTGAAGACGAAGGCCAACCCAACCACTCATATGTATACACACTGCGAGATTCACCCTAGCATGATCTTGGGTATCTGTGCCAGCATT
>CBS427.93
CGCCAGCTGCACAACACCCATTGGGGGCTGGTCTGTCCTGCTGAAACACCCGAGGGTCAGGCTTGCGGTCTCGTCAAGAACCTGTCCTTGATGTGCTTTGTCTCCGTGGGCTCTCCCTCGAATCCCTTGATCGACTTCATGATCAATAGGGGCATGGAAGTTGTCGAGGAGTACGAGCCGCTGAGGTATCCCCATGCCACCAAGATATTCATTAATGGTAGCTGGGTCGGAGTGCACCAAGACCCGAAGCACCTTGCCACACATGTCCTGGATCTTCGACGCAAGGGCTACCTGCACTCTGAAGTATCCCTGGTTCGCGATATCCGTGACCGAGAGTTCAAGATTGTCTCTGATGGTGGTCGTGTGTTGAGGCCCGTCTACACCGTCCGGCAAGAAGACGGACAGGTTGGCGACCCGCCTAAAGGATCGCTGGTTCTGGACAAGGATATGGTCAGCATGCTCAGCACATACGAGCCTCAGGTCGACCCTGACACCGGGGCGGTCGTGACCGCCTGGGACTCCTTGGTCAAGCTGGGT-GCTGTCGAGTATCTCGATGCCGAGGAGGAAGAGACCGCAATGATTTGCATGACCCCGGAGGATCTGG-AAAACTACCGCATTCAGAAGCTCGGCTACCAGGCCGC---CGACGAGTTGGAGGAGCTTGCGCCTAACAAGCGACTGAAGACGAAGACCAATCCTACCACCCACATGTACACCCATTGCGAGATCCATCCCAGCATGATCCTTGGTATTTGCGCCAGCATC
>CBS324.33
CGCCAGCTGCACAACACCCATTGGGGGCTGGTCTGTCCTGCTGAAACACCCGAGGGTCAGGCTTGCGGTCTCGTCAAGAACCTGTCCTTGATGTGCTTTGTCTCCGTGGGCTCTCCCTCGAATCCCTTGATCGACTTCATGATCAATAGGGGCATGGAAGTTGTCGAGGAGTACGAGCCGCTGAGGTATCCCCATGCCACCAAGATATTCATTAATGGTAGCTGGGTCGGAGTGCACCAAGACCCGAAGCACCTTGCCACACATGTCCTGGATCTTCGACGCAAGGGCTACCTGCACTCTGAAGTATCCCTGGTTCGCGATATCCGTGACCGAGAGTTCAAGATTGTCTCTGATGCTGGTCGTGTGTTGAGGCCCGTCTACACCGTCCGGCAAGAAGACGGACAGGTTGGCGACCCGCCTAAAGGATCGCTGGTTCTGGACAAGGATATGGTCAGCATGCTCAGCACATACGAGCCTCAGGTCGACCCTGACACCGGGGCGGTCGTGACCGCCTGGGACTCCTTGGTCAAGCTGGGT-GCTGTCGAGTATCTCGATGCCGAGGAGGAAGAGACCGCAATGATTTGCATGACCCCGGAGGATCTGG-AAAACTACCGCATTCAGAAGCTCGGCTACCAGGCCGC---CGACGAGTTGGAGGAGCTTGCGCCTAACAAGCGACTGAAGACGAAGACCAATCCTACCACCCACATGTACACCCATTGCGAGATCCATCCCAGCATGATCCTTGGTATTTGCGCCAGCATC
>CBS101239
CGTCAACTACACAACACCCATTGGGGTCTGGTCTGTCCGGCTGAAACACCCGAAGGTCAGGCTTGCGGTCTCGTCAAGAATCTGTCCTTGATGTGCTTTGTGTCTGTGGGCTCACCCTCGAATCCTCTGATCGATTTCATGATCAACAGAGGCATGGAAGTTGTCGAGGAGTACGAGCCGCTGAGGTATCCCCATGCCACCAAGATTTTCATCAACGGCAGCTGGGTTGGAGTTCACCAAGATCCGAAACATCTTGCCACACACGTGCTGGATCTTCGGCGTAAGGGTTACCTGCACTCCGAGGTGTCTCTGGTTCGCGACATTCGTGATCGCGAATTCAAGATCGTTTCCGACGCTGGCCGTGTATTGAGACCCGTCTACACCGTCAAACAGGAAGACGGCCTCATCGGGGAGCCGCCTAAGGGTTCGCTGGTTCTGGACAAGAACATGGTCAACGATCTCAACACATATGCGCCACAGGTCGATCCCGATACTGGAGCTGTGGTGACCGCCTGGGATACTTTGGTCAAAGCGGGT-GCTGTTGAGTACCTGGATGCCGAGGAAGAAGAGACCGCAATGATTTGCATGACTCCAGAAGATTTGG-AAAACTACCGCATCCAGAAACTCGGCTACCAGGCCGT---CGACGAGTTGGAAGAGCTTGCGCCTAGCAAGCGACTGAAGACAAAGACCAACCCGACCACCCACATGTATACTCATTGCGAAATCCATCCCAGCATGATTCTCGGTATCTGCGCTAGCATC
>ZY09271
CGTCAGCTTCATAACACACATTGGGGTTTGGTTTGCCCTGCTGAAACCCCTGAAGGACAGGCTTGTGGTCTGGTCAAAAATCTGTCTCTAATGTGCTTTGTATCCGTTGGATCTCCTTCGGAGCCTCTCATTGATTTCATGATTAACAGAGGCATGGAGGTTGTTGAAGAATATGAACCCCTGAGATATCCTCATGCAACCAAGATTTTTATCAATGGTAGCTGGGTGGGTGTTCACCAGGATCCCAAACACCTTGCAAGTCACGTTCTAGACTTGCGACGTAAAGGTCACTTGCACTCTGAAGTGTCTCTTGTTCGCGACATTCGTGACCGCGAGTTTAAGATCGTTTCAGATGCAGGCCGAGTCATGAGACCTGTTTACACAGTTCGCCAAGAAGATGGGCAAATCGGCGACCCGCCTAAGGGTTCCCTTGTCCTAAACAAGGACATGGTGAACATGCTAGAGACATATGAGCCGGAATTGAACCCTGATACGGGACGTTATGTTACGGCTTGGGACTCGCTTGTAAAGCTTGGCCGCAGTTGAGTACTTGGATGCGGAGGAAGAAGAGACTGCCATGATCTGCATGACTCCAGAAGACCTGGGAAAACTATCGAATTCAGATACTCGGCTACGTCGGTAC---TGATGAGA-CGAAGAGTTAGAACCGAACCATCGACTGATGACGATGGCCA-CCCAACCACTTNNNNNNNNNNNNNNNNNNNNNNNNNNNNNNNNNNNNNNNNNNNNNNNNNNNNNNNNNNN
>ZY09272
CGTCAGCTTCATAACACACATTGGGGTTTGGTTTGCCCTGCTGAAACCCCTGAAGGACAGGCTTGTGGTCTGGTCAAAAATCTGTCTCTAATGTGCTTTGTATCCGTTGGATCTCCTTCGGAGCCTCTCATTGATTTCATGATTAACAGAGGCATGGAGGTTGTTGAAGAATATGAACCCCTGAGATATCCTCATGCAACCAAGATTTTTATCAATGGTAGCTGGGTGGGTGTTCACCAGGATCCCAAACACCTTGCAAGTCACGTTCTAGACTTGCGACGTAAAGGTCACTTGCACTCTGAAGTGTCTCTTGTTCGCGACATTCGTGACCGCGAGTTTAAGATCGTTTCAGATGCAGGCCGAGTCATGAGACCTGTTTACACAGTTCGCCAAGAAGATGGGCAAATCGGCGACCCGCCTAAGGGTTCCCTTGTCCTAAACAAGGACATGGTGAACATGCTAGAGACATATGAGCCGGAATTGAACCCTGATACGGGACGTTATGTTACGGCTTGGGACTCGCTTGTAAAGCTTGGCCGCAGTTGAGTACTTGGATGCGGAGGAAGAAGAGACTGCCATGATCTGCATGACTCCAGAAGACCTGGGAAAACTATCGAATTCAGATACTCGGCTACGTCGGTAC---TGATGAGA-CGAAGAGTTAGAACCGAACCATCGACTGATGACGATGGCCA-CCCAACCACTTNNNNNNNNNNNNNNNNNNNNNNNNNNNNNNNNNNNNNNNNNNNNNNNNNNNNNNNNNNN
