# Supplementary material for: ﻿Morphological and phylogenetic evidence reveals three new arthropod-associated species of Hypocreales (Clavicipitaceae, Bionectriaceae, and Myrotheciomycetaceae) from karst habitats in Guizhou, China
Source: MycoKeys. 2025 Oct 17;123:319–53. doi: 10.3897/mycokeys.123.164334 (PMC12552844; doi:10.3897/mycokeys.123.164334)
Supplement: Supplementary material 10 — Aligement of tef-1a for dataset 2 [file mycokeys-123-319-s010.fas]

>CBS407.66
TCCAAGGATGGCCAGACTCGTGAGCACGCTCTGCTTGCCTACACCCTTGGTGTTCGTCAGCTCATCGTCGCCATCAACAAGATGGACACCACCAAGTGGTCTGAGTCCCGTTACCAGGAGATCATCAAGGAGACCTCCAACTTCATCAAGAAGGTCGGCTTCAACCCCAAGACTGTTGCCTTCGTCCCCATCTCTGGTTTCAACGGCGACAACATGATTGAGCCTTCCACCAACTGCCCCTGGTACAAGGGTTGGGAGAAGGAGACCAAGGCCGGC---AAGTCCACCGGCAAGACCCTCCTCGAGGCTATCGACGCCATCGAGCCTCCCAAGCGCCCCAACGACAAGCCCCTTCGTCTTCCCCTCCAGGATGTCTACAAGATCGGTGGTATTGGCACAGTGCCCGTCGGCCGTATCGAGACGGGTATCCTCAAGCCCGGCATGGTTGTCAACTTCGCCCCCGCCAACGTCACCACTGAGGTCAAGTCCGTTGAGATGCACCACGAGCAGCTCTCCGAGGGTGTTCCCGGTGACAACGTTGGTTTCAACGTGAAGAACGTGTCCGTCAAGGACATTCGCCGTGGAAACGTCGCTTCCGACTCCAAGAACGACCCCGCCGCTGGCGCCGCGTCCTTCAACGCCCAGGTCATTGTCCTCAACCACCCTGGTCAGGTCGGCCCCGGTTACGCTCCCGTTCTCGACTGCCACACCGCCCACATTGCTTGCAAGTTCTCTGAGATCCTCGAGAAGATCGACCGCCGTACCGGTAAGTCGGTTGAGGACAACCCCAAGTTCATCAAGTCCGGCGACT
>CBS114785
TCCAAGGATGGCCAGACCCGTGAGCACGCTCTGCTCGCCTACACCCTGGGTGTGCGTCAGCTCATTGTTGCCATCAACAAGATGGACACCACCCAGTGGTCTGAGGCCCGTTACCAGGAAATCATCAAGGAGACTTCCAACTTCATCAAGAAGGTCGGCTTCAACCCCAAGACTGTTGCCTTCGTCCCCATCTCTGGTTTCCACGGCGACAACATGTTGGCTGCTTCCACCAACTGCCCCTGGTACAAGGGCTGGGAGAAGGAGGGCAAGGGTGGCGCCAAGGTCACCGGCAAGACCCTGCTTGAGGCCATCGACTCCGTCGAGCCCCCCAAGCGTCCCAACGACAAGCCCCTCCGTCTTCCTCTCCAGGATGTCTACAAGATCGGTGGTATTGGCACAGTGCCCGTCGGCCGTATCGAGACCGGTATCCTCAAGCCCGGCATGGTCGTCACCTTCGCTCCCGCCAACGTCACCACTGAAGTCAAGTCCGTCGAGATGCACCACGAGCAGCTGCCCGAGGGTCTCCCCGGTGACAACGTTGGCTTCAACGTGAAGAACGTTTCCGTTAAGGATATCCGCCGTGGCAACGTCGCCTCTGACTCCAAGAACGACCCCGCCATGGGCGCTGCTTCCTTCAACGCTCAGGTCATTGTCCTGAACCACCCTGGTCAGGTCGGTGCCGGTTACGCTCCCGTCCTCGACTGCCACACCGCCCACATTGCTTGCAAGTTCTCCGAGATCCTCGAGAAGATCGACCGCCGTACCGGTAAGTCGGTTGAGAACAACCCCAAGTTCATCAAGTCCGGCGACT
>CBS111360
TCCAAGGATGGCCAGACCCGTGAGCACGCCCTGCTCGCCTACACCCTCGGTGTTCGTCAGATCATCGTTGCCATCAACAAGATGGACACTGCCAAGTGGGCCGAGGCTCGTTACCTTGAGATCGTCAAGGAGACCTCCAACTTCATCAAGAAGGTCGGCTACAACCCCAAGACCGTCCCCTTCGTCCCCATCTCCGGCTTCAACGGCGACAACATGCTTTCGGCCTCCACCAACTGCCCCTGGTACAAGGGCTGGGAGAAGGAGACCAAGGCCGGC---AAGTCCACTGGCAAGACCCTCCTCGAGGCCATTGACGCCATCGAGCCCCCCAAGCGTCCCTCCGACAAGCCCCTCCGCCTTCCCCTCCAGGATGTGTACAAGATCGGTGGTATCGGCACGGTTCCCGTCGGCCGTATCGAGACTGGTGTCCTGAAGCCCGGCATGGTCGTCACCTTCGCCCCCGCTGGTGTCACCACTGAAGTCAAGTCCGTCGAGATGCACCACGAGCAGCTCACCGAGGGTCTCCCCGGTGACAACGTTGGCTTCAACGTCAAGAACGTGTCCGTCAAGGACATTCGTCGTGGCAACGTCGCCTCCGACTCCAAGAACGACCCCGCCATGGGTGCCGCTTCCTTCGATGCCCAGGTCATCGTTCTCAACCACCCCGGTCAGGTCGGTGCCGGCTACGCCCCCGTCCTCGACTGCCACACCGCCCACATTGCCTGCAAGTTCGCTGAGCTCAAGGAGAAGATCGACCGCCGTACCGGCAAGTCGACCGAGGAGGCCCCCAAGTTCATCAAGTCTGGTGACT
>CBS380.62
TCCAAGGATGGCCAGACCCGTGAGCACGCCCTGCTCGCCTACACCCTCGGTGTTCGTCAGATCATCGTTGCCATCAACAAGATGGACACTGCCAAGTGGGCCGAGGCTCGTTACCTTGAGATCGTCAAGGAGACCTCCAACTTCATCAAGAAGGTCGGCTACAACCCCAAGACCGTCCCCTTCGTCCCCATCTCCGGCTTCAACGGCGACAACATGCTTTCGCCCTCCACCAACTGCCCCTGGTACAAGGGCTGGGAGAAGGAGACCAAGGCCGGC---AAGTCCACTGGCAAGACCCTCCTCGAGGCCATTGACGCCATCGAGCCCCCCAAGCGTCCCTCCGACAAGCCCCTCCGCCTTCCCCTCCAGGATGTGTACAAGATCGGTGGTATCGGCACGGTTCCCGTCGGCCGTATCGAGACTGGTGTCCTGAAGCCCGGCATGGTTGTCACCTTCGCCCCCGCTGGTGTCACCACTGAAGTCAAGTCCGTTGAGATGCACCACGAGCAGCTCTCCGAGGGTCTCCCCGGTGACAACGTTGGCTTCAACGTCAAGAACGTGTCCGTCAAGGACATTCGTCGTGGCAACGTCGCCTCCGACTCCAAGAACGACCCCGCCATGGGTGCCGCCTCCTTCGATGCCCAGGTCATCGTCCTCAACCACCCCGGCCAGGTCGGTGCCGGCTACGCCCCCGTCCTCGACTGCCACACCGCCCACATTGCCTGCAAGTTCGCTGAGCTCAAGGAGAAGATCGACCGCCGTACCGGCAAGTCGACCGAGGAGGCCCCCAAGTTCATCAAGTCTGGTGACT
>CBS182.56
TCCAAGGATGGCCAGACCCGTGAGCACGCCCTGCTCGCCTACACCCTCGGTGTTCGTCAGATCATCGTTGCCATCAACAAGATGGACACTGCCAAGTGGGCTGAGTCTCGTTACCTTGAGATCGTCAAGGAGACCTCCAACTTCATCAAGAAGGTCGGCTACAACCCCAAGACCGTCCCCTTCGTCCCCATCTCCGGCTTCAACGGCGACAACATGCTTGCGCCCTCCACCAACTGCCCCTGGTACAAGGGCTGGGAGAAGGAGACCAAGGCCGGC---AAGTCCACTGGCAAGACCCTCCTCGAGGCCATTGACGCCATCGAGCCCCCCAAGCGTCCCTCCGACAAGCCCCTCCGCCTTCCCCTCCAGGATGTGTACAAGATCGGTGGTATTGGCACGGTTCCCGTCGGCCGTATCGAGACTGGTGTCCTGAAGCCCGGCATGGTCGTCACCTTCGCCCCCGCTGGTGTCACCACTGAAGTCAAGTCCGTTGAGATGCACCACGAGCAGCTCTCCGAGGGTCTCCCCGGTGACAACGTTGGCTTCAACGTCAAGAACGTGTCCGTCAAGGACATTCGTCGTGGCAACGTCGCCTCCGACTCCAAGAACGACCCCGCCATGGGTGCCGCCTCCTTCGATGCCCAGGTCATCGTCCTCAACCACCCCGGCCAGGTCGGTGCCGGCTACGCCCCCGTCCTCGACTGCCACACCGCCCACATTGCCTGCAAGTTCGCTGAGCTCAAGGAGAAGATCGACCGCCGTACCGGCAAGTCGACCGAGGAGGCCCCCAAGTTCATCAAGTCTGGTGACT
>CBS120.40
TCCAAGGATGGCCAGACCCGCGAGCACGCCCTGCTCGCCTACACCCTCGGTGTTCGTCAGATCATCGTTGCCATCAACAAGATGGACACTGCCAAGTGGGCCGAGGCTCGTTACCTTGAGATTGTCAAGGAGACCTCCAACTTCATCAAGAAGGTCGGCTACAACCCCAAGACCGTCCCCTTCGTCCCCATCTCCGGCTTCAACGGCGACAACATGCTTGCGGCCTCCACCAACTGCCCCTGGTACAAGGGCTGGGAGAAGGAGACCAAGGCCGGC---AAGTCCACTGGCAAGACCCTTCTCGAGGCCATTGACGCCATCGAGCCCCCCAAGCGTCCCTCCGACAAGCCCCTCCGCCTTCCCCTCCAGGATGTGTACAAGATCGGTGGTATCGGCACGGTTCCCGTCGGCCGTATTGAGACTGGTGTCCTGAAGCCCGGCATGGTCGTCACCTTCGCCCCCGCTGGTGTCACCACTGAAGTCAAGTCCGTTGAAATGCACCACGAGCAGCTCACCGAGGGTCTCCCCGGTGACAACGTTGGCTTCAACGTCAAGAACGTGTCCGTCAAGGACATCCGTCGTGGCAACGTCGCCTCCGACTCCAAGAACGACCCCGCCATGGGTGCCGCTTCCTTCGATGCCCAGGTCATCGTTCTCAACCACCCCGGTCAGGTCGGTGCTGGCTACGCCCCCGTCCTCGACTGCCACACCGCCCACATTGCCTGCAAGTTCGCTGAGCTCAAGGAGAAGATCGACCGCCGTACCGGCAAGTCGACCGAGGAGGCCCCCAAGTTCATCAAGTCTGGTGACT
>CBS737.84
TCCAAGGATGGCCAGACCCGTGAGCACGCCCTGCTCGCCTACACCCTCGGTGTCCGACAGATCATTGTCGCCATCAACAAGATGGACACCACCAAGTGGTCCGAGGCCCGTTACCAGGAAATCATCAAGGAGACTTCCAACTTCATCAAGAAGGTTGGCTACAACCCCAAGACTGTTGCCTTCGTCCCCATCTCTGGTTTCCACGGCGACAACATGCTGGCCGCCTCCACCAACTGCCCCTGGTACAAGGGCTGGGAGAAGGAGACCAAGGGTGGC---AAGGTCACTGGCAAGACCCTCCTCGAGGCCATTGATTCCATTGAGCCCCCCAAGCGTCCCAATGACAAGCCCCTCCGTCTTCCCCTCCAGGATGTCTACAAGATCGGTGGTATCGGCACAGTTCCCGTCGGCCGTATCGAGACCGGTACCCTCAAGCCCGGCATGGTCGTCACCTTCGCCCCCGCCAACGTCACCACTGAAGTCAAGTCCGTCGAGATGCACCACGAGCAGCTTACCGAGGGTCTGCCCGGTGACAACGTTGGTTTCAACGTGAAGAACGTCTCCGTCAAGGATATCCGCCGTGGCAACGTCGCCTCTGACTCCAAGAACGACCCCGCCTCTGGCGCCGCTTCCTTCAACGCCCAGGTCATTGTCCTCAACCACCCTGGCCAGGTCGGTGCTGGTTACGCCCCCGTCCTTGACTGCCACACTGCCCACATTGCTTGCAAGTTCTCCGAGATCCTCGAGAAGATCGACCGCCGTACCGGCAAGTCGGTTGAGAGCAACCCCAAGTTCATCAAGTCTGGTGACT
>CBS101148
TCCAAGGATGGCCAGACCCGTGAGCACGCCCTGCTCGCCTACACCCTCGGTGTCCGACAGATCATTGTCGCCATCAACAAGATGGACACCACCAAGTGGTCCGAGGCCCGTTACCAGGAAATCATCAAGGAGACTTCCAACTTCATCAAGAAGGTCGGCTACAACCCCAAGACTGTTGCCTTCGTCCCCATCTCTGGTTTCCACGGCGACAACATGCTTTCCCCCTCCACCAACTGCCCCTGGTACAAGGGCTGGGAGAAGGAGGGCAAGGGTGGC---AAGGTCACTGGCAAGACCCTCCTCGAGGCCATTGACTCCATCGAGCCCCCCAAGCGTCCCGTTGACAAGCCTCTCCGTCTTCCCCTCCAGGATGTCTACAAGATCGGTGGTATCGGCACTGTGCCCGTCGGCCGTATCGAGACCGGTACCCTCAAGCCCGGCATGGTCGTCACCTTCGCTCCCGCCAACGTCACCACTGAAGTCAAGTCCGTCGAGATGCACCACGAGCAGCTTCCCGAGGGTTTCCCTGGTGACAACGTTGGTTTCAACGTGAAGAACGTCTCCGTCAAGGATATCCGCCGTGGTAACGTCGCCTCTGACTCCAAGAACGACCCCGCCCAGGGTGCCGCTTCCTTCAACGCCCAGGTCATTGTCCTCAACCACCCTGGCCAGGTCGGTGCTGGTTACGCCCCCGTCCTTGACTGCCACACTGCCCACATTGCTTGCAAGTTCTCCGAGATCCTCGAGAAGATCGACCGCCGTACCGGAAAGTCGGTTGAGAACAACCCCAAGTTCATCAAGTCTGGTGACT
>CBS157.70
TCCAAGGATGGCCAGACCCGTGAGCACGCCCTGCTCGCCTACACCCTCGGTGTCCGACAGATCATTGTCGCCATCAACAAGATGGACACCACTAAGTGGTCCGAGGCCCGTTACCAGGAAATCATCAAGGAGACTTCCAACTTCATCAAGAAGGTCGGCTACAACCCCAAGACTGTTGCCTTCGTCCCCATCTCTGGTTTCCACGGCGACAACATGCTTTCCCCCTCCACCAACTGCCCCTGGTACAAGGGCTGGGAGAAGGAGGGCAAGGGTGGC---AAGGTCACTGGCAAGACCCTCCTCGAGGCCATTGACTCCATCGAGCCCCCCAAGCGTCCCGTTGACAAGCCTCTCCGTCTTCCCCTCCAGGATGTCTACAAGATCGGTGGTATCGGCACTGTGCCCGTCGGCCGTATCGAGACCGGTACCCTCAAGCCCGGCATGGTCGTCACCTTCGCTCCCGCCAACGTCACCACTGAAGTCAAGTCCGTCGAGATGCACCACGAGCAGCTTCCCGAGGGTTTCCCCGGTGACAACGTTGGTTTCAACGTGAAGAACGTCTCCGTCAAGGATATCCGCCGTGGTAACGTCGCCTCTGACTCCAAGAACGACCCCGCCCAGGGTGCCGCTTCCTTCAACGCCCAGGTCATTGTCCTCAACCACCCTGGCCAGGTCGGTGCTGGTTACGCCCCCGTCCTTGACTGCCACACTGCCCACATTGCTTGCAAGTTCTCCGAGATCCTCGAGAAGATCGACCGCCGTACCGGAAAGTCGGTTGAGAACAACCCCAAGTTCATCAAGTCTGGTGACT
>CBS136.33
TCCAAGGATGGCCAGACCCGTGAGCACGCCCTGCTCGCCTACACCCTCGGTGTCCGACAGATCATTGTCGCCATCAACAAGATGGACACCACCAAGTGGTCTGAGGCCCGTTACCAGGAAATCATCAAGGAGACTTCCAACTTCATCAAGAAGGTCGGCTACAACCCCAAGACTGTTGCCTTCGTCCCCATCTCTGGTTTCCACGGCGACAACATGCTTTCCCCCTCCACCAACTGCCCCTGGTACAAGGGCTGGGAGAAGGAGGGCAAGAGCGGC---AAGGTCACTGGAAAGACCCTCCTTGAGGCCATTGACTCCGTCGAGACCCCCAAGCGTCCCATTGACAAGCCTCTCCGTCTTCCCCTCCAGGATGTCTACAAGATCGGTGGTATCGGCACTGTGCCCGTCGGCCGTATCGAGACCGGTACCCTCAAGCCCGGCATGGTTGTCACCTTTGCCCCTGCCAACGTCACCACTGAAGTCAAGTCCGTCGAGATGCACCACGAGCAGCTTCCCGAGGGTTTCCCCGGTGACAACGTTGGTTTCAACGTGAAGAACGTCTCCGTCAAGGATATCCGCCGTGGTAACGTCGCCTCTGACTCCAAGAACGACCCTGCCCAGGGTGCCGCTTCCTTCAACGCCCAGGTCATTGTTCTCAACCACCCTGGCCAGGTCGGTGCTGGTTACGCCCCCGTCCTTGACTGCCACACTGCCCACATTGCTTGCAAGTTCTCCGAGATCATCGAGAAGATCGACCGCCGTACCGGAAAGTCGGTTGAGAACAACCCCAAGTTCATCAAGTCTGGTGACT
>CBS426.95
TCCAAGGATGGCCAGACCCGTGAGCACGCTCTTCTTGCCTACACCCTCGGTGTCCGTCAGATCATCGTTGCCATCAACAAGATGGACACCGCCAAGTGGTCTGAGGCCCGTTACCAGGAAATCATCAAGGAGACTTCCAACTTCATCAAGAAGGTCGGCTACAACCCCAAGACCGTTCCCTTCGTCCCCATCTCCGGTTTCAACGGAGACAACATGCTGGCTGCCTCCACCAACTGCCCCTGGTACAAGGGATGGGAGAAGGAGACCAAGGCTGGC---AAGTCCACTGGCAAGACCCTCCTCGAGGCCATCGACGCCATTGAGCCCCCCAAGCGTCCTCTTGACAAGCCCCTCCGTCTTCCCCTTCAGGATGTCTACAAGATCGGTGGTATTGGAACAGTGCCCGTCGGCCGTATCGAGACTGGTGTCCTCAAGCCCGGTATGGTCGTCACCTTCGCTCCCGCCAACGTCACCACTGAAGTCAAGTCCGTCGAGATGCACCACGAGCAGCTCTCTGAGGGTCTTCCCGGTGACAACGTCGGCTTCAACGTGAAGAACGTTTCCGTCAAGGATATCCGCCGTGGTAACGTCGCTTCTGACTCCAAGAACGACCCCGCCATGGGCGCTGCCTCCTTCAACGCCCAGGTCATTGTCCTGAACCACCCCGGTCAGGTCGGTGCTGGTTACGCTCCCGTTCTTGACTGCCACACTGCCCACATTGCCTGCAAGTTCTCCGAGATCCTCGAGAAGATTGACCGCCGTACCGGAAAGTCTGTCGAGTCCAACCCCAAGTTCATCAAGTCTGGTGACT
>CBS130362
TCCAAGGATGGCCAGACCCGTGAGCACGCTCTTCTTGCCTACACCCTCGGTGTCCGTCAGATCATCGTTGCCATCAACAAGATGGACACCGCCAAGTGGTCTGAGGCCCGTTACCAGGAAATCATCAAGGAGACTTCCAACTTCATCAAGAAGGTCGGCTACAACCCCAAGACCGTTCCCTTCGTCCCCATCTCCGGTTTCAACGGAGACAACATGCTGGCTGCCTCCACCAACTGCCCCTGGTACAAGGGATGGGAGAAGGAGACCAAGGCTGGC---AAGTCCACTGGCAAGACCCTCCTCGAGGCCATCGACGCCATTGAGCCCCCCAAGCGTCCTCTTGACAAGCCCCTCCGTCTTCCCCTTCAGGATGTCTACAAGATCGGTGGTATTGGAACAGTGCCCGTCGGCCGTATCGAGACTGGTGTCCTCAAGCCCGGTATGGTCGTCACCTTCGCTCCCGCCAACGTCACCACTGAAGTCAAGTCCGTCGAGATGCACCACGAGCAGCTCTCTGAGGGTCTTCCCGGTGACAACGTCGGCTTCAACGTGAAGAACGTTTCCGTCAAGGATATCCGCCGTGGTAACGTCGCTTCTGACTCCAAGAACGACCCCGCCATGGGCGCTGCCTCCTTCAACGCCCAGGTCATTGTCCTGAACCACCCCGGTCAGGTCGGTGCTGGTTACGCTCCCGTTCTTGACTGCCACACTGCCCACATTGCCTGCAAGTTCTCCGAGATCCTCGAGAAGATTGACCGCCGTACCGGAAAGTCTGTCGAGTCCAACCCCAAGTTCATCAAGTCTGGTGACT
>CBS399.86
TCCAAGGATGGCCAGACCCGTGAGCACGCTCTTCTTGCCTACACCCTCGGTGTCCGTCAGATCATCGTTGCCATCAACAAGATGGACACCACCAAGTGGTCTGAGGCCCGTTACCAGGAAATCATCAAGGAGACTTCCAACTTCATCAAGAAGGTCGGCTACAACCCCAAGACCGTCCCCTTCGTCCCCATCTCTGGTTTCCACGGAGACAACATGCTCCAGGCCTCCACCAACTGCCCCTGGTACAAGGGCTGGGAGAAGGAGACCAAGGCTGGC---AAGTCCACTGGCAAGACCCTCCTCGAGGCCATCGACGCCATTGAGCCCCCCAAGCGTCCTCTTGACAAGCCCCTCCGTCTTCCCCTCCAGGATGTCTACAAGATCGGTGGTATTGGAACTGTGCCCGTCGGCCGTATCGAGACTGGTGTCCTCAAGCCCGGTATGGTCGTCACCTTCGCTCCCGCCAACGTCACCACTGAAGTCAAGTCCGTCGAGATGCACCACGAGCAGCTCTCCGAGGGTCTTCCCGGTGACAACGTCGGCTTCAACGTGAAGAACGTTTCCGTTAAGGATATCCGCCGTGGTAACGTCGCTTCTGACTCCAAGAACGACCCCGCCCAGGGCGCTGCCTCCTTCAACGCCCAGGTCATTGTCCTGAACCACCCCGGTCAGGTCGGTGCTGGTTACGCTCCCGTTCTTGACTGCCACACTGCCCACATTGCCTGCAAGTTCTCCGAGATCCTTGAGAAGATCGACCGCCGTACCGGAAAGTCTGTCGAGTCCAACCCCAAGTTCATCAAATCTGGTGACT
>CBS112092
TCCAAGGATGGCCAGACCCGTGAGCACGCTCTTCTTGCCTACACCCTCGGTGTCCGTCAGATCATCGTTGCCATCAACAAGATGGACACCACCAAGTGGTCTGAGGCCCGTTACCAGGAAATCATCAAGGAGACTTCCAACTTCATCAAGAAGGTCGGCTACAACCCCAAGACCGTCCCCTTCGTCCCCATCTCTGGTTTCCACGGAGACAACATGCTCCAGGCCTCCACCAACTGCCCCTGGTACAAGGGCTGGGAGAAGGAGACCAAGGCTGGC---AAGTCCACTGGCAAGACCCTCCTCGAGGCCATCGACGCCATTGAGCCCCCCAAGCGTCCTCTTGACAAGCCCCTCCGTCTTCCCCTCCAGGATGTCTACAAGATCGGTGGTATTGGAACTGTGCCCGTCGGCCGTATCGAGACTGGTGTCCTCAAGCCCGGTATGGTCGTCACCTTCGCTCCCGCCAACGTCACCACTGAGGTCAAGTCCGTCGAGATGCACCACGAGCAGCTCTCCGAGGGTCTTCCCGGTGACAACGTCGGCTTCAACGTGAAGAACGTTTCCGTTAAGGATATCCGCCGTGGTAACGTCGCTTCTGACTCCAAGAACGACCCCGCCCAGGGCGCTGCCTCCTTCAACGCCCAGGTCATTGTCCTGAACCACCCCGGTCAGGTCGGTGCTGGTTACGCTCCCGTTCTTGACTGCCACACTGCCCACATTGCCTGCAAGTTCTCCGAGATCCTTGAGAAGATCGACCGCCGTACCGGAAAGTCTGTCGAGTCCAACCCCAAGTTCATCAAGTCTGGTGACT
>CBS110151
TCCAAGGACGGCCAGACCCGTGAGCACGCTCTTCTTGCCTACACCCTCGGTGTCCGTCAGATCATCGTTGCCATCAACAAGATGGACACCACCAAGTGGTCTGAGGCCCGTTACCAGGAAATCATCAAGGAGACTTCCAACTTCATCAAGAAGGTCGGCTACAACCCCAAGACCGTTCCCTTCGTCCCCATCTCCGGTTTCCACGGAGACAACATGCTCCAGGCCTCCACCAACTGCCCCTGGTACAAGGGCTGGGAGAAGGAGACCAAGGCTGGC---AAGTCCACTGGCAAGACCCTCCTCGAGGCCATCGACGCCATTGAGCCCCCCAAGCGTCCTCTTGACAAGCCCCTCCGTCTTCCCCTTCAGGATGTCTACAAGATCGGTGGTATTGGCACAGTGCCCGTCGGCCGTATCGAGACTGGTGTCCTCAAGCCCGGTATGGTCGTTACCTTCGCTCCCGCCAACGTCACCACTGAAGTCAAGTCCGTCGAGATGCACCACGAGCAGCTCTCCGAGGGTCTTCCCGGTGACAACGTCGGCTTCAACGTGAAGAACGTTTCCGTTAAGGATATCCGCCGTGGTAACGTCGCTTCTGACTCCAAGAACGACCCCGCCCAGGGCGCTGCCTCCTTCAACGCCCAGGTCATTGTCCTGAACCACCCCGGTCAGGTCGGTGCTGGTTACGCTCCCGTTCTTGACTGCCACACTGCCCACATTGCCTGCAAGTTCTCCGAGATCCTCGAGAAGATCGACCGCCGTACCGGAAAGTCCGTTGAGGCCAACCCCAAGTTCATCAAGTCTGGTGACT
>CBS403.89
TCCAAGGATGGCCAGACCCGTGAGCACGCTCTTCTTGCCTACACCCTCGGTGTCCGTCAGATCATCGTTGCCATCAACAAGATGGACACCACCAAGTGGTCTGAGGCCCGTTACCAGGAAATCATCAAGGAGACTTCCAACTTCATCAAGAAGGTCGGCTACAACCCCAAGACCGTTCCCTTCGTCCCCATCTCCGGTTTCCACGGAGACAACATGCTCCAGGCCTCCACCAACTGCCCTTGGTACAAGGGCTGGGAGAAGGAGACCAAGGCTGGC---AAGTCCACTGGCAAGACCCTCCTCGAGGCCATCGACGCCATTGAGCCCCCCAAGCGTCCTCTTGACAAGCCCCTCCGTCTTCCCCTTCAGGATGTCTACAAGATCGGTGGTATTGGCACAGTGCCCGTCGGCCGTATCGAGACTGGTGTCCTCAAGCCCGGTATGGTCGTTACCTTCGCTCCCGCCAACGTCACCACTGAAGTCAAGTCCGTCGAGATGCACCACGAGCAGCTCTCCGAGGGTCTTCCCGGTGACAACGTCGGCTTCAACGTGAAGAACGTTTCCGTTAAGGATATCCGCCGTGGTAACGTCGCTTCTGACTCCAAGAACGACCCCGCCCAGGGCGCTGCCTCCTTCAACGCCCAGGTCATTGTCCTGAACCACCCCGGTCAGGTCGGTGCTGGTTACGCTCCCGTTCTTGACTGCCACACTGCCCACATTGCCTGCAAGTTCTCCGAGATCCTCGAGAAGATCGACCGCCGTACCGGAAAGTCCGTTGAGGCCAACCCCAAGTTCATCAAGTCTGGTGACT
>GMBC3007
TCCAAGGATGGCCAGACCCGTGAGCACGCTCTTCTTGCCTACACCCTCGGTGTCCGTCAGATCATCGTTGCCATCAACAAGATGGACACCACCAAGTGGTCTGAGGCCCGTTACCAGGAAATCATCAAGGAGACTTCCAACTTCATCAAGAAGGTCGGCTACAACCCCAAGACCGTTCCCTTCGTCCCCATCTCTGGTTTCCACGGAGACAACATGCTCCAGGCCTCCACCAACTGCCCCTGGTACAAGGGCTGGGAGAAGGAGACCAAGGCTGGC---AAGTCCACTGGCAAGACCCTCCTCGAGGCCATCGACGCCATTGAGCCCCCCAAGCGTCCTCTTGACAAGCCTCTCCGTCTTCCCCTTCAGGATGTCTACAAGATCGGTGGTATTGGAACTGTGCCCGTCGGCCGTATCGAGACTGGTGTCCTCAAGCCCGGTATGGTCGTCACCTTCGCTCCCGCCAACGTCACCACTGAAGTCAAGTCCGTCGAGATGCACCACGAGCAGCTCTCCGAGGGTCTTCCCGGTGACAACGTCGGCTTCAACGTGAAGAACGTTTCCGTCAAGGATATCCGCCGTGGTAACGTCGCTTCTGACTCCAAGAACGACCCCGCCGCCGGCGCCGCCTCCTTCAACGCCCAGGTCATTGTCCTGAACCACCCCGGTCAGGTCGGTGCTGGTTACGCTCCCGTTCTTGACTGCCACACTGCCCACATTGCCTGCAAGTTCTCCGAGATCCTCGAGAAGATCGACCGCCGTACTGGCAAGTCTGTCGAGTCCAACCCCAAGTTCATCAAGTCTGGTGACT
>GMBC3008
TCCAAGGATGGCCAGACCCGTGAGCACGCTCTTCTTGCCTACACCCTCGGTGTCCGTCAGATCATCGTTGCCATCAACAAGATGGACACCACCAAGTGGTCTGAGGCCCGTTACCAGGAAATCATCAAGGAGACTTCCAACTTCATCAAGAAGGTCGGCTACAACCCCAAGACCGTTCCCTTCGTCCCCATCTCTGGTTTCCACGGAGACAACATGCTCCAGGCCTCCACCAACTGCCCCTGGTACAAGGGCTGGGAGAAGGAGACCAAGGCTGGC---AAGTCCACTGGCAAGACCCTCCTCGAGGCCATCGACGCCATTGAGCCCCCCAAGCGTCCTCTTGACAAGCCTCTCCGTCTTCCCCTTCAGGATGTCTACAAGATCGGTGGTATTGGAACTGTGCCCGTCGGCCGTATCGAGACTGGTGTCCTCAAGCCCGGTATGGTCGTCACCTTCGCCCCCGCCAACGTCACCACTGAAGTCAAGTCCGTTGAGATGCACCACGAGCAGCTCTCCGAGGGTCTTCCCGGTGACAACGTCGGCTTCAACGTGAAGAACGTTTCCGTCAAGGATATCCGCCGTGGTAACGTCGCTTCTGACTCCAAGAACGACCCCGCCGCCGGCGCCGCCTCCTTCAACGCCCAGGTCATTGTCCTGAACCACCCCGGTCAGGTCGGTGCTGGTTACGCTCCCGTTCTTGACTGCCACACTGCCCACATTGCCTGCAAGTTCTCCGAGATCCTCGAGAAGATCGACCGCCGTACTGGCAAGTCTGTCGAGTCCAACCCCAAGTTCATCAAGTCTGGTGACT
>SD09701
TCCAAGGATGGCCAGACCCGTGAGCACGCTCTTCTTGCCTACACCCTCGGTGTCCGTCAGATCATCGTTGCCATCAACAAGATGGACACCACCAAGTGGTCTGAGGCCCGTTACCAGGAAATCATCAAGGAGACTTCCAACTTCATCAAGAAGGTCGGCTACAACCCCAAGACCGTCCCCTTCGTCCCCATCTCTGGTTTCCACGGAGACAACATGCTCCAGGCCTCCACCAACTGCCCCTGGTACAAGGGCTGGGAGAAGGAGACCAAGGCTGGC---AAGTCCACTGGCAAGACCCTCCTCGAGGCCATCGACGCCATTGAGCCCCCCAAGCGTCCTCTTGACAAGCCCCTCCGTCTTCCCCTCCAGGATGTCTACAAGATCGGTGGTATTGGAACTGTGCCCGTCGGCCGTATCGAGACTGGTGTCCTCAAGCCCGGTATGGTCGTCACCTTCGCTCCCGCCAACGTCACCACTGAAGTCAAGTCCGTCGAGATGCACCACGAGCAGCTCTCCGAGGGTCTTCCCGGTGACAACGTCGGCTTCAACGTGAAGAACGTTTCCGTTAAGGATATCCGCCGTGGTAACGTCGCTTCTGACTCCAAGAACGACCCCGCCCAGGGCGCTGCCTCCTTCAACGCCCAGGTCATTGTCCTGAACCACCCCGGTCAGGTCGGTGCTGGTTACGCTCCCGTTCTTGACTGCCACACTGCCCACATTGCCTGCAAGTTCTCCGAGATCCTTGAGAAGATCGACCGCCGTACCGGAAAGTCTGTCGAGTCCAACCCCAAGTTCATCAAGTCTGGTGACT
>SD09702
TCCAAGGATGGCCAGACCCGTGAGCACGCTCTTCTTGCCTACACCCTCGGTGTCCGTCAGATCATCGTTGCCATCAACAAGATGGACACCACCAAGTGGTCTGAGGCCCGTTACCAGGAAATCATCAAGGAGACTTCCAACTTCATCAAGAAGGTCGGCTACAACCCCAAGACCGTCCCCTTCGTCCCCATCTCTGGTTTCCACGGAGACAACATGCTCCAGGCCTCCACCAACTGCCCCTGGTACAAGGGCTGGGAGAAGGAGACCAAGGCTGGC---AAGTCCACTGGCAAGACCCTCCTCGAGGCCATCGACGCCATTGAGCCCCCCAAGCGTCCTCTTGACAAGCCCCTCCGTCTTCCCCTCCAGGATGTCTACAAGATCGGTGGTATTGGAACTGTGCCCGTCGGCCGTATCGAGACTGGTGTCCTCAAGCCCGGTATGGTCGTCACCTTCGCTCCCGCCAACGTCACCACTGAAGTCAAGTCCGTCGAGATGCACCACGAGCAGCTCTCCGAGGGTCTTCCCGGTGACAACGTCGGCTTCAACGTGAAGAACGTTTCCGTTAAGGATATCCGCCGTGGTAACGTCGCTTCTGACTCCAAGAACGACCCCGCCCAGGGCGCTGCCTCCTTCAACGCCCAGGTCATTGTCCTGAACCACCCCGGTCAGGTCGGTGCTGGTTACGCTCCCGTTCTTGACTGCCACACTGCCCACATTGCCTGCAAGTTCTCCGAGATCCTTGAGAAGATCGACCGCCGTACCGGAAAGTCTGTCGAGTCCAACCCCAAGTTCATCAAGTCTGGTGACT
>CBS101963
TCCAAGGATGGCCAGACCCGTGAGCACGCTCTTCTTGCCTACACCCTTGGTGTCCGTCAGATCATCGTTGCCATCAACAAGATGGACACCACCAAGTGGTCTGAGGCCCGTTACCAGGAAATCATCAAGGAGACTTCCAACTTCATCAAGAAGGTCGGCTACAACCCCAAGACCGTTCCCTTCGTCCCCATCTCCGGTTTCCACGGAGACAACATGCTCCAGGCCTCCACCAACTGCCCCTGGTACAAGGGCTGGGAGAAGGAGACCAAGGCTGGC---AAGTCCACTGGCAAGACCCTCCTCGAGGCCATCGACGCCATTGAGCCCCCCAAGCGTCCTCTTGACAAGCCCCTCCGTCTTCCCCTTCAGGATGTCTACAAGATCGGTGGTATTGGCACAGTGCCCGTCGGCCGTATCGAGACTGGTGTCCTCAAGCCCGGTATGGTCGTTACCTTCGCTCCTGCCAACGTCACCACTGAAGTCAAGTCCGTTGAGATGCACCACGAGCAGCTCGCCGAGGGTCTTCCCGGTGACAACGTCGGCTTCAACGTGAAGAACGTTTCCGTTAAGGATATCCGCCGTGGTAACGTCGCTTCTGACTCCAAGAACGACCCCGCTCAGGGCGCTGCCTCCTTCAACGCCCAGGTCATTGTCCTGAACCACCCCGGTCAGGTTGGTGCTGGTTACGCTCCCGTTCTTGACTGCCACACTGCCCACATTGCCTGCAAGTTCTCCGAGATCCTCGAGAAGATCGACCGCCGTACCGGAAAGTCTGTTGAGGCCAACCCCAAGTTCATCAAGTCTGGTGACT
>CBS578.89
TCCAAGGATGGCCAGACCCGTGAGCACGCTCTTCTTGCCTACACCCTTGGTGTCCGTCAGATCATCGTTGCCATCAACAAGATGGACACCACCAAGTGGTCTGAGGCCCGTTACCAGGAAATCATCAAGGAGACTTCCAACTTCATCAAGAAGGTCGGCTACAACCCCAAGACCGTTCCCTTCGTCCCCATCTCCGGTTTCCACGGAGACAACATGCTCCAGGCCTCCACCAACTGCCCCTGGTACAAGGGCTGGGAGAAGGAGACCAAGGCTGGC---AAGTCCACTGGCAAGACCCTCCTCGAGGCCATCGACGCCATTGAGCCCCCCAAGCGTCCTCTTGACAAGCCCCTCCGTCTTCCCCTTCAGGATGTCTACAAGATCGGTGGTATTGGCACAGTGCCCGTCGGCCGTATCGAGACTGGTGTCCTCAAGCCCGGTATGGTCGTTACCTTCGCTCCTGCCAACGTCACCACTGAAGTCAAGTCCGTTGAGATGCACCACGAGCAGCTCTCCGAGGGTCTTCCCGGTGACAACGTCGGCTTCAACGTGAAGAACGTTTCCGTTAAGGATATCCGCCGTGGTAACGTCGCTTCTGACTCCAAGAACGACCCCGCCCAGGGCGCTGCCTCCTTCAACGCCCAGGTCATTGTCCTGAACCACCCCGGTCAGGTTGGTGCTGGTTACGCTCCCGTTCTTGACTGCCACACCGCCCACATTGCCTGCAAGTTCTCCGAGATCCTCGAGAAGATTGACCGCCGTACCGGAAAGTCTGTTGAGGCCAACCCCAAGTTCATCAAGTCTGGTGACT
>CBS119658
TCCAAGGATGGCCAGACCCGTGAGCACGCTCTTCTTGCCTACACCCTCGGTGTCCGTCAGATCATCGTTGCCATCAACAAGATGGACACCACCAAGTGGTCTGAGGCCCGTTACCAGGAAATCATCAAGGAGACTTCCAACTTCATCAAGAAGGTCGGCTACAACCCCAAGACCGTTCCCTTCGTCCCCATCTCCGGTTTCCACGGAGACAACATGCTCCAGGCCTCCACCAACTGCCCCTGGTACAAGGGCTGGGAGAAGGAGACCAAGGCTGGC---AAGTCCACTGGCAAGACCCTCCTCGAGGCCATCGACGCCATTGAGCCCCCCAAGCGTCCTCTTGACAAGCCCCTCCGTCTTCCCCTTCAGGATGTCTACAAGATCGGTGGTATTGGCACAGTGCCCGTCGGCCGTATCGAGACTGGTGTCCTCAAGCCCGGTATGGTCGTTACCTTCGCTCCCGCCAACGTCACCACTGAAGTCAAGTCCGTCGAGATGCACCACGAGCAGCTCTCTGAGGGTCTTCCCGGTGACAACGTCGGCTTCAACGTGAAGAACGTTTCCGTTAAGGATATCCGCCGTGGTAACGTCGCTTCTGACTCCAAGAACGACCCCGCCATGGGCGCTGCCTCCTTCAACGCCCAGGTCATTGTCCTGAACCACCCCGGTCAGGTCGGTGCTGGTTACGCTCCCGTTCTTGACTGCCACACTGCCCACATTGCTTGCAAGTTCTCCGAGATCCTCGAGAAGATCGACCGCCGTACCGGAAAGTCCGTCGAGTCCAACCCCAAGTTCATCAAGTCTGGTGACT
>CBS110153
TCCAAGGATGGCCAGACCCGTGAGCACGCTCTTCTTGCCTACACCCTCGGTGTCCGTCAGATCATCGTTGCCATCAACAAGATGGACACCACCAAGTGGTCTGAGGCCCGTTACCAGGAAATCATCAAGGAGACTTCCAACTTCATCAAGAAGGTCGGCTACAACCCCAAGACCGTTCCCTTCGTCCCCATCTCCGGTTTCCACGGAGACAACATGCTCCAGGCCTCCACCAACTGCCCCTGGTACAAGGGCTGGGAGAAGGAGACCAAGGCTGGC---AAGTCCACTGGCAAGACCCTCCTCGAGGCCATCGACGCCATTGAGCCCCCCAAGCGTCCTCTTGACAAGCCCCTCCGTCTTCCCCTTCAGGATGTCTACAAGATCGGTGGTATTGGCACAGTGCCCGTCGGCCGTATCGAGACTGGTGTCCTCAAGCCCGGTATGGTCGTTACCTTCGCTCCCGCCAACGTCACCACTGAAGTCAAGTCCGTCGAGATGCACCACGAGCAGCTCTCTGAGGGTCTTCCCGGTGACAACGTCGGCTTCAACGTGAAGAACGTTTCCGTTAAGGATATCCGCCGTGGTAACGTCGCTTCTGACTCCAAGAACGACCCCGCCATGGGCGCTGCCTCCTTCAACGCCCAGGTCATTGTCCTGAACCACCCCGGTCAGGTCGGTGCTGGTTACGCTCCCGTTCTTGACTGCCACACTGCCCACATTGCTTGCAAGTTCTCCGAGATCCTCGAGAAGATCGACCGCCGTACCGGAAAGTCCGTCGAGTCCAACCCCAAGTTCATCAAGTCTGGTGACT
>CBS130360
TCCAAGGATGGCCAGACCCGTGAGCACGCTCTTCTTGCCTACACCCTCGGTGTCCGTCAGATCATCGTTGCCATCAACAAGATGGACACCACCAAGTGGTCTGAGGCCCGTTACCAGGAAATCATCAAGGAGACTTCCAACTTCATCAAGAAGGTCGGCTACAACCCCAAGACCGTTCCCTTCGTCCCCATCTCCGGTTTCCACGGAGACAACATGCTCCAGGCCTCCACCAACTGCCCCTGGTACAAGGGCTGGGAGAAGGAGACCAAGGCTGGC---AAGTCCACTGGCAAGACCCTCCTCGAGGCCATCGACGCCATTGAGCCCCCCAAGCGTCCTCTTGACAAGCCCCTCCGTCTTCCCCTTCAGGATGTCTACAAGATCGGTGGTATTGGCACAGTGCCCGTCGGCCGTATCGAGACTGGTGTCCTCAAGCCCGGTATGGTCGTTACCTTCGCTCCCGCCAACGTCACCACTGAAGTCAAGTCCGTTGAGATGCACCACGAGCAGCTCTCCGAGGGTCTTCCCGGTGACAACGTCGGCTTCAACGTGAAGAACGTTTCCGTTAAGGATATCCGCCGTGGTAACGTCGCTTCTGACTCCAAGAACGACCCCGCCATGGGCGCTGCCTCCTTCAACGCCCAGGTCATTGTCCTGAACCACCCCGGTCAGGTCGGTGCTGGTTACGCTCCCGTTCTTGACTGCCACACTGCCCACATTGCCTGCAAGTTCTCCGAGATCCTTGAGAAGATCGACCGCCGTACCGGAAAGTCTGTCGAGTCCAACCCCAAGTTCATCAAGTCTGGTGACT
>CBS535.81
TCCAAGGATGGCCAGACCCGTGAGCACGCTCTTCTTGCCTACACCCTCGGTGTCCGTCAGATCATCGTTGCCATCAACAAGATGGACACCACCAAGTGGTCTGAGGCCCGTTACCAGGAAATCATCAAGGAGACTTCCAACTTCATCAAGAAGGTCGGCTACAACCCCAAGACCGTTCCCTTCGTCCCCATCTCCGGTTTCCACGGAGACAACATGCTCCAGGCCTCCACCAACTGCCCCTGGTACAAGGGCTGGGAGAAGGAGACCAAGGCTGGC---AAGTCCACTGGCAAGACCCTCCTCGAGGCCATCGACGCCATTGAGCCCCCCAAGCGTCCTCTTGACAAGCCCCTCCGTCTTCCCCTTCAGGATGTCTACAAGATCGGTGGTATTGGCACAGTGCCCGTCGGCCGTATCGAGACTGGTGTCCTCAAGCCCGGTATGGTCGTTACCTTCGCTCCCGCCAACGTCACCACTGAAGTCAAGTCCGTTGAGATGCACCACGAGCAGCTCTCCGAGGGTCTTCCCGGTGACAACGTCGGCTTCAACGTGAAGAACGTTTCCGTTAAGGATATCCGCCGTGGTAACGTCGCTTCTGACTCCAAGAACGACCCCGCCATGGGCGCTGCCTCCTTCAACGCCCAGGTCATTGTCCTGAACCACCCCGGTCAGGTCGGTGCTGGTTACGCTCCCGTTCTTGACTGCCACACTGCCCACATTGCCTGCAAGTTCTCCGAGATCCTTGAGAAGATCGACCGCCGTACCGGAAAGTCTGTCGAGTCCAACCCCAAGTTCATCAAGTCTGGTGACT
>CBS427.93
TCCAAGGATGGCCAGACCCGTGAGCACGCTCTGCTTGCCTACACCCTCGGTGTCCGTCAGATCATCGTTGCCATCAACAAGATGGACACCACCAAGTGGTCTGAGGCCCGTTACCAGGAGATCATCAAGGAGACCTCCAACTTCATCAAGAAGGTTGGCTACAACCCCAAGACTGTTGCCTTCGTCCCCATCTCCGGTTTCCACGGCGACAACATGCTGTCTGCCTCCACCAACTGCCCCTGGTACAAGGGCTGGGAGAAGGAGGGCAAGAACGGC---AAGGTCACCGGCAAGACCCTGCTTGAGGCCATCGACTCCATCGAGCCCCCCAAGCGTCCTCTTGACAAGCCCCTCCGTCTGCCCCTCCAGGACGTCTACAAGATCGGTGGTATTGGCACTGTGCCCGTCGGCCGTATCGAGACCGGTGTCCTCAAGCCCGGTATGGTCGTCACCTTCGCTCCCGCCAACGTCACCACCGAAGTCAAGTCCGTCGAGATGCACCACGAGCAGCTCCCCGAGGGCTTCCCCGGTGACAACGTCGGCTTCAACGTGAAGAACGTCTCCGTCAAGGATATCCGCCGTGGTAACGTCGCTTCTGACTCCAAGAACGACCCCGCCCTCGGTGCCGCTTCCTTCAACGCCCAGGTCATTGTCCTCAACCACCCTGGCCAGGTCGGTGCCGGTTACGCTCCCGTCCTCGATTGCCACACTGCCCACATTGCTTGCAAGTTCTCCGAGATCCTCGAGAAGATCGACCGCCGTACCGGTAAGTCGGTTGAGAGCAACCCCAAGTTCATCAAGTCTGGCGACT
>CBS324.33
TCCAAGGATGGCCAGACCCGTGAGCACGCTCTGCTTGCCTACACCCTCGGTGTCCGTCAGATCATCGTTGCCATCAACAAGATGGACACCACCAAGTGGTCTGAGGCCCGTTACCAGGAGATCATCAAGGAGACCTCCAACTTCATCAAGAAGGTTGGCTACAACCCCAAGACTGTTGCCTTCGTCCCCATCTCCGGTTTCCACGGCGACAACATGCTGTCTGCCTCCACCAACTGCCCCTGGTACAAGGGCTGGGAGAAGGAGGGCAAGAACGGC---AAGGTCACCGGCAAGACCCTGCTTGAGGCCATCGACTCCATCGAGCCCCCCAAGCGTCCTCTTGACAAGCCCCTCCGTCTGCCCCTCCAGGACGTCTACAAGATCGGTGGTATTGGCACTGTGCCCGTCGGCCGTATCGAGACCGGTGTCCTCAAGCCCGGTATGGTCGTCACCTTCGCTCCCGCCAACGTCACCACCGAAGTCAAGTCCGTCGAGATGCACCACGAGCAGCTCCCCGAGGGCTTCCCCGGTGACAACGTCGGCTTCAACGTGAAGAACGTCTCCGTCAAGGATATCCGCCGTGGTAACGTCGCTTCTGACTCCAAGAACGACCCCGCCCTCGGTGCCGCTTCCTTCAACGCCCAGGTCATTGTCCTCAACCACCCTGGCCAGGTCGGTGCCGGTTACGCTCCCGTCCTCGATTGCCACACTGCCCACATTGCTTGCAAGTTCTCCGAGATCCTCGAGAAGATCGACCGCCGTACCGGTAAGTCGGTTGAGAGCAACCCCAAGTTCATCAAGTCTGGCGACT
>CBS101239
TCCAAGGATGGCCAGACCCGTGAGCACGCCCTGCTTGCCTACACCCTCGGTGTCCGTCAGATCATCGTTGCCATCAACAAGATGGACACTGCCAAGTGGGCTGAGGCCCGTTACCAGGAGATCATCAAGGAGACCTCCAACTTCATCAAGAAGGTCGGCTACAACCCCAAGACCGTTGCCTTCGTCCCCATCTCCGGTTTCAACGGCGACAACATGCTGTCTCCCTCCACCAACTGCCCCTGGTACAAGGGCTGGGAGAAGGAGGGCAAGGGCGGC---AAGGTTACCGGCAAGACTCTGCTTGAGGCCATCGACTCCATCGAGCCCCCCAAGCGTCCTCTTGACAAGCCCCTCCGTCTGCCCCTCCAGGACGTCTACAAGATCGGTGGTATTGGCACTGTGCCCGTCGGCCGTATCGAGACCGGTACCCTCAAGCCCGGTATGGTCGTCACCTTCGCTCCCGCCAACGTCACCACTGAAGTCAAGTCCGTCGAGATGCACCACGAGCAGCTCCCCGAGGGCTTCCCCGGTGACAACGTCGGCTTCAACGTGAAGAACGTCTCCGTCAAGGATATCCGCCGTGGTAACGTCGCTTCTGACTCCAAGAACGACCCCGCCTCCGGTGCCGCTTCCTTCAACGCCCAGGTCATTGTCCTCAACCACCCTGGCCAGGTCGGTGCTGGTTACGCTCCCGTCCTTGACTGCCACACTGCCCACATTGCTTGCAAGTTCTCCGAGATCCTCGAGAAGATCGACCGCCGTACCGGTAAGTCGACTGAGAGCAACCCCAAGTTCATCAAGTCTGGCGACT
>ZY09271
TCCAAGGATGGCCAGACCCGTGAGCACGCTCTTCTTGCCTACACCCTCGGTGTCCGTCAGATCATCGTTGCCATCAACAAGATGGACACCACCAAGTGGTCTGAGGCCCGTTACCAGGAAATCATCAAGGAGACTTCCAACTTCATCAAGAAGGTCGGCTACAACCCCAAGACCGTTCCCTTCGTCCCCATCTCCGGTTTCCACGGAGACAACATGCTCCAGGCCTCCACCAACTGCCCCTGGTACAAGGGCTGGGAGAAGGAGACCAAGGCTGGC---AAGTCCACTGGCAAGACCCTCCTCGAGGCCATCGACGCCATTGAGCCCCCCAAGCGTCCTCTTGACAAGCCCCTCCGTCTTCCCCTTCAGGATGTCTACAAGATCGGTGGTATTGGCACAGTGCCCGTCGGCCGTATCGAGACTGGTGTCCTCAAGCCCGGTATGGTCGTTACCTTCGCTCCCGCCAACGTCACCACTGAAGTCAAGTCCGTTGAGATGCACCACGAGCAGCTCTCCGAGGGTCTTCCCGGTGACAACGTCGGCTTCAACGTGAAGAACGTTTCCGTTAAGGATATCCGCCGTGGTAACGTCGCTTCTGACTCCAAGAACGACCCCGCCATGGGCGCTGCCTCCTTCAACGCCCAGGTCATTGTCCTGAACCACCCCGGTCAGGTCGGTGCTGGTTACGCTCCCGTTCTTGACTGCCACACTGCCCACATTGCCTGCAAGTTCTCCGAGATCCTTGAGAAGATCGACCGCCGTACCGGAAAGTCTGTCGAGTCCAACCCCAAGTTCATCAAGTCTGGTGACT
>ZY09272
TCCAAGGATGGCCAGACCCGTGAGCACGCTCTTCTTGCCTACACCCTCGGTGTCCGTCAGATCATCGTTGCCATCAACAAGATGGACACCACCAAGTGGTCTGAGGCCCGTTACCAGGAAATCATCAAGGAGACTTCCAACTTCATCAAGAAGGTCGGCTACAACCCCAAGACCGTTCCCTTCGTCCCCATCTCCGGTTTCCACGGAGACAACATGCTCCAGGCCTCCACCAACTGCCCCTGGTACAAGGGCTGGGAGAAGGAGACCAAGGCTGGC---AAGTCCACTGGCAAGACCCTCCTCGAGGCCATCGACGCCATTGAGCCCCCCAAGCGTCCTCTTGACAAGCCCCTCCGTCTTCCCCTTCAGGATGTCTACAAGATCGGTGGTATTGGCACAGTGCCCGTCGGCCGTATCGAGACTGGTGTCCTCAAGCCCGGTATGGTCGTTACCTTCGCTCCCGCCAACGTCACCACTGAAGTCAAGTCCGTTGAGATGCACCACGAGCAGCTCTCCGAGGGTCTTCCCGGTGACAACGTCGGCTTCAACGTGAAGAACGTTTCCGTTAAGGATATCCGCCGTGGTAACGTCGCTTCTGACTCCAAGAACGACCCCGCCATGGGCGCTGCCTCCTTCAACGCCCAGGTCATTGTCCTGAACCACCCCGGTCAGGTCGGTGCTGGTTACGCTCCCGTTCTTGACTGCCACACTGCCCACATTGCCTGCAAGTTCTCCGAGATCCTTGAGAAGATCGACCGCCGTACCGGAAAGTCTGTCGAGTCCAACCCCAAGTTCATCAAGTCTGGTGACT
