# Supplementary material for: ﻿Morphological and phylogenetic evidence reveals three new arthropod-associated species of Hypocreales (Clavicipitaceae, Bionectriaceae, and Myrotheciomycetaceae) from karst habitats in Guizhou, China
Source: MycoKeys. 2025 Oct 17;123:319–53. doi: 10.3897/mycokeys.123.164334 (PMC12552844; doi:10.3897/mycokeys.123.164334)
Supplement: Supplementary material 11 — Dataset 2 for analysis 2 [file mycokeys-123-319-s011.nxs]

#NEXUS
BEGIN DATA;
dimensions ntax=31 nchar=2872;
format missing=?
symbols="ABCDEFGHIKLMNPQRSTUVWXYZ"
interleave datatype=DNA gap= -;

matrix
CBS101148   TGAACCAGCGGAGGGATCATTATAGAGT--TCTAAACTCC-AAACCTTTG
CBS101239   TGAACCAGCGGAGGGATCATTATAGAGT--TACAAACTCC-AAACCACTG
CBS101963   TGAACCAGCGGAGGGATCATTATCGAGT--TCTAAACTCCCAAACCTTTG
CBS110151   TGAACCAGCGGAGGGATCATTATCGAGT--TCTAAACTCCCAAACCTTTG
CBS110153   TGAACCAGCGGAGGGATCATTATCGAGT--TCTAAACTCCCAAACCTTTG
CBS111360   TGAACCAGCGGAGGGATCATTACTGAGTT-ATCCAACTCCCAAACCCCTG
CBS112092   TGAACCAGCGGAGGGATCATTATCGAGT--TCTAAACTCCCAAACCATTG
CBS114785   TGAACCAGCGGAGGGATCATTACCGAGTG-TAAAAACTCCCAAACCATTG
CBS119658   TGAACCAGCGGAGGGATCATTATCGAGT--TCTAAACTCCCAAACCTTTG
CBS120.40   TGAACCAGCGGAGGGATCATTACTGAGTT-ATCCAACTCCCAAACCCCTG
CBS130360   TGAACCAGCGGAGGGATCATTATCGAGT--TCTAAACTCCCAAACCTTTG
CBS130362   TGAACCAGCGGAGGGATCATTATCGAGT--TCTAAACTCCCAAACCTTTG
CBS136.33   TGAACCAGCGGAGGGATCATTATAGAGT--GCTAAACTCC-AAACCTTTG
CBS157.70   TGAACCAGCGGAGGGATCATTATAGAGT--TCTAAACTCC-AAACCTTTG
CBS182.56   TGAACCAGCGGAGGGATCATTACTGAGTT-ATCCAACTCCCAAACCCCTG
CBS324.33   TGAACCAGCGGAGGGATCATTATAGAGT--TACAAACTCC-AAACCACTG
CBS380.62   TGAACCAGCGGAGGGATCATTACTGAGTT-ATCCAACTCCCAAACCCCTG
CBS399.86   TGAACCAGCGGAGGGATCATTATCGAGT--TCTAAACTCCCAAACCATTG
CBS403.89   TGAACCAGCGGAGGGATCATTATCGAGT--TCTAAACTCCCAAACCTTTG
CBS407.66   TGAACCAGCGGAGGGATCATTACTGAGTG-TTAAAACTCC-AAACCTTTG
CBS426.95   NNNNNNNNNNNNNNNNNNNTTATCGAGT--TCTAAACTCCCAAACCTTTG
CBS427.93   TGAACCAGCGGAGGGATCATTATAGAGT--TACAAACTCC-AAACCACTG
CBS535.81   TGAACCAGCGGAGGGATCATTATCGAGT--TCTAAACTCCCAAACCTTTG
CBS578.89   TGAACCAGCGGAGGGATCATTATCGAGT--TCTAAACTCCCAAACCTTTG
CBS737.84   TGAACCAGCGGAGGGATCATTATAGAGTCTTCTGAACTCC-AAACCTTTG
GMBC3007    TGAACCAGCGGAGGGATCATTATCGAGT--TCTAAACTCCCAAACCATTG
GMBC3008    TGAACCAGCGGAGGGATCATTATCGAGT--TCTAAACTCCCAAACCATTG
SD09701     TTTGTACGCGGAGGGA-CATTATCGAGT--TCTAAACTCCCAAACCATTG
SD09702     TTTGTACGCGGAGGGA-CATTATCGAGT--TCTAAACTCCCAAACCATTG
ZY09271     TGGCGACGCGGAGGGA-CATTATCGAGT--TCTAAACTCCCAAACCTTTG
ZY09272     TGGCGACGCGGAGGGA-CATTATCGAGT--TCTAAACTCCCAAACCTTTG

CBS101148   TGAACATATA-CGTGTTGCTTCGGCGGGTTG---GGG-------------
CBS101239   TGAACATACC-TATGTTGCTTCGGCGGG---TTCCCG-------------
CBS101963   TGAACATACC-TTTGTTGCCTCGGCGGTTTA-------------------
CBS110151   TGAACATACC-TTTGTTGCCTCGGCGGTTTA-------------------
CBS110153   TGAACATACC-TATGTTGCCTCGGCGGCTTA-------------------
CBS111360   TGAACATACC-TATGTTGCTTCGGCGGG-CCGTCCCGCGGCGCGCCCTCG
CBS112092   TGAACATACC-TATGTTGCCTCGGCGGGTTC-------------------
CBS114785   TGAACCTACC-ACTGTTGCTTCGGCGGCCTCGCCCCG-GGCGCGT-TC--
CBS119658   TGAACATACC-TATGTTGCCTCGGCGGTTTA-------------------
CBS120.40   TGAACATACC-TATGTTGCTTCGGCGGG-TCGTCCCGCGGCGCGCCCTCG
CBS130360   TGAACATACC-TTTGTTGCCTCGGCGGCTTA-------------------
CBS130362   TGAACATACC-TATGTTGCCTCGGCGGGTTC-------------------
CBS136.33   TGAACATATA-CGTGTTGCTTCGGCGGGTTG---GGG-------------
CBS157.70   TGAACATATA-CGTGTTGCTTCGGCGGGTTG---GGG-------------
CBS182.56   TGAACATACC-TATGTTGCTTCGGCGGG-TCGTCCCGCGGCGCGCCCTCG
CBS324.33   TGAACATACC-TATGTTGCTTCGGCGGG---TCCCCG-------------
CBS380.62   TGAACATACC-TATGTTGCTTCGGCGGG-TCGTCCCGCGGCGCGCCCTCG
CBS399.86   TGAACATACC-TATGTTGCCTCGGCGGGTTC-------------------
CBS403.89   TGAACATACC-TTTGTTGCCTCGGCGGTTTA-------------------
CBS407.66   TGAACATACT-ACTGTTGCTTCGGCGGCCTCGCCCCGCGGCGCGCACT--
CBS426.95   TGAACATACC-TATGTTGCCTCGGCGGGTTC-------------------
CBS427.93   TGAACATACC-TATGTTGCTTCGGCGGG---TCCCCG-------------
CBS535.81   TGAACATACC-TTTGTTGCCTCGGCGGTTTA-------------------
CBS578.89   TGAACATACC-TTTGTTGCCTCGGCGGTTTA-------------------
CBS737.84   TGAAC-TATATCATGTTGCTTCGGCGGGTTGCCGGGC-------------
GMBC3007    TGAACATACC-TATGTTGCCTCGGCGGGTTC-------------------
GMBC3008    TGAACATACC-TATGTTGCCTCGGCGGGTTC-------------------
SD09701     TGAACATACC-TATGTTGCCTCGGCGGGTTC-------------------
SD09702     TGAACATACC-TATGTTGCCTCGGCGGGTTC-------------------
ZY09271     TGAACATACC-TTTGTTGCCTCGGCGGTTTA-------------------
ZY09272     TGAACATACC-TTTGTTGCCTCGGCGGTTTA-------------------

CBS101148   -GGCCCAGCGCCCAC--CGTCGCCCGCCGGGGA-CCCAAACTCTTGCCTT
CBS101239   ----GTCGTCCGCGGCCGC---CCCGCCGGAGGTATCAAACTCTGAT-TT
CBS101963   -------ACCATCGC-----CGGCGGCCAA-----CCAAACTC-TGTTTT
CBS110151   -------ACCACCGC-----CGGCGGCCAA-----CCAAACTC-TGTTTT
CBS110153   -------ACCACCGC-----CGGCGGCCAA-----CCAAACTC-TGTTTT
CBS111360   TGGCGTGACCCGGACCCAGGCGCCCGCCGGGGA-ACCAAACTCTTGTCTT
CBS112092   -------ACGCCCGC-----CGGCGGCCAA-----CCAAACTC-TGTTTT
CBS114785   --GCGCGGCCCGGACCCAGGCGTCCGCCGGAGGCTCCAAACTCTTGTCTT
CBS119658   -------ACCACCGC-----CGGCGGCCAA-----CCAAACTC-TGTTTT
CBS120.40   TGGCGTGACCCGGACCCAGGCGCCCGCCGGGGA-ACCAAACTCTTGTCTT
CBS130360   -------ACCACCGC-----CGGCGGCCAA-----CCAAACTC-TGTTTT
CBS130362   -------ACGCCCGC-----CGGCGGCCAA-----CCAAACTC-TGTTTT
CBS136.33   -GGCCCAGCGCCCAC--CGTCGCCCGCCGGGGA-CCCAAACTCCTGGCTT
CBS157.70   -GGCCCAGCGCCCAC--CGTCGCCCGCCGGGGA-CCCAAACTCTTGCCTT
CBS182.56   TGGCGTGACCCGGACCCAGGCGCCCGCCGGGGA-ACCAAACCCTTGTCTT
CBS324.33   ----GTCGTCCGCGGCCGC---CCCGCCGGAGGTATCAAACTCTGAT-TT
CBS380.62   TGGCGTGACCCGGACCCAGGCGCCCGCCGGGGA-ACCAAACTCTTGTCTT
CBS399.86   -------ACGCCCGC-----CGGCGGCCAA-----CCAAACTC-TGTTTT
CBS403.89   -------ACCACCGC-----CGGCGGCCAA-----CCAAACTC-TGTTTT
CBS407.66   --GCGTGACCCGGGCCAAGGCGACCGCCGGAGGCACCAAACCCTGTCTTT
CBS426.95   -------ACGCCCGC-----CGGCGGCCAA-----CCAAACTC-TGTTTT
CBS427.93   ----GTCGTCCGCGGCCGC---CCCGCCGGAGGTATCAAACTCTGAT-TT
CBS535.81   -------ACCACCGC-----CGGCGGCCAA-----CCAAACTC-TGTTTT
CBS578.89   -------ACCACCGC-----CGGCGGCCAA-----CCAAACTC-TGTTTT
CBS737.84   -GGCCAAGCGCCCCCAGCGTCGCCCGCCGAAGG-CCCAAACTCTTGACTT
GMBC3007    -------ACGCCCGC-----CGGCGGCCAA-----CCAAACTC-TGTTTT
GMBC3008    -------ACGCCCGC-----CGGCGGCCAA-----CCAAACTC-TGTTTT
SD09701     -------ACGCCCGC-----CGGCGGCCAA-----CCAAACTC-TGTTTT
SD09702     -------ACGCCCGC-----CGGCGGCCAA-----CCAAACTC-TGTTTT
ZY09271     -------ACCACCGC-----CGGCGGCCAA-----CCAAACTC-TGTTTT
ZY09272     -------ACCACCGC-----CGGCGGCCAA-----CCAAACTC-TGTTTT

CBS101148   CTAGCGGAATCTTCTGAGTGAA--AGCAAATAA--AATCAAAACTTTCAG
CBS101239   CTA-GCGAATCTTCTGAGTCTTATAA-TAAGCA---ATCAAAACTTTCAG
CBS101963   CTA-CAGTATCTTCTGAGTTATCTTATAAATAAG-AATTAAAACTTTTAG
CBS110151   CTA-CAGTATCTTCTGAGTTATCTTATAAATAAG-AATTAAAACTTTTAG
CBS110153   CTA-CAGTATCTTCTGAGTTATCTTATAAATAAG-AATTAAAACTTTTAG
CBS111360   CCA-GTGTCTCCTCTGAGTGGCATAAGCAAAAAT-AAACAAAACTTTCAG
CBS112092   CTA-GAGAATCTTCTGAGTTATCTTATAAATAAG-AATTAAAACTTTTAG
CBS114785   TTA-GTGTATT-TCTGAGTGGCATAAGCAAATA--AATCAAAACTTTCAG
CBS119658   CTA-CAGTATCTTCTGAGTTATCTTATAAATAAG-AATTAAAACTTTTAG
CBS120.40   CTA-GTGTCTCCTCTGAGTGGCATAAGCAAAAAT-AAACAAAACTTTCAG
CBS130360   CTA-CAGTATCTTCTGAGTTATCTTATAAATAAG-AATTAAAACTTTTAG
CBS130362   CTA-TTGAATCTTCTGAGTTATTTT-TAAATAA---ATTAAAACTTTTAG
CBS136.33   CTAGCGGAATCTTCTGAGTGAA--AGCAAATAA--A-TCAAAACTTTCAG
CBS157.70   CTAGCGGAATCTTCTGAGTGAA--AGCAAATAA--AATCAAAACTTTCAG
CBS182.56   CCA-GTGTCTCCTCTGAGTGGCATAAGCAAAAAT-AAACAAAACTTTCAG
CBS324.33   CTA-GCGAATCTTCTGAGTCTTATAA-TAAGCA---ATCAAAACTTTCAG
CBS380.62   CCA-GTGTCTCCTCTGAGTGGCATAAGCAAAAAT-AAACAAAACTTTCAG
CBS399.86   CTA-GAGAATCTTCTGAGTTATCTTATAAATAAG-AATTAAAACTTTTAG
CBS403.89   CTA-CAGTATCTTCTGAGTTATCTTATAAATAAG-AATTAAAACTTTTAG
CBS407.66   ATA-GTGGATT-TCTGAGTGGCATAAGCAAATA--AATCAAAACTTTCAG
CBS426.95   CTA-TTGAATCTTCTGAGTTATTTT-TAAATAA---ATTAAAACTTTTAG
CBS427.93   CTA-GCGAATCTTCTGAGTCTTATAA-TAAGCA---ATCAAAACTTTCAG
CBS535.81   CTA-CAGTATCTTCTGAGTTATCTTATAAATAAG-AATTAAAACTTTTAG
CBS578.89   CTA-CAGTATCTTCTGAGTTATCTTATAAATAAG-AATTAAAACTTTTAG
CBS737.84   CCAGCGGAATCTTCTGAGTGAT--TACAAATAAGCAATCAAAACTTTCAG
GMBC3007    CTA-GAGTATCTTCTGAGTTATCTTATAAATAAG-AATTAAAACTTTTAG
GMBC3008    CTA-GAGTATCTTCTGAGTTATCTTATAAATAAG-AATTAAAACTTTTAG
SD09701     CTA-GAGAATCTTCTGAGTTATCTTATAAATAAG-AATTAAAACTTTTAG
SD09702     CTA-GAGAATCTTCTGAGTTATCTTATAAATAAG-AATTAAAACTTTTAG
ZY09271     CTA-CAGTATCTTCTGAGTTATCTTATAAATAAG-AATTAAAACTTTTAG
ZY09272     CTA-CAGTATCTTCTGAGTTATCTTATAAATAAG-AATTAAAACTTTTAG

CBS101148   CAACGGATCTCTTGGCTCTAGCATCGATGAAGAACGCAGCGAAATGCGAT
CBS101239   CAACGGATCTCTTGGCTCTGGCATCGATGAAGAACGCAGCGAAATGCGAT
CBS101963   CAACGGATCTCTTGGCTCTGGCATCGATGAAGAACGCAGCGAAATGCGAT
CBS110151   CAACGGATCTCTTGGCTCTGGCATCGATGAAGAACGCAGCGAAATGCGAT
CBS110153   CAACGGATCTCTTGGCTCTGGCATCGATGAAGAACGCAGCGAAATGCGAT
CBS111360   CAACGGATCTCTTGGTTCTGGCATCGATGAAGAACGCAGCGAAATGCGAT
CBS112092   CAACGGATCTCTTGGCTCTGGCATCGATGAAGAACGCAGCGAAATGCGAT
CBS114785   CAACGGATCTCTTGGTTCTGGCATCGATGAAGAACGCAGCAAAATGCGAT
CBS119658   CAACGGATCTCTTGGCTCTGGCATCGATGAAGAACGCAGCGAAATGCGAT
CBS120.40   CAACGGATCTCTTGGTTCTGGCATCGATGAAGAACGCAGCGAAATGCGAT
CBS130360   CAACGGATCTCTTGGCTCTGGCATCGATGAAGAACGCAGCGAAATGCGAT
CBS130362   CAACGGATCTCTTGGCTCTGGCATCGATGAAGAACGCAGCGAAATGCGAT
CBS136.33   CAACGGATCTCTTGGCTCTAGCATCGATGAAGAACGCAGCGAAATGCGAT
CBS157.70   CAACGGATCTCTTGGCTCTAGCATCGATGAAGAACGCAGCGAAATGCGAT
CBS182.56   CAACGGATCTCTTGGTTCTGGCATCGATGAAGAACGCAGCGAAATGCGAT
CBS324.33   CAACGGATCTCTTGGCTCTGGCATCGATGAAGAACGCAGCGAAATGCGAT
CBS380.62   CAACGGATCTCTTGGTTCTGGCATCGATGAAGAACGCAGCGAAATGCGAT
CBS399.86   CAACGGATCTCTTGGCTCTGGCATCGATGAAGAACGCAGCGAAATGCGAT
CBS403.89   CAACGGATCTCTTGGCTCTGGCATCGATGAAGAACGCAGCGAAATGCGAT
CBS407.66   CAACGGATCTCTTGGTTCTGGCATCGATGAAGAACGCAGCAAAATGCGAT
CBS426.95   CAACGGATCTCTTGGCTCTGGCATCGATGAAGAACGCAGCGAAATGCGAT
CBS427.93   CAACGGATCTCTTGGCTCTGGCATCGATGAAGAACGCAGCGAAATGCGAT
CBS535.81   CAACGGATCTCTTGGCTCTGGCATCGATGAAGAACGCAGCGAAATGCGAT
CBS578.89   CAACGGATCTCTTGGCTCTGGCATCGATGAAGAACGCAGCGAAATGCGAT
CBS737.84   CAACGGATCTCTTGGCTCTGGCATCGATGAAGAACGCAGCGAAATGCGAT
GMBC3007    CAACGGATCTCTTGGCTCTGGCATCGATGAAGAACGCAGCGAAATGCGAT
GMBC3008    CAACGGATCTCTTGGCTCTGGCATCGATGAAGAACGCAGCGAAATGCGAT
SD09701     CAACGGATCTCTTGGCTCTGGCATCGATGAAGAACGCAGCGAAATGCGAT
SD09702     CAACGGATCTCTTGGCTCTGGCATCGATGAAGAACGCAGCGAAATGCGAT
ZY09271     CAACGGATCTCTTGGCTCTGGCATCGATGAAGAACGCAGCGAAATGCGAT
ZY09272     CAACGGATCTCTTGGCTCTGGCATCGATGAAGAACGCAGCGAAATGCGAT

CBS101148   AAGTAATGTGAATTGCAGAATTCAGTGAATCATCGAATCTTTGAACGCAC
CBS101239   AAGTAATGTGAATTGCAGAATTCAGTGAATCATCGAATCTTTGAACGCAC
CBS101963   ACGTAATGTGAATTGCAGAATTCAGTGAATCATCGAATCTTTGAACGCAC
CBS110151   ACGTAATGTGAATTGCAGAATTCAGTGAATCATCGAATCTTTGAACGCAC
CBS110153   ACGTAATGTGAATTGCAGAATTCAGTGAATCATCGAATCTTTGAACGCAC
CBS111360   AAGTAATGTGAATTGCAGAATTCAGTGAATCATCGAATCTTTGAACGCAC
CBS112092   ACGTAATGTGAATTGCAGAATTCAGTGAATCATCGAATCTTTGAACGCAC
CBS114785   AAGTAATGTGAATTGCAGAATTCAGTGAATCATCGAATCTTTGAACGCAC
CBS119658   ACGTAATGTGAATTGCAGAATTCAGTGAATCATCGAATCTTTGAACGCAC
CBS120.40   AAGTAATGTGAATTGCAGAATTCAGTGAATCATCGAATCTTTGAACGCAC
CBS130360   ACGTAATGTGAATTGCAGAATTCAGTGAATCATCGAATCTTTGAACGCAC
CBS130362   ACGTAATGTGAATTGCAGAATTCAGTGAATCATCGAATCTTTGAACGCAC
CBS136.33   AAGTAATGTGAATTGCAGAATTCAGTGAATCATCGAATCTTTGAACGCAC
CBS157.70   AAGTAATGTGAATTGCAGAATTCAGTGAATCATCGAATCTTTGAACGCAC
CBS182.56   AAGTAATGTGAATTGCAGAATTCAGTGAATCATCGAATCTTTGAACGCAC
CBS324.33   AAGTAATGTGAATTGCAGAATTCAGTGAATCATCGAATCTTTGAACGCAC
CBS380.62   AAGTAATGTGAATTGCAGAATTCAGTGAATCATCGAATCTTTGAACGCAC
CBS399.86   ACGTAATGTGAATTGCAGAATTCAGTGAATCATCGAATCTTTGAACGCAC
CBS403.89   ACGTAATGTGAATTGCAGAATTCAGTGAATCATCGAATCTTTGAACGCAC
CBS407.66   AAGTAATGTGAATTGCAGAATTCAGTGAATCATCGAATCTTTGAACGCAC
CBS426.95   ACGTAATGTGAATTGCAGAATTCAGTGAATCATCGAATCTTTGAACGCAC
CBS427.93   AAGTAATGTGAATTGCAGAATTCAGTGAATCATCGAATCTTTGAACGCAC
CBS535.81   ACGTAATGTGAATTGCAGAATTCAGTGAATCATCGAATCTTTGAACGCAC
CBS578.89   ACGTAATGTGAATTGCAGAATTCAGTGAATCATCGAATCTTTGAACGCAC
CBS737.84   AAGTAATGTGAATTGCAGAATTCAGTGAATCATCGAATCTTTGAACGCAT
GMBC3007    ACGTAATGTGAATTGCAGAATTCAGTGAATCATCGAATCTTTGAACGCAC
GMBC3008    ACGTAATGTGAATTGCAGAATTCAGTGAATCATCGAATCTTTGAACGCAC
SD09701     ACGTAATGTGAATTGCAGAATTCAGTGAATCATCGAATCTTTGAACGCAC
SD09702     ACGTAATGTGAATTGCAGAATTCAGTGAATCATCGAATCTTTGAACGCAC
ZY09271     ACGTAATGTGAATTGCAGAATTCAGTGAATCATCGAATCTTTGAACGCAC
ZY09272     ACGTAATGTGAATTGCAGAATTCAGTGAATCATCGAATCTTTGAACGCAC

CBS101148   ATTGCGCCCGCCAGCACTCTGGCGGGCATGCCTGTTCGAGCGTCATTTCA
CBS101239   ATTGCGCCCACCAGCACTCTGGTGGGCATGCCCGTCTGAGCGTCATTTCA
CBS101963   ATTGCGCCCGCCAGCACTCTGGCGGGCATGCCTGTTCGAGCGTCATTTCA
CBS110151   ATTGCGCCCGCCAGCACTCTGGCGGGCATGCCTGTTCGAGCGTCATTTCA
CBS110153   ATTGCGCCCGCCAGCACTCTGGCGGGCATGCCTGTTCGAGCGTCATTTCA
CBS111360   ATTGCGCCCGCCAGTATTCTGGCGGGCATGCCTGTCTGAGCGTCATTTCA
CBS112092   ATTGCGCCCGCCAGCACTCTGGCGGGCATGCCTGTTCGAGCGTCATTTCA
CBS114785   ATTGCGCCCGCCAGTATTCTGGCGGGCATGCCTGTCTGAGCGTCATTTCA
CBS119658   ATTGCGCCCGCCAGCACTCTGGCGGGCATGCCTGTTCGAGCGTCATTTCA
CBS120.40   ATTGCGCCCGCCAGTATTCTGGCGGGCATGCCTGTCTGAGCGTCATTTCA
CBS130360   ATTGCGCCCGCCAGCACTCTGGCGGGCATGCCTGTTCGAGCGTCATTTCA
CBS130362   ATTGCGCCCGCCAGCACTCTGGCGGGCATGCCTGTTCGAGCGTCATTTCA
CBS136.33   ATTGCGCCCGCCAGCACTCTGGCGGGCATGCCTGTTCGAGCGTCATTTCA
CBS157.70   ATTGCGCCCGCCAGCACTCTGGCGGGCATGCCTGTTCGAGCGTCATTTCA
CBS182.56   ATTGCGCCCGCCAGTATTCTGGCGGGCATGCCTGTCTGAGCGTCATTTCA
CBS324.33   ATTGCGCCCACCAGCACTCTGGTGGGCATGCCCGTCTGAGCGTCATTTCA
CBS380.62   ATTGCGCCCGCCAGTATTCTGGCGGGCATGCCTGTCTGAGCGTCATTTCA
CBS399.86   ATTGCGCCCGCCAGCACTCTGGCGGGCATGCCTGTTCGAGCGTCATTTCA
CBS403.89   ATTGCGCCCGCCAGCACTCTGGCGGGCATGCCTGTTCGAGCGTCATTTCA
CBS407.66   ATTGCGCCCGCCAGTACTCTGGCGGGCATGCCTGTCTGAGCGTCATTTCA
CBS426.95   ATTGCGCCCGCCAGCACTCTGGCGGGCATGCCTGTTCGAGCGTCATTTCA
CBS427.93   ATTGCGCCCACCAGCACTCTGGTGGGCATGCCCGTCTGAGCGTCATTTCA
CBS535.81   ATTGCGCCCGCCAGCACTCTGGCGGGCATGCCTGTTCGAGCGTCATTTCA
CBS578.89   ATTGCGCCCGCCAGCACTCTGGCGGGCATGCCTGTTCGAGCGTCATTTCA
CBS737.84   ATTGCGCCCGCCAGCACTCTGGCGGGCATGCCTGTTCGAGCGTCATTTCA
GMBC3007    ATTGCGCCCGCCAGCACTCTGGCGGGCATGCCTGTTCGAGCGTCATTTCA
GMBC3008    ATTGCGCCCGCCAGCACTCTGGCGGGCATGCCTGTTCGAGCGTCATTTCA
SD09701     ATTGCGCCCGCCAGCACTCTGGCGGGCATGCCTGTTCGAGCGTCATTTCA
SD09702     ATTGCGCCCGCCAGCACTCTGGCGGGCATGCCTGTTCGAGCGTCATTTCA
ZY09271     ATTGCGCCCGCCAGCACTCTGGCGGGCATGCCTGTTCGAGCGTCATTTCA
ZY09272     ATTGCGCCCGCCAGCACTCTGGCGGGCATGCCTGTTCGAGCGTCATTTCA

CBS101148   ACCCTCAGGGCCCCCC-GCGGGCGCCTGGCGTTGGGGATTGGCAGCCA--
CBS101239   ACCCTCAGGGCCCGTCCGCGGGAC-CTGGCGTTGGGGATCAGCCTTCT--
CBS101963   ACCCTCAGAACCCCTTTGGGGGATC-TGGCGTTGGGGATCGGCAGTCCT-
CBS110151   ACCCTCAGAACCCCTTTGGGGGATC-TGGCGTTGGGGATCGGCAGTCCT-
CBS110153   ACCCTCAGAACCCCTTTGGGGGATC-TGGCGTTGGGGATCGGCAGTCCT-
CBS111360   ACCCTCAGCCCCCGTTCGCGGGGCGCTGGCGTTGGGGCCCGGCCGTCCTC
CBS112092   ACCCTCAGAACCCCTTCGGGGGATC-TGGCGTTGGGGATCGGCAGCCC--
CBS114785   ACCCTCAGGACCCGTTCGCGGGAC-CTGGCGTTGGGGATCAGCCTGCCCC
CBS119658   ACCCTCAGAACCCCTTTGGGGGATC-TGGCGTTGGGGATCGGCAGTCCT-
CBS120.40   ACCCTCAGCCCCCGTTCGCGGGGCGCTGGCGTTGGGGCCCGGCCGTCCTC
CBS130360   ACCCTCAGAACCCCTTTGGGGGATC-TGGCGTTGGGGATCGGCAGTCCT-
CBS130362   ACCCTCAGAACCCCTTCGGGGGATC-TGGCGTTGGGGATCGGCATACC--
CBS136.33   ACCCTCAGGGCCCCCC-GCGGGCGC-TGGCGTTGGGGATTGGCAGCCA--
CBS157.70   ACCCTCAGCGCCCCCCCGCGGGCGC-TGGCGTTGGGGATTGGCAGCCA--
CBS182.56   ACCCTCAGCCCCCGTTCGCGGGGCGCTGGCGTTGGGGCCCGGCCGTCCTC
CBS324.33   ACCCTCAGGGCCCGTTCGCGGGAC-CTGGCGTTGGGGATCAGCCTCCC--
CBS380.62   ACCCTCAGCCCCCGTTCGCGGGGCGCTGGCGTTGGGGCCCGGCCGTCCTC
CBS399.86   ACCCTCAGAACCCCTTCGGGGGATC-TGGCGTTGGGGATCGGCAGCCC--
CBS403.89   ACCCTCAGAACCCCTTTGGGGGATC-TGGCGTTGGGGATCGGCAGTCCT-
CBS407.66   ACCCTCAGGACCCGTTCGCGGGAC-CTGGCGTTGGGGATCAGCCCTCC--
CBS426.95   ACCCTCAGAACCCCTTCGGGGGATC-TGGCGTTGGGGATCGGCATACC--
CBS427.93   ACCCTCAGGGCCCGTTCGCGGGAC-CTGGCGTTGGGGATCAGCCTCCC--
CBS535.81   ACCCTCAGAACCCCTTTGGGGGATC-TGGCGTTGGGGATCGGCAGTCCT-
CBS578.89   ACCCTCAGAACCCCTTTGGGGGATC-TGGCGTTGGGGATCGGCAGTCCT-
CBS737.84   ACCCTCAGGACCCCTCTGCGGGACC-TGGCGTTGGGGATTGGCCGTCA--
GMBC3007    ACCCTCAGAACCCCTTTGGGGGATC-TGGCGTTGGGGATCGGCATACC--
GMBC3008    ACCCTCAGAACCCCTTTGGGGGATC-TGGCGTTGGGGATCGGCATACC--
SD09701     ACCCTCAGAACCCCTTCGGGGGATC-TGGCGTTGGGGATCGGCAGCCC--
SD09702     ACCCTCAGAACCCCTTCGGGGGATC-TGGCGTTGGGGATCGGCAGCCC--
ZY09271     ACCCTCAGAACCCCTTTGGGGGATC-TGGCGTTGGGGATCGGCAGTCCT-
ZY09272     ACCCTCAGAACCCCTTTGGGGGATC-TGGCGTTGGGGATCGGCAGTCCT-

CBS101148   --------GCCAGCCCCTAAATCTAGTGGCGGTCCCTCCGCGACCTCCCC
CBS101239   -------GGCTGGCCCTGAAATCTAGTGGCGGTCCTTCCACGACCTCCCC
CBS101963   --------GCCGGCCCCGAAATATAGTGGCGGTCTCTCTGTGACCTTCCC
CBS110151   --------GCCGGCCCCGAAATATAGTGGCGGTCTCTCTGTGACCTTCCC
CBS110153   --------GCCGGCCCCGAAATATAGTGGCGGTCTCTCTGTGACCTTCCC
CBS111360   --GGGGCGGCCGTCCCCGAAACACAGTGGCGGT-CTCCCGCAGACTCCCC
CBS112092   --------GCCGGCCCCGAAATATAGTGGCGGTCTCTCTGTGACCTTCCC
CBS114785   TGGCGGCGGCTGGCCCTGAAATCCAGTGGCGGTTCCCTCGCGAACTCCTC
CBS119658   --------GCCGGCCCCGAAATATAGTGGCGGTCTCTCTGTGACCTTCCC
CBS120.40   --GCGGCGGCCGTCCCCGAAACACAGTGGCGGT-CTCCCGCAGACTCCCC
CBS130360   --------GCCGGCCCCGAAATATAGTGGCGGTCTCTCTGTGACCTTCCC
CBS130362   --------GCCGGCCCCGAAATATAGTGGCGGTCCCTCTGTGACCTTCCC
CBS136.33   --------GCCAGCCCCGAAATCTAGTGGCGGTCCCTCCGCGACCTCCCC
CBS157.70   --------GCCAGCCCCTAAATCTAGTGGCGGTCCCTCCGCGACCTCCCC
CBS182.56   --GCGGCGGCCGTCCCCGAAACACAGTGGCGGT-CTCCCGCAGACTCCCC
CBS324.33   -------GGCTGGCCCTGAAATCTAGTGGCGGTCCTTCCACGACCTCCCC
CBS380.62   --GCGGCGGCCGTCCCCGAAACACAGTGGCGGT-CTCCCGCAGACTCCCC
CBS399.86   --------GCCGGCCCCGAAATATAGTGGCGGTCTCTCTGTGACCTTCCC
CBS403.89   --------GCCGGCCCCGAAATATAGTGGCGGTCTCTCTGTGACCTTCCC
CBS407.66   -----GGGGCTGGCCCTTAAATCTAGTGGCGGTCCTCACGCGACCTCCTC
CBS426.95   --------GCCGGCCCCGAAATATAGTGGCGGTCCCTCTGTGACCTTCCC
CBS427.93   -------GGCTGGCCCTGAAATCTAGTGGCGGTCCTTCCACGACCTCCCC
CBS535.81   --------GCCGGCCCCGAAATATAGTGGCGGTCTCTCTGTGACCTTCCC
CBS578.89   --------GCCGGCCCCGAAATATAGTGGCGGTCTCTCTGTGACCTTCCC
CBS737.84   --------GCCAGCCCCTAAATCTAGTGGCGGTCCCTCCGCGACCTCCCC
GMBC3007    --------GCCGGCCCCGAAATATAGTGGCGGTCTCTCTGTGACCTTCCC
GMBC3008    --------GCCGGCCCCGAAATATAGTGGCGGTCTCTCTGTGACCTTCCC
SD09701     --------GCCGGCCCCGAAATATAGTGGCGGTCTCTCTGTGACCTTCCC
SD09702     --------GCCGGCCCCGAAATATAGTGGCGGTCTCTCTGTGACCTTCCC
ZY09271     --------GCCGGCCCCGAAATATAGTGGCGGTCTCTCTGTGACCTTCCC
ZY09272     --------GCCGGCCCCGAAATATAGTGGCGGTCTCTCTGTGACCTTCCC

CBS101148   TGTGCAGTAGCGATACCTC--GCAGCGGGACAGCGGTCTGACCACGCCGT
CBS101239   TGTGCAGTAGTGATACCTC--GCAGCGGGATAGTGGTCTGGCCATGCCGT
CBS101963   TGTGTAGTAGCGATACCTC--GCAGCGGGATAGCAGTCTGGCCACGCCGT
CBS110151   TGTGTAGTAGCGATACCTC--GCAGCGGGATAGCAGTTTGGCCACGCCGT
CBS110153   TGTGTAGTAGCGATACCTC--GCAGCGGGATAGCAGTCTGGCCACGCCGT
CBS111360   TGCGTAGTAGCACTACCTCGCAGAAGGGACGAGCGGGATGGCCACGCCGT
CBS112092   TGTGTAGTAGCGATACCTC--GCAGCGGGATAGCAGTCTGGCCACGCCGT
CBS114785   CGTGCAGTAATTAAACCTCTCGCGGCAGGATAGCGGTTGAACCACGCCGT
CBS119658   TGTGTAGTAGCGATACCTC--GCAGCGGGATAGCAGTCTGGCCACGCCGT
CBS120.40   TGCGTAGTAGCACTACCTCGCAGAAGGGACGAGCGGGCTGGCCACGCCGT
CBS130360   TGTGTAGTAGCGATACCTC--GCAGCGGGATAGCAGTTTGGCCACGCCGT
CBS130362   TGTGTAGTAGCGATACCTC--GCAGCGGGATAGCAGTCTGGCCACGCCGT
CBS136.33   TGTGCAGTAGCGATACCTC--GCWGCCG-ACAGCGGTCTGACCACGCCGT
CBS157.70   TGTGCAGTAGCGATACCTC--GCAGCGGGACAGCGGTCTGACCACGCCGT
CBS182.56   TGCGTAGTAGCACTACCTCGCAGAAGGGACGAGCGGGCTGGCCACGCCGT
CBS324.33   TGTGCAGTAGTGATACCTC--GCAGCGGGATAGTGGTCTGGCCACGCCGT
CBS380.62   TGCGTAGTAGCACTACCTCGCAGAAGGGACGAGCGGGCTGGCCACGCCGT
CBS399.86   TGTGTAGTAGCGATACCTC--GCAGCGGGATAGCAGTCTGGCCACGCCGT
CBS403.89   TGTGTAGTAGCGATACCTC--GCAGCGGGATAGCAGTTTGGCCACGCCGT
CBS407.66   TGTGCAGTAGTAATACCTC--GCAGCTGGAAAGCGTAAGGGCCACGCCGT
CBS426.95   TGTGTAGTAGCGATACCTC--GCAGCGGGATAGCAGTCTGGCCACGCCGT
CBS427.93   TGTGCAGTAGTGATACCTC--GCAGCGGGATAGTGGTCTGGCCACGCCGT
CBS535.81   TGTGTAGTAGCGATACCTC--GCAGCGGGATAGCAGTTTGGCCACGCCGT
CBS578.89   TGTGTAGTAGCGATACCTC--GCAGCGGGATAGCAGTCTGGCCACGCCGT
CBS737.84   TGTGCAGTAGCGATACCTC--GCAGCGGGATAGCGGTTCGACCACGCCGT
GMBC3007    TGTGTAGTAGCGATACCTC--GCAGCGGGATAGCAGTCTGGCCACGCCGT
GMBC3008    TGTGTAGTAGCGATACCTC--GCAGCGGGATAGCAGTTTGGCCACGCCGT
SD09701     TGTGTAGTAGCGATACCTC--GCAGCGGGATAGCAGTCTGGCCACGCCGT
SD09702     TGTGTAGTAGCGATACCTC--GCAGCGGGATAGCAGTCTGGCCACGCCGT
ZY09271     TGTGTAGTAGCGATACCTC--GCAGCGGGATAGCAGTTTGGCCACGCCGT
ZY09272     TGTGTAGTAGCGATACCTC--GCAGCGGGATAGCAGTTTGGCCACGCCGT

CBS101148   AAAACCCCCTACTTCTCGGCGAGTGAAGCGGCAACAGCTCAAATTTGAAA
CBS101239   AAAACCCCCTACTTCTCGGCGAGTGAAGCGGCAACAGCTCAAATTTGAAA
CBS101963   AAAACACCCAACTTCTCGGCGAGTGAAGCGGCAACAGCTCAAATTTGAAA
CBS110151   AAAACACCCAACTTCTCGGCGAGTGAAGCGGCAACAGCTCAAATTTGAAA
CBS110153   AAAACACCCAACTTCTCGGCGAGTGAAGCGGCAACAGCTCAAATTTGAAA
CBS111360   AAAACACCCCACTTCTCGGCGAGTGAAGCGGCAACAGCTCAAATTTGAAA
CBS112092   AAAACACCCAACTTCTCGGCGAGTGAAGCGGCAACAGCTCAAATTTGAAA
CBS114785   TAAACCCCCCACTTCTCGGCGAGTGAAGCGGCAACAGCTCAAATTTGAAA
CBS119658   AAAACACCCAACTTCTCGGCGAGTGAAGCGGCAACAGCTCAAATTTGAAA
CBS120.40   AAAACACCCCACTTCTCGGCGAGTGAAGCGGCAACAGCTCAAATTTGAAA
CBS130360   AAAACACCCAACTTCTCGGCGAGTGAAGCGGCAACAGCTCAAATTTGAAA
CBS130362   AAAACACCCAACTTCTCGGCGAGTGAAGCGGCAACAGCTCAAATTTGAAA
CBS136.33   AAAACCCCCTACTTCTCGGCGAGTGAAGCGGCAACAGCTCAAATTTGAAA
CBS157.70   AAAACCCCCTACTTCTCGGCGAGTGAAGCGGCAACAGCTCAAATTTGAAA
CBS182.56   AAAACACCCCACTTCTCGGCGAGTGAAGCGGCAACAGCTCAAATTTGAAA
CBS324.33   AAAACCCCCTACTTCTCGGCGAGTGAAGCGGCAACAGCTCAAATTTGAAA
CBS380.62   AAAACACCCCACTTCTCGGCGAGTGAAGCGGCAACAGCTCAAATTTGAAA
CBS399.86   AAAACACCCAACTTCTCGGCGAGTGAAGCGGCAACAGCTCAAATTTGAAA
CBS403.89   AAAACACCCAACTTCTCGGCGAGTGAAGCGGCAACAGCTCAAATTTGAAA
CBS407.66   AAAACCCCCTACTTCTCGGCGAGTGAAGCGGCAACAGCTCAAATTTGAAA
CBS426.95   AAAACACCCAACTTCTCGGCGAGTGAAGCGGCAACAGCTCAAATTTGAAA
CBS427.93   AAAACCCCCTACTTCTCGGCGAGTGAAGCGGCAACAGCTCAAATTTGAAA
CBS535.81   AAAACACCCAACTTCTCGGCGAGTGAAGCGGCAACAGCTCAAATTTGAAA
CBS578.89   AAAACACCCAACTTCTCGGCGAGTGAAGCGGCAACAGCTCAAATTTGAAA
CBS737.84   AAAACCCCCACTTTCTCGGCGAGTGAAGCGGCAACAGCTCAAATTTGAAA
GMBC3007    AAAACACCCAATTTCCCGGCGAGTGAAGCGGCAACAGCTCAAATTTGAAA
GMBC3008    AAAACACCCAATTTCCCGGCGAGTGAAGCGGCAACAGCTCAAATTTGAAA
SD09701     AAAACACCCAACTTCTCGGCGAGTGAAGCGGCAACAGCTCAAATTTGAAA
SD09702     AAAACACCCAACTTCTCGGCGAGTGAAGCGGCAACAGCTCAAATTTGAAA
ZY09271     AAAACACCCAACTTCTCGGCGAGTGAAGCGGCAACAGCTCAAATTTGAAA
ZY09272     AAAACACCCAACTTCTCGGCGAGTGAAGCGGCAACAGCTCAAATTTGAAA

CBS101148   TCTGGCCCCAGG-CCCGAGTTGTAATTTGCAGAGGATGCTTCTGGCGACG
CBS101239   TCTGGCCCCAGG-CCCGAATTGTAATTTGCAGAGGATGTTTCTGGCGACG
CBS101963   TCTGGCCCTA-GGCCCGAGTTGTAATTTGTAGAGGATGCTTTTGGCGACG
CBS110151   TCTGGCCCTA-GGCCCGAGTTGTAATTTGTAGAGGATGCTTTTGGCGACG
CBS110153   TCTGGCCCTA-GGCCCGAGTTGTAATTTGTAGAGGATGCTTTTGGCGACG
CBS111360   TCTGGCCTCGTG-CCCGAGTTGTAATTTGTAGAGGATGCTTTTGGCGACG
CBS112092   TCTGGCCCTA-GGCCCGAGTTGTAATTTGTAGAGGATGCTTTTGGCGACG
CBS114785   TCTGGCCTCACGGTCCGAATTGTAATTTGTAGAGGATGTTTCTGGCGACG
CBS119658   TCTGGCCCTA-GGCCCGAGTTGTAATTTGTAGAGGATGCTTTTGGCGACG
CBS120.40   TCTGGCCTCGTG-CCCGAGTTGTAATTTGTAGAGGATGCTTTTGGCGACG
CBS130360   TCTGGCCCTA-GGCCCGAGTTGTAATTTGTAGAGGATGCTTTTGGCGACG
CBS130362   TCTGGCCCTA-GGCCCGAGTTGTAATTTGTAGAGGATGCTTTTGGCGACG
CBS136.33   TCTGGCCCCAGG-CCCGAGTTGTAATTTGCAGAGGATGCTTCTGGCGACG
CBS157.70   TCTGGCCCCAGG-CCCGAGTTGTAATTTGCAGAGGATGCTTCTGGCGACG
CBS182.56   TCTGGCCTCGTG-CCCGAGTTGTAATTTGTAGAGGATGCTTTTGGCGACG
CBS324.33   TCTGGCCCCAGG-CCCGAGTTGTAATTTGCAGAGGATGCTTCTGACGACG
CBS380.62   TCTGGCCTCGTG-CCCGAGTTGTAATTTGTAGAGGATGCTTTTGGCGACG
CBS399.86   TCTGGCCCTA-GGCCCGAGTTGTAATTTGTAGAGGATGCTTTTGGCGACG
CBS403.89   TCTGGCCCTA-GGCCCGAGTTGTAATTTGTAGAGGATGCTTTTGGCGACG
CBS407.66   TCTGGCCTCACGGTCCGAGTTGTAATTTGTAGAGGATGCTTCTGGCGACG
CBS426.95   TCTGGCCCTA-GGCCCGAGTTGTAATTTGTAGAGGATGCTTTTGGCGACG
CBS427.93   TCTGGCCCCAGG-CCCGAGTTGTAATTTGCAGAGGATGCTTCTGACGACG
CBS535.81   TCTGGCCCTA-GGCCCGAGTTGTAATTTGTAGAGGATGCTTTTGGCGACG
CBS578.89   TCTGGCCCTA-GGCCCGAGTTGTAATTTGTAGAGGATGCTTTTGGCGACG
CBS737.84   TCTGGCCCCAGG-CCCGAGTTGTAATTTGCAGAGGATGCTTCTGGCGACG
GMBC3007    TCTGGCCCTA-GGCCCGAGTTGTAATTTGTAGAGGATGCTTTTGGCGACG
GMBC3008    TCTGGCCCTA-GGCCCGAGTTGTAATTTGTAGAGGATGCTTTTGGCGACG
SD09701     TCTGGCCCTA-GGCCCGAGTTGTAATTTGTAGAGGATGCTTTTGGCGACG
SD09702     TCTGGCCCTA-GGCCCGAGTTGTAATTTGTAGAGGATGCTTTTGGCGACG
ZY09271     TCTGGCCCTA-GGCCCGAGTTGTAATTTGTAGAGGATGCTTTTGGCGACG
ZY09272     TCTGGCCCTA-GGCCCGAGTTGTAATTTGTAGAGGATGCTTTTGGCGACG

CBS101148   TGCCTTCCAAGTTCCCTGGAACGGGACGCCATAGAGGGTGAGAGCCCCGT
CBS101239   CGCCTTCCGAGTTCCTTGGAACAGGACGCCAAAGAGGGTGAGAGCCCCGT
CBS101963   TGCTTTCCGAGTTCCCTGGAACGGGACGCCATAGAGGGTGAGAGCCCCGT
CBS110151   TGCTTTCCGAGTTCCCTGGAACGGGACGCCATAGAGGGTGAGAGCCCCGT
CBS110153   TGCTTTCCGAGTTCCCTGGAACGGGACGCCATAGAGGGTGAGAGCCCCGT
CBS111360   CGCCTTCCGAGTTCCCTGGAACGGGACGCCATAGAGGGTGAGAGCCCCGT
CBS112092   TGCCTTCCGAGTTCCCTGGAACGGGACGCCATAGAGGGTGAGAGCCCCGT
CBS114785   TGTCTTCCGAGTTCCCTGGAACGGGACGCCATAGAGGGTGAGAGCCCCGT
CBS119658   TGCTTTCCGAGTTCCCTGGAACGGGACGCCATAGAGGGTGAGAGCCCCGT
CBS120.40   CGCCTTCCGAGTTCCCTGGAACGGGACGCCATAGAGGGTGAGAGCCCCGT
CBS130360   TGCTTTCCGAGTTCCCTGGAACGGGACGCCATAGAGGGTGAGAGCCCCGT
CBS130362   TGCTTTCCGAGTTCCCTGGAACGGGACGCCATAGAGGGTGAGAGCCCCGT
CBS136.33   TGCCTTCCAAGTTCCCTGGAACGGGACGCCATAGAGGGTGAGAGCCCCGT
CBS157.70   TGCCTTCCAAGTTCCCTGGAACGGGACGCCATAGAGGGTGAGAGCCCCGT
CBS182.56   CGCCTTCCGAGTTCCCTGGAACGGGACGCCATAGAGGGTGAGAGCCCCGT
CBS324.33   CGCCTTCCGAGTTCCTTGGAACAGGACGCCAAAGAGGGTGAGAGCCCCGT
CBS380.62   CGCCTTCCGAGTTCCCTGGAACGGGACGCCATAGAGGGTGAGAGCCCCGT
CBS399.86   TGCCTTCCGAGTTCCCTGGAACGGGACGCCATAGAGGGTGAGAGCCCCGT
CBS403.89   TGCTTTCCGAGTTCCCTGGAACGGGACGCCATAGAGGGTGAGAGCCCCGT
CBS407.66   TGCCTTCCGAGTTCCCTGGAACGGGACGCCATAGAGGGTGAGAGCCCCGT
CBS426.95   TGCTTTCCGAGTTCCCTGGAACGGGACGCCATAGAGGGTGAGAGCCCCGT
CBS427.93   CGCCTTCCGAGTTCCTTGGAACAGGACGCCAAAGAGGGTGAGAGCCCCGT
CBS535.81   TGCTTTCCGAGTTCCCTGGAACGGGACGCCATAGAGGGTGAGAGCCCCGT
CBS578.89   TGCTTTCCGAGTTCCCTGGAACGGGACGCCATAGAGGGTGAGAGCCCCGT
CBS737.84   TGCCTTCCGAGTTCCCTGGAACGGGACGCCATAGAGGGTGAGAGCCCCGT
GMBC3007    TGCCTTCCGAGTTCCCTGGAACGGGACGCCATAGAGGGTGAGAGCCCCGT
GMBC3008    TGCCTTCCGAGTTCCCTGGAACGGGACGCCATAGAGGGTGAGAGCCCCGT
SD09701     TGCCTTCCGAGTTCCCTGGAACGGGACGCCATAGAGGGTGAGAGCCCCGT
SD09702     TGCCTTCCGAGTTCCCTGGAACGGGACGCCATAGAGGGTGAGAGCCCCGT
ZY09271     TGCTTTCCGAGTTCCCTGGAACGGGACGCCATAGAGGGTGAGAGCCCCGT
ZY09272     TGCTTTCCGAGTTCCCTGGAACGGGACGCCATAGAGGGTGAGAGCCCCGT

CBS101148   ACGGTAGTGCACCTAGCCTCTGTGAAGCTCCTTCGACGAGTCGAGTAGTT
CBS101239   CCGGTCGTGCGCCTAGCCTATGTGAAACTCCTTCGACGAGTCGAGTAGTT
CBS101963   ACGGTCATGCACCTAGCCTCTGTAAAGCTCCTTCGACGAGTCGAGTAGTT
CBS110151   ACGGTCATGCACCTAGCCTCTGTAAAGCTCCTTCGACGAGTCGAGTAGTT
CBS110153   ACGGTCATGCACCTAGCCTCTGTAAAGCTCCTTCGACGAGTCGAGTAGTT
CBS111360   CCGGTCGTGCGCCTAGCCTCTGTAAAGCTCCTTCGACGAGTCGAGTAGTT
CBS112092   ACGGTCGTGCACCTAGCCTTTGTAAAGCTCCTTCGACGAGTCGAGTAGTT
CBS114785   CCGGTCGTACACCTAGCCTCTGTGAAACTCCTTCGACGAGTCGAGTAGTT
CBS119658   ACGGTCATGCACCTAGCCTCTGTAAAGCTCCTTCGACGAGTCGAGTAGTT
CBS120.40   CCGGTCGTGCGCCTAGCCTCTGTAAAGCTCCTTCGACGAGTCGAGTAGTT
CBS130360   ACGGTCATGCACCTAGCCTCTGTAAAGCTCCTTCGACGAGTCGAGTAGTT
CBS130362   ACGGTCATGCACCTAGCCTCTGTAAAGCTCCTTCGACGAGTCGAGTAGTT
CBS136.33   ACGGTAGTGCACCTAGCCTCTGTGAAGCTCCTTCGACGAGTCGAGTAGTT
CBS157.70   ACGGTAGTGCACCTAGCCTCTGTGAAGCTCCTTCGACGAGTCGAGTAGTT
CBS182.56   CCGGTCGTGCGCCTAGCCTCTGTAAAGCTCCTTCGACGAGTCGAGTAGTT
CBS324.33   CCGGTCGTGCGCCTAGTCTATGTGAAGCTCCTTCGACGAGTCGAGTAGTT
CBS380.62   CCGGTCGTGCGCCTAGCCTCTGTAAAGCTCCTTCGACGAGTCGAGTAGTT
CBS399.86   ACGGTCGTGCACCTAGCCTTTGTAAAGCTCCTTCGACGAGTCGAGTAGTT
CBS403.89   ACGGTCATGCACCTAGCCTCTGTAAAGCTCCTTCGACGAGTCGAGTAGTT
CBS407.66   CCGGTCGTGCACCTAGCCTCTGTGAAGCTCCTTCGACGAGTCGAGTAGTT
CBS426.95   ACGGTCATGCACCTAGCCTCTGTAAAGCTCCTTCGACGAGTCGAGTAGTT
CBS427.93   CCGGTCGTGCGCCTAGTCTATGTGAAGCTCCTTCGACGAGTCGAGTAGTT
CBS535.81   ACGGTCATGCACCTAGCCTCTGTAAAGCTCCTTCGACGAGTCGAGTAGTT
CBS578.89   ACGGTCATGCACCTAGCCTCTGTAAAGCTCCTTCGACGAGTCGAGTAGTT
CBS737.84   CCGGTCGTGCACCTAGCCTCTGTGAAGCTCCTTCGACGAGTCGAGTAGTT
GMBC3007    ACGGTCGTGCACCTAGCCTTTGTAAAGCTCCTTCGACGAGTCGAGTAGTT
GMBC3008    ACGGTCGTGCACCTAGCCTTTGTAAAGCTCCTTCGACGAGTCGAGTAGTT
SD09701     ACGGTCGTGCACCTAGCCTTTGTAAAGCTCCTTCGACGAGTCGAGTAGTT
SD09702     ACGGTCGTGCACCTAGCCTTTGTAAAGCTCCTTCGACGAGTCGAGTAGTT
ZY09271     ACGGTCATGCACCTAGCCTCTGTAAAGCTCCTTCGACGAGTCGAGTAGTT
ZY09272     ACGGTCATGCACCTAGCCTCTGTAAAGCTCCTTCGACGAGTCGAGTAGTT

CBS101148   TGGGAATGCTGCTCTAAATGGGAGGTATACGTCTTCTAAAGCTAAATACC
CBS101239   TGGGAATGCTGCTCTAAATGGGAGGTATACGTCTTCTAAAGCTAAATACC
CBS101963   TGGGAATGCTGCTCTAAATGGGAGGTATACGTCTTCTAAAGCTAAATACC
CBS110151   TGGGAATGCTGCTCTAAATGGGAGGTATACGTCTTCTAAAGCTAAATACC
CBS110153   TGGGAATGCTGCTCTAAATGGGAGGTATACGTCTTCTAAAGCTAAATACC
CBS111360   TGGGAATGCTGCTCTAAATGGGAGGTATACGTCTTCTAAAGCTAAATACC
CBS112092   TGGGAATGCTGCTCTAAATGGGAGGTATACGTCTTCTAAAGCTAAATACC
CBS114785   TGGGAATGCTGCTCTAAATGGGAGGTATACGTCTTCTAAAGCTAAATACC
CBS119658   TGGGAATGCTGCTCTAAATGGGAGGTATACGTCTTCTAAAGCTAAATACC
CBS120.40   TGGGAATGCTGCTCTAAATGGGAGGTATACGTCTTCTAAAGCTAAATACC
CBS130360   TGGGAATGCTGCTCTAAATGGGAGGTATACGTCTTCTAAAGCTAAATACC
CBS130362   TGGGAATGCTGCTCTAAATGGGAGGTATACGTCTTCTAAAGCTAAATACC
CBS136.33   TGGGAATGCTGCTCTAAATGGGAGGTATACGTCTTCTAAAGCTAAATACC
CBS157.70   TGGGAATGCTGCTCTAAATGGGAGGTATACGTCTTCTAAAGCTAAATACC
CBS182.56   TGGGAATGCTGCTCTAAATGGGAGGTATACGTCTTCTAAAGCTAAATACC
CBS324.33   TGGGAATGCTGCTCTAAATGGGAGGTATACGTCTTCTAAAGCTAAATACC
CBS380.62   TGGGAATGCTGCTCTAAATGGGAGGTATACGTCTTCTAAAGCTAAATACC
CBS399.86   TGGGAATGCTGCTCTAAATGGGAGGTATACGTCTTCTAAAGCTAAATACC
CBS403.89   TGGGAATGCTGCTCTAAATGGGAGGTATACGTCTTCTAAAGCTAAATACC
CBS407.66   TGGGAATGCTGCTCTAAATGGGAGGTATACGTCTTCTAAAGCTAAATACC
CBS426.95   TGGGAATGCTGCTCTAAATGGGAGGTATACGTCTTCTAAAGCTAAATACC
CBS427.93   TGGGAATGCTGCTCTAAATGGGAGGTATACGTCTTCTAAAGCTAAATACC
CBS535.81   TGGGAATGCTGCTCTAAATGGGAGGTATACGTCTTCTAAAGCTAAATACC
CBS578.89   TGGGAATGCTGCTCTAAATGGGAGGTATACGTCTTCTAAAGCTAAATACC
CBS737.84   TGGGAATGCTGCTCTAAATGGGAGGTATACGTCTTCTAAAGCTAAATACC
GMBC3007    TGGGAATGCTGCTCTAAATGGGAGGTATACGTCTTCTAAAGCTAAATACC
GMBC3008    TGGGAATGCTGCTCTAAATGGGAGGTATACGTCTTCTAAAGCTAAATACC
SD09701     TGGGAATGCTGCTCTAAATGGGAGGTATACGTCTTCTAAAGCTAAATACC
SD09702     TGGGAATGCTGCTCTAAATGGGAGGTATACGTCTTCTAAAGCTAAATACC
ZY09271     TGGGAATGCTGCTCTAAATGGGAGGTATACGTCTTCTAAAGCTAAATACC
ZY09272     TGGGAATGCTGCTCTAAATGGGAGGTATACGTCTTCTAAAGCTAAATACC

CBS101148   GGCTAGAGACCGATAGCGCACAAGTAGAGTGATCGAAAGATGAAAAGCAC
CBS101239   GGCCAGAGACCGATAGCGCACAAGTAGAGTGATCGAAAGATGAAAAGCAC
CBS101963   GGCCAGAGACCGATAGCGCACAAGTAGAGTGATCGAAAGATGAAAAGCAC
CBS110151   GGCCAGAGACCGATAGCGCACAAGTAGAGTGATCGAAAGATGAAAAGCAC
CBS110153   GGCCAGAGACCGATAGCGCACAAGTAGAGTGATCGAAAGATGAAAAGCAC
CBS111360   GGCCAGAGACCGATAGCGCACAAGTAGAGTGATCGAAAGATGAAAAGCAC
CBS112092   GGCCAGAGACCGATAGCGCACAAGTAGAGTGATCGAAAGATGAAAAGCAC
CBS114785   GGCCAGAGACCGATAGCGCACAAGTAGAGTGATCGAAAGATGAAAAGCAC
CBS119658   GGCCAGAGACCGATAGCGCACAAGTAGAGTGATCGAAAGATGAAAAGCAC
CBS120.40   GGCCAGAGACCGATAGCGCACAAGTAGAGTGATCGAAAGATGAAAAGCAC
CBS130360   GGCCAGAGACCGATAGCGCACAAGTAGAGTGATCGAAAGATGAAAAGCAC
CBS130362   GGCCAGAGACCGATAGCGCACAAGTAGAGTGATCGAAAGATGAAAAGCAC
CBS136.33   GGCTAGAGACCGATAGCGCACAAGTAGAGTGATCGAAAGATGAAAAGCAC
CBS157.70   GGCTAGAGACCGATAGCGCACAAGTAGAGTGATCGAAAGATGAAAAGCAC
CBS182.56   GGCCAGAGACCGATAGCGCACAAGTAGAGTGATCGAAAGATGAAAAGCAC
CBS324.33   GGCCAGAGACCGATAGCGCACAAGTAGAGTGATCGAAAGATGAAAAGCAC
CBS380.62   GGCCAGAGACCGATAGCGCACAAGTAGAGTGATCGAAAGATGAAAAGCAC
CBS399.86   GGCCAGAGACCGATAGCGCACAAGTAGAGTGATCGAAAGATGAAAAGCAC
CBS403.89   GGCCAGAGACCGATAGCGCACAAGTAGAGTGATCGAAAGATGAAAAGCAC
CBS407.66   GGCCAGAGACCGATAGCGCACAAGTAGAGTGATCGAAAGATGAAAAGCAC
CBS426.95   GGCCAGAGACCGATAGCGCACAAGTAGAGTGATCGAAAGATGAAAAGCAC
CBS427.93   GGCCAGAGACCGATAGCGCACAAGTAGAGTGATCGAAAGATGAAAAGCAC
CBS535.81   GGCCAGAGACCGATAGCGCACAAGTAGAGTGATCGAAAGATGAAAAGCAC
CBS578.89   GGCCAGAGACCGATAGCGCACAAGTAGAGTGATCGAAAGATGAAAAGCAC
CBS737.84   GGCCAGAGACCGATAGCGCACAAGTAGAGTGATCGAAAGATGAAAAGCAC
GMBC3007    GGCCAGAGACCGATAGCGCACAAGTAGAGTGATCGAAAGATGAAAAGCAC
GMBC3008    GGCCAGAGACCGATAGCGCACAAGTAGAGTGATCGAAAGATGAAAAGCAC
SD09701     GGCCAGAGACCGATAGCGCACAAGTAGAGTGATCGAAAGATGAAAAGCAC
SD09702     GGCCAGAGACCGATAGCGCACAAGTAGAGTGATCGAAAGATGAAAAGCAC
ZY09271     GGCCAGAGACCGATAGCGCACAAGTAGAGTGATCGAAAGATGAAAAGCAC
ZY09272     GGCCAGAGACCGATAGCGCACAAGTAGAGTGATCGAAAGATGAAAAGCAC

CBS101148   TTTGAAAAGAGGGTTAAACAGTACGTGAAATTGCTGAAAGGGAAGCGCTT
CBS101239   TTTGAAAAGAGGGTTAAATAGTACGTGAAATTGCTGAAAGGGAAGCGCTT
CBS101963   TTTGAAAAGAGGGTTAAATAGTACGTGAAATTGCTAAAAGGGAAGCACTT
CBS110151   TTTGAAAAGAGGGTTAAATAGTACGTGAAATTGCTAAAAGGGAAGCACTT
CBS110153   TTTGAAAAGAGGGTTAAATAGTACGTGAAATTGCTAAAAGGGAAGCACTT
CBS111360   TTTGAAAAGAGGGTTAAATAGTACGTGAAATTGCTGAAAGGGAAGCGCTT
CBS112092   TTTGAAAAGAGGGTTAAATAGTACGTGAAATTGCTAAAAGGGAAGCACTT
CBS114785   TTTGAAAAGAGGGTTAAATAGTACGTGAAATTGCTGAAAGGGAAGCGCTT
CBS119658   TTTGAAAAGAGGGTTAAATAGTACGTGAAATTGCTAAAAGGGAAGCACTT
CBS120.40   TTTGAAAAGAGGGTTAAATAGTACGTGAAATTGCTGAAAGGGAAGCGCTT
CBS130360   TTTGAAAAGAGGGTTAAATAGTACGTGAAATTGCTAAAAGGGAAGCACTT
CBS130362   TTTGAAAAGAGGGTTAAATAGTACGTGAAATTGCTAAAAGGGAAGCACTT
CBS136.33   TTTGAAAAGAGGGTTAAACAGTACGTGAAATTGCTGAAAGGGAAGCGCTT
CBS157.70   TTTGAAAAGAGGGTTAAACAGTACGTGAAATTGCTGAAAGGGAAGCGCTT
CBS182.56   TTTGAAAAGAGGGTTAAATAGTACGTGAAATTGCTGAAAGGGAAGCGCTT
CBS324.33   TTTGAAAAGAGGGTTAAATAGTACGTGAAATTGCTGAAAGGGAAGCGCTT
CBS380.62   TTTGAAAAGAGGGTTAAATAGTACGTGAAATTGCTGAAAGGGAAGCGCTT
CBS399.86   TTTGAAAAGAGGGTTAAATAGTACGTGAAATTGCTAAAAGGGAAGCACTT
CBS403.89   TTTGAAAAGAGGGTTAAATAGTACGTGAAATTGCTAAAAGGGAAGCACTT
CBS407.66   TTTGAAAAGAGGGTTAAATAGTACGTGAAATTGCTGAAAGGGAAGCGCTT
CBS426.95   TTTGAAAAGAGGGTTAAATAGTACGTGAAATTGCTAAAAGGGAAGCACTT
CBS427.93   TTTGAAAAGAGGGTTAAATAGTACGTGAAATTGCTGAAAGGGAAGCGCTT
CBS535.81   TTTGAAAAGAGGGTTAAATAGTACGTGAAATTGCTAAAAGGGAAGCACTT
CBS578.89   TTTGAAAAGAGGGTTAAATAGTACGTGAAATTGCTAAAAGGGAAGCACTT
CBS737.84   TTTGAAAAGAGGGTTAAATAGTACGTGAAATTGCTGAAAGGGAAGCGCTT
GMBC3007    TTTGAAAAGAGGGTTAAATAGTACGTGAAATTGCTAAAAGGGAAGCACTT
GMBC3008    TTTGAAAAGAGGGTTAAATAGTACGTGAAATTGCTAAAAGGGAAGCACTT
SD09701     TTTGAAAAGAGGGTTAAATAGTACGTGAAATTGCTAAAAGGGAAGCACTT
SD09702     TTTGAAAAGAGGGTTAAATAGTACGTGAAATTGCTAAAAGGGAAGCACTT
ZY09271     TTTGAAAAGAGGGTTAAATAGTACGTGAAATTGCTAAAAGGGAAGCACTT
ZY09272     TTTGAAAAGAGGGTTAAATAGTACGTGAAATTGCTAAAAGGGAAGCACTT

CBS101148   ATGACCAGACTTGGG-CCGGTGAATCACCCGTCGTTCTCGGCGGTGCACT
CBS101239   ATGACCAGACTTGGG-GCGGTTAATCATCCGGCGTTCTCGCCGGTGCACT
CBS101963   ATGACCAGACTTGGGCCCGGTTAATCATCCAGAGTTCTCTCTGGTGCACT
CBS110151   ATGACCAGACTTGGGCCCGGTTAATCATCCAGAGTTCTCTCTGGTGCACT
CBS110153   ATGACCAGACTTGGGCCCGGTTAATCATCCAGAGTTCTCTCTGGTGCACT
CBS111360   ATGACCAGACTTGGGCGCGGCGGATCATCCGGCGTTCTCGCCGGTGCACT
CBS112092   ATGACCAGACTTGGGCCCGGTTAATCATCCAGCGTTCTCGCTGGTGCACT
CBS114785   ATGACCAGACTTGGGCTCGGTGAATCATCCGGCGTTCTCGCCGGTGCACT
CBS119658   ATGACCAGACTTGGGCCCGGTTAATCATCCAGAGTTCTCTCTGGTGCACT
CBS120.40   ATGACCAGACTTGGGCGCGGCGGATCATCCGGCGTTCTCGCCGGTGCACT
CBS130360   ATGACCAGACTTGGGCCCGGTTAATCATCCAGAGTTCTCTCTGGTGCACT
CBS130362   ATGACCAGACTTGGGCCCGGTTAATCATCCAGAGTTCTCTCTGGTGCACT
CBS136.33   ATGACCAGACTTGGG-CCGGTGAATCACCCGTCGTTCTCGGCGGTGCACT
CBS157.70   ATGACCAGACTTGGG-CCGGTGAATCACCCGTCGTTCTCGGCGGTGCACT
CBS182.56   ATGACCAGACTTGGGCGCGGCGGATCATCCGGCGTTCTCGCCGGTGCACT
CBS324.33   ATGACCAGACTTGGG-GCGGTTAATCATCCGGCGTTCTCGCCGGTGCACT
CBS380.62   ATGACCAGACTTGGGCGCGGCGGATCATCCGGCGTTCTCGCCGGTGCACT
CBS399.86   ATGACCAGACTTGGGCCCGGTTAATCATCCAGCGTTCTCGCTGGTGCACT
CBS403.89   ATGACCAGACTTGGGCCCGGTTAATCATCCAGAGTTCTCTCTGGTGCACT
CBS407.66   ATGACCAGACTTGGGCTCGGTGAATCATCCGGCGTTCTCGCCGGTGCACT
CBS426.95   ATGACCAGACTTGGGCCCGGTTAATCATCCAGAGTTCTCTCTGGTGCACT
CBS427.93   ATGACCAGACTTGGG-GCGGTTAATCATCCGGCGTTCTCGCCGGTGCACT
CBS535.81   ATGACCAGACTTGGGCCCGGTTAATCATCCAGAGTTCTCTCTGGTGCACT
CBS578.89   ATGACCAGACTTGGGCCCGGTTAATCATCCAGAGTTCTCTCTGGTGCACT
CBS737.84   ATGACCAGACTTGGG-CCGGTGAATCATCCGTCGTTCTCGGCGGTGCACT
GMBC3007    ATGACCAGACTTGGGCCCGGTTAATCATCCAGCGTTCTCGCTGGTGCACT
GMBC3008    ATGACCAGACTTGGGCCCGGTTAATCATCCAGCGTTCTCGCTGGTGCACT
SD09701     ATGACCAGACTTGGGCCCGGTTAATCATCCAGCGTTCTCGCTGGTGCACT
SD09702     ATGACCAGACTTGGGCCCGGTTAATCATCCAGCGTTCTCGCTGGTGCACT
ZY09271     ATGACCAGACTTGGGCCCGGTTAATCATCCAGAGTTCTCTCTGGTGCACT
ZY09272     ATGACCAGACTTGGGCCCGGTTAATCATCCAGAGTTCTCTCTGGTGCACT

CBS101148   TTGCCGGCTCAGGCCAGCATCAGTTCGCTCCGGGGGATAAAGGCTTCGGG
CBS101239   TTGCCGTCCCAGGCCAGCATCAGTTTGCTTCGGGGGATAAAGGCTTCGGG
CBS101963   TGGCCGGCCCAGGCCAGCATCAGTTCGCGTCGGGGGATAAAGGTTTCGGG
CBS110151   TGGCCGGCCCAGGCCAGCATCAGTTCGTGTCGGGGGATAAAGGTTTCGGG
CBS110153   TGGCCGGCCCAGGCCAGCATCAGTTCGCGTCGGGGGATAAAGGTTTCGGG
CBS111360   CCACCGCCCCAGGCCAGCATCAGTTCGCGCCGGGGGATAAAGGCTTCGGG
CBS112092   TGGCCGGCCCAGGCCAGCATCAGTTCGCGTCGGGGGATAAAGGTTTCGGG
CBS114785   TTGCCGTCCCAGGCCAGCATCAGTTCGCGCCGGGGGATAAAGGTTTCGGG
CBS119658   TGGCCGGCCCAGGCCAGCATCAGTTCGCGTCGGGGGATAAAGGTTTCGGG
CBS120.40   CCACCGCCCCAGGCCAGCATCAGTTCGCGCCGGGGGACAAAGGCTTCGGG
CBS130360   TGGCCGGCCCAGGCCAGCATCAGTTCGTGTCGGGGGATAAAGGTTTCGGG
CBS130362   TGGCCGGCCCAGGCCAGCATCAGTTCGCGTCGGGGGATAAAGGTTTCGGG
CBS136.33   TTGCCGGCCCAGGCCAGCATCAGTTCGCTCCGGGGGATAAAGGCTTCGGG
CBS157.70   TTGCCGGCTCAGGCCAGCATCAGTTCGCTTCGGGGGATAAAGGCTTCGGG
CBS182.56   CCACCGCCCCAGGCCAGCATCAGTTCGCGCCGGGGGACAAAGGCTTCGGG
CBS324.33   TTGCCGTCTCAGGCCAGCATCAGTTTGCTTCGGGGGATAAAGGCTTCGGG
CBS380.62   CCACCGCCCCAGGCCAGCATCAGTTCGCGCCGGGGGATAAAGGCTTCGGG
CBS399.86   TGGCCGGCCCAGGCCAGCATCAGTTCGCGTCGGGGGATAAAGGTTTCGGG
CBS403.89   TGGCCGGCCCAGGCCAGCATCAGTTCGTGTCGGGGGATAAAGGTTTCGGG
CBS407.66   TTGCCGTCCCAGGCCAGCATCAGTTCGCGCCGGGGGATAAAGGTTTCGGG
CBS426.95   TGGCCGGCCCAGGCCAGCATCAGTTCGCGTCGGGGGATAAAGGTTTCGGG
CBS427.93   TTGCCGTCTCAGGCCAGCATCAGTTTGCTTCGGGGGATAAAGGCTTCGGG
CBS535.81   TGGCCGGCCCAGGCCAGCATCAGTTCGTGTCGGGGGATAAAGGTTTCGGG
CBS578.89   TGGCCGGCCCAGGCCAGCATCAGTTCGCGTCGGGGGATAAAGGTTTCGGG
CBS737.84   TTGCCGGCTCAGGCCAGCATCAGTTCGCCTCGGGGGATAAAGGCTTCGGG
GMBC3007    TGGCCGGCCCAGGCCAGCATCAGTTCGCGTCGGGGGATAAAGGTTTCGGG
GMBC3008    TGGCCGGCCCAGGCCAGCATCAGTTCGCGTCGGGGGATAAAGGTTTCGGG
SD09701     TGGCCGGCCCAGGCCAGCATCAGTTCGCGTCGGGGGATAAAGGTTTCGGG
SD09702     TGGCCGGCCCAGGCCAGCATCAGTTCGCGTCGGGGGATAAAGGTTTCGGG
ZY09271     TGGCCGGCCCAGGCCAGCATCAGTTCGTGTCGGGGGATAAAGGTTTCGGG
ZY09272     TGGCCGGCCCAGGCCAGCATCAGTTCGTGTCGGGGGATAAAGGTTTCGGG

CBS101148   AAAGTAGCTCCCTCGGGAGTGTTATAGACCGTTGCGCAATACCCTGGGGC
CBS101239   AATGTGGCTCCCTCGGGAGTGTTATAGCCCGTTGTGTAATACCCTGGAGC
CBS101963   AATGTGGCTCCTCCGGGAGTGTTATAGCCCGTTGCGTAATACCCTGGTGC
CBS110151   AATGTGGCTCCTCCGGGAGTGTTATAGCCCGTTGCGTAATACCCTGGTGC
CBS110153   AATGTGGCTCCTCCGGGAGTGTTATAGCCCGTTGCGTAATACCCTGGTGC
CBS111360   AATGTGGCTCTCTCGGGAGTGTTATAGCCCGCTGCGTAATACCCTGGCGC
CBS112092   AATGTGGCTCCTCCGGGAGTGTTATAGCCCGTTGCGTAATACCCTGGTGC
CBS114785   AATGTAGCTCCCTCGGGAGTGTTATAGCCCGTTGCGTAATACCCTGGCGT
CBS119658   AATGTGGCTCCTCCGGGAGTGTTATAGCCCGTTGCGTAATACCCTGGTGC
CBS120.40   AATGTGGCTCCCTCGGGAGTGTTATAGCCCGCTGCGTAATACCCTGGCGC
CBS130360   AATGTGGCTCCTCCGGGAGTGTTATAGCCCGTTGCGTAATACCCTGGTGC
CBS130362   AATGTGGCTCCTCCGGGAGTGTTATAGCCCGTTGCGTAATACCCTGGTGC
CBS136.33   AAAGTAGCTCCCTCGGGAGTGTTATAGACCGTTGCGCAATACCCTGGGGC
CBS157.70   AAAGTAGCTCCCTCGGGAGTGTTATAGACCGTTGCGCAATACCCTGGGGC
CBS182.56   AATGTGGCTCTCTCGGGAGTGTTATAGCCCGCTGCGTAATACCCTGGCGC
CBS324.33   AATGTGGCTCCCTCGGGAGTGTTATAGCCCGTTGTGTAATACCCTGGAGC
CBS380.62   AATGTGGCTCTCTCGGGAGTGTTATAGCCCGCTGCGTAATACCCTGGCGC
CBS399.86   AATGTGGCTCCTCCGGGAGTGTTATAGCCCGTTGCGTAATACCCTGGTGC
CBS403.89   AATGTGGCTCCTCCGGGAGTGTTATAGCCCGTTGCGTAATACCCTGGTGC
CBS407.66   AACGTGGCTCCCTCGGGAGTGTTATAGCCCGTTGCGTAATACCCTGGCGT
CBS426.95   AATGTGGCTCCTCCGGGAGTGTTATAGCCCGTTGCGTAATACCCTGGTGC
CBS427.93   AATGTGGCTCCCTCGGGAGTGTTATAGCCCGTTGTGTAATACCCTGGAGC
CBS535.81   AATGTGGCTCCTCCGGGAGTGTTATAGCCCGTTGCGTAATACCCTGGTGC
CBS578.89   AATGTGGCTCCTCCGGGAGTGTTATAGCCCGTTGCGTAATACCCTGGTGC
CBS737.84   AAAGTAGCTCCTTCGGGAGTGTTATAGACCGTTGCGTAATACCCTGGGGC
GMBC3007    AATGTGGCTCCTCCGGGAGTGTTATAGCCCGTTGCGTAATACCCTGGTGC
GMBC3008    AATGTGGCTCCTCCGGGAGTGTTATAGCCCGTTGCGTAATACCCTGGTGC
SD09701     AATGTGGCTCCTTCGGGAGTGTTATAGCCCGTTGCGTAATACCCTGGTGC
SD09702     AATGTGGCTCCTTCGGGAGTGTTATAGCCCGTTGCGTAATACCCTGGTGC
ZY09271     AATGTGGCTCCTCCGGGAGTGTTATAGCCCGTTGCGTAATACCCTGGTGC
ZY09272     AATGTGGCTCCTCCGGGAGTGTTATAGCCCGTTGCGTAATACCCTGGTGC

CBS101148   GGACTGAGGTACGCGTTCTGCAAGGATGCTGGCGTAATGGTCATCAGTGA
CBS101239   GGACTGAGGTACGCGTTC-GCAAGGATGCTGGCGTAATGGTCATCAGTGA
CBS101963   GGACTGAGGTACGCGTTCTGCAAGGATGCTGGCGTAATGGTCATCAGTGA
CBS110151   GGACTGAGGTACGCGTTCTGCAAGGATGCTGGCGTAATGGTCATCAGTGA
CBS110153   GGACTGAGGTACGCGTTCTGCAAGGATGCTGGCGTAATGGTCATCAGTGA
CBS111360   GGACTGAGGTCCGCGCTCTGCAAGGATGCTGGCGTAATGGTCATCAGTGA
CBS112092   GGACTGAGGTACGCGTTCTGCAAGGATGCTGGCGTAATGGTCATCAGTGA
CBS114785   GGACTGAGGTCCGCGCTCTGCAAGGATGCTGGCGTAATGGTCATCAGTGA
CBS119658   GGACTGAGGTACGCGTTCTGCAAGGATGCTGGCGTAATGGTCATCAGTGA
CBS120.40   GGACTGAGGTCCGCGCTCTGCAAGGATGCTGGCGTAATGGTCATCAGTGA
CBS130360   GGACTGAGGTACGCGTTCTGCAAGGATGCTGGCGTAATGGTCATCAGTGA
CBS130362   GGACTGAGGTACGCGTTCTGCAAGGATGCTGGCGTAATGGTCATCAGTGA
CBS136.33   GGACTGAGGTACGCGTTCTGCAAGGATGCTGGCGTAATGGTCATCAGTGA
CBS157.70   GGACTGAGGTACGCGTTCTGCAAGGATGCTGGCGTAATGGTCATCAGTGA
CBS182.56   GGACTGAGGTCCGCGCTCTGCAAGGATGCTGGCGTAATGGTCATCAGTGA
CBS324.33   GGACTGAGGTACGCGTTC-GCAAGGATGCTGGCGTAATGGTCATCAGTGA
CBS380.62   GGACTGAGGTCCGCGCTCTGCAAGGATGCTGGCGTAATGGTCATCAGTGA
CBS399.86   GGACTGAGGTACGCGTTCTGCAAGGATGCTGGCGTAATGGTCATCAGTGA
CBS403.89   GGACTGAGGTACGCGTTCTGCAAGGATGCTGGCGTAATGGTCATCAGTGA
CBS407.66   GGACTGAGGTCCGCGCTCTGCAAGGATGCTGGCGTAATGGTCATCAGTGA
CBS426.95   GGACTGAGGTACGCGTTCTGCAAGGATGCTGGCGTAATGGTCATCAGTGA
CBS427.93   GGACTGAGGTACGCGTTC-GCAAGGATGCTGGCGTAATGGTCATCAGTGA
CBS535.81   GGACTGAGGTACGCGTTCTGCAAGGATGCTGGCGTAATGGTCATCAGTGA
CBS578.89   GGACTGAGGTACGCGTTCTGCAAGGATGCTGGCGTAATGGTCATCAGTGA
CBS737.84   GGACTGAGGTACGCGTTCTGCAAGGATGCTGGCGTAATGGTCATCAGTGA
GMBC3007    GGACTGAGGTACGCGTTCTGCAAGGATGCTGGCGTAATGGTCATCAGTGA
GMBC3008    GGACTGAGGTACGCGTTCTGCAAGGATGCTGGCGTAATGGTCATCAGTGA
SD09701     GGACTGAGGTACGCGTTCTGCAAGGATGCTGGCGTAATGGTCATCAGTGA
SD09702     GGACTGAGGTACGCGTTCTGCAAGGATGCTGGCGTAATGGTCATCAGTGA
ZY09271     GGACTGAGGTACGCGTTCTGCAAGGATGCTGGCGTAATGGTCATCAGTGA
ZY09272     GGACTGAGGTACGCGTTCTGCAAGGATGCTGGCGTAATGGTCATCAGTGA

CBS101148   CCCGTCTTGAAACACGGACCAAGGAGTCGTCTTCGTATGCGAGTGTTCGG
CBS101239   CCCGTCTTGAAACACGGACCAAGGAGTCGTCTTCGTATGCGAGTGTTCGG
CBS101963   CCCGTCTTGAAACACGGACCAAGGAGTCGTCTTCGTATGCGAGTGTTCGG
CBS110151   CCCGTCTTGAAACACGGACCAAGGAGTCGTCTTCGTATGCGAGTGTTCGG
CBS110153   CCCGTCTTGAAACACGGACCAAGGAGTCGTCTTCGTATGCGAGTGTTCGG
CBS111360   CCCGTCTTGAAACACGGACCAAGGAGTCGTCTTCGTATGCGAGTGTTCGG
CBS112092   CCCGTCTTGAAACACGGACCAAGGAGTCGTCTTCGTATGCGAGTGTTCGG
CBS114785   CCCGTCTTGAAACACGGACCAAGGAGTCGTCTTCGTATGCGAGTGTTCGG
CBS119658   CCCGTCTTGAAACACGGACCAAGGAGTCGTCTTCGTATGCGAGTGTTCGG
CBS120.40   CCCGTCTTGAAACACGGACCAAGGAGTCGTCTTCGTATGCGAGTGTTCGG
CBS130360   CCCGTCTTGAAACACGGACCAAGGAGTCGTCTTCGTATGCGAGTGTTCGG
CBS130362   CCCGTCTTGAAACACGGACCAAGGAGTCGTCTTCGTATGCGAGTGTTCGG
CBS136.33   CCCGTCTTGAAACACGGACCAAGGAGTCGTCTTCGTATGCGAGTGTTCGG
CBS157.70   CCCGTCTTGAAACACGGACCAAGGAGTCGTCTTCGTATGCGAGTGTTCGG
CBS182.56   CCCGTCTTGAAACACGGACCAAGGAGTCGTCTTCGTATGCGAGTGTTCGG
CBS324.33   CCCGTCTTGAAACACGGACCAAGGAGTCGTCTTCGTATGCGAGTGTTCGG
CBS380.62   CCCGTCTTGAAACACGGACCAAGGAGTCGTCTTCGTATGCGAGTGTTCGG
CBS399.86   CCCGTCTTGAAACACGGACCAAGGAGTCGTCTTCGTATGCGAGTGTTCGG
CBS403.89   CCCGTCTTGAAACACGGACCAAGGAGTCGTCTTCGTATGCGAGTGTTCGG
CBS407.66   CCCGTCTTGAAACACGGACCAAGGAGTCGTCTTCGTATGCGAGTGTTCGG
CBS426.95   CCCGTCTTGAAACACGGACCAAGGAGTCGTCTTCGTATGCGAGTGTTCGG
CBS427.93   CCCGTCTTGAAACACGGACCAAGGAGTCGTCTTCGTATGCGAGTGTTCGG
CBS535.81   CCCGTCTTGAAACACGGACCAAGGAGTCGTCTTCGTATGCGAGTGTTCGG
CBS578.89   CCCGTCTTGAAACACGGACCAAGGAGTCGTCTTCGTATGCGAGTGTTCGG
CBS737.84   CCCGTCTTGAAACACGGACCAAGGAGTCGTCTTCGTATGCGAGTGTTCGG
GMBC3007    CCCGTCTTGAAACACGGACCAAGGAGTCGTCTTCGTATGCGAGTGTTCGG
GMBC3008    CCCGTCTTGAAACACGGACCAAGGAGTCGTCTTCGTATGCGAGTGTTCGG
SD09701     CCCGTCTTGAAACACGGACCAAGGAGTCGTCTTCGTATGCGAGTGTTCGG
SD09702     CCCGTCTTGAAACACGGACCAAGGAGTCGTCTTCGTATGCGAGTGTTCGG
ZY09271     CCCGTCTTGAAACACGGACCAAGGAGTCGTCTTCGTATGCGAGTGTTCGG
ZY09272     CCCGTCTTGAAACACGGACCAAGGAGTCGTCTTCGTATGCGAGTGTTCGG

CBS101148   GTGTCAAACCCCTACGCGTAATGAAAGTGAACGTAGGAGAGAGCTTCGGC
CBS101239   GTGTCAAACCCCTACGCGTAATGAAAGTGAACGTAGGAGAGAGCTTCGGC
CBS101963   GTGTCAAACCCCTACGCGTAATGAAAGTGAACGTAGGAGAGAGCTTCGGC
CBS110151   GTGTCAAACCCCTACGCGTAATGAAAGTGAACGTAGGAGAGAGCTTCGGC
CBS110153   GTGTCAAACCCCTACGCGTAATGAAAGTGAACGTAGGAGAGAGCTTCGGC
CBS111360   GTGTCAAACCCCTACGCGGAATGAAAGTGAACGTAGGAGAGAGCTTCGGC
CBS112092   GTGTCAAACCCCTACGCGTAATGAAAGTGAACGTAGGAGAGAGCTTCGGC
CBS114785   GTGTCAAACCCCTACGCGTAATGAAAGTGAACGTAGGAGAGAGCTTCGGC
CBS119658   GTGTCAAACCCCTACGCGTAATGAAAGTGAACGTAGGAGAGAGCTTCGGC
CBS120.40   GTGTCAAACCCCTACGCGGAATGAAAGTGAACGTAGGAGAGAGCTTCGGC
CBS130360   GTGTCAAACCCCTACGCGTAATGAAAGTGAACGTAGGAGAGAGCTTCGGC
CBS130362   GTGTCAAACCCCTACGCGTAATGAAAGTGAACGTAGGAGAGAGCTTCGGC
CBS136.33   GTGTCAAACCCCTACGCGTAATGAAAGTGAACGTAGGAGAGAGCTTCGGC
CBS157.70   GTGTCAAACCCCTACGCGTAATGAAAGTGAACGTAGGAGAGAGCTTCGGC
CBS182.56   GTGTCAAACCCCTACGCGGAATGAAAGTGAACGTAGGAGAGAGCTTCGGC
CBS324.33   GTGTCAAACCCCTACGCGTAATGAAAGTGAACGTAGGAGAGAGCTTCGGC
CBS380.62   GTGTCAAACCCCTACGCGGAATGAAAGTGAACGTAGGAGAGAGCTTCGGC
CBS399.86   GTGTCAAACCCCTACGCGTAATGAAAGTGAACGTAGGAGAGAGCTTCGGC
CBS403.89   GTGTCAAACCCCTACGCGTAATGAAAGTGAACGTAGGAGAGAGCTTCGGC
CBS407.66   GTGTCAAACCCCTACGCGTAATGAAAGTGAACGTAGGAGAGAGCTTCGGC
CBS426.95   GTGTCAAACCCCTACGCGTAATGAAAGTGAACGTAGGAGAGAGCTTCGGC
CBS427.93   GTGTCAAACCCCTACGCGTAATGAAAGTGAACGTAGGAGAGAGCTTCGGC
CBS535.81   GTGTCAAACCCCTACGCGTAATGAAAGTGAACGTAGGAGAGAGCTTCGGC
CBS578.89   GTGTCAAACCCCTACGCGTAATGAAAGTGAACGTAGGAGAGAGCTTCGGC
CBS737.84   GTGTAAAACCCCTACGCGTAATGAAAGTGAACGTAGGAGAGAGCTTCGGC
GMBC3007    GTGTCAAACCCCTACGCGTAATGAAAGTGAACGTAGGAGAGAGCTTCGGC
GMBC3008    GTGTCAAACCCCTACGCGTAATGAAAGTGAACGTAGGAGAGAGCTTCGGC
SD09701     GTGTCAAACCCCTACGCGTAATGAAAGTGAACGTAGGAGAGAGCTTCGGC
SD09702     GTGTCAAACCCCTACGCGTAATGAAAGTGAACGTAGGAGAGAGCTTCGGC
ZY09271     GTGTCAAACCCCTACGCGTAATGAAAGTGAACGTAGGAGAGAGCTTCGGC
ZY09272     GTGTCAAACCCCTACGCGTAATGAAAGTGAACGTAGGAGAGAGCTTCGGC

CBS101148   GCATCTCCGACCGATCCTGATGTTCTCGGATGGATTTGAGTAAGAGCATA
CBS101239   GCATCTCCGACCGATCCTGATGTTCTCGGATGGATTTGAGTAAGAGCATA
CBS101963   GCATCTCCGACCGAACCTGATGTTCTCGGATGGTTTTGAGTAAGAGCATA
CBS110151   GCATCTCCGACCGAACCTGATGTTCTCGGATGGTTTTGAGTAAGAGCATA
CBS110153   GCATCTCCGACCGAACCTGATGTTCTCGGATGGTTTTGAGTAAGAGCATA
CBS111360   GCATCTCCGACCGATCCTGATGTTCTCGGATGGATTTGAGTAAGAGCATA
CBS112092   GCATCTCCGACCGAACCTGATGTTCTCGGATGGTTTTGAGTAAGAGCATA
CBS114785   GCATCTCCGACCGATCCTGATGTTCTCGGATGGATTTGAGTAAGAGCATA
CBS119658   GCATCTCCGACCGAACCTGATGTTCTCGGATGGTTTTGAGTAAGAGCATA
CBS120.40   GCATCTCCGACCGATCCTGATGTTCTCGGATGGATTTGAGTAAGAGCATA
CBS130360   GCATCTCCGACCGAACCTGATGTTCTCGGATGGTTTTGAGTAAGAGCATA
CBS130362   GCATCTCCGACCGAACCTGATGTTCTCGGATGGTTTTGAGTAAGAGCATA
CBS136.33   GCATCTCCGACCGATCCTGATGTTCTCGGATGGATTTGAGTAAGAGCATA
CBS157.70   GCATCTCCGACCGATCCTGATGTTCTCGGATGGATTTGAGTAAGAGCATA
CBS182.56   GCATCTCCGACCGATCCTGATGTTCTCGGATGGATTTGAGTAAGAGCATA
CBS324.33   GCATCTCCGACCGATCCTGATGTTCTCGGATGGATTTGAGTAAGAGCATA
CBS380.62   GCATCTCCGACCGATCCTGATGTTCTCGGATGGATTTGAGTAAGAGCATA
CBS399.86   GCATCTCCGACCGAACCTGATGTTCTCGGATGGTTTTGAGTAAGAGCATA
CBS403.89   GCATCTCCGACCGAACCTGATGTTCTCGGATGGTTTTGAGTAAGAGCATA
CBS407.66   GCATCTCCGACCGATCCTGATGTTCTCGGATGGATTTGAGTAAGAGCATA
CBS426.95   GCATCTCCGACCGAACCTGATGTTCTNNNNNNNNNNNNNNNNNNNNNNNN
CBS427.93   GCATCTCCGACCGATCCTGATGTTCTCGGATGGATTTGAGTAAGAGCATA
CBS535.81   GCATCTCCGACCGAACCTGATGTTCTCGGATGGTTTTGAGTAAGAGCATA
CBS578.89   GCATCTCCGACCGAACCTGATGTTCTCGGATGGTTTTGAGTAAGAGCATA
CBS737.84   GCATCTCCGACCGATCCTGATGTTCTCGGATGGATTTGAGTAAGAGCATA
GMBC3007    GCATCTCCGACCGAACCTGATGTTCTCGGATGGTTTTGAGTAAGAGCATA
GMBC3008    GCATCTCCGACCGAACCTGATGTTCTCGGATGGTTTTGAGTAAGAGCATA
SD09701     GCATCTCCGACCGAACCTGATGTTCTCGGATGGTTTTGAGTAAGAGCATA
SD09702     GCATCTCCGACCGAACCTGATGTTCTCGGATGGTTTTGAGTAAGAGCATA
ZY09271     GCATCTCCGACCGAACCTGATGTTCTCGGATGGTTTTGAGTAAGAGCATA
ZY09272     GCATCTCCGACCGAACCTGATGTTCTCGGATGGTTTTGAGTAAGAGCATA

CBS101148   CGGGGCCGGACCCGAAAGAAGGTGAACTATGCCTGTATAGGGTGAAGCCA
CBS101239   CGGGGCCGGACCCGAAAGAAGGTGAACTATGCCTGTGTAGGGTGAAGCCA
CBS101963   CGGGGCCGGACCCGAAAGAAGGTGAACTATGCCTGTATAGGGTGAAGCCA
CBS110151   CGGGGCCGGACCCGAAAGAAGGTGAACTATGCCTGTATAGGGTGAAGCCA
CBS110153   CGGGGCCGGACCCGAAAGAAGGTGAACTATGCCTGTATAGGGTGAAGCCA
CBS111360   CGGGGCCGGACCCGAAAGAAGGTGAACTATGCCTGTGTAGGGTGAAGCCA
CBS112092   CGGGGCCGGACCCGAAAGAAGGTGAACTATGCCTGTATAGGGTGAAGCCA
CBS114785   CGGGGCCGGACCCGAAAGAAGGTGAACTATGCCTGTATAGGGTGAAGCCA
CBS119658   CGGGGCCGGACCCGAAAGAAGGTGAACTATGCCTGTATAGGGTGAAGCCA
CBS120.40   CGGGGCCGGACCCGAAAGAAGGTGAACTATGCCTGTGTAGGGTGAAGCCA
CBS130360   CGGGGCCGGACCCGAAAGAAGGTGAACTATGCCTGTATAGGGTGAAGCCA
CBS130362   CGGGGCCGGACCCGAAAGAAGGTGAACTATGCCTGTATAGGGTGAAGCCA
CBS136.33   CGGGGCCGGACCCGAAAGAAGGTGAACTATGCCTGTATAGGGTGAAGCCA
CBS157.70   CGGGGCCGGACCCGAAAGAAGGTGAACTATGCCTGTATAGGGTGAAGCCA
CBS182.56   CGGGGCCGGACCCGAAAGAAGGTGAACTATGCCTGTGTAGGGTGAAGCCA
CBS324.33   CGGGGCCGGACCCGAAAGAAGGTGAACTATGCCTGTGTAGGGTGAAGCCA
CBS380.62   CGGGGCCGGACCCGAAAGAAGGTGAACTATGCCTGTGTAGGGTGAAGCCA
CBS399.86   CGGGGCCGGACCCGAAAGAAGGTGAACTATGCCTGTATAGGGTGAAGCCA
CBS403.89   CGGGGCCGGACCCGAAAGAAGGTGAACTATGCCTGTATAGGGTGAAGCCA
CBS407.66   CGGGGCCGGACCCGAAAGAAGGTGAACTATGCCTGTATAGGGTGAAGCCA
CBS426.95   NNNNNNNNNNNNNNNNNNNNNNNNNNNNNNNNNNNNNNNNNNNNNNNNNN
CBS427.93   CGGGGCCGGACCCGAAAGAAGGTGAACTATGCCTGTGTAGGGTGAAGCCA
CBS535.81   CGGGGCCGGACCCGAAAGAAGGTGAACTATGCCTGTATAGGGTGAAGCCA
CBS578.89   CGGGGCCGGACCCGAAAGAAGGTGAACTATGCCTGTATAGGGTGAAGCCA
CBS737.84   CGGGGCCGGACCCGAAAGAAGGTGAACTATGCCTGTATAGGGTGAAGCCA
GMBC3007    CGGGGCCGGACCCGAAAGAAGGTGAACTATGCCTGTATAGGGTGAAGCCA
GMBC3008    CGGGGCCGGACCCGAAAGAAGGTGAACTATGCCTGTATAGGGTGAAGCCA
SD09701     CGGGGCCGGACCCGAAAGAAGGTGAACTATGCCTGTATAGGGTGAAGCCA
SD09702     CGGGGCCGGACCCGAAAGAAGGTGAACTATGCCTGTATAGGGTGAAGCCA
ZY09271     CGGGGCCGGACCCGAAAGAAGGTGAACTATGCCTGTATAGGGTGAAGCCA
ZY09272     CGGGGCCGGACCCGAAAGAAGGTGAACTATGCCTGTATAGGGTGAAGCCA

CBS101148   GGGGAAACTCTGGTGGAGGCTCGCAGCGGTTCTGACGTGCAAATNNNNNN
CBS101239   GGGGAAACTCTGGTGGAGGCTCGCAGCGGTTCTGACGTGCAAATCGTCAA
CBS101963   GGGGAAACTCTGGTGGAGGCTCGCAGCGGTTCTGACGTGCAAATCGTCAG
CBS110151   GGGGAAACTCTGGTGGAGGCTCGCAGCGGTTCTGACGTGCAAATCGTCAG
CBS110153   GGGGAAACTCTGGTGGAGGCTCGCAGCGGTTCTGACGTGCAAATCGTCAG
CBS111360   GAGGAAACTCTGGTGGAGGCTCGCAGCGGTTCTGACGTGCAAATCGGCAG
CBS112092   GGGGAAACTCTGGTGGAGGCTCGCAGCGGTTCTGACGTGCAAATNNNNNN
CBS114785   GAGGAAACTCTGGTGGAGGCTCGCAGCGGTTCTGACGTGCAAATCGGCAG
CBS119658   GGGGAAACTCTGGTGGAGGCTCGCAGCGGTTCTGACGTGCAAATCGTCAG
CBS120.40   GAGGAAACTCTGGTGGAGGCTCGCAGCGGTTCTGACGTGCAAATCGGCAG
CBS130360   GGGGAAACTCTGGTGGAGGCTCGCAGCGGTTCTGACGTGCAAATCGTCAG
CBS130362   GGGGAAACTCTGGTGGAGGCTCGCAGCGGTTCTGACGTGCAAATCGTCAG
CBS136.33   GGGGAAACTCTGGTGGAGGCTCGCAGCGGTTCTGACGTGCAAATCGGCAG
CBS157.70   GGGGAAACTCTGGTGGAGGCTCGCAGCGGTTCTGACGTGCAAATCGGCAG
CBS182.56   GAGGAAACTCTGGTGGAGGCTCGCAGCGGTTCTGACGTGCAAATCGGCAG
CBS324.33   GGGGAAACTCTGGTGGAGGCTCGCAGCGGTTCTGACGTGCAAATCGCCAG
CBS380.62   GAGGAAACTCTGGTGGAGGCTCGCAGCGGTTCTGACGTGCAAATCGGCAG
CBS399.86   GGGGAAACTCTGGTGGAGGCTCGCAGCGGTTCTGACGTGCAAATCGTCAG
CBS403.89   GGGGAAACTCTGGTGGAGGCTCGCAGCGGTTCTGACGTGCAAATCGTCAG
CBS407.66   GAGGAAACTCTGGTGGAGGCTCGCAGCGGTTCTGACGTGCAAATNNNNNN
CBS426.95   NNNNNNNNNNNNNNNNNNNNNNNNNNNNNNNNNNNNNNNNNNNNCGTCAG
CBS427.93   GGGGAAACTCTGGTGGAGGCTCGCAGCGGTTCTGACGTGCAAATCGCCAG
CBS535.81   GGGGAAACTCTGGTGGAGGCTCGCAGCGGTTCTGACGTGCAAATCGTCAG
CBS578.89   GGGGAAACTCTGGTGGAGGCTCGCAGCNNNNNNNNNNNNNNNNNNNNCAG
CBS737.84   GGGGAAACTCTGGTGGAGGCTCGCAGCGGTTCTGACGTGCAAATNNNNNN
GMBC3007    GGGGAAACTCTGGTGGAGGCTCGCAGCGGTTCTGACGTGCAAATCGTCAA
GMBC3008    GGGGAAACTCTGGTGGAGGCTCGCAGCGGTTCTGACGTGCAAATCGTCAA
SD09701     GGGGAAACTCTGGTGGAGGCTCGCAGCGGTTCTGACGTGCAAATNNNNNN
SD09702     GGGGAAACTCTGGTGGAGGCTCGCAGCGGTTCTGACGTGCAAATNNNNNN
ZY09271     GGGGAAACTCTGGTGGAGGCTCGCAGCGGTTCTGACGTGCAAATCGTCAG
ZY09272     GGGGAAACTCTGGTGGAGGCTCGCAGCGGTTCTGACGTGCAAATCGTCAG

CBS101148   NNNNNNNNNNNNNNNNNNNNNNNNNNNNNNNNNNNNNNNNNNNNNNNNNN
CBS101239   CTACACAACACCCATTGGGGTCTGGTCTGTCCGGCTGAAACACCCGAAGG
CBS101963   CTTCATAACACGCATTGGGGTTTGGTTTGCCCTGCTGAAACCCCTGAAGG
CBS110151   CTTCATAACACACATTGGGGTTTGGTTTGCCCTGCTGAAACCCCTGAAGG
CBS110153   CTTCATAACACACATTGGGGTTTGGTTTGCCCTGCTGAAACCCCTGAAGG
CBS111360   CTTCACAATACTCATTGGGGCCTTGTCTGCCCTGCGGAAACCCCCGAGGG
CBS112092   NNNNNNNNNNNNNNNNNNNNNNNNNNNNNNNNNNNNNNNNNNNNNNNNNN
CBS114785   CTACACAACACCCATTGGGGTCTTGTGTGTCCTGCCGAGACCCCCGAGGG
CBS119658   CTTCATAACACACATTGGGGTTTGGTTTGCCCTGCTGAAACCCCTGAAGG
CBS120.40   CTTCACAACACTCATTGGGGCCTTGTCTGCCCTGCGGAAACCCCCGAGGG
CBS130360   CTTCATAACACACATTGGGGTTTGGTTTGCCCTGCTGAAACCCCTGAAGG
CBS130362   CTGCACAACACTCACTGGGGTCTGGTTTGCCCTGCTGAGACTCCTGAAGG
CBS136.33   CTTCACAACACGCATTGGGGTCTAGTTTGCCCTGCAGAAACCCCCGAAGG
CBS157.70   CTGCACAACACGCATTGGGGTCTAGTTTGCCCTGCAGAAACCCCCGAAGG
CBS182.56   CTTCACAATACTCATTGGGGCCTTGTCTGCCCTGCGGAAACCCCTGAGGG
CBS324.33   CTGCACAACACCCATTGGGGGCTGGTCTGTCCTGCTGAAACACCCGAGGG
CBS380.62   CTTCATAATACTCATTGGGGCCTTGTCTGCCCCGCGGAAACCCCTGAGGG
CBS399.86   CTGCACAACACGCACTGGGGTTTGGTTTGCCCTGCTGAAACTCCCGAAGG
CBS403.89   CTTCATAACACACATTGGGGTTTGGTTTGCCCTGCTGAAACCCCTGAAGG
CBS407.66   NNNNNNNNNNNNNNNNNNNNNNNNNNNNNNNNNNNNNNNNNNNNNNAAGG
CBS426.95   CTGCACAACACTCACTGGGGTCTGGTTTGCCCTGCTGAGACTCCTGAAGG
CBS427.93   CTGCACAACACCCATTGGGGGCTGGTCTGTCCTGCTGAAACACCCGAGGG
CBS535.81   CTTCATAACACACATTGGGGTTTGGTTTGCCCTGCTGAAACCCCTGAAGG
CBS578.89   CTTCATAACACGCATTGGGGTTTGGTTTGCCCTGCTGAAACCCCTGAAGG
CBS737.84   NNNNNCAACACACATTGGGGTCTTGTCTGCCCTGCCGAAACCCCCGAGGG
GMBC3007    CTGCACAACACGCACTGGGGTTTGGTTTGTCCTGCTGAAACTCCCGAAGG
GMBC3008    CTGCACAACACGCACTGGGGTTTGGTTTGTCCTGCTGAAACTCCCGAAGG
SD09701     NNNNNNNNNNNNNNNNNNNNNNNNNNNNNNNNNNNNNNNNNNNNNNNNNN
SD09702     NNNNNNNNNNNNNNNNNNNNNNNNNNNNNNNNNNNNNNNNNNNNNNNNNN
ZY09271     CTTCATAACACACATTGGGGTTTGGTTTGCCCTGCTGAAACCCCTGAAGG
ZY09272     CTTCATAACACACATTGGGGTTTGGTTTGCCCTGCTGAAACCCCTGAAGG

CBS101148   NNNNNNNNNNNNNNNNNNNNNNNNNNNNNNNNNNNNNNNNNNNNNNNNNN
CBS101239   TCAGGCTTGCGGTCTCGTCAAGAATCTGTCCTTGATGTGCTTTGTGTCTG
CBS101963   ACAGGCTTGTGGTCTGGTAAAAAATCTGTCTCTGATGTGCTTTGTATCCG
CBS110151   ACAGGCATGTGGTCTGGTCAAAAATCTGTCTCTGATGTGCTTTGTATCCG
CBS110153   ACAGGCTTGTGGTCTGGTGAAAAATCTGTCTCTGATGTGCTTTGTATCCG
CBS111360   TCAGGCCTGTGGTCTTGTGAAGAACTTGTCGCTCATGTGCCATGTTTCAG
CBS112092   NNNNNNNNNNNNNNNNNNNNNNNNNNNNNNNNNNNNNNNNNNNNNNNNNN
CBS114785   TCAAGCTTGTGGTTTGGTGAAGAACCTGTCACTGATGTGTCACGTTTCCG
CBS119658   ACAGGCTTGTGGTCTGGTGAAAAATCTGTCTCTGATGTGCTTTGTATCCG
CBS120.40   TCAGGCCTGTGGCCTTGTGAAGAACTTGTCGCTCATGTGCCATGTTTCAG
CBS130360   ACAGGCTTGTGGTCTGGTCAAAAATCTGTCTCTAATGTGCTTTGTATCCG
CBS130362   ACAGGCTTGTGGTCTGGTCAAAAACTTATCTTTGATGTGCTTCGTATCCG
CBS136.33   TCAAGCTTGTGGTCTGGTCAAGAATCTTTCTTTGATGTGCTTTGTCTCCG
CBS157.70   TCAAGCTTGTGGTCTGGTCAAGAATCTATCTTTGATGTGCTTTGTCTCCG
CBS182.56   CCAGGCCTGTGGCCTTGTCAAGAACTTGTCGCTCATGTGCCATGTTTCAG
CBS324.33   TCAGGCTTGCGGTCTCGTCAAGAACCTGTCCTTGATGTGCTTTGTCTCCG
CBS380.62   CCAGGCCTGTGGCCTTGTCAAGAACTTGTCGCTCATGTGCCATGTCTCAG
CBS399.86   ACAAGCTTGTGGCCTAGTCAAAAACCTATCTTTGATGTGCTTTGTGTCCG
CBS403.89   ACAGGCATGTGGTCTGGTCAAAAATCTGTCTCTGATGTGCTTTGTATCCG
CBS407.66   CCAGGCTTGTGGCTTGGTCAAGAACTTGTCCTTGATGTGTCACGTTTCCG
CBS426.95   ACAGGCTTGTGGTCTGGTCAAAAACTTATCTTTGATGTGCTTCGTATCCG
CBS427.93   TCAGGCTTGCGGTCTCGTCAAGAACCTGTCCTTGATGTGCTTTGTCTCCG
CBS535.81   ACAGGCTTGTGGTCTGGTCAAAAATCTGTCTCTAATGTGCTTTGTATCCG
CBS578.89   ACAGGCTTGTGGTCTGGTAAAAAATCTGTCTCTGATGTGCTTTGTATCCG
CBS737.84   TCAGGCTTGTGGTCTGGTCAAAAATCTGTCTCTGATGTGTTTTGTCTCCG
GMBC3007    TCAAGCTTGCGGACTTGTCAAAAACTTATCTTTAATGTGCTTCGTATCCG
GMBC3008    TCAAGCTTGCGGACTTGTCAAAAACTTATCTTTAATGTGCTTCGTATCCG
SD09701     NNNNNNNNNNNNNNNNNNNNNNNNNNNNNNNNNNNNNNNNNNNNNNNNNN
SD09702     NNNNNNNNNNNNNNNNNNNNNNNNNNNNNNNNNNNNNNNNNNNNNNNNNN
ZY09271     ACAGGCTTGTGGTCTGGTCAAAAATCTGTCTCTAATGTGCTTTGTATCCG
ZY09272     ACAGGCTTGTGGTCTGGTCAAAAATCTGTCTCTAATGTGCTTTGTATCCG

CBS101148   NNNNNNNNNNNNNNNNNNNNNNNNNNNNNNNNNNNNNNNNNNNNNNNNNN
CBS101239   TGGGCTCACCCTCGAATCCTCTGATCGATTTCATGATCAACAGAGGCATG
CBS101963   TTGGATCTCCTTCGGAGCCTCTCATTGATTTCATGATTAACAGAGGCATG
CBS110151   TTGGATCACCTTCGGAGCCTCTCATTGATTTCATGATTAACAGAGGCATG
CBS110153   TTGGATCTCCTTCGGAGCCTCTCATTGATTTCATGATTAACAGAGGCATG
CBS111360   TTGGCACTCCCGCCGACCCCTTGTACAACTTTTTCATCAGCAGAGGCATG
CBS112092   NNNNNNNNNNNNNNNNNNNNNNNNNNNNNNNNNNNNNNNNNNNNNNNNNN
CBS114785   TTGGCACACCCAGCGAACCTCTCTACGGATACTTCATCAACCGTGGCATG
CBS119658   TTGGATCTCCTTCGGAGCCTCTCATTGATTTCATGATTAACAGAGGCATG
CBS120.40   TTGGCACTCCCGCCGACCCATTGTACAATTTCTTCATCAGCAGAGGCATG
CBS130360   TTGGATCTCCTTCGGAGCCTCTCATTGATTTCATGATTAACAGAGGCATG
CBS130362   TTGGATCTCCTTCGGAGCCTCTCATCGATTTCATGATCAACCGAGGCATG
CBS136.33   TGGGTTCACCATCGGAGCCTCTATTGGATTTCATGATGAGCAGAGGTATG
CBS157.70   TGGGCTCACYATCGGAGCCTCTATTGGATTTCATGATGAGTAGAGGTATG
CBS182.56   TTGGCACTCCCGCCGACCCATTGTACAATTTCTTCATTAGCAGAGGCATG
CBS324.33   TGGGCTCTCCCTCGAATCCCTTGATCGACTTCATGATCAATAGGGGCATG
CBS380.62   TTGGCACTCCCGCCGACCCATTGTACAATTTCTTCATTAGCAGAGGCATG
CBS399.86   TTGGATCTCCCTCGGAACCTCTCATCGATTTCATGATCAACCGAGGTATG
CBS403.89   TTGGATCACCTTCGGAGCCTCTCATTGATTTCATGATTAACAGAGGCATG
CBS407.66   TTGGCACACCGAGCGAACCTCTTTATGGATACTTCATCAACCGAGGAATG
CBS426.95   TTGGATCTCCTTCGGAGCCTCTCATCGATTTCATGATCAACCGAGGCATG
CBS427.93   TGGGCTCTCCCTCGAATCCCTTGATCGACTTCATGATCAATAGGGGCATG
CBS535.81   TTGGATCTCCTTCGGAGCCTCTCATTGATTTCATGATTAACAGAGGCATG
CBS578.89   TTGGATCTCCTTCGGAGCCTCTCATTGATTTCATGATTAACAGAGGCATG
CBS737.84   TGGGATCACCCGCGGAACCCCTTATGGATTTCATGGTCAGCAGGGGTATG
GMBC3007    TTGGATCTCCCTCAGAGCCTCTCATCGATTTTATGATCAACCGAGGTATG
GMBC3008    TTGGATCTCCCTCAGAGCCTCTCATCGATTTTATGATCAACCGAGGTATG
SD09701     NNNNNNNNNNNNNNNNNNNNNNNNNNNNNNNNNNNNNNNNNNNNNNNNNN
SD09702     NNNNNNNNNNNNNNNNNNNNNNNNNNNNNNNNNNNNNNNNNNNNNNNNNN
ZY09271     TTGGATCTCCTTCGGAGCCTCTCATTGATTTCATGATTAACAGAGGCATG
ZY09272     TTGGATCTCCTTCGGAGCCTCTCATTGATTTCATGATTAACAGAGGCATG

CBS101148   NNNNNNNNNNNNNNNNNNNNNNNNNNNNNNNNNNNNNNNNNNNNNNNNNN
CBS101239   GAAGTTGTCGAGGAGTACGAGCCGCTGAGGTATCCCCATGCCACCAAGAT
CBS101963   GAGGTTGTTGAAGAATATGAGCCCCTAAGATATCCTCATGCAACCAAGAT
CBS110151   GAGGTTGTTGAAGAATATGAGCCCCTGAGATATCCTCATGCAACCAAGAT
CBS110153   GAGGTTGTTGAAGAATATGAGCCCCTGAGATATCCTCATGCAACCAAGAT
CBS111360   GAAGTCCTGGAGGAATACGAACCCAAACGATTCCCCAACTCCACCAAGGT
CBS112092   NNNNNNNNNNNNNNNNNNNNNNNNNNNNNNNNNNNNNNNNNNNNNNNNNN
CBS114785   GAAGTGCTCGAAGAGTACGAACCCCAGCGGTTCCCCAACGCCACCAAGGT
CBS119658   GAGGTTGTTGAAGAATATGAGCCCCTGAGATATCCTCATGCAACCAAGAT
CBS120.40   GAAGTCCTGGAGGAATACGAACCCAAACGATTCCCCAACTCGACCAAAGT
CBS130360   GAGGTTGTTGAAGAATATGAACCCCTGAGATATCCTCATGCAACCAAGAT
CBS130362   GAGGTTGTTGAAGAATATGAGCCCCTAAGATATCCTCATGCAACCAGGAT
CBS136.33   GAGCACATTGAAGAGTACGAGCCGCTGAGATACCCCCACGCCACCAAGAT
CBS157.70   GAGCACATTGAAGAGTACGAGCCGCTGAGATACCCCCACGCCACCAAGAT
CBS182.56   GAAGTCCTGGAGGAATACGAACCCAAACGATTCCCCAACTCGACCAAGGT
CBS324.33   GAAGTTGTCGAGGAGTACGAGCCGCTGAGGTATCCCCATGCCACCAAGAT
CBS380.62   GAAGTCCTGGAGGAATACGAACCCAAACGATTCCCCAACTCGACCAAGGT
CBS399.86   GAGGTGGTTGAAGAGTACGAGCCCTTGAGGTATCCTCATGCAACCAAGAT
CBS403.89   GAGGTTGTTGAAGAATATGAGCCCCTGAGATATCCTCATGCAACCAAGAT
CBS407.66   GAGGTTCTTGAAGAATACGAGCCCCAGCGATTCCCCAACGCGACTAAGGT
CBS426.95   GAGGTTGTTGAAGAATATGAGCCCCTAAGATATCCTCATGCAACCAGGAT
CBS427.93   GAAGTTGTCGAGGAGTACGAGCCGCTGAGGTATCCCCATGCCACCAAGAT
CBS535.81   GAGGTTGTTGAAGAATATGAACCCCTGAGATATCCTCATGCAACCAAGAT
CBS578.89   GAGGTTGTTGAAGAATATGAGCCCTTAAGATATCCTCATGCAACCAAGAT
CBS737.84   GAGCACATTGAAGAGTACGAGCCGCTGAGATACCCGCACGCCACCAAGAT
GMBC3007    GAGGTGGTTGAAGAATACGAGCCCCTGAGGTATCCTCATGCGACCAAGAT
GMBC3008    GAGGTGGTTGAAGAATACGAGCCCCTGAGGTATCCTCATGCGACCAAGAT
SD09701     NNNNNNNNNNNNNNNNNNNNNNNNNNNNNNNNNNNNNNNNNNNNNNNNNN
SD09702     NNNNNNNNNNNNNNNNNNNNNNNNNNNNNNNNNNNNNNNNNNNNNNNNNN
ZY09271     GAGGTTGTTGAAGAATATGAACCCCTGAGATATCCTCATGCAACCAAGAT
ZY09272     GAGGTTGTTGAAGAATATGAACCCCTGAGATATCCTCATGCAACCAAGAT

CBS101148   NNNNNNNNNNNNNNNNNNNNNNNNNNNNNNNNNNNNNNNNNNNNNNNNNN
CBS101239   TTTCATCAACGGCAGCTGGGTTGGAGTTCACCAAGATCCGAAACATCTTG
CBS101963   TTTCATCAATGGTAGCTGGGTGGGCGTTCACCAAGATCCTAAACACCTTG
CBS110151   TTTCATCAATGGTAGCTGGGTGGGCGTTCACCAAGATCCCAAACACCTTG
CBS110153   TTTCATCAATGGTAGCTGGGTGGGCGTTCACCAAGATCCCAAACACCTTG
CBS111360   CTTTCTCAACGGCAGCTGGGTGGGAGTTCACGAGAACCCTAGGGAACTAG
CBS112092   NNNNNNNNNNNNNNNNNNNNNNNNNNNNNNNNNNNNNNNNNNNNNNNNNN
CBS114785   GTTCATCAACGGTGCCTGGGTCGGTGTGCATACGAGCCCGAAAGATCTCG
CBS119658   TTTCATCAATGGTAGCTGGGTGGGCGTTCACCAAGATCCCAAACACCTTG
CBS120.40   CTTTCTCAACGGCAGCTGGGTGGGAGTTCACGAGAACCCTCGGGAACTAG
CBS130360   TTTTATCAATGGTAGCTGGGTGGGTGTTCACCAGGATCCCAAACACCTTG
CBS130362   TTTTATCAACGGTAGCTGGGTGGGCGTTCACCAAGATCCCAAGCACCTTG
CBS136.33   CTTCCTCAACGGTAGCTGGATTGGCGTTCACCAAGACCCGAAGCATCTTG
CBS157.70   CTTCCTCAACGGTAGCTGGATTGGTGTTCACCAAGACCCGAAGCATCTTG
CBS182.56   CTTTCTCAACGGCAGCTGGGTGGGAGTTCACGAGAACCCTCGGGAACTAG
CBS324.33   ATTCATTAATGGTAGCTGGGTCGGAGTGCACCAAGACCCGAAGCACCTTG
CBS380.62   CTTTCTCAACGGCAGCTGGGTGGGAGTTCACGAGAACCCTCGGGAACTAG
CBS399.86   ATTCATCAATGGCAGCTGGGTGGGTGTTCATCAAGATCCCAAACACCTGG
CBS403.89   TTTCATCAATGGTAGCTGGGTGGGCGTTCACCAAGATCCCAAACACCTTG
CBS407.66   GTTTATCAATGGTTCTTGGGTTGGTGTACACACCAGTCCTAAGGATCTTG
CBS426.95   TTTTATCAACGGTAGCTGGGTGGGCGTTCACCAAGATCCCAAGCACCTTG
CBS427.93   ATTCATTAATGGTAGCTGGGTCGGAGTGCACCAAGACCCGAAGCACCTTG
CBS535.81   TTTTATCAATGGTAGCTGGGTGGGTGTTCACCAGGATCCCAAACACCTTG
CBS578.89   TTTCATCAATGGTAGCTGGGTGGGCGTTCACCAAGATCCTAAACACCTTG
CBS737.84   CTTCCTCAATGGTAGCTGGATCAGGATTCACCAGGACCCGAAGCATCTTG
GMBC3007    CTTCATCAATGGCAGCTGGGTAGGCGTTCACCAAGATCCCAAACACCTCG
GMBC3008    CTTCATCAATGGCAGCTGGGTAGGCGTTCACCAAGATCCCAAACACCTCG
SD09701     NNNNNNNNNNNNNNNNNNNNNNNNNNNNNNNNNNNNNNNNNNNNNNNNNN
SD09702     NNNNNNNNNNNNNNNNNNNNNNNNNNNNNNNNNNNNNNNNNNNNNNNNNN
ZY09271     TTTTATCAATGGTAGCTGGGTGGGTGTTCACCAGGATCCCAAACACCTTG
ZY09272     TTTTATCAATGGTAGCTGGGTGGGTGTTCACCAGGATCCCAAACACCTTG

CBS101148   NNNNNNNNNNNNNNNNNNNNNNNNNNNNNNNNNNNNNNNNNNNNNNNNNN
CBS101239   CCACACACGTGCTGGATCTTCGGCGTAAGGGTTACCTGCACTCCGAGGTG
CBS101963   CAAGCCACGTTCTGGACTTGCGACGTAAAGGTCACTTGCACTCTGAAGTA
CBS110151   CAAGCCACGTTCTAGACTTGCGACGTAAAGGTCACTTGCACTCTGAAGTG
CBS110153   CAAGCCACGTTCTGGACTTGCGACGTAAAGGTCACTTGCACTCTGAAGTG
CBS111360   TGGATCATCTTGTTGCAATGCGACGCAGCGGAGGCATCAGCGAAGAGGTA
CBS112092   NNNNNNNNNNNNNNNNNNNNNNNNNNNNNNNNNNNNNNNNNNNNNNNNNN
CBS114785   TAGATAGTATCATGCATCTGCGGCGCTATGGTGACCTTAACCACGAAGCT
CBS119658   CAAGCCACGTTCTGGACTTGCGACGTAAAGGTCACTTGCACTCTGAAGTG
CBS120.40   TGGATCATCTTGTTGCAATGCGACGCAGCGGAGGTATCAGCGAAGAGGTA
CBS130360   CAAGCCACGTTCTAGACTTGCGACGTAAAGGTCACTTGCACTCTGAAGTG
CBS130362   CGAGTCATGTCCTGGACTTGCGACGTAAAGGTCACTTGCACTCGGAAGTG
CBS136.33   CCCAACACGTCCTCGATTTGCGGCGCAAGGGTGAGCTCCATGCTGAGGTG
CBS157.70   CCCAACACGTCCTCGATTTGCGGCGCAAGGGCGAGCTCCATGCTGAGGTG
CBS182.56   TGGATCATCTTGTTGCAATGCGACGCAGCGGAGGTATCAGCGAAGAGGTA
CBS324.33   CCACACATGTCCTGGATCTTCGACGCAAGGGCTACCTGCACTCTGAAGTA
CBS380.62   TGGATCATCTTGTTGCAATGCGACGCAGCGGAGGTATCAGCGAAGAGGTA
CBS399.86   CAAGTCACGTTTTGGATCTGCGGCGTAAGGGTCATTTGCACTCGGAAGTA
CBS403.89   CAAGCCACGTTCTAGACTTGCGACGTAAAGGTCACTTGCACTCTGAAGTG
CBS407.66   TGGATAGTATCATGCACCTACGTCGCTTCGGAGACTTGAATCACGAGGCA
CBS426.95   CGAGTCATGTCCTGGACTTGCGACGTAAAGGTCACTTGCACTCGGAAGTG
CBS427.93   CCACACATGTCCTGGATCTTCGACGCAAGGGCTACCTGCACTCTGAAGTA
CBS535.81   CAAGCCACGTTCTAGACTTGCGACGTAAAGGTCACTTGCACTCTGAAGTG
CBS578.89   CAAGCCACGTTCTGGACTTGCGACGTAAAGGTCACTTGCACTCTGAAGTA
CBS737.84   CCCAACACGTCCTCGACTTGCGACGGAAGGGTGAGCTTCATGCTGAGGTG
GMBC3007    CGAGTCACGTTCTGGACTTGCGCCGTAAGGGTCATTTGCACTCTGAAGTG
GMBC3008    CGAGTCACGTTCTGGACTTGCGCCGTAAGGGTCATTTGCACTCTGAAGTG
SD09701     NNNNNNNNNNNNNNNNNNNNNNNNNNNNNNNNNNNNNNNNNNNNNNNNNN
SD09702     NNNNNNNNNNNNNNNNNNNNNNNNNNNNNNNNNNNNNNNNNNNNNNNNNN
ZY09271     CAAGTCACGTTCTAGACTTGCGACGTAAAGGTCACTTGCACTCTGAAGTG
ZY09272     CAAGTCACGTTCTAGACTTGCGACGTAAAGGTCACTTGCACTCTGAAGTG

CBS101148   NNNNNNNNNNNNNNNNNNNNNNNNNNNNNNNNNNNNNNNNNNNNNNNNNN
CBS101239   TCTCTGGTTCGCGACATTCGTGATCGCGAATTCAAGATCGTTTCCGACGC
CBS101963   TCTCTTGTTCGCGACATTCGTGACCGCGAGTTTAAGATCGTTTCAGATGC
CBS110151   TCTCTTGTTCGCGACATTCGTGACCGCGAGTTTAAGATCGTTTCAGATGC
CBS110153   TCTCTTGTTCGCGACATTCGTGACCGCGAGTTTAAGATCGTTTCAGATGC
CBS111360   TCGCTCATCCGCGACATCCGTGACCGAGAATTCAAGTTCTTCTCCGACGC
CBS112092   NNNNNNNNNNNNNNNNNNNNNNNNNNNNNNNNNNNNNNNNNNNNNNNNNN
CBS114785   TCCGTCATCCGCGACATTCGGGATCGAGAGTTCAGAGTCGTCACAGATGC
CBS119658   TCTCTTGTTCGCGACATTCGTGACCGCGAGTTTAAGATCGTTTCAGATGC
CBS120.40   TCGCTCATCCGCGACATCCGCGACCGAGAATTCAAGTTCTTCTCCGACGC
CBS130360   TCTCTTGTTCGCGACATTCGTGACCGCGAGTTTAAGATCGTTTCAGATGC
CBS130362   TCTCTTGTTCGCGACATACGCGACCGCGAGTTTAAGATCGTTTCAGATGC
CBS136.33   TCCCTTGTCCGAGATATTCGCGACCGAGAATTCAAGATCGTCGCGGATGC
CBS157.70   TCCCTTGTCCGAGATATTCGCGACCGAGAATTCAAGATCGTCGCGGATGC
CBS182.56   TCGCTCATCCGCGACATCCGCGACCGAGAATTCAAGTTCTTCTCCGACGC
CBS324.33   TCCCTGGTTCGCGATATCCGTGACCGAGAGTTCAAGATTGTCTCTGATGC
CBS380.62   TCGCTCATCCGCGACATCCGCGACCGAGAATTCAAGTTCTTCTCCGACGC
CBS399.86   TCCCTTGTCCGCGATATTCGTGACCGCGAATTTAAGATTGTTTCAGATGC
CBS403.89   TCTCTTGTTCGCGACATTCGTGACCGCGAGTTTAAGATCGTTTCAGATGC
CBS407.66   TCCGTCATCCGCGACATCCGTGATCGAGAGTTCAGGGTCGTCACGGATGC
CBS426.95   TCTCTTGTTCGCGACATACGCGACCGCGAGTTTAAGATCGTTTCAGATGC
CBS427.93   TCCCTGGTTCGCGATATCCGTGACCGAGAGTTCAAGATTGTCTCTGATGG
CBS535.81   TCTCTTGTTCGCGACATTCGTGACCGCGAGTTTAAGATCGTTTCAGATGC
CBS578.89   TCTCTTGTTCGCGACATTCGTGACCGCGAGTTTAAGATCGTTTCAGATGC
CBS737.84   TCCCTTGTTCGAGATATTCGCGACCGAGAGTTTAAGATTGTCTCGGACGC
GMBC3007    TCCCTTGTTCGCGATATTCGTGACCGCGAGTTTAAGATTGTTTCAGATGC
GMBC3008    TCCCTTGTTCGCGATATTCGTGACCGCGAGTTTAAGATTGTTTCAGATGC
SD09701     NNNNNNNNNNNNNNNNNNNNNNNNNNNNNNNNNNNNNNNNNNNNNNNNNN
SD09702     NNNNNNNNNNNNNNNNNNNNNNNNNNNNNNNNNNNNNNNNNNNNNNNNNN
ZY09271     TCTCTTGTTCGCGACATTCGTGACCGCGAGTTTAAGATCGTTTCAGATGC
ZY09272     TCTCTTGTTCGCGACATTCGTGACCGCGAGTTTAAGATCGTTTCAGATGC

CBS101148   NNNNNNNNNNNNNNNNNNNNNNNNNNNNNNNNNNNNNNNNNNNNNNNNNN
CBS101239   TGGCCGTGTATTGAGACCCGTCTACACCGTCAAACAGGAAGACGGCCTCA
CBS101963   AGGCCGAGTCATGAGACCTGTTTACACAGTCCGCCAAGAAGATGGGCAAA
CBS110151   AGGCCGAGTCATGAGACCTGTTTACACAGTTCGCCAAGAAGATGGGCAAA
CBS110153   CGGCCGAGTCATGAGACCTGTTTACACAGTCCGCCAAGAAGATGGGCAAA
CBS111360   CGGTCGTGTGATGCGTCCCTTGCTCACTGTGCAGCAACAAGATGGCGAGA
CBS112092   NNNNNNNNNNNNNNNNNNNNNNNNNNNNNNNNNNNNNNNNNNNNNNNNNN
CBS114785   TGGTCGTGTCATGCGCCCAGTATTCACAGTGCAGCAA---GAAGACAAGC
CBS119658   AGGCCGAGTCATGAGACCTGTTTACACAGTCCGCCAAGAAGATGGGCAAA
CBS120.40   CGGTCGTGTGATGCGTCCCTTGCTCACTGTGCAGCAACAAGATGGCGAGA
CBS130360   AGGCCGAGTCATGAGACCTGTTTACACAGTTCGCCAAGAAGATGGGCAAA
CBS130362   AGGTCGGGTTATGAGACCTGTTTATACAGTCCGCCAAGAAGATGGACAGA
CBS136.33   CGGTCGCGTGTTGCGACCTTGCTACACAGTCCGGCAGGAAGATGGCCAGA
CBS157.70   CGGTCGCGTGTTGCGACCTTGCTACACAGTTCGACAAGAAGATGGMCAGA
CBS182.56   CGGTCGTGTGATGCGTCCCTTGCTCACTGTGCAGCAACACGATGGCGAGA
CBS324.33   TGGTCGTGTGTTGAGGCCCGTCTACACCGTCCGGCAAGAAGACGGACAGG
CBS380.62   CGGTCGTGTGATGCGTCCCTTGCTCACTGTGCAGCAACACGATGGCGAGA
CBS399.86   AGGCCGGGTCATGAGACCCGTTTATACCGTTCGCCAAGAAGATGGACAGA
CBS403.89   AGGCCGAGTCATGAGACCTGTTTACACAGTTCGCCAAGAAGATGGGCAAA
CBS407.66   TGGACGTGTTATGCGTCCCGTTTTCACTGTTCAGCAG---GAGGATAGGA
CBS426.95   AGGTCGGGTTATGAGACCTGTTTATACAGTCCGCCAAGAAGATGGACAGA
CBS427.93   TGGTCGTGTGTTGAGGCCCGTCTACACCGTCCGGCAAGAAGACGGACAGG
CBS535.81   AGGCCGAGTCATGAGACCTGTTTACACAGTTCGCCAAGAAGATGGGCAAA
CBS578.89   AGGCCGAGTCATGAGACCTGTTTACACAGTCCGCCAAGAAGATGGGCAAA
CBS737.84   CGGCCGTGTGTTGCGGCCTTGCTACACAGTTCGACAAGATGATGGCCAGA
GMBC3007    AGGCCGGGTTATGAGGCCTGTTTATACAGTTCGCCAAGAAGATGGACAGA
GMBC3008    AGGCCGGGTTATGAGGCCTGTTTATACAGTTCGCCAAGAAGATGGACAGA
SD09701     NNNNNNNNNNNNNNNNNNNNNNNNNNNNNNNNNNNNNNNNNNNNNNNNNN
SD09702     NNNNNNNNNNNNNNNNNNNNNNNNNNNNNNNNNNNNNNNNNNNNNNNNNN
ZY09271     AGGCCGAGTCATGAGACCTGTTTACACAGTTCGCCAAGAAGATGGGCAAA
ZY09272     AGGCCGAGTCATGAGACCTGTTTACACAGTTCGCCAAGAAGATGGGCAAA

CBS101148   NNNNNNNNNNNNNNNNNNNNNNNNNNNNNNNNNNNNNNNNNNNNNNNNNN
CBS101239   TCGGGGAGCCGCCTAAGGGTTCGCTGGTTCTGGACAAGAACATGGTCAAC
CBS101963   TCGGCGACCCGCCTAAGGGGTCCCTTGTCCTGAACAAGGATATGGTGAGC
CBS110151   TCGGCGACCCGCCTAAGGGTTCCCTTGTCCTGAACAAGGACATGGTGAAC
CBS110153   TCGGCGACCCGCCTAAGGGTTCCCTTGTCCTGAACAAGGACATGGTGAAC
CBS111360   TCGGCCAGCCAGAGAAAGGATCCTTGTGCCTTACCAAAGAGCACGTATCC
CBS112092   NNNNNNNNNNNNNNNNNNNNNNNNNNNNNNNNNNNNNNNNNNNNNNNNNN
CBS114785   TAGACGGGCCCGAAAAGGGGTCGTTATGCATGACCAAGGAGCATCTTGCC
CBS119658   TCGGCGACCCGCCTAAGGGTTCCCTTGTCCTGAACAAGGACATGGTGAAC
CBS120.40   TCGGCCAGCCAGAGAAAGGTTCCTTGTGCCTTACCAAAGAGCACGTATCT
CBS130360   TCGGCGACCCGCCTAAGGGTTCCCTTGTCCTAAACAAGGACATGGTGAAC
CBS130362   TTGGTGATCCTCCTAAGGGGTCTCTTGTTCTGAACAAGGACATGGTCAAC
CBS136.33   TTGGAGAGCCGCCCAAGGGGACTCTTATCCTAAATAAGGACATGGTTGGG
CBS157.70   TTGGAGAACCGCCCAAGGGTACTCTTATCCTAAATAAGGACATGGTTGGG
CBS182.56   TTGGCCAGCCAGAGAAAGGTTCCTTGTGCCTTACCAAAGAGCACGTATCC
CBS324.33   TTGGCGACCCGCCTAAAGGATCGCTGGTTCTGGACAAGGATATGGTCAGC
CBS380.62   TTGGCCAGCCAGAGAAAGGTTCCTTGTGCCTTACCAAAGAGCACGTATCC
CBS399.86   TCGGCGATCCTCCCAAGGGATCCCTTGTTCTGAACAAAGACATGGTCAAC
CBS403.89   TCGGCGACCCGCCTAAGGGTTCCCTTGTCCTGAACAAGGACATGGTGAAC
CBS407.66   TAGGAGAGCCTGAGAAGGGCTCTCTGCGCATGACCAAAAATCATCTCGAG
CBS426.95   TTGGTGATCCTCCTAAGGGGTCTCTTGTTCTGAACAAGGACATGGTCAAC
CBS427.93   TTGGCGACCCGCCTAAAGGATCGCTGGTTCTGGACAAGGATATGGTCAGC
CBS535.81   TCGGCGACCCGCCTAAGGGTTCCCTTGTCCTAAACAAGGACATGGTGAAC
CBS578.89   TCGGCGACCCGCCTAAGGGGTCCCTTGTCCTGAACAAGGATATGGTGAAT
CBS737.84   TCGGAGACCCGCCCAAGGGGACTTTGGTCCTAAACAAGGACATGATCGCC
GMBC3007    TAGGCGATCCTCCCAAGGGATCCCTTGTTCTGAATAAAGATATGGTCAAC
GMBC3008    TAGGCGATCCTCCCAAGGGATCCCTTGTTCTGAATAAAGATATGGTCAAC
SD09701     NNNNNNNNNNNNNNNNNNNNNNNNNNNNNNNNNNNNNNNNNNNNNNNNNN
SD09702     NNNNNNNNNNNNNNNNNNNNNNNNNNNNNNNNNNNNNNNNNNNNNNNNNN
ZY09271     TCGGCGACCCGCCTAAGGGTTCCCTTGTCCTAAACAAGGACATGGTGAAC
ZY09272     TCGGCGACCCGCCTAAGGGTTCCCTTGTCCTAAACAAGGACATGGTGAAC

CBS101148   NNNNNNNNNNNNNNNNNNNNNNNNNNNNNNNNNNNNNNNNNNNNNNNNNN
CBS101239   GATCTCAACACATATGCGCCACAGGTCGATCCCGATACTGGAGCTGTGGT
CBS101963   ATGCTAGAGACATATGAGCCGGAATTGAACCCTGATACGGGACGCTATGT
CBS110151   ATGCTAGAGACATATGAGCCGGAATTGAACCCTGATACGGGACGTTATGT
CBS110153   ATGCTAGAGACATATGAGCCGGAACTGAACCCTGATACGGGACGTTATGT
CBS111360   GGACTCTCTGAGATGCACGAGGTGGACAACGGGCAAGAATTGATGGAGGT
CBS112092   NNNNNNNNNNNNNNNNNNNNNNNNNNNNNNNNNNNNNNNNNNNNNNNNNN
CBS114785   GGGTTGGATGACTGGCATCTGGTCAACGAGGAGAGGGAGGAGAT---GGC
CBS119658   ATGCTAGAGACATATGAGCCGGAACTGAACCCTGATACGGGACGTTATGT
CBS120.40   GGACTCTCGGAGATGCACGAGGTGGACAATGGGCAAGAATTGATGGAGGT
CBS130360   ATGCTAGAGACATATGAGCCGGAATTGAACCCTGATACGGGACGTTATGT
CBS130362   ATGCTGGAGTCATATGAGCCAGAATTGAACCCTGACACGGGACGCTATGT
CBS136.33   ATGCTTGCCACGTTCGAGCCTTATTTTGACCAAGTCAAGCGCAGGATTTT
CBS157.70   ATGCTTGCCACGTTCGAGCCTTATTTTGACCAAGTCAAGCGCAGGATTTT
CBS182.56   GGACTCTCTGAGATGCACGAGGTGGACAATGGGCAAGAATTGATGGAGGT
CBS324.33   ATGCTCAGCACATACGAGCCTCAGGTCGACCCTGACACCGGGGCGGTCGT
CBS380.62   GGACTCTCTGAGATGCACGAGGTGGACAATGGGCAAGAATTGATGGAGGT
CBS399.86   ATGCTGGAATCGTATGAGCCGGAATTGAACCCCGATACGGGGCGTTATGT
CBS403.89   ATGCTAGAGACATATGAGCCGGAATTGAACCCTGATACGGGACGTTATGT
CBS407.66   TCTTTGGAAGAGTGGCACGTGGTCAACGAGGAGAGAGAGGAGAT---GGC
CBS426.95   ATGCTGGAGTCATATGAGCCAGAATTGAACCCTGACACGGGACGCTATGT
CBS427.93   ATGCTCAGCACATACGAGCCTCAGGTCGACCCTGACACCGGGGCGGTCGT
CBS535.81   ATGCTAGAGACATATGAGCCGGAATTGAACCCTGATACGGGACGTTATGT
CBS578.89   ATGCTAGAGACATATGAGCCGGAATTGAACCCTGATACGGGACGCTATGT
CBS737.84   ATGCTTGGCACATGGGAGCCTTATTACGACGAGCTCAAGCGCAAAGTTAT
GMBC3007    ATGCTGGAGTCGTACGAGCCAGAATTGAACCCTGATACGGGGCGCTATGT
GMBC3008    ATGCTGGAGTCGTACGAGCCAGAATTGAACCCTGATACGGGGCGCTATGT
SD09701     NNNNNNNNNNNNNNNNNNNNNNNNNNNNNNNNNNNNNNNNNNNNNNNNNN
SD09702     NNNNNNNNNNNNNNNNNNNNNNNNNNNNNNNNNNNNNNNNNNNNNNNNNN
ZY09271     ATGCTAGAGACATATGAGCCGGAATTGAACCCTGATACGGGACGTTATGT
ZY09272     ATGCTAGAGACATATGAGCCGGAATTGAACCCTGATACGGGACGTTATGT

CBS101148   NNNNNNNNNNNNNNNNNNNNNNNNNNNNNNNNNNNNNNNNNNNNNNNNNN
CBS101239   GACCGCCTGGGATACTTTGGTCAAAGCGGGT-GCTGTTGAGTACCTGGAT
CBS101963   TACGGCTTGGGACTCGCTTGTAAAGCTTGGC-GCGGTCGAGTACTTGGAT
CBS110151   TACGGCTTGGGACTCGCTTGTAAAGCTTGGC-GCAGTTGAGTACTTGGAT
CBS110153   TACGGCTTGGGACTCGCTTGTAAAGCTTGGC-GCAGTTGAGTACTTGGAT
CBS111360   TACTGGCTGGAGGTGGCTCGTGAAGAGTGGCTGT-ATCGAGTATCTCGAC
CBS112092   NNNNNNNNNNNNNNNNNNNNNNNNNNNNNNNNNNNNNNNNNNNNNNNNNN
CBS114785   CACGGGCTGGGAATATCTCGTGAAGAGTGGGTGT-ATCGAGTACCTGGAC
CBS119658   TACGGCTTGGGACTCGCTTGTAAAACTTGGC-GCAGTTGAGTACTTGGAT
CBS120.40   TACTGGCTGGAGGTGGCTCGTGAAGAGTGGCTGT-ATCGAGTATCTCGAT
CBS130360   TACGGCTTGGGACTCGCTTGTAAAGCTTGGC-GCAGTTGAGTACTTGGAT
CBS130362   TACAGCTTGGGACTCTCTTGTAAAGCTCGGC-GCGGTCGAGTACTTGGAT
CBS136.33   CACGGCCTGGGACGAGCTGGTCAGGCTTGGT-GCTATCGAGTACTTGGAC
CBS157.70   CACGGCCTGGGACGAACTGGTCAGGCTTGGT-GCTATCGAGTACTTGGAT
CBS182.56   CACTGGATGGAGGTGGCTCGTGAAGAGTGGCTGT-ATCGAGTATCTCGAC
CBS324.33   GACCGCCTGGGACTCCTTGGTCAAGCTGGGT-GCTGTCGAGTATCTCGAT
CBS380.62   CACTGGATGGAGGTGGCTCGTGAAGAGTGGCTGT-ATCGAATATCTCGAC
CBS399.86   TACGGCCTGGGACTCTCTCGTAAAGCTTGGC-GCGGTTGAGTACTTGGAT
CBS403.89   TACGGCTTGGGACTCGCTTGTAAAGCTTGGC-GCAGTTGAGTACTTGGAT
CBS407.66   AACTGGCTGGGAGTACCTCGTTAAGAGTGGGTGC-ATCGAGTACTTGGAT
CBS426.95   TACAGCTTGGGACTCTCTTGTAAAGCTCGGC-GCGGTCGAGTACTTGGAT
CBS427.93   GACCGCCTGGGACTCCTTGGTCAAGCTGGGT-GCTGTCGAGTATCTCGAT
CBS535.81   TACGGCTTGGGACTCGCTTGTAAAGCTTGGC-GCAGTTGAGTACTTGGAT
CBS578.89   TACGGCTTGGGACTCGCTTGTAAAGCTTGGC-GCGGTCGAGTACTTGGAT
CBS737.84   CACGGCCTGGGACGAACTTGTCAGACTTGGT-GCTATTGAGTACTTGGAT
GMBC3007    TACGGCATGGGACTCACTTGTGAAGCTCGGC-GCGGTGGAGTACTTGGAT
GMBC3008    TACGGCATGGGACTCACTTGTGAAGCTCGGC-GCGGTGGAGTACTTGGAT
SD09701     NNNNNNNNNNNNNNNNNNNNNNNNNNNNNNNNNNNNNNNNNNNNNNNNNN
SD09702     NNNNNNNNNNNNNNNNNNNNNNNNNNNNNNNNNNNNNNNNNNNNNNNNNN
ZY09271     TACGGCTTGGGACTCGCTTGTAAAGCTTGGCCGCAGTTGAGTACTTGGAT
ZY09272     TACGGCTTGGGACTCGCTTGTAAAGCTTGGCCGCAGTTGAGTACTTGGAT

CBS101148   NNNNNNNNNNNNNNNNNNNNNNNNNNNNNNNNNNNNNNNNNNNNNNNNNN
CBS101239   GCCGAGGAAGAAGAGACCGCAATGATTTGCATGACTCCAGAAGATTTGG-
CBS101963   GCGGAAGAAGAAGAGACCGCCATGATCTGCATGACTCCAGAAGACCTGG-
CBS110151   GCGGAGGAAGAAGAGACCGCCATGATCTGCATGACTCCAGAAGACCTGG-
CBS110153   GCGGAGGAAGAAGAGACCGCCATGATCTGCATGACTCCAGAAGACCTGG-
CBS111360   GCTGAGGAAGAAGAGACTGCAATGATTTGCATGACACCTGATGATCTGG-
CBS112092   NNNNNNNNNNNNNNNNNNNNNNNNNNNNNNNNNNNNNNNNNNNNNNNNNN
CBS114785   GCCGAAGAAGAAGAGACGGCAATGATCTGCATGACCCCCGAAGATTTGG-
CBS119658   GCGGAGGAAGAAGAGACCGCCATGATCTGCATGACTCCAGAAGACCTGG-
CBS120.40   GCTGAGGAAGAAGAGACTGCAATGATTTGCATGACACCTGATGATTTGG-
CBS130360   GCGGAGGAAGAAGAGACTGCCATGATCTGCATGACTCCAGAAGACCTGG-
CBS130362   GCGGAAGAAGAAGAGACTGCCATGATCTGCATGACTCCAGAGGACTTGG-
CBS136.33   GCTGAGGAAGAGGAGACCGCAATGATCTGCATGACCCCCGAGGNNNNNNN
CBS157.70   GCCGAGGAAGAGGAGACCGCAATGATCTGCATGACCCCCGAGGATCTGG-
CBS182.56   GCTGAGGAAGAAGAGACTGCAATGATTTGCATGACACCTGATGATCTGG-
CBS324.33   GCCGAGGAGGAAGAGACCGCAATGATTTGCATGACCCCGGAGGATCTGG-
CBS380.62   GCTGAGGAAGAAGAGACTGCAATGATTTGCATGACACCTGATGATCTGG-
CBS399.86   GCGGAAGAAGAGGAGACTGCCATGATCTGCATGACCCCAGAAGATCTGG-
CBS403.89   GCGGAGGAAGAAGAGACCGCCATGATCTGCATGACTCCAGAAGACCTGG-
CBS407.66   GCTGAGGAAGAAGAGACGGCCATGATCTGCATGACGCCGGAAGATCTCG-
CBS426.95   GCGGAAGAAGAAGAGACTGCCATGATCTGCATGACTCCAGAGGACTTGG-
CBS427.93   GCCGAGGAGGAAGAGACCGCAATGATTTGCATGACCCCGGAGGATCTGG-
CBS535.81   GCGGAGGAAGAAGAGACTGCCATGATCTGCATGACTCCAGAAGACCTGG-
CBS578.89   GCGGAAGAAGAAGAGACCGCCATGATCTGCATGACTCCAGAAGACCTGG-
CBS737.84   GCCGAGGAAGAGGAGACAGCAATGATTTGCATGACGCCAGAGGATCTGG-
GMBC3007    GCGGAGGAAGAAGAGACCGCTATGATCTGCATGACTCCAGAAGATTTGG-
GMBC3008    GCGGAGGAAGAAGAGACCGCTATGATCTGCATGACTCCAGAAGATTTGG-
SD09701     NNNNNNNNNNNNNNNNNNNNNNNNNNNNNNNNNNNNNNNNNNNNNNNNNN
SD09702     NNNNNNNNNNNNNNNNNNNNNNNNNNNNNNNNNNNNNNNNNNNNNNNNNN
ZY09271     GCGGAGGAAGAAGAGACTGCCATGATCTGCATGACTCCAGAAGACCTGGG
ZY09272     GCGGAGGAAGAAGAGACTGCCATGATCTGCATGACTCCAGAAGACCTGGG

CBS101148   NNNNNNNNNNNNNNNNNNNNNNNNNNNNNNNNNNNNNNNNNNNNNNNNNN
CBS101239   AAAACTACCGCATCCAGAAACTCGGCTACCAGGCCGT---CGACGAGTTG
CBS101963   AAAACTATCGAATTCAGAAACTCGGCTACGTTGGGAC---TGATGAGAAC
CBS110151   AAAATTATCGAATTCAGAAACTCGGCTACGTCGGTAC---TGATGAGAAC
CBS110153   AAAACTATCGAATTCAGAAACTCGGCTACGTTGGTAC---TGATGAGAAC
CBS111360   AGCTCTACCGACAACAGAAGCTTGGCTACAATGT------GGACGAGGAC
CBS112092   NNNNNNNNNNNNNNNNNNNNNNNNNNNNNNNNNNNNNNNNNNNNNNNNNN
CBS114785   AGTCTTACCGCAAGGAGAAGTACCTGGATCAGAAACCCCAGGAACACAAC
CBS119658   AAAACTATCGAATTCAGAAACTCGGCTACGTTGGTAC---TGATGAGAAC
CBS120.40   AGCTCTACCGACAACAGAAACTTGGCTACAATGT------GGACGAGGAC
CBS130360   AAAACTATCGAATTCAGAAACTCGGCTACGTCGGTAC---TGATGAGAAC
CBS130362   AAAATTATCGAATTCAGAAACTCGGCTACGTGGGTAC---TGATGAGAAC
CBS136.33   NNNNNNNNNNNNNNNNNNNNNNNNNNNNNNNNNNNNNNNNNNNNNNNNNN
CBS157.70   AGAACTATCGAATCCAGAAACTAGGCTACCAGGA------CAATGAAACC
CBS182.56   AGCTCTACCGACAACAGAAGCTTGGCTACAATGT------GGACGAGGAC
CBS324.33   AAAACTACCGCATTCAGAAGCTCGGCTACCAGGCCGC---CGACGAGTTG
CBS380.62   AGCTCTACCGACAACAGAAGCTTGGCTACAATGT------GGACGAGGAC
CBS399.86   AAAATTACCGAATCCAGAAACTCGGTTATGCAGGGAC---TGATGAGAAT
CBS403.89   AAAATTATCGAATTCAGAAACTCGGCTACNNNNNNNNNNNNNNNNNNNNN
CBS407.66   AGTCATACCGCAAGCAGAAGCTGGGCTATGGTGAACCCCANAGCGAAATG
CBS426.95   AAAATTATCGAATTCAGAAACTCGGCTACGTGGGTAC---TGATGAGAAC
CBS427.93   AAAACTACCGCATTCAGAAGCTCGGCTACCAGGCCGC---CGACGAGTTG
CBS535.81   AAAACTATCGAATTCAGAAACTCGGCTACGTCGGTAC---TGATGAGAAC
CBS578.89   AAAACTATCGAATTCAGAAACTCGGCTACGTTGGGAC---TGATGAGAAC
CBS737.84   AGAACTATCGGATCCAGAAACTCGGTTACCAGGG------CGATGAGACT
GMBC3007    AAAATTATCGAATTCAGAAACTCGGTTATGTGGGGAC---TGATGAGAAC
GMBC3008    AAAATTATCGAATTCAGAAACTCGGTTATGTGGGGAC---TGATGAGAAC
SD09701     NNNNNNNNNNNNNNNNNNNNNNNNNNNNNNNNNNNNNNNNNNNNNNNNNN
SD09702     NNNNNNNNNNNNNNNNNNNNNNNNNNNNNNNNNNNNNNNNNNNNNNNNNN
ZY09271     AAAACTATCGAATTCAGATACTCGGCTACGTCGGTAC---TGATGAGA-C
ZY09272     AAAACTATCGAATTCAGATACTCGGCTACGTCGGTAC---TGATGAGA-C

CBS101148   NNNNNNNNNNNNNNNNNNNNNNNNNNNNNNNNNNNNNNNNNNNNNNNNNN
CBS101239   GAAGAGCTTGCGCCTAGCAAGCGACTGAAGACAAAGACCAACCCGACCAC
CBS101963   GAAGAGTTAGAACCGAACAAACGACTGAAGACGAAGGCTAACCCAACCAC
CBS110151   GAAGAGTTAGAACCGAACAAACGACTGAAGACGAAGGCCAACCCAACCAC
CBS110153   GAAGAGTTAGAACCGAACAAACGACTGAAGACGAAGGCCAACCCAACCAC
CBS111360   CTCGCAGCCGAGCCCAACAAGCGTCTCCGCACAAAGACAAACCCGACGAC
CBS112092   NNNNNNNNNNNNNNNNNNNNNNNNNNNNNNNNNNNNNNNNNNNNNNNNNN
CBS114785   GTGGAAGCCGAGCCCAACAAGCGACTCAAGACAAAGACTAACCCAACGAC
CBS119658   GAAGAGTTAGAACCGAACAAACGACTGAAGACGAAGGCCAACCCAACCAC
CBS120.40   CTCGCCGCCGAGCCCAACAAGCGTCTTCGCACAAAGACAAACCCGACGAC
CBS130360   GAAGAGTTAGAACCGAACAAACGACTGAAGACGAAGGCCAACCCAACCAC
CBS130362   GAAGAGCTAGAACCGAACAAACGACTGAAGACAAAGGCCAACCCAACCAC
CBS136.33   NNNNNNNNNNNNNNNNNNNNNNNNNNNNNNNNNNNNNNNNNNNNNNNNNN
CBS157.70   GAGGAACTGGCGCCCAACAGACGCCTGAAGACAAAAGCCAACCCGACAAC
CBS182.56   CTCGCCGCCGAGCCCAACAAGCGTCTACGCACAAAGACAAACCCGACGAC
CBS324.33   GAGGAGCTTGCGCCTAACAAGCGACTGAAGACGAAGACCAATCCTACCAC
CBS380.62   CTCGCCGCCGAGCCCAACAAGCGTCTACGCACAAAGACAAACCCGACGAC
CBS399.86   GAAGAGCTAGAACCGAACAAGCGACTGAAGACAAAGGCCAACCCAACAAC
CBS403.89   NNNNNNNNNNNNNNNNNNNNNNNNNNNNNNNNNNNNNNNNNNNNNNNNNN
CBS407.66   GAGGCCGCTGGGCCTAATGCGCGTCTGAGGACCAAGACCAACCCGACCAC
CBS426.95   GAAGAGCTAGAACCGAACAAACGACTGAAGACAAAGGCCAACCCAACCAC
CBS427.93   GAGGAGCTTGCGCCTAACAAGCGACTGAAGACGAAGACCAATCCTACCAC
CBS535.81   GAAGAGTTAGAACCGAACAAACGACTGAAGACGAAGGCCAACCCAACCAC
CBS578.89   GAAGAGTTAGAACCGAACAAACGACTGAAGACGAAGGCTAACCCAACCAC
CBS737.84   GAGGAACTGGCGCCTAACAAGCGACTCAAGACCAAGGCCAACCCGACCAC
GMBC3007    GAAGAGCTAGAACCGAACAAACGCCTGAAGACAAAGGCCAACCCAACAAC
GMBC3008    GAAGAGCTAGAACCGAACAAACGCCTGAAGACAAAGGCCAACCCAACAAC
SD09701     NNNNNNNNNNNNNNNNNNNNNNNNNNNNNNNNNNNNNNNNNNNNNNNNNN
SD09702     NNNNNNNNNNNNNNNNNNNNNNNNNNNNNNNNNNNNNNNNNNNNNNNNNN
ZY09271     GAAGAGTTAGAACCGAACCATCGACTGATGACGATGGCCA-CCCAACCAC
ZY09272     GAAGAGTTAGAACCGAACCATCGACTGATGACGATGGCCA-CCCAACCAC

CBS101148   NNNNNNNNNNNNNNNNNNNNNNNNNNNNNNNNNNNNNNNNNNNNNNNNNN
CBS101239   CCACATGTATACTCATTGCGAAATCCATCCCAGCATGATTCTCGGTATCT
CBS101963   TCATATGTATACACACTGCGAGATTCATCCTAGCATGATCTTGGGTATTT
CBS110151   TCATATGTATACACACTGCGAGATTCACCCTAGCATGATCTTGGGTATCT
CBS110153   TCATATGTATACACACTGCGAGATTCACCCTAGCATGATCTTGGGTATCT
CBS111360   ACACATGTACACTCATTGCGAGATTCATCCAAGCATGATTTTGGGCATTT
CBS112092   NNNNNNNNNNNNNNNNNNNNNNNNNNNNNNNNNNNNNNNNNNNNNNNNNN
CBS114785   GCACATGTACACCCACTGCGAGATTCATCCCAGTATGATTCTTGGTATCT
CBS119658   TCATATGTATACACACTGCGAGATTCACCCTAGCATGATCTTGGGTATCT
CBS120.40   ACACATGTACACCCATTGCGAGATCCATCCAAGCATGATTTTGGGTATTT
CBS130360   TCATATGTATACACACTGCGAGATTCACCCTAGCATGATCTTGGGTATCT
CBS130362   TCATATGTATACACACTGCGAAATCCATCCCAGCATGATCCTGGGTATTT
CBS136.33   NNNNNNNNNNNNNNNNNNNNNNNNNNNNNNNNNNNNNNNNNNNNNNNNNN
CBS157.70   TCACATGTACACTCACTGTGAGATCCATCCCNNNNNNNNNNNNNNNNNNN
CBS182.56   ACACATGTACACTCATTGCGAGATCCATCCAAGCATGATTTTGGGTATTT
CBS324.33   CCACATGTACACCCATTGCGAGATCCATCCCAGCATGATCCTTGGTATTT
CBS380.62   ACACATGTACACTCATTGCGAGATCCATCCAAGCATGATTTTGGGTATTT
CBS399.86   TCATATGTATACACACTGCGAGATTCATCCCAGCATGATTCTGGGTATCT
CBS403.89   NNNNNNNNNNNNNNNNNNNNNNNNNNNNNNNNNNNNNNNNNNNNNNNNNN
CBS407.66   GCACATGTACACACATTGCGAGATTCATNNNNNNNNNNNNNNNNNNNNNN
CBS426.95   TCATATGTATACACACTGCGAAATCCATCCCAGCATGATCCTGGGTATTT
CBS427.93   CCACATGTACACCCATTGCGAGATCCATCCCAGCATGATCCTTGGTATTT
CBS535.81   TCATATGTATACACACTGCGAGATTCACCCTAGCATGATCTTGGGTATCT
CBS578.89   TCATATGTATACACACTGCGAGATTCATCCTAGCATGATCTTGGGTATTT
CBS737.84   ACACATGTACACCCACTGCGAGATCCATCCCAGTATGATTCTCGGCATCT
GMBC3007    TCATATGTATACACACTGCGAGATTCATCCTAGCATGATCCTAGGTATCT
GMBC3008    TCATATGTATACACACTGCGAGATTCATCCTAGCATGATCCTAGGTATCT
SD09701     NNNNNNNNNNNNNNNNNNNNNNNNNNNNNNNNNNNNNNNNNNNNNNNNNN
SD09702     NNNNNNNNNNNNNNNNNNNNNNNNNNNNNNNNNNNNNNNNNNNNNNNNNN
ZY09271     TTNNNNNNNNNNNNNNNNNNNNNNNNNNNNNNNNNNNNNNNNNNNNNNNN
ZY09272     TTNNNNNNNNNNNNNNNNNNNNNNNNNNNNNNNNNNNNNNNNNNNNNNNN

CBS101148   NNNNNNNNNNNTCCAAGGATGGCCAGACCCGTGAGCACGCCCTGCTCGCC
CBS101239   GCGCTAGCATCTCCAAGGATGGCCAGACCCGTGAGCACGCCCTGCTTGCC
CBS101963   GTGCTAGCATTTCCAAGGATGGCCAGACCCGTGAGCACGCTCTTCTTGCC
CBS110151   GTGCTAGCATTTCCAAGGACGGCCAGACCCGTGAGCACGCTCTTCTTGCC
CBS110153   GTGCTAGCATTTCCAAGGATGGCCAGACCCGTGAGCACGCTCTTCTTGCC
CBS111360   GCGCAAGCATCTCCAAGGATGGCCAGACCCGTGAGCACGCCCTGCTCGCC
CBS112092   NNNNNNNNNNNTCCAAGGATGGCCAGACCCGTGAGCACGCTCTTCTTGCC
CBS114785   GCGCCAGCATCTCCAAGGATGGCCAGACCCGTGAGCACGCTCTGCTCGCC
CBS119658   GTGCTAGCATTTCCAAGGATGGCCAGACCCGTGAGCACGCTCTTCTTGCC
CBS120.40   GCGCAAGCATCTCCAAGGATGGCCAGACCCGCGAGCACGCCCTGCTCGCC
CBS130360   GTGCCAGCATTTCCAAGGATGGCCAGACCCGTGAGCACGCTCTTCTTGCC
CBS130362   GTGCTAGCATTTCCAAGGATGGCCAGACCCGTGAGCACGCTCTTCTTGCC
CBS136.33   NNNNNNNNNNNTCCAAGGATGGCCAGACCCGTGAGCACGCCCTGCTCGCC
CBS157.70   NNNNNNNNNNNTCCAAGGATGGCCAGACCCGTGAGCACGCCCTGCTCGCC
CBS182.56   GCGCAAGCATCTCCAAGGATGGCCAGACCCGTGAGCACGCCCTGCTCGCC
CBS324.33   GCGCCAGCATCTCCAAGGATGGCCAGACCCGTGAGCACGCTCTGCTTGCC
CBS380.62   GCGCAAGCATCTCCAAGGATGGCCAGACCCGTGAGCACGCCCTGCTCGCC
CBS399.86   GCGCGAGCATTTCCAAGGATGGCCAGACCCGTGAGCACGCTCTTCTTGCC
CBS403.89   NNNNNNNNNNNTCCAAGGATGGCCAGACCCGTGAGCACGCTCTTCTTGCC
CBS407.66   NNNNNNNNNNNTCCAAGGATGGCCAGACTCGTGAGCACGCTCTGCTTGCC
CBS426.95   GTGCTAGCATTTCCAAGGATGGCCAGACCCGTGAGCACGCTCTTCTTGCC
CBS427.93   GCGCCAGCATCTCCAAGGATGGCCAGACCCGTGAGCACGCTCTGCTTGCC
CBS535.81   GTGCCAGCATTTCCAAGGATGGCCAGACCCGTGAGCACGCTCTTCTTGCC
CBS578.89   GTGCTAGCATTTCCAAGGATGGCCAGACCCGTGAGCACGCTCTTCTTGCC
CBS737.84   GCGCCAGTATTTCCAAGGATGGCCAGACCCGTGAGCACGCCCTGCTCGCC
GMBC3007    GCGCGAGCATTTCCAAGGATGGCCAGACCCGTGAGCACGCTCTTCTTGCC
GMBC3008    GCGCGAGCATTTCCAAGGATGGCCAGACCCGTGAGCACGCTCTTCTTGCC
SD09701     NNNNNNNNNNNTCCAAGGATGGCCAGACCCGTGAGCACGCTCTTCTTGCC
SD09702     NNNNNNNNNNNTCCAAGGATGGCCAGACCCGTGAGCACGCTCTTCTTGCC
ZY09271     NNNNNNNNNNNTCCAAGGATGGCCAGACCCGTGAGCACGCTCTTCTTGCC
ZY09272     NNNNNNNNNNNTCCAAGGATGGCCAGACCCGTGAGCACGCTCTTCTTGCC

CBS101148   TACACCCTCGGTGTCCGACAGATCATTGTCGCCATCAACAAGATGGACAC
CBS101239   TACACCCTCGGTGTCCGTCAGATCATCGTTGCCATCAACAAGATGGACAC
CBS101963   TACACCCTTGGTGTCCGTCAGATCATCGTTGCCATCAACAAGATGGACAC
CBS110151   TACACCCTCGGTGTCCGTCAGATCATCGTTGCCATCAACAAGATGGACAC
CBS110153   TACACCCTCGGTGTCCGTCAGATCATCGTTGCCATCAACAAGATGGACAC
CBS111360   TACACCCTCGGTGTTCGTCAGATCATCGTTGCCATCAACAAGATGGACAC
CBS112092   TACACCCTCGGTGTCCGTCAGATCATCGTTGCCATCAACAAGATGGACAC
CBS114785   TACACCCTGGGTGTGCGTCAGCTCATTGTTGCCATCAACAAGATGGACAC
CBS119658   TACACCCTCGGTGTCCGTCAGATCATCGTTGCCATCAACAAGATGGACAC
CBS120.40   TACACCCTCGGTGTTCGTCAGATCATCGTTGCCATCAACAAGATGGACAC
CBS130360   TACACCCTCGGTGTCCGTCAGATCATCGTTGCCATCAACAAGATGGACAC
CBS130362   TACACCCTCGGTGTCCGTCAGATCATCGTTGCCATCAACAAGATGGACAC
CBS136.33   TACACCCTCGGTGTCCGACAGATCATTGTCGCCATCAACAAGATGGACAC
CBS157.70   TACACCCTCGGTGTCCGACAGATCATTGTCGCCATCAACAAGATGGACAC
CBS182.56   TACACCCTCGGTGTTCGTCAGATCATCGTTGCCATCAACAAGATGGACAC
CBS324.33   TACACCCTCGGTGTCCGTCAGATCATCGTTGCCATCAACAAGATGGACAC
CBS380.62   TACACCCTCGGTGTTCGTCAGATCATCGTTGCCATCAACAAGATGGACAC
CBS399.86   TACACCCTCGGTGTCCGTCAGATCATCGTTGCCATCAACAAGATGGACAC
CBS403.89   TACACCCTCGGTGTCCGTCAGATCATCGTTGCCATCAACAAGATGGACAC
CBS407.66   TACACCCTTGGTGTTCGTCAGCTCATCGTCGCCATCAACAAGATGGACAC
CBS426.95   TACACCCTCGGTGTCCGTCAGATCATCGTTGCCATCAACAAGATGGACAC
CBS427.93   TACACCCTCGGTGTCCGTCAGATCATCGTTGCCATCAACAAGATGGACAC
CBS535.81   TACACCCTCGGTGTCCGTCAGATCATCGTTGCCATCAACAAGATGGACAC
CBS578.89   TACACCCTTGGTGTCCGTCAGATCATCGTTGCCATCAACAAGATGGACAC
CBS737.84   TACACCCTCGGTGTCCGACAGATCATTGTCGCCATCAACAAGATGGACAC
GMBC3007    TACACCCTCGGTGTCCGTCAGATCATCGTTGCCATCAACAAGATGGACAC
GMBC3008    TACACCCTCGGTGTCCGTCAGATCATCGTTGCCATCAACAAGATGGACAC
SD09701     TACACCCTCGGTGTCCGTCAGATCATCGTTGCCATCAACAAGATGGACAC
SD09702     TACACCCTCGGTGTCCGTCAGATCATCGTTGCCATCAACAAGATGGACAC
ZY09271     TACACCCTCGGTGTCCGTCAGATCATCGTTGCCATCAACAAGATGGACAC
ZY09272     TACACCCTCGGTGTCCGTCAGATCATCGTTGCCATCAACAAGATGGACAC

CBS101148   CACCAAGTGGTCCGAGGCCCGTTACCAGGAAATCATCAAGGAGACTTCCA
CBS101239   TGCCAAGTGGGCTGAGGCCCGTTACCAGGAGATCATCAAGGAGACCTCCA
CBS101963   CACCAAGTGGTCTGAGGCCCGTTACCAGGAAATCATCAAGGAGACTTCCA
CBS110151   CACCAAGTGGTCTGAGGCCCGTTACCAGGAAATCATCAAGGAGACTTCCA
CBS110153   CACCAAGTGGTCTGAGGCCCGTTACCAGGAAATCATCAAGGAGACTTCCA
CBS111360   TGCCAAGTGGGCCGAGGCTCGTTACCTTGAGATCGTCAAGGAGACCTCCA
CBS112092   CACCAAGTGGTCTGAGGCCCGTTACCAGGAAATCATCAAGGAGACTTCCA
CBS114785   CACCCAGTGGTCTGAGGCCCGTTACCAGGAAATCATCAAGGAGACTTCCA
CBS119658   CACCAAGTGGTCTGAGGCCCGTTACCAGGAAATCATCAAGGAGACTTCCA
CBS120.40   TGCCAAGTGGGCCGAGGCTCGTTACCTTGAGATTGTCAAGGAGACCTCCA
CBS130360   CACCAAGTGGTCTGAGGCCCGTTACCAGGAAATCATCAAGGAGACTTCCA
CBS130362   CGCCAAGTGGTCTGAGGCCCGTTACCAGGAAATCATCAAGGAGACTTCCA
CBS136.33   CACCAAGTGGTCTGAGGCCCGTTACCAGGAAATCATCAAGGAGACTTCCA
CBS157.70   CACTAAGTGGTCCGAGGCCCGTTACCAGGAAATCATCAAGGAGACTTCCA
CBS182.56   TGCCAAGTGGGCTGAGTCTCGTTACCTTGAGATCGTCAAGGAGACCTCCA
CBS324.33   CACCAAGTGGTCTGAGGCCCGTTACCAGGAGATCATCAAGGAGACCTCCA
CBS380.62   TGCCAAGTGGGCCGAGGCTCGTTACCTTGAGATCGTCAAGGAGACCTCCA
CBS399.86   CACCAAGTGGTCTGAGGCCCGTTACCAGGAAATCATCAAGGAGACTTCCA
CBS403.89   CACCAAGTGGTCTGAGGCCCGTTACCAGGAAATCATCAAGGAGACTTCCA
CBS407.66   CACCAAGTGGTCTGAGTCCCGTTACCAGGAGATCATCAAGGAGACCTCCA
CBS426.95   CGCCAAGTGGTCTGAGGCCCGTTACCAGGAAATCATCAAGGAGACTTCCA
CBS427.93   CACCAAGTGGTCTGAGGCCCGTTACCAGGAGATCATCAAGGAGACCTCCA
CBS535.81   CACCAAGTGGTCTGAGGCCCGTTACCAGGAAATCATCAAGGAGACTTCCA
CBS578.89   CACCAAGTGGTCTGAGGCCCGTTACCAGGAAATCATCAAGGAGACTTCCA
CBS737.84   CACCAAGTGGTCCGAGGCCCGTTACCAGGAAATCATCAAGGAGACTTCCA
GMBC3007    CACCAAGTGGTCTGAGGCCCGTTACCAGGAAATCATCAAGGAGACTTCCA
GMBC3008    CACCAAGTGGTCTGAGGCCCGTTACCAGGAAATCATCAAGGAGACTTCCA
SD09701     CACCAAGTGGTCTGAGGCCCGTTACCAGGAAATCATCAAGGAGACTTCCA
SD09702     CACCAAGTGGTCTGAGGCCCGTTACCAGGAAATCATCAAGGAGACTTCCA
ZY09271     CACCAAGTGGTCTGAGGCCCGTTACCAGGAAATCATCAAGGAGACTTCCA
ZY09272     CACCAAGTGGTCTGAGGCCCGTTACCAGGAAATCATCAAGGAGACTTCCA

CBS101148   ACTTCATCAAGAAGGTCGGCTACAACCCCAAGACTGTTGCCTTCGTCCCC
CBS101239   ACTTCATCAAGAAGGTCGGCTACAACCCCAAGACCGTTGCCTTCGTCCCC
CBS101963   ACTTCATCAAGAAGGTCGGCTACAACCCCAAGACCGTTCCCTTCGTCCCC
CBS110151   ACTTCATCAAGAAGGTCGGCTACAACCCCAAGACCGTTCCCTTCGTCCCC
CBS110153   ACTTCATCAAGAAGGTCGGCTACAACCCCAAGACCGTTCCCTTCGTCCCC
CBS111360   ACTTCATCAAGAAGGTCGGCTACAACCCCAAGACCGTCCCCTTCGTCCCC
CBS112092   ACTTCATCAAGAAGGTCGGCTACAACCCCAAGACCGTCCCCTTCGTCCCC
CBS114785   ACTTCATCAAGAAGGTCGGCTTCAACCCCAAGACTGTTGCCTTCGTCCCC
CBS119658   ACTTCATCAAGAAGGTCGGCTACAACCCCAAGACCGTTCCCTTCGTCCCC
CBS120.40   ACTTCATCAAGAAGGTCGGCTACAACCCCAAGACCGTCCCCTTCGTCCCC
CBS130360   ACTTCATCAAGAAGGTCGGCTACAACCCCAAGACCGTTCCCTTCGTCCCC
CBS130362   ACTTCATCAAGAAGGTCGGCTACAACCCCAAGACCGTTCCCTTCGTCCCC
CBS136.33   ACTTCATCAAGAAGGTCGGCTACAACCCCAAGACTGTTGCCTTCGTCCCC
CBS157.70   ACTTCATCAAGAAGGTCGGCTACAACCCCAAGACTGTTGCCTTCGTCCCC
CBS182.56   ACTTCATCAAGAAGGTCGGCTACAACCCCAAGACCGTCCCCTTCGTCCCC
CBS324.33   ACTTCATCAAGAAGGTTGGCTACAACCCCAAGACTGTTGCCTTCGTCCCC
CBS380.62   ACTTCATCAAGAAGGTCGGCTACAACCCCAAGACCGTCCCCTTCGTCCCC
CBS399.86   ACTTCATCAAGAAGGTCGGCTACAACCCCAAGACCGTCCCCTTCGTCCCC
CBS403.89   ACTTCATCAAGAAGGTCGGCTACAACCCCAAGACCGTTCCCTTCGTCCCC
CBS407.66   ACTTCATCAAGAAGGTCGGCTTCAACCCCAAGACTGTTGCCTTCGTCCCC
CBS426.95   ACTTCATCAAGAAGGTCGGCTACAACCCCAAGACCGTTCCCTTCGTCCCC
CBS427.93   ACTTCATCAAGAAGGTTGGCTACAACCCCAAGACTGTTGCCTTCGTCCCC
CBS535.81   ACTTCATCAAGAAGGTCGGCTACAACCCCAAGACCGTTCCCTTCGTCCCC
CBS578.89   ACTTCATCAAGAAGGTCGGCTACAACCCCAAGACCGTTCCCTTCGTCCCC
CBS737.84   ACTTCATCAAGAAGGTTGGCTACAACCCCAAGACTGTTGCCTTCGTCCCC
GMBC3007    ACTTCATCAAGAAGGTCGGCTACAACCCCAAGACCGTTCCCTTCGTCCCC
GMBC3008    ACTTCATCAAGAAGGTCGGCTACAACCCCAAGACCGTTCCCTTCGTCCCC
SD09701     ACTTCATCAAGAAGGTCGGCTACAACCCCAAGACCGTCCCCTTCGTCCCC
SD09702     ACTTCATCAAGAAGGTCGGCTACAACCCCAAGACCGTCCCCTTCGTCCCC
ZY09271     ACTTCATCAAGAAGGTCGGCTACAACCCCAAGACCGTTCCCTTCGTCCCC
ZY09272     ACTTCATCAAGAAGGTCGGCTACAACCCCAAGACCGTTCCCTTCGTCCCC

CBS101148   ATCTCTGGTTTCCACGGCGACAACATGCTTTCCCCCTCCACCAACTGCCC
CBS101239   ATCTCCGGTTTCAACGGCGACAACATGCTGTCTCCCTCCACCAACTGCCC
CBS101963   ATCTCCGGTTTCCACGGAGACAACATGCTCCAGGCCTCCACCAACTGCCC
CBS110151   ATCTCCGGTTTCCACGGAGACAACATGCTCCAGGCCTCCACCAACTGCCC
CBS110153   ATCTCCGGTTTCCACGGAGACAACATGCTCCAGGCCTCCACCAACTGCCC
CBS111360   ATCTCCGGCTTCAACGGCGACAACATGCTTTCGGCCTCCACCAACTGCCC
CBS112092   ATCTCTGGTTTCCACGGAGACAACATGCTCCAGGCCTCCACCAACTGCCC
CBS114785   ATCTCTGGTTTCCACGGCGACAACATGTTGGCTGCTTCCACCAACTGCCC
CBS119658   ATCTCCGGTTTCCACGGAGACAACATGCTCCAGGCCTCCACCAACTGCCC
CBS120.40   ATCTCCGGCTTCAACGGCGACAACATGCTTGCGGCCTCCACCAACTGCCC
CBS130360   ATCTCCGGTTTCCACGGAGACAACATGCTCCAGGCCTCCACCAACTGCCC
CBS130362   ATCTCCGGTTTCAACGGAGACAACATGCTGGCTGCCTCCACCAACTGCCC
CBS136.33   ATCTCTGGTTTCCACGGCGACAACATGCTTTCCCCCTCCACCAACTGCCC
CBS157.70   ATCTCTGGTTTCCACGGCGACAACATGCTTTCCCCCTCCACCAACTGCCC
CBS182.56   ATCTCCGGCTTCAACGGCGACAACATGCTTGCGCCCTCCACCAACTGCCC
CBS324.33   ATCTCCGGTTTCCACGGCGACAACATGCTGTCTGCCTCCACCAACTGCCC
CBS380.62   ATCTCCGGCTTCAACGGCGACAACATGCTTTCGCCCTCCACCAACTGCCC
CBS399.86   ATCTCTGGTTTCCACGGAGACAACATGCTCCAGGCCTCCACCAACTGCCC
CBS403.89   ATCTCCGGTTTCCACGGAGACAACATGCTCCAGGCCTCCACCAACTGCCC
CBS407.66   ATCTCTGGTTTCAACGGCGACAACATGATTGAGCCTTCCACCAACTGCCC
CBS426.95   ATCTCCGGTTTCAACGGAGACAACATGCTGGCTGCCTCCACCAACTGCCC
CBS427.93   ATCTCCGGTTTCCACGGCGACAACATGCTGTCTGCCTCCACCAACTGCCC
CBS535.81   ATCTCCGGTTTCCACGGAGACAACATGCTCCAGGCCTCCACCAACTGCCC
CBS578.89   ATCTCCGGTTTCCACGGAGACAACATGCTCCAGGCCTCCACCAACTGCCC
CBS737.84   ATCTCTGGTTTCCACGGCGACAACATGCTGGCCGCCTCCACCAACTGCCC
GMBC3007    ATCTCTGGTTTCCACGGAGACAACATGCTCCAGGCCTCCACCAACTGCCC
GMBC3008    ATCTCTGGTTTCCACGGAGACAACATGCTCCAGGCCTCCACCAACTGCCC
SD09701     ATCTCTGGTTTCCACGGAGACAACATGCTCCAGGCCTCCACCAACTGCCC
SD09702     ATCTCTGGTTTCCACGGAGACAACATGCTCCAGGCCTCCACCAACTGCCC
ZY09271     ATCTCCGGTTTCCACGGAGACAACATGCTCCAGGCCTCCACCAACTGCCC
ZY09272     ATCTCCGGTTTCCACGGAGACAACATGCTCCAGGCCTCCACCAACTGCCC

CBS101148   CTGGTACAAGGGCTGGGAGAAGGAGGGCAAGGGTGGC---AAGGTCACTG
CBS101239   CTGGTACAAGGGCTGGGAGAAGGAGGGCAAGGGCGGC---AAGGTTACCG
CBS101963   CTGGTACAAGGGCTGGGAGAAGGAGACCAAGGCTGGC---AAGTCCACTG
CBS110151   CTGGTACAAGGGCTGGGAGAAGGAGACCAAGGCTGGC---AAGTCCACTG
CBS110153   CTGGTACAAGGGCTGGGAGAAGGAGACCAAGGCTGGC---AAGTCCACTG
CBS111360   CTGGTACAAGGGCTGGGAGAAGGAGACCAAGGCCGGC---AAGTCCACTG
CBS112092   CTGGTACAAGGGCTGGGAGAAGGAGACCAAGGCTGGC---AAGTCCACTG
CBS114785   CTGGTACAAGGGCTGGGAGAAGGAGGGCAAGGGTGGCGCCAAGGTCACCG
CBS119658   CTGGTACAAGGGCTGGGAGAAGGAGACCAAGGCTGGC---AAGTCCACTG
CBS120.40   CTGGTACAAGGGCTGGGAGAAGGAGACCAAGGCCGGC---AAGTCCACTG
CBS130360   CTGGTACAAGGGCTGGGAGAAGGAGACCAAGGCTGGC---AAGTCCACTG
CBS130362   CTGGTACAAGGGATGGGAGAAGGAGACCAAGGCTGGC---AAGTCCACTG
CBS136.33   CTGGTACAAGGGCTGGGAGAAGGAGGGCAAGAGCGGC---AAGGTCACTG
CBS157.70   CTGGTACAAGGGCTGGGAGAAGGAGGGCAAGGGTGGC---AAGGTCACTG
CBS182.56   CTGGTACAAGGGCTGGGAGAAGGAGACCAAGGCCGGC---AAGTCCACTG
CBS324.33   CTGGTACAAGGGCTGGGAGAAGGAGGGCAAGAACGGC---AAGGTCACCG
CBS380.62   CTGGTACAAGGGCTGGGAGAAGGAGACCAAGGCCGGC---AAGTCCACTG
CBS399.86   CTGGTACAAGGGCTGGGAGAAGGAGACCAAGGCTGGC---AAGTCCACTG
CBS403.89   TTGGTACAAGGGCTGGGAGAAGGAGACCAAGGCTGGC---AAGTCCACTG
CBS407.66   CTGGTACAAGGGTTGGGAGAAGGAGACCAAGGCCGGC---AAGTCCACCG
CBS426.95   CTGGTACAAGGGATGGGAGAAGGAGACCAAGGCTGGC---AAGTCCACTG
CBS427.93   CTGGTACAAGGGCTGGGAGAAGGAGGGCAAGAACGGC---AAGGTCACCG
CBS535.81   CTGGTACAAGGGCTGGGAGAAGGAGACCAAGGCTGGC---AAGTCCACTG
CBS578.89   CTGGTACAAGGGCTGGGAGAAGGAGACCAAGGCTGGC---AAGTCCACTG
CBS737.84   CTGGTACAAGGGCTGGGAGAAGGAGACCAAGGGTGGC---AAGGTCACTG
GMBC3007    CTGGTACAAGGGCTGGGAGAAGGAGACCAAGGCTGGC---AAGTCCACTG
GMBC3008    CTGGTACAAGGGCTGGGAGAAGGAGACCAAGGCTGGC---AAGTCCACTG
SD09701     CTGGTACAAGGGCTGGGAGAAGGAGACCAAGGCTGGC---AAGTCCACTG
SD09702     CTGGTACAAGGGCTGGGAGAAGGAGACCAAGGCTGGC---AAGTCCACTG
ZY09271     CTGGTACAAGGGCTGGGAGAAGGAGACCAAGGCTGGC---AAGTCCACTG
ZY09272     CTGGTACAAGGGCTGGGAGAAGGAGACCAAGGCTGGC---AAGTCCACTG

CBS101148   GCAAGACCCTCCTCGAGGCCATTGACTCCATCGAGCCCCCCAAGCGTCCC
CBS101239   GCAAGACTCTGCTTGAGGCCATCGACTCCATCGAGCCCCCCAAGCGTCCT
CBS101963   GCAAGACCCTCCTCGAGGCCATCGACGCCATTGAGCCCCCCAAGCGTCCT
CBS110151   GCAAGACCCTCCTCGAGGCCATCGACGCCATTGAGCCCCCCAAGCGTCCT
CBS110153   GCAAGACCCTCCTCGAGGCCATCGACGCCATTGAGCCCCCCAAGCGTCCT
CBS111360   GCAAGACCCTCCTCGAGGCCATTGACGCCATCGAGCCCCCCAAGCGTCCC
CBS112092   GCAAGACCCTCCTCGAGGCCATCGACGCCATTGAGCCCCCCAAGCGTCCT
CBS114785   GCAAGACCCTGCTTGAGGCCATCGACTCCGTCGAGCCCCCCAAGCGTCCC
CBS119658   GCAAGACCCTCCTCGAGGCCATCGACGCCATTGAGCCCCCCAAGCGTCCT
CBS120.40   GCAAGACCCTTCTCGAGGCCATTGACGCCATCGAGCCCCCCAAGCGTCCC
CBS130360   GCAAGACCCTCCTCGAGGCCATCGACGCCATTGAGCCCCCCAAGCGTCCT
CBS130362   GCAAGACCCTCCTCGAGGCCATCGACGCCATTGAGCCCCCCAAGCGTCCT
CBS136.33   GAAAGACCCTCCTTGAGGCCATTGACTCCGTCGAGACCCCCAAGCGTCCC
CBS157.70   GCAAGACCCTCCTCGAGGCCATTGACTCCATCGAGCCCCCCAAGCGTCCC
CBS182.56   GCAAGACCCTCCTCGAGGCCATTGACGCCATCGAGCCCCCCAAGCGTCCC
CBS324.33   GCAAGACCCTGCTTGAGGCCATCGACTCCATCGAGCCCCCCAAGCGTCCT
CBS380.62   GCAAGACCCTCCTCGAGGCCATTGACGCCATCGAGCCCCCCAAGCGTCCC
CBS399.86   GCAAGACCCTCCTCGAGGCCATCGACGCCATTGAGCCCCCCAAGCGTCCT
CBS403.89   GCAAGACCCTCCTCGAGGCCATCGACGCCATTGAGCCCCCCAAGCGTCCT
CBS407.66   GCAAGACCCTCCTCGAGGCTATCGACGCCATCGAGCCTCCCAAGCGCCCC
CBS426.95   GCAAGACCCTCCTCGAGGCCATCGACGCCATTGAGCCCCCCAAGCGTCCT
CBS427.93   GCAAGACCCTGCTTGAGGCCATCGACTCCATCGAGCCCCCCAAGCGTCCT
CBS535.81   GCAAGACCCTCCTCGAGGCCATCGACGCCATTGAGCCCCCCAAGCGTCCT
CBS578.89   GCAAGACCCTCCTCGAGGCCATCGACGCCATTGAGCCCCCCAAGCGTCCT
CBS737.84   GCAAGACCCTCCTCGAGGCCATTGATTCCATTGAGCCCCCCAAGCGTCCC
GMBC3007    GCAAGACCCTCCTCGAGGCCATCGACGCCATTGAGCCCCCCAAGCGTCCT
GMBC3008    GCAAGACCCTCCTCGAGGCCATCGACGCCATTGAGCCCCCCAAGCGTCCT
SD09701     GCAAGACCCTCCTCGAGGCCATCGACGCCATTGAGCCCCCCAAGCGTCCT
SD09702     GCAAGACCCTCCTCGAGGCCATCGACGCCATTGAGCCCCCCAAGCGTCCT
ZY09271     GCAAGACCCTCCTCGAGGCCATCGACGCCATTGAGCCCCCCAAGCGTCCT
ZY09272     GCAAGACCCTCCTCGAGGCCATCGACGCCATTGAGCCCCCCAAGCGTCCT

CBS101148   GTTGACAAGCCTCTCCGTCTTCCCCTCCAGGATGTCTACAAGATCGGTGG
CBS101239   CTTGACAAGCCCCTCCGTCTGCCCCTCCAGGACGTCTACAAGATCGGTGG
CBS101963   CTTGACAAGCCCCTCCGTCTTCCCCTTCAGGATGTCTACAAGATCGGTGG
CBS110151   CTTGACAAGCCCCTCCGTCTTCCCCTTCAGGATGTCTACAAGATCGGTGG
CBS110153   CTTGACAAGCCCCTCCGTCTTCCCCTTCAGGATGTCTACAAGATCGGTGG
CBS111360   TCCGACAAGCCCCTCCGCCTTCCCCTCCAGGATGTGTACAAGATCGGTGG
CBS112092   CTTGACAAGCCCCTCCGTCTTCCCCTCCAGGATGTCTACAAGATCGGTGG
CBS114785   AACGACAAGCCCCTCCGTCTTCCTCTCCAGGATGTCTACAAGATCGGTGG
CBS119658   CTTGACAAGCCCCTCCGTCTTCCCCTTCAGGATGTCTACAAGATCGGTGG
CBS120.40   TCCGACAAGCCCCTCCGCCTTCCCCTCCAGGATGTGTACAAGATCGGTGG
CBS130360   CTTGACAAGCCCCTCCGTCTTCCCCTTCAGGATGTCTACAAGATCGGTGG
CBS130362   CTTGACAAGCCCCTCCGTCTTCCCCTTCAGGATGTCTACAAGATCGGTGG
CBS136.33   ATTGACAAGCCTCTCCGTCTTCCCCTCCAGGATGTCTACAAGATCGGTGG
CBS157.70   GTTGACAAGCCTCTCCGTCTTCCCCTCCAGGATGTCTACAAGATCGGTGG
CBS182.56   TCCGACAAGCCCCTCCGCCTTCCCCTCCAGGATGTGTACAAGATCGGTGG
CBS324.33   CTTGACAAGCCCCTCCGTCTGCCCCTCCAGGACGTCTACAAGATCGGTGG
CBS380.62   TCCGACAAGCCCCTCCGCCTTCCCCTCCAGGATGTGTACAAGATCGGTGG
CBS399.86   CTTGACAAGCCCCTCCGTCTTCCCCTCCAGGATGTCTACAAGATCGGTGG
CBS403.89   CTTGACAAGCCCCTCCGTCTTCCCCTTCAGGATGTCTACAAGATCGGTGG
CBS407.66   AACGACAAGCCCCTTCGTCTTCCCCTCCAGGATGTCTACAAGATCGGTGG
CBS426.95   CTTGACAAGCCCCTCCGTCTTCCCCTTCAGGATGTCTACAAGATCGGTGG
CBS427.93   CTTGACAAGCCCCTCCGTCTGCCCCTCCAGGACGTCTACAAGATCGGTGG
CBS535.81   CTTGACAAGCCCCTCCGTCTTCCCCTTCAGGATGTCTACAAGATCGGTGG
CBS578.89   CTTGACAAGCCCCTCCGTCTTCCCCTTCAGGATGTCTACAAGATCGGTGG
CBS737.84   AATGACAAGCCCCTCCGTCTTCCCCTCCAGGATGTCTACAAGATCGGTGG
GMBC3007    CTTGACAAGCCTCTCCGTCTTCCCCTTCAGGATGTCTACAAGATCGGTGG
GMBC3008    CTTGACAAGCCTCTCCGTCTTCCCCTTCAGGATGTCTACAAGATCGGTGG
SD09701     CTTGACAAGCCCCTCCGTCTTCCCCTCCAGGATGTCTACAAGATCGGTGG
SD09702     CTTGACAAGCCCCTCCGTCTTCCCCTCCAGGATGTCTACAAGATCGGTGG
ZY09271     CTTGACAAGCCCCTCCGTCTTCCCCTTCAGGATGTCTACAAGATCGGTGG
ZY09272     CTTGACAAGCCCCTCCGTCTTCCCCTTCAGGATGTCTACAAGATCGGTGG

CBS101148   TATCGGCACTGTGCCCGTCGGCCGTATCGAGACCGGTACCCTCAAGCCCG
CBS101239   TATTGGCACTGTGCCCGTCGGCCGTATCGAGACCGGTACCCTCAAGCCCG
CBS101963   TATTGGCACAGTGCCCGTCGGCCGTATCGAGACTGGTGTCCTCAAGCCCG
CBS110151   TATTGGCACAGTGCCCGTCGGCCGTATCGAGACTGGTGTCCTCAAGCCCG
CBS110153   TATTGGCACAGTGCCCGTCGGCCGTATCGAGACTGGTGTCCTCAAGCCCG
CBS111360   TATCGGCACGGTTCCCGTCGGCCGTATCGAGACTGGTGTCCTGAAGCCCG
CBS112092   TATTGGAACTGTGCCCGTCGGCCGTATCGAGACTGGTGTCCTCAAGCCCG
CBS114785   TATTGGCACAGTGCCCGTCGGCCGTATCGAGACCGGTATCCTCAAGCCCG
CBS119658   TATTGGCACAGTGCCCGTCGGCCGTATCGAGACTGGTGTCCTCAAGCCCG
CBS120.40   TATCGGCACGGTTCCCGTCGGCCGTATTGAGACTGGTGTCCTGAAGCCCG
CBS130360   TATTGGCACAGTGCCCGTCGGCCGTATCGAGACTGGTGTCCTCAAGCCCG
CBS130362   TATTGGAACAGTGCCCGTCGGCCGTATCGAGACTGGTGTCCTCAAGCCCG
CBS136.33   TATCGGCACTGTGCCCGTCGGCCGTATCGAGACCGGTACCCTCAAGCCCG
CBS157.70   TATCGGCACTGTGCCCGTCGGCCGTATCGAGACCGGTACCCTCAAGCCCG
CBS182.56   TATTGGCACGGTTCCCGTCGGCCGTATCGAGACTGGTGTCCTGAAGCCCG
CBS324.33   TATTGGCACTGTGCCCGTCGGCCGTATCGAGACCGGTGTCCTCAAGCCCG
CBS380.62   TATCGGCACGGTTCCCGTCGGCCGTATCGAGACTGGTGTCCTGAAGCCCG
CBS399.86   TATTGGAACTGTGCCCGTCGGCCGTATCGAGACTGGTGTCCTCAAGCCCG
CBS403.89   TATTGGCACAGTGCCCGTCGGCCGTATCGAGACTGGTGTCCTCAAGCCCG
CBS407.66   TATTGGCACAGTGCCCGTCGGCCGTATCGAGACGGGTATCCTCAAGCCCG
CBS426.95   TATTGGAACAGTGCCCGTCGGCCGTATCGAGACTGGTGTCCTCAAGCCCG
CBS427.93   TATTGGCACTGTGCCCGTCGGCCGTATCGAGACCGGTGTCCTCAAGCCCG
CBS535.81   TATTGGCACAGTGCCCGTCGGCCGTATCGAGACTGGTGTCCTCAAGCCCG
CBS578.89   TATTGGCACAGTGCCCGTCGGCCGTATCGAGACTGGTGTCCTCAAGCCCG
CBS737.84   TATCGGCACAGTTCCCGTCGGCCGTATCGAGACCGGTACCCTCAAGCCCG
GMBC3007    TATTGGAACTGTGCCCGTCGGCCGTATCGAGACTGGTGTCCTCAAGCCCG
GMBC3008    TATTGGAACTGTGCCCGTCGGCCGTATCGAGACTGGTGTCCTCAAGCCCG
SD09701     TATTGGAACTGTGCCCGTCGGCCGTATCGAGACTGGTGTCCTCAAGCCCG
SD09702     TATTGGAACTGTGCCCGTCGGCCGTATCGAGACTGGTGTCCTCAAGCCCG
ZY09271     TATTGGCACAGTGCCCGTCGGCCGTATCGAGACTGGTGTCCTCAAGCCCG
ZY09272     TATTGGCACAGTGCCCGTCGGCCGTATCGAGACTGGTGTCCTCAAGCCCG

CBS101148   GCATGGTCGTCACCTTCGCTCCCGCCAACGTCACCACTGAAGTCAAGTCC
CBS101239   GTATGGTCGTCACCTTCGCTCCCGCCAACGTCACCACTGAAGTCAAGTCC
CBS101963   GTATGGTCGTTACCTTCGCTCCTGCCAACGTCACCACTGAAGTCAAGTCC
CBS110151   GTATGGTCGTTACCTTCGCTCCCGCCAACGTCACCACTGAAGTCAAGTCC
CBS110153   GTATGGTCGTTACCTTCGCTCCCGCCAACGTCACCACTGAAGTCAAGTCC
CBS111360   GCATGGTCGTCACCTTCGCCCCCGCTGGTGTCACCACTGAAGTCAAGTCC
CBS112092   GTATGGTCGTCACCTTCGCTCCCGCCAACGTCACCACTGAGGTCAAGTCC
CBS114785   GCATGGTCGTCACCTTCGCTCCCGCCAACGTCACCACTGAAGTCAAGTCC
CBS119658   GTATGGTCGTTACCTTCGCTCCCGCCAACGTCACCACTGAAGTCAAGTCC
CBS120.40   GCATGGTCGTCACCTTCGCCCCCGCTGGTGTCACCACTGAAGTCAAGTCC
CBS130360   GTATGGTCGTTACCTTCGCTCCCGCCAACGTCACCACTGAAGTCAAGTCC
CBS130362   GTATGGTCGTCACCTTCGCTCCCGCCAACGTCACCACTGAAGTCAAGTCC
CBS136.33   GCATGGTTGTCACCTTTGCCCCTGCCAACGTCACCACTGAAGTCAAGTCC
CBS157.70   GCATGGTCGTCACCTTCGCTCCCGCCAACGTCACCACTGAAGTCAAGTCC
CBS182.56   GCATGGTCGTCACCTTCGCCCCCGCTGGTGTCACCACTGAAGTCAAGTCC
CBS324.33   GTATGGTCGTCACCTTCGCTCCCGCCAACGTCACCACCGAAGTCAAGTCC
CBS380.62   GCATGGTTGTCACCTTCGCCCCCGCTGGTGTCACCACTGAAGTCAAGTCC
CBS399.86   GTATGGTCGTCACCTTCGCTCCCGCCAACGTCACCACTGAAGTCAAGTCC
CBS403.89   GTATGGTCGTTACCTTCGCTCCCGCCAACGTCACCACTGAAGTCAAGTCC
CBS407.66   GCATGGTTGTCAACTTCGCCCCCGCCAACGTCACCACTGAGGTCAAGTCC
CBS426.95   GTATGGTCGTCACCTTCGCTCCCGCCAACGTCACCACTGAAGTCAAGTCC
CBS427.93   GTATGGTCGTCACCTTCGCTCCCGCCAACGTCACCACCGAAGTCAAGTCC
CBS535.81   GTATGGTCGTTACCTTCGCTCCCGCCAACGTCACCACTGAAGTCAAGTCC
CBS578.89   GTATGGTCGTTACCTTCGCTCCTGCCAACGTCACCACTGAAGTCAAGTCC
CBS737.84   GCATGGTCGTCACCTTCGCCCCCGCCAACGTCACCACTGAAGTCAAGTCC
GMBC3007    GTATGGTCGTCACCTTCGCTCCCGCCAACGTCACCACTGAAGTCAAGTCC
GMBC3008    GTATGGTCGTCACCTTCGCCCCCGCCAACGTCACCACTGAAGTCAAGTCC
SD09701     GTATGGTCGTCACCTTCGCTCCCGCCAACGTCACCACTGAAGTCAAGTCC
SD09702     GTATGGTCGTCACCTTCGCTCCCGCCAACGTCACCACTGAAGTCAAGTCC
ZY09271     GTATGGTCGTTACCTTCGCTCCCGCCAACGTCACCACTGAAGTCAAGTCC
ZY09272     GTATGGTCGTTACCTTCGCTCCCGCCAACGTCACCACTGAAGTCAAGTCC

CBS101148   GTCGAGATGCACCACGAGCAGCTTCCCGAGGGTTTCCCTGGTGACAACGT
CBS101239   GTCGAGATGCACCACGAGCAGCTCCCCGAGGGCTTCCCCGGTGACAACGT
CBS101963   GTTGAGATGCACCACGAGCAGCTCGCCGAGGGTCTTCCCGGTGACAACGT
CBS110151   GTCGAGATGCACCACGAGCAGCTCTCCGAGGGTCTTCCCGGTGACAACGT
CBS110153   GTCGAGATGCACCACGAGCAGCTCTCTGAGGGTCTTCCCGGTGACAACGT
CBS111360   GTCGAGATGCACCACGAGCAGCTCACCGAGGGTCTCCCCGGTGACAACGT
CBS112092   GTCGAGATGCACCACGAGCAGCTCTCCGAGGGTCTTCCCGGTGACAACGT
CBS114785   GTCGAGATGCACCACGAGCAGCTGCCCGAGGGTCTCCCCGGTGACAACGT
CBS119658   GTCGAGATGCACCACGAGCAGCTCTCTGAGGGTCTTCCCGGTGACAACGT
CBS120.40   GTTGAAATGCACCACGAGCAGCTCACCGAGGGTCTCCCCGGTGACAACGT
CBS130360   GTTGAGATGCACCACGAGCAGCTCTCCGAGGGTCTTCCCGGTGACAACGT
CBS130362   GTCGAGATGCACCACGAGCAGCTCTCTGAGGGTCTTCCCGGTGACAACGT
CBS136.33   GTCGAGATGCACCACGAGCAGCTTCCCGAGGGTTTCCCCGGTGACAACGT
CBS157.70   GTCGAGATGCACCACGAGCAGCTTCCCGAGGGTTTCCCCGGTGACAACGT
CBS182.56   GTTGAGATGCACCACGAGCAGCTCTCCGAGGGTCTCCCCGGTGACAACGT
CBS324.33   GTCGAGATGCACCACGAGCAGCTCCCCGAGGGCTTCCCCGGTGACAACGT
CBS380.62   GTTGAGATGCACCACGAGCAGCTCTCCGAGGGTCTCCCCGGTGACAACGT
CBS399.86   GTCGAGATGCACCACGAGCAGCTCTCCGAGGGTCTTCCCGGTGACAACGT
CBS403.89   GTCGAGATGCACCACGAGCAGCTCTCCGAGGGTCTTCCCGGTGACAACGT
CBS407.66   GTTGAGATGCACCACGAGCAGCTCTCCGAGGGTGTTCCCGGTGACAACGT
CBS426.95   GTCGAGATGCACCACGAGCAGCTCTCTGAGGGTCTTCCCGGTGACAACGT
CBS427.93   GTCGAGATGCACCACGAGCAGCTCCCCGAGGGCTTCCCCGGTGACAACGT
CBS535.81   GTTGAGATGCACCACGAGCAGCTCTCCGAGGGTCTTCCCGGTGACAACGT
CBS578.89   GTTGAGATGCACCACGAGCAGCTCTCCGAGGGTCTTCCCGGTGACAACGT
CBS737.84   GTCGAGATGCACCACGAGCAGCTTACCGAGGGTCTGCCCGGTGACAACGT
GMBC3007    GTCGAGATGCACCACGAGCAGCTCTCCGAGGGTCTTCCCGGTGACAACGT
GMBC3008    GTTGAGATGCACCACGAGCAGCTCTCCGAGGGTCTTCCCGGTGACAACGT
SD09701     GTCGAGATGCACCACGAGCAGCTCTCCGAGGGTCTTCCCGGTGACAACGT
SD09702     GTCGAGATGCACCACGAGCAGCTCTCCGAGGGTCTTCCCGGTGACAACGT
ZY09271     GTTGAGATGCACCACGAGCAGCTCTCCGAGGGTCTTCCCGGTGACAACGT
ZY09272     GTTGAGATGCACCACGAGCAGCTCTCCGAGGGTCTTCCCGGTGACAACGT

CBS101148   TGGTTTCAACGTGAAGAACGTCTCCGTCAAGGATATCCGCCGTGGTAACG
CBS101239   CGGCTTCAACGTGAAGAACGTCTCCGTCAAGGATATCCGCCGTGGTAACG
CBS101963   CGGCTTCAACGTGAAGAACGTTTCCGTTAAGGATATCCGCCGTGGTAACG
CBS110151   CGGCTTCAACGTGAAGAACGTTTCCGTTAAGGATATCCGCCGTGGTAACG
CBS110153   CGGCTTCAACGTGAAGAACGTTTCCGTTAAGGATATCCGCCGTGGTAACG
CBS111360   TGGCTTCAACGTCAAGAACGTGTCCGTCAAGGACATTCGTCGTGGCAACG
CBS112092   CGGCTTCAACGTGAAGAACGTTTCCGTTAAGGATATCCGCCGTGGTAACG
CBS114785   TGGCTTCAACGTGAAGAACGTTTCCGTTAAGGATATCCGCCGTGGCAACG
CBS119658   CGGCTTCAACGTGAAGAACGTTTCCGTTAAGGATATCCGCCGTGGTAACG
CBS120.40   TGGCTTCAACGTCAAGAACGTGTCCGTCAAGGACATCCGTCGTGGCAACG
CBS130360   CGGCTTCAACGTGAAGAACGTTTCCGTTAAGGATATCCGCCGTGGTAACG
CBS130362   CGGCTTCAACGTGAAGAACGTTTCCGTCAAGGATATCCGCCGTGGTAACG
CBS136.33   TGGTTTCAACGTGAAGAACGTCTCCGTCAAGGATATCCGCCGTGGTAACG
CBS157.70   TGGTTTCAACGTGAAGAACGTCTCCGTCAAGGATATCCGCCGTGGTAACG
CBS182.56   TGGCTTCAACGTCAAGAACGTGTCCGTCAAGGACATTCGTCGTGGCAACG
CBS324.33   CGGCTTCAACGTGAAGAACGTCTCCGTCAAGGATATCCGCCGTGGTAACG
CBS380.62   TGGCTTCAACGTCAAGAACGTGTCCGTCAAGGACATTCGTCGTGGCAACG
CBS399.86   CGGCTTCAACGTGAAGAACGTTTCCGTTAAGGATATCCGCCGTGGTAACG
CBS403.89   CGGCTTCAACGTGAAGAACGTTTCCGTTAAGGATATCCGCCGTGGTAACG
CBS407.66   TGGTTTCAACGTGAAGAACGTGTCCGTCAAGGACATTCGCCGTGGAAACG
CBS426.95   CGGCTTCAACGTGAAGAACGTTTCCGTCAAGGATATCCGCCGTGGTAACG
CBS427.93   CGGCTTCAACGTGAAGAACGTCTCCGTCAAGGATATCCGCCGTGGTAACG
CBS535.81   CGGCTTCAACGTGAAGAACGTTTCCGTTAAGGATATCCGCCGTGGTAACG
CBS578.89   CGGCTTCAACGTGAAGAACGTTTCCGTTAAGGATATCCGCCGTGGTAACG
CBS737.84   TGGTTTCAACGTGAAGAACGTCTCCGTCAAGGATATCCGCCGTGGCAACG
GMBC3007    CGGCTTCAACGTGAAGAACGTTTCCGTCAAGGATATCCGCCGTGGTAACG
GMBC3008    CGGCTTCAACGTGAAGAACGTTTCCGTCAAGGATATCCGCCGTGGTAACG
SD09701     CGGCTTCAACGTGAAGAACGTTTCCGTTAAGGATATCCGCCGTGGTAACG
SD09702     CGGCTTCAACGTGAAGAACGTTTCCGTTAAGGATATCCGCCGTGGTAACG
ZY09271     CGGCTTCAACGTGAAGAACGTTTCCGTTAAGGATATCCGCCGTGGTAACG
ZY09272     CGGCTTCAACGTGAAGAACGTTTCCGTTAAGGATATCCGCCGTGGTAACG

CBS101148   TCGCCTCTGACTCCAAGAACGACCCCGCCCAGGGTGCCGCTTCCTTCAAC
CBS101239   TCGCTTCTGACTCCAAGAACGACCCCGCCTCCGGTGCCGCTTCCTTCAAC
CBS101963   TCGCTTCTGACTCCAAGAACGACCCCGCTCAGGGCGCTGCCTCCTTCAAC
CBS110151   TCGCTTCTGACTCCAAGAACGACCCCGCCCAGGGCGCTGCCTCCTTCAAC
CBS110153   TCGCTTCTGACTCCAAGAACGACCCCGCCATGGGCGCTGCCTCCTTCAAC
CBS111360   TCGCCTCCGACTCCAAGAACGACCCCGCCATGGGTGCCGCTTCCTTCGAT
CBS112092   TCGCTTCTGACTCCAAGAACGACCCCGCCCAGGGCGCTGCCTCCTTCAAC
CBS114785   TCGCCTCTGACTCCAAGAACGACCCCGCCATGGGCGCTGCTTCCTTCAAC
CBS119658   TCGCTTCTGACTCCAAGAACGACCCCGCCATGGGCGCTGCCTCCTTCAAC
CBS120.40   TCGCCTCCGACTCCAAGAACGACCCCGCCATGGGTGCCGCTTCCTTCGAT
CBS130360   TCGCTTCTGACTCCAAGAACGACCCCGCCATGGGCGCTGCCTCCTTCAAC
CBS130362   TCGCTTCTGACTCCAAGAACGACCCCGCCATGGGCGCTGCCTCCTTCAAC
CBS136.33   TCGCCTCTGACTCCAAGAACGACCCTGCCCAGGGTGCCGCTTCCTTCAAC
CBS157.70   TCGCCTCTGACTCCAAGAACGACCCCGCCCAGGGTGCCGCTTCCTTCAAC
CBS182.56   TCGCCTCCGACTCCAAGAACGACCCCGCCATGGGTGCCGCCTCCTTCGAT
CBS324.33   TCGCTTCTGACTCCAAGAACGACCCCGCCCTCGGTGCCGCTTCCTTCAAC
CBS380.62   TCGCCTCCGACTCCAAGAACGACCCCGCCATGGGTGCCGCCTCCTTCGAT
CBS399.86   TCGCTTCTGACTCCAAGAACGACCCCGCCCAGGGCGCTGCCTCCTTCAAC
CBS403.89   TCGCTTCTGACTCCAAGAACGACCCCGCCCAGGGCGCTGCCTCCTTCAAC
CBS407.66   TCGCTTCCGACTCCAAGAACGACCCCGCCGCTGGCGCCGCGTCCTTCAAC
CBS426.95   TCGCTTCTGACTCCAAGAACGACCCCGCCATGGGCGCTGCCTCCTTCAAC
CBS427.93   TCGCTTCTGACTCCAAGAACGACCCCGCCCTCGGTGCCGCTTCCTTCAAC
CBS535.81   TCGCTTCTGACTCCAAGAACGACCCCGCCATGGGCGCTGCCTCCTTCAAC
CBS578.89   TCGCTTCTGACTCCAAGAACGACCCCGCCCAGGGCGCTGCCTCCTTCAAC
CBS737.84   TCGCCTCTGACTCCAAGAACGACCCCGCCTCTGGCGCCGCTTCCTTCAAC
GMBC3007    TCGCTTCTGACTCCAAGAACGACCCCGCCGCCGGCGCCGCCTCCTTCAAC
GMBC3008    TCGCTTCTGACTCCAAGAACGACCCCGCCGCCGGCGCCGCCTCCTTCAAC
SD09701     TCGCTTCTGACTCCAAGAACGACCCCGCCCAGGGCGCTGCCTCCTTCAAC
SD09702     TCGCTTCTGACTCCAAGAACGACCCCGCCCAGGGCGCTGCCTCCTTCAAC
ZY09271     TCGCTTCTGACTCCAAGAACGACCCCGCCATGGGCGCTGCCTCCTTCAAC
ZY09272     TCGCTTCTGACTCCAAGAACGACCCCGCCATGGGCGCTGCCTCCTTCAAC

CBS101148   GCCCAGGTCATTGTCCTCAACCACCCTGGCCAGGTCGGTGCTGGTTACGC
CBS101239   GCCCAGGTCATTGTCCTCAACCACCCTGGCCAGGTCGGTGCTGGTTACGC
CBS101963   GCCCAGGTCATTGTCCTGAACCACCCCGGTCAGGTTGGTGCTGGTTACGC
CBS110151   GCCCAGGTCATTGTCCTGAACCACCCCGGTCAGGTCGGTGCTGGTTACGC
CBS110153   GCCCAGGTCATTGTCCTGAACCACCCCGGTCAGGTCGGTGCTGGTTACGC
CBS111360   GCCCAGGTCATCGTTCTCAACCACCCCGGTCAGGTCGGTGCCGGCTACGC
CBS112092   GCCCAGGTCATTGTCCTGAACCACCCCGGTCAGGTCGGTGCTGGTTACGC
CBS114785   GCTCAGGTCATTGTCCTGAACCACCCTGGTCAGGTCGGTGCCGGTTACGC
CBS119658   GCCCAGGTCATTGTCCTGAACCACCCCGGTCAGGTCGGTGCTGGTTACGC
CBS120.40   GCCCAGGTCATCGTTCTCAACCACCCCGGTCAGGTCGGTGCTGGCTACGC
CBS130360   GCCCAGGTCATTGTCCTGAACCACCCCGGTCAGGTCGGTGCTGGTTACGC
CBS130362   GCCCAGGTCATTGTCCTGAACCACCCCGGTCAGGTCGGTGCTGGTTACGC
CBS136.33   GCCCAGGTCATTGTTCTCAACCACCCTGGCCAGGTCGGTGCTGGTTACGC
CBS157.70   GCCCAGGTCATTGTCCTCAACCACCCTGGCCAGGTCGGTGCTGGTTACGC
CBS182.56   GCCCAGGTCATCGTCCTCAACCACCCCGGCCAGGTCGGTGCCGGCTACGC
CBS324.33   GCCCAGGTCATTGTCCTCAACCACCCTGGCCAGGTCGGTGCCGGTTACGC
CBS380.62   GCCCAGGTCATCGTCCTCAACCACCCCGGCCAGGTCGGTGCCGGCTACGC
CBS399.86   GCCCAGGTCATTGTCCTGAACCACCCCGGTCAGGTCGGTGCTGGTTACGC
CBS403.89   GCCCAGGTCATTGTCCTGAACCACCCCGGTCAGGTCGGTGCTGGTTACGC
CBS407.66   GCCCAGGTCATTGTCCTCAACCACCCTGGTCAGGTCGGCCCCGGTTACGC
CBS426.95   GCCCAGGTCATTGTCCTGAACCACCCCGGTCAGGTCGGTGCTGGTTACGC
CBS427.93   GCCCAGGTCATTGTCCTCAACCACCCTGGCCAGGTCGGTGCCGGTTACGC
CBS535.81   GCCCAGGTCATTGTCCTGAACCACCCCGGTCAGGTCGGTGCTGGTTACGC
CBS578.89   GCCCAGGTCATTGTCCTGAACCACCCCGGTCAGGTTGGTGCTGGTTACGC
CBS737.84   GCCCAGGTCATTGTCCTCAACCACCCTGGCCAGGTCGGTGCTGGTTACGC
GMBC3007    GCCCAGGTCATTGTCCTGAACCACCCCGGTCAGGTCGGTGCTGGTTACGC
GMBC3008    GCCCAGGTCATTGTCCTGAACCACCCCGGTCAGGTCGGTGCTGGTTACGC
SD09701     GCCCAGGTCATTGTCCTGAACCACCCCGGTCAGGTCGGTGCTGGTTACGC
SD09702     GCCCAGGTCATTGTCCTGAACCACCCCGGTCAGGTCGGTGCTGGTTACGC
ZY09271     GCCCAGGTCATTGTCCTGAACCACCCCGGTCAGGTCGGTGCTGGTTACGC
ZY09272     GCCCAGGTCATTGTCCTGAACCACCCCGGTCAGGTCGGTGCTGGTTACGC

CBS101148   CCCCGTCCTTGACTGCCACACTGCCCACATTGCTTGCAAGTTCTCCGAGA
CBS101239   TCCCGTCCTTGACTGCCACACTGCCCACATTGCTTGCAAGTTCTCCGAGA
CBS101963   TCCCGTTCTTGACTGCCACACTGCCCACATTGCCTGCAAGTTCTCCGAGA
CBS110151   TCCCGTTCTTGACTGCCACACTGCCCACATTGCCTGCAAGTTCTCCGAGA
CBS110153   TCCCGTTCTTGACTGCCACACTGCCCACATTGCTTGCAAGTTCTCCGAGA
CBS111360   CCCCGTCCTCGACTGCCACACCGCCCACATTGCCTGCAAGTTCGCTGAGC
CBS112092   TCCCGTTCTTGACTGCCACACTGCCCACATTGCCTGCAAGTTCTCCGAGA
CBS114785   TCCCGTCCTCGACTGCCACACCGCCCACATTGCTTGCAAGTTCTCCGAGA
CBS119658   TCCCGTTCTTGACTGCCACACTGCCCACATTGCTTGCAAGTTCTCCGAGA
CBS120.40   CCCCGTCCTCGACTGCCACACCGCCCACATTGCCTGCAAGTTCGCTGAGC
CBS130360   TCCCGTTCTTGACTGCCACACTGCCCACATTGCCTGCAAGTTCTCCGAGA
CBS130362   TCCCGTTCTTGACTGCCACACTGCCCACATTGCCTGCAAGTTCTCCGAGA
CBS136.33   CCCCGTCCTTGACTGCCACACTGCCCACATTGCTTGCAAGTTCTCCGAGA
CBS157.70   CCCCGTCCTTGACTGCCACACTGCCCACATTGCTTGCAAGTTCTCCGAGA
CBS182.56   CCCCGTCCTCGACTGCCACACCGCCCACATTGCCTGCAAGTTCGCTGAGC
CBS324.33   TCCCGTCCTCGATTGCCACACTGCCCACATTGCTTGCAAGTTCTCCGAGA
CBS380.62   CCCCGTCCTCGACTGCCACACCGCCCACATTGCCTGCAAGTTCGCTGAGC
CBS399.86   TCCCGTTCTTGACTGCCACACTGCCCACATTGCCTGCAAGTTCTCCGAGA
CBS403.89   TCCCGTTCTTGACTGCCACACTGCCCACATTGCCTGCAAGTTCTCCGAGA
CBS407.66   TCCCGTTCTCGACTGCCACACCGCCCACATTGCTTGCAAGTTCTCTGAGA
CBS426.95   TCCCGTTCTTGACTGCCACACTGCCCACATTGCCTGCAAGTTCTCCGAGA
CBS427.93   TCCCGTCCTCGATTGCCACACTGCCCACATTGCTTGCAAGTTCTCCGAGA
CBS535.81   TCCCGTTCTTGACTGCCACACTGCCCACATTGCCTGCAAGTTCTCCGAGA
CBS578.89   TCCCGTTCTTGACTGCCACACCGCCCACATTGCCTGCAAGTTCTCCGAGA
CBS737.84   CCCCGTCCTTGACTGCCACACTGCCCACATTGCTTGCAAGTTCTCCGAGA
GMBC3007    TCCCGTTCTTGACTGCCACACTGCCCACATTGCCTGCAAGTTCTCCGAGA
GMBC3008    TCCCGTTCTTGACTGCCACACTGCCCACATTGCCTGCAAGTTCTCCGAGA
SD09701     TCCCGTTCTTGACTGCCACACTGCCCACATTGCCTGCAAGTTCTCCGAGA
SD09702     TCCCGTTCTTGACTGCCACACTGCCCACATTGCCTGCAAGTTCTCCGAGA
ZY09271     TCCCGTTCTTGACTGCCACACTGCCCACATTGCCTGCAAGTTCTCCGAGA
ZY09272     TCCCGTTCTTGACTGCCACACTGCCCACATTGCCTGCAAGTTCTCCGAGA

CBS101148   TCCTCGAGAAGATCGACCGCCGTACCGGAAAGTCGGTTGAGAACAACCCC
CBS101239   TCCTCGAGAAGATCGACCGCCGTACCGGTAAGTCGACTGAGAGCAACCCC
CBS101963   TCCTCGAGAAGATCGACCGCCGTACCGGAAAGTCTGTTGAGGCCAACCCC
CBS110151   TCCTCGAGAAGATCGACCGCCGTACCGGAAAGTCCGTTGAGGCCAACCCC
CBS110153   TCCTCGAGAAGATCGACCGCCGTACCGGAAAGTCCGTCGAGTCCAACCCC
CBS111360   TCAAGGAGAAGATCGACCGCCGTACCGGCAAGTCGACCGAGGAGGCCCCC
CBS112092   TCCTTGAGAAGATCGACCGCCGTACCGGAAAGTCTGTCGAGTCCAACCCC
CBS114785   TCCTCGAGAAGATCGACCGCCGTACCGGTAAGTCGGTTGAGAACAACCCC
CBS119658   TCCTCGAGAAGATCGACCGCCGTACCGGAAAGTCCGTCGAGTCCAACCCC
CBS120.40   TCAAGGAGAAGATCGACCGCCGTACCGGCAAGTCGACCGAGGAGGCCCCC
CBS130360   TCCTTGAGAAGATCGACCGCCGTACCGGAAAGTCTGTCGAGTCCAACCCC
CBS130362   TCCTCGAGAAGATTGACCGCCGTACCGGAAAGTCTGTCGAGTCCAACCCC
CBS136.33   TCATCGAGAAGATCGACCGCCGTACCGGAAAGTCGGTTGAGAACAACCCC
CBS157.70   TCCTCGAGAAGATCGACCGCCGTACCGGAAAGTCGGTTGAGAACAACCCC
CBS182.56   TCAAGGAGAAGATCGACCGCCGTACCGGCAAGTCGACCGAGGAGGCCCCC
CBS324.33   TCCTCGAGAAGATCGACCGCCGTACCGGTAAGTCGGTTGAGAGCAACCCC
CBS380.62   TCAAGGAGAAGATCGACCGCCGTACCGGCAAGTCGACCGAGGAGGCCCCC
CBS399.86   TCCTTGAGAAGATCGACCGCCGTACCGGAAAGTCTGTCGAGTCCAACCCC
CBS403.89   TCCTCGAGAAGATCGACCGCCGTACCGGAAAGTCCGTTGAGGCCAACCCC
CBS407.66   TCCTCGAGAAGATCGACCGCCGTACCGGTAAGTCGGTTGAGGACAACCCC
CBS426.95   TCCTCGAGAAGATTGACCGCCGTACCGGAAAGTCTGTCGAGTCCAACCCC
CBS427.93   TCCTCGAGAAGATCGACCGCCGTACCGGTAAGTCGGTTGAGAGCAACCCC
CBS535.81   TCCTTGAGAAGATCGACCGCCGTACCGGAAAGTCTGTCGAGTCCAACCCC
CBS578.89   TCCTCGAGAAGATTGACCGCCGTACCGGAAAGTCTGTTGAGGCCAACCCC
CBS737.84   TCCTCGAGAAGATCGACCGCCGTACCGGCAAGTCGGTTGAGAGCAACCCC
GMBC3007    TCCTCGAGAAGATCGACCGCCGTACTGGCAAGTCTGTCGAGTCCAACCCC
GMBC3008    TCCTCGAGAAGATCGACCGCCGTACTGGCAAGTCTGTCGAGTCCAACCCC
SD09701     TCCTTGAGAAGATCGACCGCCGTACCGGAAAGTCTGTCGAGTCCAACCCC
SD09702     TCCTTGAGAAGATCGACCGCCGTACCGGAAAGTCTGTCGAGTCCAACCCC
ZY09271     TCCTTGAGAAGATCGACCGCCGTACCGGAAAGTCTGTCGAGTCCAACCCC
ZY09272     TCCTTGAGAAGATCGACCGCCGTACCGGAAAGTCTGTCGAGTCCAACCCC

CBS101148   AAGTTCATCAAGTCTGGTGACT
CBS101239   AAGTTCATCAAGTCTGGCGACT
CBS101963   AAGTTCATCAAGTCTGGTGACT
CBS110151   AAGTTCATCAAGTCTGGTGACT
CBS110153   AAGTTCATCAAGTCTGGTGACT
CBS111360   AAGTTCATCAAGTCTGGTGACT
CBS112092   AAGTTCATCAAGTCTGGTGACT
CBS114785   AAGTTCATCAAGTCCGGCGACT
CBS119658   AAGTTCATCAAGTCTGGTGACT
CBS120.40   AAGTTCATCAAGTCTGGTGACT
CBS130360   AAGTTCATCAAGTCTGGTGACT
CBS130362   AAGTTCATCAAGTCTGGTGACT
CBS136.33   AAGTTCATCAAGTCTGGTGACT
CBS157.70   AAGTTCATCAAGTCTGGTGACT
CBS182.56   AAGTTCATCAAGTCTGGTGACT
CBS324.33   AAGTTCATCAAGTCTGGCGACT
CBS380.62   AAGTTCATCAAGTCTGGTGACT
CBS399.86   AAGTTCATCAAATCTGGTGACT
CBS403.89   AAGTTCATCAAGTCTGGTGACT
CBS407.66   AAGTTCATCAAGTCCGGCGACT
CBS426.95   AAGTTCATCAAGTCTGGTGACT
CBS427.93   AAGTTCATCAAGTCTGGCGACT
CBS535.81   AAGTTCATCAAGTCTGGTGACT
CBS578.89   AAGTTCATCAAGTCTGGTGACT
CBS737.84   AAGTTCATCAAGTCTGGTGACT
GMBC3007    AAGTTCATCAAGTCTGGTGACT
GMBC3008    AAGTTCATCAAGTCTGGTGACT
SD09701     AAGTTCATCAAGTCTGGTGACT
SD09702     AAGTTCATCAAGTCTGGTGACT
ZY09271     AAGTTCATCAAGTCTGGTGACT
ZY09272     AAGTTCATCAAGTCTGGTGACT
;
end;
