# Supplementary material for: ﻿Morphological and phylogenetic evidence reveals three new arthropod-associated species of Hypocreales (Clavicipitaceae, Bionectriaceae, and Myrotheciomycetaceae) from karst habitats in Guizhou, China
Source: MycoKeys. 2025 Oct 17;123:319–53. doi: 10.3897/mycokeys.123.164334 (PMC12552844; doi:10.3897/mycokeys.123.164334)
Supplement: Supplementary material 12 — Aligement of ITS for dataset 3 [file mycokeys-123-319-s012.fas]

>SGSF339
ATCATTACCGAGTT-TCCGAACTCCCA--ACCCACTGTGAAC---ATACC-CTA---CGTTGCTTCGGCG-GGC----CGCCGC--------------------------------------------------------GCCCGCCGAGGGACACGCAAACTCTTTTTTG---AACCTGGAACTCTGATTGTAC---ATTAAA-------------------AA--------AATGAATCAAAACTTTCAACAACGGATCTCTTGGTTCTGGCATCGATGAAGAACGCAGCGAAATGCGATACGTAATGTGAATTGCAGAATTCAGTGAATCATCGAATCTTTGAACGCACATTGCGCCCGCCAGCATTCTGGCGGGCATGCCTGTTCGAGCGTCATTA-CAACCCTCGAG---CCCCCCCCCCTTCCGGGGGGAGGG---GCCCGGTGTTGGGGGACGGC------------------CCGCCCTCGCGG----CAGGCCGCCCCCGAAATGGATCGGCGGCAACGGCGTCCGCCTCCCCTGCGTAGTAG-CACAGCATC----TCGCAAC-GGGAGCGCGCCGCGG-CCACTGCCGTAAAACGCACANNNNNNNNNNNNNNNNNNNNNNNNNNNNNNNN
>CEHS133a
ATCATTACCGAGTT-TTCAA-CTCCCAAACCC-ACTGTGAACG--CTACC---AGA-CGTTGCCTCGGCGGGAC----CGCCCCGG--CGCCCCCTCCCCCCTGGGTCTCCAGGGGGGTGGCGGCCCGGA--ACCA-GGCGCCCGCCGGAGGACCA--AAACTCTTTCTC------TTACAG-CGGCA--TTCTCTCTGAGTA-------------CACAAGAATTC------AATGAATCAAAACTTTCAACAACGGATCTCTTGGCTCTGGCATCGATGAAGAACGCAGCGAAATGCGATAAGTAATGTGAATTGCAGAATTCAGTGAATCATCGAATCTTTGAACGCACATTGCGCCCGCCAGCATTCTGGCGGGCATGCCTGTCCGAGCGTCATTT-CAACCCTCGAG---------CCCCCCGCTG-------GGGGGCTCGGTGTTGGGGGACGGCCCTCACCCGG----------------------------CCGCCCCCGAAATGCAGTGGCGACCTCGCC-GCAGCCTCCCCTGCGCAGTAA----CGCACAAGCCTCGCACCGGAGCGCGGAG-ACGG-TCAC-GCCGTGAAACGC-CCAACTTTT----TAGAAGTTGACCTCGGATCAG
>INEHS133a
ATCATTACCGAGTT-TTCAA-CTCCCAAACCC-ACTGTGAACG--CTACC---AGA-CGTTGCCTCGGCGGGAC----CGCCCCGG--CGCCCCCTCCCCCCTGGGTCTCCAGGGGGGTGGCGGCCCGGA--ACCA-GGCGCCCGCCGGAGGACCA--AAACTCTTTCTC------TTACAG-CGGCA--TTCTCTCTGAGTA-------------CACAAGAATTC------AATGAATCAAAACTTTCAACAACGGATCTCTTGGCTCTGGCATCGATGAAGAACGCAGCGAAATGCGATAAGTAATGTGAATTGCAGAATTCAGTGAATCATCGAATCTTTGAACGCACATTGCGCCCGCCAGCATTCTGGCGGGCATGCCTGTCCGAGCGTCATTT-CAACCCTCGAG---------CCCCCCGCTG-------GGGGGCTCGGTGTTGGGGGACGGCCCTCACCCGG----------------------------CCGCCCCCGAAATGCAGTGGCGACCTCGCC-GCAGCCTCCCCTGCGCAGTAA----CGCACAAGCCTCGCACCGGAGCGCGGAG-ACGG-TCAC-GCCGTGAAACGC-CCAACTTTT----TAGAAGTTGACCTCGGATCAG
>CBS130.71
ATCATTACCGAGTT-ATCCAACTCCCA-A--CCCCTGTGAACT--ATACCTGTA-ACTGTTGCTTCGGCG-GGA----CTTCGC--------------------------------------------------------GCCCGCCG-GGGACC--CAAAC---CTTCTG---AATTTTTT-TTATGAGTATCTTCTGAGTGG---------------TAAAAA--------AATGAATCAAAACTTTCAACAACGGATCTCTTGGTTCTGGCATCGATGAAGAACGCAGCGAAATGCGATAAGTAATGTGAATTGCAGAATTCAGTGAATCATCGAATCTTTGAACGCACATTGCGCCCGTCAGTATTCTGGCGGGCATGCCTGTTCGAGCGTCATTA-CGCCCCTCAAG---------TCCCCT-----------GTGGACTTGGTGTTGGGGATCGGCGAGC-------------GCTGTCTTTTCAG----CACGCCGTCCCCCAAATTTATTGGCGGTCTCGCCGTGGCCCTCCTCTGCGCAGTAG------TAAAACACTCGCAAC-AGGAGCCCGGTGAGGTCCACTGCCGTAAAACCCCCCAACTTTT----T-ATAGTTGACCTCGAATCAG
>CBS125.65
ATCATTACCGAGTT-TACAAACTCCCA-AACCCCCTGTGAACTT-ATACCTGTCTACCGTTGCTTCGGCG-GGT----T----C--------------------------------------------------------GCCCGCCGAGGGACCGACAAACAAACTCTTG---TATTTCTA-TCTATAGCATGT-CTGAGTGGAA----------TCATACACA--------AATGAATCAAAACTTTCAACAACGGATCTCTTGGTTCTGGCATCGATGAAGAACGCAGCGAAATGCGATAAGTAATGTGAATTGCAGAATTCAGTGAATCATCGAATCTTTGAACGCACATTGCGCCCGCCAGTATTCTGGCGGGCATGCCTGTTCGAGCGTCATTA-CAACCCTCAAG---------CCCCCCCGGTGACGGGAACGGGCTTGGTGTTGGGGACCGGCCAACTGGTGCCCTGC-TGCTGCCGTAGCAGGCGCCGGGCCGCCCCCGAAATGAATTGGCGGCCTCGTCGCGGCCTCCCTCTGCGTAGTAG------CACAAATCTCGCAGC-TGGAGCGCGGCGCGG-CCACTGCCGTAAAACGCACCAACTTTT----TTAAAGTTGACCTCGAATCAG
>CBS218.56
ATCATTACCGAGTT-TACAAACTCCCA-AACCCCCTGTGAACTT-ATACCTGTCTACCGTTGCTTCGGCG-GGT----T----C--------------------------------------------------------GCCCGCCGAGGGACCGACAAACAAACTCTTG---TATTTCTA-TCTATAGCATGT-CTGAGTGGAA----------TCATACACA--------AATGAATCAAAACTTTCAACAACGGATCTCTTGGTTCTGGCATCGATGAAGAACGCAGCGAAATGCGATAAGTAATGTGAATTGCAGAATTCAGTGAATCATCGAATCTTTGAACGCACATTGCGCCCGCCAGTATTCTGGCGGGCATGCCTGTTCGAGCGTCATTA-CAACCCTCAAG---------CCCCCCCGGTGACGGGAACGGGCTTGGTGTTGGGGACCGGCCAACTGGTGCCCTGC-TGCTGCCGTAGCAGGCGCCGGGCCGCCCCCGAAATGAATTGGCGGCCTCGTCGCGGCCTCCCTCTGCGTAGTAG------CACAAATCTCGCAGC-TGGAGCGCGGCGCGG-CCACTGCCGTAAAACGCACCAACTTTT----TTAAAGTTGACCTCGAATCAG
>DY101711
ATCATTACCGAGTT-TACAA-CTCCCAAACCC--CTGTGAACTT-ATACC---GTCACGTTGCTTCGGCGGGAAT---CGCCCCGG-------CTGCCCCTC--------------GCGGGCGGACCGGATCCCAGT-GCGCCCGCCGGAGGACCAACAAACTCTTCTGT----CTCTCATAGCGGCA-----TGTCTGAGTGGA----------TTTT-ATACA--------AATGAATCAAAACTTTCAACAACGGATCTCTTGGTTCTGGCATCGATGAAGAACGCAGCGAAATGCGATAAGTAATGTGAATTGCAGAATTCAGTGAATCATCGAATCTTTGAACGCACATTGCGCCCGCCAGTATTCTGGCGGGCATGCCTGTTCGAGCGTCATTT-CAACCCTCAAG---------CCCCCC-------------GGGTTTGGTGTTGGGTGCCGGCGTCCAGCGC---------TCCCCCCGCGG-AGCGCCCGCCGCCCCCGAAATGGATTGGCGGTCTCGTC-GCAGCCTCCCTTGCGTAGTAA----CATAC-CACCTCGCATGGCGGAGCGCGGCGCGG-CCACTGCCGTAAAACAACCCAATTTCT----CAAGAGT-GACCTCGGATCAG
>DY101712
ATCATTACCGAGTT-TACAA-CTCCCAAACCC--CTGTGAACTT-ATACC---GTCACGTTGCTTCGGCGGGAAT---CGCCCCGG-------CTGCCCCTC--------------GCGGGCGGACCGGATCCCAGT-GCGCCCGCCGGAGGACCAACAAACTCTTCTGT----CTCTCATAGCGGCA-----TGTCTGAGTGGA----------TTTT-ATACA--------AATGAATCAAAACTTTCAACAACGGATCTCTTGGTTCTGGCATCGATGAAGAACGCAGCGAAATGCGATAAGTAATGTGAATTGCAGAATTCAGTGAATCATCGAATCTTTGAACGCACATTGCGCCCGCCAGTATTCTGGCGGGCATGCCTGTTCGAGCGTCATTT-CAACCCTCAAG---------CCCCCC-------------GGGTTTGGTGTTGGGTGCCGGCGTCCAGCGC---------TCCCCCCGCGG-AGCGCCCGCCGCCCCCGAAATGGATTGGCGGTCTCGTC-GCAGCCTCCCTTGCGTAGTAA----CATAC-CACCTCGCATGGCGGAGCGCGGCGCGG-CCACTGCCGTAAAACAACCCAATTTCT----CAAGAGT-GACCTCG-ATCAG
>ZY22.006
NNCATTACCGAGTT-TACAAACTCCCAAACCC--CTGTGAACTT-ATACC---TTTACGTTGCTTCGGCGGGACT---CGCCCCGG-------CTGCCC-TC--------------GCGG-CGGACCGGA-CCCAG--GCGCCCGCCGGAGGACC--CAAACTCTTCTGT----CTTTTATAGCGGCA-----TGTCTGAGTGGA----------TTTTTATACA--------AATGAATCAAAACTTTCAACAACGGATCTCTTGGTTCTGGCATCGATGAAGAACGCAGCGAAATGCGATAAGTAATGTGAATTGCAGAATTCAGTGAATCATCGAATCTTTGAACGCACATTGCGCCCGCCAGTATTCTGGCGGGCATGCCTGTTCGAGCGTCATTT-CAACCCTCAAG---------CCCCC----------------GCTTGGTGTTGGGTGCCGGCG-CCGGCGCCTGCG--AGTCCGCTCGCAGCAGCGCCCGCCGCCCCCGAAATTGATTGGCGGTCTCGTC-GCGACCTCCCTTGCGTAGTAA----CATAC-CACCTCGCATGGCGGAGCGCGGCGCGG-CCAC-GCCGTAAAACAACCCAATTTCT----CAAGAGTTGACCTCGGATCAG
>ZY22.007
ATCATTACCGAGTT-TACAAACTCCCAAACCC--CTGTGAACTT-ATACC---TTTACGTTGCTTCGGCGGGACT---CGCCCCGG-------CTGCCC-TC--------------GCGG-CGGACCGGA-CCCAG--GCGCCCGCCGGAGGACC--CAAACTCTTCTGT----CTTTTATAGCGGCA-----TGTCTGAGTGGA----------TTTTTATACA--------AATGAATCAAAACTTTCAACAACGGATCTCTTGGTTCTGGCATCGATGAAGAACGCAGCGAAATGCGATAAGTAATGTGAATTGCAGAATTCAGTGAATCATCGAATCTTTGAACGCACATTGCGCCCGCCAGTATTCTGGCGGGCATGCCTGTTCGAGCGTCATTT-CAACCCTCAAG---------CCCCC----------------GCTTGGTGTTGGGTGCCGGCG-CCGGCGCCTGCG--AGTCCGCTCGCAGCAGCGCCCGCCGCCCCCGAAATTGATTGGCGGTCTCGTC-GCGACCTCCCTTGCGTAGTAA----CATAC-CACCTCGCATGGCGGAGCGCGGCGCGG-CCAC-GCCGTAAAACAACCCAATTTCT----CAAGAGTNNNNNNNNNNNNNN
>ZY22.008
ATCATTACCGAGTT-TACAAACTCCCAAACCC--CTGTGAACTT-ATACC---TTTACGTTGCTTCGGCGGGACT---CGCCCCGG-------CTGCCC-TC--------------GCGG-CGGACCGGA-CCCAG--GCGCCCGCCGGAGGACC--CAAACTCTTCTGT----CTTTTATAGCGGCA-----TGTCTGAGTGGA----------TTTTTATACA--------AATGAATCAAAACTTTCAACAACGGATCTCTTGGTTCTGGCATCGATGAAGAACGCAGCGAAATGCGATAAGTAATGTGAATTGCAGAATTCAGTGAATCATCGAATCTTTGAACGCACATTGCGCCCGCCAGTATTCTGGCGGGCATGCCTGTTCGAGCGTCATTT-CAACCCTCAAG---------CCCCC----------------GCTTGGTGTTGGGTGCCGGCG-CCGGCGCCTGCG--AGTCCGCTCGCAGCAGCGCCCGCCGCCCCCGAAATTGATTGGCGGTCTCGTC-GCGACCTCCCTTGCGTAGTAA----CATAC-CACCTCGCATGGCGGAGCGCGGCGCGG-CCAC-GCCGTAAAACAACCCAATTTCT----CAAGAGTNNNNNNNNNNNNNN
>EFCC6279
ATCATTACCGAGTTCTCCCAACTCCCAGAACCCACAGCGAACCCGATACC-GTAGA-TGTTGCCCCCGCGCGGG----CGCCGGCG------------------------------------------------------GCCCGCCGGGGGGCCCG-GAACTCTTCTGTG---AAAATGTT-TTCTTAGCGATC---GAGTGG-------------------GG--------AATGAATCAAAACTTTCAACAACGGATCTCTTGGCTCCGGCATCGATGAAGAACGCAGCGAAATGCGATAAGTAGTGTGAATTGCAGAACTCAGTGAACCATCGAATCTTTGAACGCACATTGCGCCCGCCAGCACTCTGGCGGGCATGCCTGTTCGAGCGTCGTTTTCAACCCCTCAGGCGCCTCCCCCCCCCCCGGGGGGGCGGCGGGCCTGGTGTTGGGGACCGGC------------------CCCCCCGC----------GGCCGCCCCCGAAATGGATCGGCGGCCTCGCCCGCGGCCTCCCTTGCGCAGTAGACGTGTCACCGCGATCGCAACCGGGAGCCAGGCGAGG-CCACTGCCGTAAAAC-CGCGTCCGCCC----CCAGCAGAANNNNNNNNNNNN
>MFLUCC2113
ATCATTACCGAGTT-TACAA-CTCCCAAACCCCAGTGTGAACCT-TTACC---ACATCGTTGCCTCGGCGGGAT----CGCCCCGG--CGCGCCTCTCCCTC--------TATGGGGGCGGCG-CCCGGATCACTACGGCGCCCGCCGCAGGACCCCCAAACTCTTTTTCGCCTCCTTCCAGGCGTCGGTTTTCTTCTGAGTGAGACCTTTTTCCTCGCGACAGCGGGGTGAAAATGAATCAAAACTTTCAACAACGGATCTCTTGGCTCTGGCATCGATGAAGAACGCAGCGAAATGCGATAAGTAATGTGAATTGCAGAATTCAGTGAATCATCGAATCTTTGAACGCACATTGCGCCCGCCAGTATTCTGGCGGGCATGCCTGTCCGAGCGTCATTT-CGACCCTCAGG---------CCCCTCCTGC-------AGGGGACTGGTGTTGGGGGACGGCACCCGCCGGGAGAG--GACCTCGTCCTCCTCCGGCGCGCCGCCCCCGAAATGCAGTGGCGGCCTCGCCCGCAGTGACCTCCGCGTAGTAG----CACAAACCTCGCGGCCTGGGAAGCTGGGCGCGG-CCACAGCCGTAAAACAC-CCA-CCACG----CGAACACTCTTCGCACCCTAA
>MFLU1582
ATCATTACCGAGTT-TACAA-CTCCCAAACCCCAGTGTGAACCT-CTACC---ACATCGTTGCCTCGGCGGGAT----CGCCCCGG--CGCGCTCCTCCCCTA-------CGGAGGGGGGGCG-CCCGGATCACTACGGCGCCCGCCGCAGGACCCCCAAACTCTTTTTCGCCTCCTTCCAGGCGTCGGTTTTCTTCTGAGTGAGACCTTTTTCCTCGCGACAGCGGGGTGAAAATGAATCAAAACTTTCAACAACGGATCTCTTGGCTCTGGCATCGATGAAGAACGCAGCGAAATGCGATAAGTAATGTGAATTGCAGAATTCAGTGAATCATCGAATCTTTGAACGCACATTGCGCCCGCCAGTATTCTGGCGGGCATGCCTGTCCGAGCGTCATTT-CGACCCTCAGG---------CCCCTCCTGC-------AGGGGACTGGTGTTGGGGGACGGCACCCGCCGGGAGAGAGGACCTCGTCCTCCTCCGGCGCGCCGCCCCCGAAATGCAGTGGCGGCCCCGCCCGCAGCGACCTCCGCGTAGTAG----CACAAACCTCGCGGCCCGGGAAGCTGGGCGCGG-CCACAGCCGTAAAACAC-CCA-CCACG----CGAACACTCTTCGCACCCTAA
>KY04071
A-CATTACCGAGTTATACAA-CTCCCAAACCC--GTGTGAACTT-ATACC---ATACCGTTGCTTCGGCGGGCTTCGACGCCCGGGACCGCACCCGCACTCCAGGCCTCGCCGGACGCGGCAGGCCCCGGGCGC----GCGCCCGCCGGAGGACCC--AAACTCTTCTGT------ATCTACGCTACG---CATGTCTGAGTGGA-----------TTTAATATC--------AATGAATCAAAACTTTCAACAACGGATCTCTTGGTTCTGGCATCGATGAAGAACGCAGCGAAATGCGATAAGTAATGTGAATTGCAGAATTCAGTGAACCATCGAATCTTTGAACGCACATTGCGCCCGCCAGTATTCTGGCGGGCATGCCTGTTCGAGCGTCATTT-CAACCCTCAAG---------CGCT-----------------GCTTGGTGTTGGGGACCGGC-CTGAAGGAG----------------------------CCGCCCCCGAAATGAATTGGCGGTCTCGTC-GCAGCGTCCTCTGCGTAGTAA----CATAC-CACCTCGCAGCAAGGAGCGCGGCGCGG-CCACTGCCGTAAAAATCGCCAGTGATGGCTTCTAGAGTTGACCTCGAATCAG
>KY04072
A-CATTACCGAGTTATACAA-CTCCCAAACCC--GTGTGAACTT-ATACC---ATACCGTTGCTTCGGCGGGCTTCGACGCCCGGGACCGCACCCGCACTCCAGGCCTCGCCGGACGCGGCAGGCCCCGGGCGC----GCGCCCGCCGGAGGACCC--AAACTCTTCTGT------ATCTACGCTACG---CATGTCTGAGTGGA-----------TTTAATATC--------AATGAATCAAAACTTTCAACAACGGATCTCTTGGTTCTGGCATCGATGAAGAACGCAGCGAAATGCGATAAGTAATGTGAATTGCAGAATTCAGTGAACCATCGAATCTTTGAACGCACATTGCGCCCGCCAGTATTCTGGCGGGCATGCCTGTTCGAGCGTCATTT-CAACCCTCAAG---------CGCT-----------------GCTTGGTGTTGGGGACCGGC-CTGAAGGAG----------------------------CCGCCCCCGAAATGAATTGGCGGTCTCGTC-GCAGCGTCCTCTGCGTAGTAA----CATAC-CACCTCGCAGCAAGGAGCGCGGCGCGG-CCACTGCCGTAAAAATCGCCAGTGATGGCTTCTAGAGTTGACCTCGAATCAG
