# Supplementary material for: ﻿Morphological and phylogenetic evidence reveals three new arthropod-associated species of Hypocreales (Clavicipitaceae, Bionectriaceae, and Myrotheciomycetaceae) from karst habitats in Guizhou, China
Source: MycoKeys. 2025 Oct 17;123:319–53. doi: 10.3897/mycokeys.123.164334 (PMC12552844; doi:10.3897/mycokeys.123.164334)
Supplement: Supplementary material 13 — Aligement of LSU for dataset 3 [file mycokeys-123-319-s013.fas]

>KY04071
GGCAACAGCTCAAATTTGAAATCTGGCCCCC------AGGGCCCGAGTTGTAATTTGCAGAGGATGCTTTTGGCGAGGTGCCTTCCGAGTTCCCTGGAACGGGACGCCATAGAGGGTGAGAGCCCCGTCTGGTTGGACACCGAGCCTCTGTAAAGCTCCTTCGACGAGTCGAGTAGTTTGGGAATGCTGCTCTAAATGGGAGGTATATGTCTTCTAAAGCTAAATACCGGCCAGAGACCGATAGCGCACAAGTAGAGTGATCGAAAGATGAAAAGCACTTTGAAAAGAGGGTTAAACAGTACGTGAAATTGTTGAAAGGGAAGCGCTTGTGACCAGACTTGGGCCCGGTGAATCATCCAGCG-TTCTC--GCTGGTGCACTTTGCCGGG--CCCAGGCCAGCATCAGTTTG--CCTCGGGGGATAAAGGCTCTGGGAATGTGGCTCCTCC--GGGAGTGTTATAGCCCGTTGCATAATGCCCTGGGGCGGACTGAGGTTCGCGC-ATCT------GCAAGGATGCTGGCGTAATGGTCATCAGCGGCCCGTCTTGAAACACGGACCAAGGAGTCGTCTTCGTATGCGAGTGTTCGGGTGT-AAAACCCCTACGCGGAATGAAAGTGAACGCAGGTGAGAGCTTC-----GGCGCATCATCGACCGATCCTGATGTTCTCGGATGGATTTGAGTAAGAGCATAC-GGGGCCGGACCCGAAAGAAGGTGAACTATGCCTGTATA-GGGTGAAGCCAGAGGAAACTCT-GGTGGAGGCTCGCAGCGG-TTCTGACGTGCAAATCGATCGTCAAATATGGGCA
>KY04072
GGCAACAGCTCAAATTTGAAATCTGGCCCCC------AGGGCCCGAGTTGTAATTTGCAGAGGATGCTTTTGGCGAGGTGCCTTCCGAGTTCCCTGGAACGGGACGCCATAGAGGGTGAGAGCCCCGTCTGGTTGGACACCGAGCCTCTGTAAAGCTCCTTCGACGAGTCGAGTAGTTTGGGAATGCTGCTCTAAATGGGAGGTATATGTCTTCTAAAGCTAAATACCGGCCAGAGACCGATAGCGCACAAGTAGAGTGATCGAAAGATGAAAAGCACTTTGAAAAGAGGGTTAAACAGTACGTGAAATTGTTGAAAGGGAAGCGCTTGTGACCAGACTTGGGCCCGGTGAATCATCCAGCG-TTCTC--GCTGGTGCACTTTGCCGGG--CCCAGGCCAGCATCAGTTTG--CCTCGGGGGATAAAGGCTCTGGGAATGTGGCTCCTCC--GGGAGTGTTATAGCCCGTTGCATAATGCCCTGGGGCGGACTGAGGTTCGCGC-ATCT------GCAAGGATGCTGGCGTAATGGTCATCAGCGGCCCGTCTTGAAACACGGACCAAGGAGTCGTCTTCGTATGCGAGTGTTCGGGTGT-AAAACCCCTACGCGGAATGAAAGTGAACGCAGGTGAGAGCTTC-----GGCGCATCATCGACCGATCCTGATGTTCTCGGATGGATTTGAGTAAGAGCATAC-GGGGCCGGACCCGAAAGAAGGTGAACTATGCCTGTATA-GGGTGAAGCCAGAGGAAACTCT-GGTGGAGGCTCGCAGCGG-TTCTGACGTGCAAATCGATCGTCAAATATGGGCA
>SGSF339
GGCAACAGCTCAAATTTGAAATCTGGCCCC--------AGGCCCGAGTTGTAATTTGCAGAGGATGCTTTTGGCGACGCGCCTTCCGAGTTCCCTGGAACGGGACGCCATAGAGGGTGAGAGCCCCGTCTGGTTGGATGCCGAGCCTCTGTAAAGCTCCTTCGACGAGTCGAGTAGTTTGGGAATGCTGCTCTAAATGGGAGGTATATGTCTTCTAAAGCTAAATACCGGCCAGAGACCGATAGCGCACAAGTAGAGTGATCGAAAGATGAAAAGCACTTTGAAAAGAGGGTTAAATAGTACGTGAAATTGTTGAAAGGGAAGCGCTTATGACCAGACGTGGGCTCGGCGGATCATCCGGCG-TTCTC--GCCGGTGCACTTCGCCGG--GTCCAGGCCAGCATCGGTTCG--CCGCGGGGGAGAAAGGCGTCGGGAACGTGGCTCCC--TCGGGAGTGTTATAGCCCGTCGCACAATACCCTGGGGCGGACCGAGGTTCGCGC-ATCT------GCAAGGATGCTGGCGTAATGGTCATCAGCGACCCGTCTTGAAACACGGACCAAGGAGTCGTCTTCGTATGCGAGTGTTCGGGTGT-CAAACCCCTACGCGTAATGAAAGTGAACGCAGGTGAGAGCTTC-----GGCGCATCATCGACCGATCCTGATGTTCTCGGATGGATTTGAGTAAGAGCATAC-GGGGCCGGACCCGAAAGAAGGTGAACTATGCCTGTGTA-GGGTGAAGCCAGAGGAAACTCT-GGTGGAGGCTCGCAGCGG-TTCTGACGTGCAAATCGATCGTCAAACATGGGCA
>YHH2310002
GGCAACAGCTCAAATTTGAAATCTGGCCCCC------AGGGCCCGAGTTGTAATTTGCAGAGGATGCTTTTGGCGAGGTGCCTTCCGAGTGCCCTGGAACGGGACGCCATAGAGGGTGAGAGCCCCGTCTGGTTGGATACCGAGCCTCTGTAAAGCTCCTTCGACGAGTCGAGTAGTTTGGGAATGCTGCTCTAAATGGGAGGTATATGTCTTCTAAAGCTAAATATTGGCCAGAGACCGATAGCGCACAAGTAGAGTGATCGAAAGATGAAAAGCACTTTGAAAAGAGGGTTAAATAGTACGTGAAATTGTTGAAAGGGAAGCGTTTATGACCAGACTTGGACCCGGTGAATCATCCAGCG-TTCTC--GCTGGTGCACTTTGCCGGG--CTCAGGCCAGCATCAGTTTG--CCCTGGGGGATAAAGGTTTCGGGAATGTGGCTCCTCC--GGGAGTGTTATAGCCCGTTGCATAATACCCTGGGGCGGACTGAGGTTCGCGC-ATCT------GCAAGGATGCTGGCGTAATGGTCATCAGCGACCCGTCTTGAAACACGGACCAAGGAGTCGTCTTCGTATGCGAGTGTTCGGGTGT-AAAACCCCTACGCGTAATGAAAGTGAACGCAGGTGAGAGCTTC-----GGCGCATCATCGACCGATCCTGATGTTCTCGGATGGATTTGAGTAAGAGCATAC-GGGGCCGGACCCGAAAGAAGGTGAACTATGCCTGTATA-GGGTGAAGCCAGAGGAAACTCT-GGTGGAGGCTCGCAGCGGGTTCTGACGTGCAAATCGATCGTCAAATATGGGCA
>YHH2310003
GGCAACAGCTCAAATTTGAAATCTGGCCCCC------AGGGCCCGAGTTGTAATTTGCAGAGGATGCTTTTGGCGAGGTGCCTTCCGAGTGCCCTGGAACGGGACGCCATAGAGGGTGAGAGCCCCGTCTGGTTGGATACCGAGCCTCTGTAAAGCTCCTTCGACGAGTCGAGTAGTTTGGGAATGCTGCTCTAAATGGGAGGTATATGTCTTCTAAAGCTAAATATTGGCCAGAGACCGATAGCGCACAAGTAGAGTGATCGAAAGATGAAAAGCACTTTGAAAAGAGGGTTAAATAGTACGTGAAATTGTTGAAAGGGAAGCGTTTATGACCAGACTTGGACCCGGTGAATCATCCAGCG-TTCTC--GCTGGTGCACTTTGCCGGG--CTCAGGCCAGCATCAGTTTG--CCCTGGGGGATAAAGGTTTCGGGAATGTGGCTCCTCC--GGGAGTGTTATAGCCCGTTGCATAATACCCTGGGGCGGACTGAGGTTCGCGC-ATCT------GCAAGGATGCTGGCGTAATGGTCATCAGCGACCCGTCTTGAAACACGGACCAAGGAGTCGTCTTCGTATGCGAGTGTTCGGGTGT-AAAACCCCTACGCGTAATGAAAGTGAACGCAGGTGAGAGCTTC-----GGCGCATCATCGACCGATCCTGATGTTCTCGGATGGATTTGAGTAAGAGCATAC-GGG-CCGGACCCGAAAGAAGGTGAACTATGCCTGTATA-GGGTGAAGCCAGAGGAAACTCT-GGTGGAGGCTCGCAGCGG-TTCTGACGTGCAAATCGATCGTCAAATATGGGCA
>CGMCC28305
GGCAACAGCTCAAATTTGAAATCTGGCCCCT------AGGGCCCGAGTTGTAATTTGCAGAGGATGCTTTTGGCGAGGTGCCTTCCGAGTTCCCTGGAACGGGACGCCATAGAGGGTGAGAGCCCCGTCTGGTTGGATACCGAGCCTCTGTAAAGCTCCTTCGACGAGTCGAGTAGTTTGGGAATGCTGCTCTAAATGGGAGGTATATGTCTTCTAAAGCTAAATACCGGCCAGAGACCGATAGCGCACAAGTAGAGTGATCGAAAGATGAAAAGCACTTTGAAAAGAGGGTTAAATAGTACGTGAAATTGTTGAAAGGGAAGCGCTTATGACCAGACTTGGACCCGGTGAATCATCCAGCG-TTCTC--GCTGGTGCACTTTGCCGGG--CTCAGGCCAGCATCAGTTTG--TCTTGGGGGATAAAGGCTTCGGGAATGTGGCTCCTTC--GGGAGTGTTATAGCCCGTTGCATAATACCCTGGGGCGGACTGAGGTTCGCGC-ATCT------GCAAGGATGCTGGCGTAATGGTCATCAGCGACCCGTCTTGAAACACGGACCAAGGAGTCGTCTTCGTATGCGAGTGTTCGGGTGT-AAAACCCCTACGCGTAATGAAAGTGAACGCAGGTGAGAGCTTC-----GGCGCATCATCGACCGATCCTGATGTTCTCGGATGGATTTGAGTAAGAGCATACGGGGGCCGGACCCGAAAGAAGGTGAACTATGCCTGTATAAGGGTGAAGCCAGAGGAAACTCT-GGTGGAGGCTCGCAGCGG-TTCTGACGTGCAAATCGATCGTCAAATATGGGCA
>CGMCC28306
GGCAACAGCTCAAATTTGAAATCTGGCCCCT------AGGGCCCGAGTTGTAATTTGCAGAGGATGCTTTTGGCGAGGTGCCTTCCGAGTTCCCTGGAACGGGACGCCATAGAGGGTGAGAGCCCCGTCTGGTTGGATACCGAGCCTCTGTAAAGCTCCTTCGACGAGTCGAGTAGTTTGGGAATGCTGCTCTAAATGGGAGGTATATGTCTTCTAAAGCTAAATACCGGCCAGAGACCGATAGCGCACAAGTAGAGTGATCGAAAGATGAAAAGCACTTTGAAAAGAGGGTTAAATAGTACGTGAAATTGTTGAAAGGGAAGCGCTTATGACCAGACTTGGACCCGGTGAATCATCCAGCG-TTCTC--GCTGGTGCACTTTGCCGGG--CTCAGGCCAGCATCAGTTTG--TCTTGGGGGATAAAGGCTTCGGGAATGTGGCTCCTTC--GGGAGTGTTATAGCCCGTTGCATAATACCCTGGGGCGGACTGAGGTTCGCGC-ATCT------GCAAGGATGCTGGCGTAATGGTCATCAGCGACCCGTCTTGAAACACGGACCAAGGAGTCGTCTTCGTATGCGAGTGTTCGGGTGT-AAAACCCCTACGCGTAATGAAAGTGAACGCAGGTGAGAGCTTC-----GGCGCATCATCGACCGATCCTGATGTTCTCGGATGGATTTGAGTAAGAGCATAACGGGGCCGGACCCGAAAGAAGGTGAACTATGCCTGTATAAGGGTGAAGCCAGAGGAAACTCTTGGTGGAGGCTCGCAGCGG-TTCTGACGTGCAAATCGATCGTCAAATATGGGCA
>BCC36100
NNNNNNNNNNNNNNNNNNNNNNNNNNNNNNNNNNNNNNNNNNNNNNNNNNNNNNNNNNNNNNNNNNNNNNNNNNNNNNNGCCTTCCGAGTTCCCTGGAACGGGACGCCATAGAGGGTGAGAGCCCCGTCTGGTTGGATACCGAGTCTCTGTAAAGCTCCTTCGACGAGTCGAGTAGTTTGGGAATGCTGCTCTAAATGGGAGGTATATGTCTTCTAAAGCTAAATACCGGCCAGAGACCGATAGCGCACAAGTAGAGTGATCGAAAGATGAAAAGCACTTTGAAAAGAGGGTTAAACAGTACGTGAAATTGTTGAAAGGGAAGCGTTCATGACCAGACTTGGACCCGGCGAATCATCCAGCG-TTCTC--GCTGGTGCACTTTGCCGGG--CTCAGGCCAGCATCAGTTTG--CCCCGGGGGATAAAGGCTTTGGGAATGTGGCTCCTCC--GGGAGTGTTATAGCCCGCTGCACAATACTCTGGGGCGGACTGAGGTTCGCGC-ATCT------GCATGGATGCTGGCGTAATGGTCATCAGCGACCCGTCTTGAAACACGGACCAAGGAGTCGTCTTCGTATGCGAGTGTTCGGGTGT-CAAACCCCTACGCGTAATGAAAGTGAACGCAGGTGAGAGCTTC-----GGCGCATCATCGACCGATCCTGATGTTCTCGGATGGATTTGAGTAAGAGCATAC-GGGGCCGGACCCGAAAGAAGGTGAACTATGCCTGTATA-GGGTGAAGCCAGAGGAAACTCT-GGTGGAGGCTCGCAGCGG-TTCTGACGTGCAAATCGATCGTCAAATATGGGCA
>BCC36101
NNNNNNNNNNNNNNNNNNNNNNNNNNNNNNNNNNNNNNNNNNNNNNNNNNNNNNNNNNNNNNNNNNCTTTTGATG-AGTGCCTTCCGAGTTCCCTGGAACGGGACGCCATAGAGGGTGAGAGCCCCGTCTGGTTGGATACCGAGTCTCTGTAAAGCTCCTTCGACGAGTCGAGTAGTTTGGGAATGCTGCTCTAAATGGGAGGTATATGTCTTCTAAAGCTAAATACCGGCCAGAGACCGATAGCGCACAAGTAGAGTGATCGAAAGATGAAAAGCACTTTGAAAAGAGGGTTAAACAGTACGTGAAATTGTTGAAAGGGAAGCGTTCATGACCAGACTTGGACCCGGCGAATCATCCAGCG-TTCTC--GCTGGTGCACTTTGCCGGG--CTCAGGCCAGCATCAGTTTG--CCCCGGGGGATAAAGGCTTTGGGAATGTGGCTCCTCC--GGGAGTGTTATAGCCCGCTGCACAATACTCTGGGGCGGACTGAGGTTCGCGC-ATCT------GCATGGATGCTGGCGTAATGGTCATCAGCGACCCGTCTTGAAACACGGACCAAGGAGTCGTCTTCGTATGCGAGTGTTCGGGTGT-CAAACCCCTACGCGTAATGAAAGTGAACGCAGGTGAGAGCTTC-----GGCGCATCATCGACCGATCCTGATGTTCTCGGATGGATTTGAGTAAGAGCATAC-CGGGCCGGACCCGAAAGAAGGTGAACTATGCCTGTATA-GGGTGAAGCCAGAGGAAACTCT-GGTGGAGGCTCGCAGCGG-TTCTGACGTGCAAATCGATCGTCAAATATGGGCA
>NHJ12516
GGCAACAGCTCAAATTTGAAATCTGGCCCCC------AGGGCCCGAGTTGTAATTTGCAGAGGATGCTTTTGGCGAGGTGCCTTCCGAGTTCCCTGGAACGGGACGCCATAGAGGGTGAGAGCCCCGTCTGGTTGGATACCGAGCCTCTGTAAAGCTCCTTCGACGAGTCGAGTAGTTTGGGAATGCTGCTCTAAATGGGAGGTATATGTCTTCTAAAGCTAAATACCGGCCAGAGACCGATAGCGCACAAGTAGAGTGATCGAAAGATGAAAAGCACTTTGAAAAGAGGGTTAAACAGTACGTGAAATTGTTGAAAGGGAAGCGCTTGTGACCAGACTTGGGCCCGGTGAATCATCCAGCG-TTCTC--GCTGGTGCACTTTGCCGGG--CCCAGGCCAGCATCAGTTTG--CCTCGGGGGATAAAGGCTCTGGGAATGTGGCTCCTCC--GGGAGTGTTATAGCCCGTTGCACAATGCCCTGGGGCGGACTGAGGTTCGCGC-ATCT------GCAAGGATGCTGGCGTAATGGTCATCAGCGGCCCGTCTTGAAACACGGACCAAGGAGTCGTCTTCGTATGCGAGTGTTCGGGTGT-AAAACCCCTACGCGGAATGAAAGTGAACGCAGGTGAGAGCTTC-----GGCGCATCATCGACCGATCCTGATGTTCTCGGATGGATTTGAGTAAGAGCATAC-GGGGCCGGACCCGAAAGAAGGTGAACTATGCCTGTATA-GGGTGAAGCCAGAGGAAACTCT-GGTGGAGGCTCGCAGCGG-TTCTGACGTGCAAATCGATCGTCAAATATGGGCA
>NHJ11343
GGCAACAGCTCAAATTTGAAATCTGGCCCCC------AGGGCCCGAGTTGTAATTTGCAGAGGATGCTTTTGGCGAGGTGCCTTCCGAGTTCCCTGGAACGGGACGCCATAGAGGGTGAGAGCCCCGTCTGGTTGGATACCGAGCCTCTGTAAAGCTCCTTCGACGAGTCGAGTAGTTTGGGAATGCTGCTCTAAATGGGAGGTATATGTCTTCTAAAGCTAAATACCGGCCAGAGACCGATAGCGCACAAGTAGAGTGATCGAAAGATGAAAAGCACTTTGAAAAGAGGGTTAAACAGTACGTGAAATTGTTGAAAGGGAAGCGCTTGTGACCAGACTTGGGCCCGGTGAATCATCCAGCG-TTCTC--GCTGGTGCACTTTGCCGGG--CCCAGGCCAGCATCAGTTTG--CCTCGGGGGATAAAGGCTCTGGGAATGTGGCTCCTCC--GGGAGTGTTATAGCCCGTTGCATAATGCCCTGGGGCGGACTGAGGTTCGCGC-ATCT------GCAAGGATGCTGGCGTAATGGTCATCAGCGGCCCGTCTTGAAACACGGACCAAGGAGTCGTCTTCGTATGCGAGTGTTCGGGTGT-AAAACCCCTACGCGGAATGAAAGTGAACGCAGGTGAGAGCTTC-----GGCGCATCATCGACCGATCCTGATGTTCTCGGATGGATTTGAGTAAGAGCATAC-GGGGCCGGACCCGAAAGAAGGTGAACTATGCCTGTATA-GGGTGAAGCCAGAGGAAACTCT-GGTGGAGGCTCGCAGCGG-TTCTGACGTGCAAATCGATCGTCAAATATGGGCA
>NHJ6791
GGCAACAGCTCAAATTTGAAATCTGGCCCCT------AGGGCCCGAGTTGTAATTTGCAGAGGATGCTTTTGGCGAGGTGCCTTCCGAGTTCCCTGGAACGGGACGCCATAGAGGGTGAGAGCCCCGTCTGGTTGGATACCGAGCCTCTGTAAAGCTCCTTCGACGAGTCGAGTAGTTTGGGAATGCTGCTCTAAATGGGAGGTATATGTCTTCTAAAGCTAAATACCGGCCAGAGACCGATAGCGCACAAGTAGAGTGATCGAAAGATGAAAAGCACTTTGAAAAGAGGGTTAAATAGTACGTGAAATTGTTGAAAGGGAAGCGCTTATGACCAGACTTGGACCCGGTGAATCATCCAGCG-TTCTC--GCTGGTGCACTTTGCCGGG--CTCAGGCCAGCATCAGTTTG--TCTCGGGGGATAAAGGCTTAGGGAATGTGGCTCCTCC--GGGAGTGTTATAGCCCTTTGCACAATACCCTGGGGCGGACTGAGGTTCGCGC-ATCT------GCAAGGATGCTGGCGTAATGGTCATCAGCGACCCGTCTTGAAACACGGACCAAGGAGTCGTCTTCGTATGCGAGTGTTCGGGTGT-AAAACCCCTACGCGTAATGAAAGTGAACGCAGGTGAGAGCTTC-----GGCGCATCATCGACCGATCCTGATGTTCTCGGATGGATTTGAGTAAGAGCATAC-GGGGCCGGACCCGAAAGAAGGTGAACTATGCCTGTATA-GGGTGAAGCCAGAGGAAACTCT-GGTGGAGGCTCGCAGCGG-TTCTGACGTGCAAATCGATCGTCAAATATGGGCA
>NHJ6293
GGCAACAGCTCAAATTTGAAATCTGGCCCCT------AGGGCCCGAGTTGTAATTTGCAGAGGATGCTTTTGGCGAGGTGCCTTCCGAGTTCCCTGGAACGGGACGCCATAGAGGGTGAGAGCCCCGTCTGGTTGGATACCGAGCCTCTGTAAAGCTCCTTCGACGAGTCGAGTAGTTTGGGAATGCTGCTCTAAATGGGAGGTATATGTCTTCTAAAGCTAAATACCGGCCAGAGACCGATAGCGCACAAGTAGAGTGATCGAAAGATGAAAAGCACTTTGAAAAGAGGGTTAAATAGTACGTGAAATTGTTGAAAGGGAAGCGCTTATGACCAGACTTGGACCCGGTGAATCATCCAGCG-TTCTC--GCTGGTGCACTTTGCCGGG--CTCAGGCCAGCATCAGTTTG--TCTCGGGGGATAAAGGCTTAGGGAATGTGGCTCCTCC--GGGAGTGTTATAGCCCTTTGCACAATACCCTGGGGCGGACTGAGGTTCGCGC-ATCT------GCAAGGATGCTGGCGTAATGGTCATCAGCGACCCGTCTTGAAACACGGACCAAGGAGTCGTCTTCGTATGCGAGTGTTCGGGTGT-AAAACCCCTACGCGTAATGAAAGTGAACGCAGGTGAGAGCTTC-----GGCGCATCATCGACCGATCCTGATGTTCTCGGATGGATTTGAGTAAGAGCATAC-GGGGCCGGACCCGAAAGAAGGTGAACTATGCCTGTATA-GGGTGAAGCCAGAGGAAACTCT-GGTGGAGGCTCGCAGCGG-TTCTGACGTGCAAATCGATCGTCAAATATGGGCA
>NHJ345.01
NNNNNNNNNNNNNNNNNNNNNNNNNNNNNNNNNNNNNNNNNNNNNNNNNNNNNNNNNNNNNNNNNNNNNNNNNCGAGGTGCCTTCCGAGTTCCCTGGAACGGGACGCCATAGAGGGTGAGAGCCCCGTCTGGTTGGATACCGAGCCTCTGTAAAGCTCCTTCGACGAGTCGAGTAGTTTGGGAATGCTGCTCTAAATGGGAGGTATATGTCTTCTAAAGCTAAATACCGGCCAGAGACCGATAGCGCACAAGTAGAGTGATCGAAAGATGAAAAGCACTTTGAAAAGAGGGTTAAATAGTACGTGAAATTGTTGAAAGGGAAGCGCTTATGACCAGACTTGGACCCGGTGAATCATCCAGCG-TTCTC--GCTGGTGCACTTTGCCGGG--CTCAGGCCAGCATCAGTTTG--TCTCGGGGGATAAAGGCTTAGGGAATGTGGCTCCTCC--GGGAGTGTTATAGCCCTTTGCACAATACCCTGGGGCGGACTGAGGTTCGCGC-ATCT------GCAAGGATGCTGGCGTAATGGTCATCAGCGACCCGTCTTGAAACACGGACCAAGGAGTCGTCTTCGTATGCGAGTGTTCGGGTGT-AAAACCCCTACGCGTAATGAAAGTGAACGCAGGTGAGAGCTTC-----GGCGCATCATCGACCGATCCTGATGTTCTCGGATGGATTTGAGTAAGAGCATAC-GGGGCCGGACCCGAAAGAAGGTGAACTATGCCTGTATA-GGGTGAAGCCAGAGGAAACTCT-GGTGGAGGCTCGCAGCGG-TTCTGACGTGCAAATCGATCGTCAAAYATGGGCA
>CEHS133a
GGCAACAGCTCAAATTTGAAATCTGGCTCCC----CAGGGGCCCGAGTTGTAATTTGCAGAGGATGCTTTCGGCGCGGCGCCTTCCGAGTGCCCTGGAACGGGACGCCAAAGAGGGTGAGAGCCCCGTCTGGTCGGACGCCAAGCCGGTGTAAAGCTCCTTCGACGAGTCGAGTAGTTTGGGAATGCTGCTCTAAATGGGAGGTATATGTCTTCTAAAGCTAAATACCGGCCAGAGACCGATAGCGCACAAGTAGAGTGATCGAAAGATGAAAAGCACTTTGAAAAGAGGGTTAAACAGTACGTGAAATTGTTGAAAGGGAAGCGCTTGTGACCAGACTTGCGCCCGGCGGATCATCCGGCG-TTCTC--GCCGGTGCACTTCGCCGG--GCGCAGGCCAGCATCAGCTCG--CCGCGGGGGACAAAGGTAGCGGGAACGTGGCTCCC--CCGGGAGTGTTATAGCCCGCTGCGCAATGCCCTGCGGCGGACTGAGGTTCGCGC-T-CC------GCAAGGATGCTGGCGTAATGGTCATCAGCGACNNNNNNNNNNNNNNNNNNNNNNNNNNNNNNNNNNNNNNNNNNNNNNNNNNNNNNNNNNNNNNNNNNNNNNNNNNNNNNNNNNNNNNNNNNNNNNNNNNNNNNNNNNNNNNNNNNNNNNNNNNNNNNNNNNNNNNNNNNNNNNNNNNNNNNNNNNNNNNNNNNNNNNNNNNNNNNNNNNNNNNNNNNNNNNNNNNNNNNNNNNNNNNNNNNNNNNNNNNNNNNNNNNNNNNNNNNNNNNNNNNNNNNNNNNNNNNNNNNNNNNNNNNNNNNNN
>INEHS133a
GGCAACAGCTCAAATTTGAAATCTGGCTCCC----CAGGGGCCCGAGTTGTAATTTGCAGAGGATGCTTTCGGCGCGGCGCCTTCCGAGTGCCCTGGAACGGGACGCCAAAGAGGGTGAGAGCCCCGTCTGGTCGGACGCCAAGCCGGTGTAAAGCTCCTTCGACGAGTCGAGTAGTTTGGGAATGCTGCTCTAAATGGGAGGTATATGTCTTCTAAAGCTAAATACCGGCCAGAGACCGATAGCGCACAAGTAGAGTGATCGAAAGATGAAAAGCACTTTGAAAAGAGGGTTAAACAGTACGTGAAATTGTTGAAAGGGAAGCGCTTGTGACCAGACTTGCGCCCGGCGGATCATCCGGCG-TTCTC--GCCGGTGCACTTCGCCGG--GCGCAGGCCAGCATCAGCTCG--CCGCGGGGGACAAAGGTAGCGGGAACGTGGCTCCC--CCGGGAGTGTTATAGCCCGCTGCGCAATGCCCTGCGGCGGACTGAGGTTCGCGC-T-CC------GCAAGGATGCTGGCGTAANNNNNNNNNNNNNNNNNNNNNNNNNNNNNNNNNNNNNNNNNNNNNNNNNNNNNNNNNNNNNNNNNNNNNNNNNNNNNNNNNNNNNNNNNNNNNNNNNNNNNNNNNNNNNNNNNNNNNNNNNNNNNNNNNNNNNNNNNNNNNNNNNNNNNNNNNNNNNNNNNNNNNNNNNNNNNNNNNNNNNNNNNNNNNNNNNNNNNNNNNNNNNNNNNNNNNNNNNNNNNNNNNNNNNNNNNNNNNNNNNNNNNNNNNNNNNNNNNNNNNNNNNNNNNNNNNNNNNNNNNNNNNN
>CBS130.71
GGCAACAGCTCAAATTTGAAATCTGGTCCCC------AGGGCCCGAGTTGTAATTTGCAGAGGATGCTTTTGGCGAGGTGCCTTCCGAGTTCCCTGGAACGGGACGCCATAGAGGGTGAGAGCCCCGTCTGGTCGGACACCGAGCCTCTGTAAAGCTCCTTCGACGAGTCGAGTAGTTTGGGAATGCTGCTCTAAATGGGAGGTATATGTCTTCTAAAGCTAAATATTGGCCAGAGACCGATAGCGCACAAGTAGAGTGATCGAAAGATGAAAAGCACTTTGAAAAGAGGGTTAAATAGTACGTGAAATTGTTGAAAGGGAAGCACTTGTGACCAGACTTGGCCCCGGTGAATCATCCAGCGGTTCTC--GTTGGTGCACTTTGCCGGGA-TCCAGGCCAGCATCAGTTCG--CTCTGGGGGATAAAGGCTTTGGGAATGTGGCTCCCTC--GGGAGTGTTATAGCCCATTGCGTAATACCTTGTGGCGGGCTGAGGTTCGCGCTATAT------GCAAGGATGCTGGCATAATGGTCATCAGTGACCCGTCTTGAAACACGGACCAAGGAGTCGTCTTCGTATGCGAGTGTTCGGGTGT-CAAACCCCTACGCGTAATGAAAGTGAACGCAGGTGAGAGCCCCTCCAGGGCGCATCATCGACCGATCCTGATGTTCTCGGATGGATTTGAGTAAGAGCATAC-GGGGCCGGACCCGAAAGAAGGTGAACTATGCCTGTATA-GGGTGAAGCCAGAGGAAACTCT-GGTGGAGGCTCGCAGCGG-TTCTGACGTGCAAATCGATCGTCAAATATGGGCA
>CBS125.65
GGCAACAGCTCAAATTTGAAATCTGGCCCCT------AGGGCCCGAGTTGTAATTTGCAGAGGATGCTTTTGGCGAGGTGCCTTCCGAGTTCCCTGGAACGGGACGCCATAGAGGGTGAGAGCCCCGTCTGGTTGGACGCCGAGCCTCTGTAAAGCTCCTTCGACGAGTCGAGTAGTTTGGGAATGCTGCTCTAAATGGGAGGTATATGTCTTCTAAAGCTAAATATTGGCCAGAGACCGATAGCGCACAAGTAGAGTGATCGAAAGATGAAAAGCACTTTGAAAAGAGAGTTAAATAGTACGTGAAATTGTTGAAAGGGAAGCGCTTATGACCAGACTTGGGCCCGGTGAATCATCCAGCG-TTCTC--GCTGGTGCACTTTGCCGGTG-CCCAGGCCAGCATCAGTTTG--CCCCGGGGGATAAAGGCTTTGGGAATGTGGCTCCCCA--GGGAGTGTTATAGCCCATTGCACAATACCCTGTGGCGGACTGAGGTTCGCGCATCTT------GCAAGGATGCTGGCGTAATGGTCATCAGCGACCCGTCTTGAAACACGGACCAAGGAGTCGTCTTCGTATGCGAGTGTTCGGGTGT-CAAACCCCTACGCGTAATGAAAGTGAACGCAGGTGAGAGCTTC-----GGCGCATCATCGACCGATCCTGATGTTCTCGGATGGATTTGAGTAAGAGCATAC-GGGGCCGGACCCGAAAGAAGGTGAACTATGCCTGTATA-GGGTGAAGCCAGAGGAAACTCT-GGTGGAGGCTCGCAGCGG-TTCTGACGTGCAAATCGATCGTCAAATATGGGCA
>CBS218.56
GGCAACAGCTCAAATTTGAAATCTGGCCCCT------AGGGCCCGAGTTGTAATTTGCAGAGGATGCTTTTGGCGAGGTGCCTTCCGAGTTCCCTGGAACGGGACGCCATAGAGGGTGAGAGCCCCGTCTGGTTGGACGCCGAGCCTCTGTAAAGCTCCTTCGACGAGTCGAGTAGTTTGGGAATGCTGCTCTAAATGGGAGGTATATGTCTTCTAAAGCTAAATATTGGCCAGAGACCGATAGCGCACAAGTAGAGTGATCGAAAGATGAAAAGCACTTTGAAAAGAGAGTTAAATAGTACGTGAAATTGTTGAAAGGGAAGCGCTTATGACCAGACTTGGGCCCGGTGAATCATCCAGCG-TTCTC--GCTGGTGCACTTTGCCGGTG-CCCAGGCCAGCATCAGTTTG--CCCCGGGGGATAAAGGCTTTGGGAATGTGGCTCCCCA--GGGAGTGTTATAGCCCATTGCACAATACCCTGTGGCGGACTGAGGTTCGCGCATCTT------GCAAGGATGCTGGCGTAATGGTCATCAGCGACCCGTCTTGAAACACGGACCAAGGAGTCGTCTTCGTATGCGAGTGTTCGGGTGT-CAAACCCCTACGCGTAATGAAAGTGAACGCAGGTGAGAGCTTC-----GGCGCATCATCGACCGATCCTGATGTTCTCGGATGGATTTGAGTAAGAGCATAC-GGGGCCGGACCCGAAAGAAGGTGAACTATGCCTGTATA-GGGTGAAGCCAGAGGAAACTCT-GGTGGAGGCTCGCAGCGG-TTCTGACGTGCAAATCGATCGTCAAATATGGGCA
>DY101711
GGCAACAGCTCAAATTTGAAATCTGGCCCC--------AGGCCCGAGTTGTAATTTGCAGAGGATGCTTTTGGCGCGGTGCCTTCCGAGTGCCCTGGAACGGGACGCCATAGAGGGTGAGAGCCCCATCTGGTTGGACACCAAGCCTATGTAAAGCTCCTTCGACGAGTCGAGTAGTTTGGGAATGCTGCTCTAAATGGGAGGTATATGTCTTCTAAAGCTAAATACCGGCCAGAGACCGATAGCGCACAAGTAGAGTGATCGAAAGATGAAAAGCACTTTGAAAAGAGGGTTAAATAGTACGTGAAATTGTTGAAAGGGAAGCGCTTATGACCAGACTTGGGCCCGGTGAATCATCCAGCG-TTCTC--GCTGGTGCACTTTGCCGGG--CACAGGCCAGCATCAGTTTG--CCGCGGGGGATAAAGGCTTCGGGAACGTGGCTCCCTC--GGGAGTGTTATAGCCCGTTGCACAATACCCTGGGGCGGACTGAGGTTCGCGC-ATCT------GCTAGGATGCTGGCGTAATGGTCATCAGCGACCCGTCTTGAAACACGGACCAAGGAGTCGTCTTCGTATGCGAGTGTTCGGGTGT-AAAACCCCTACGCGTAATGAAAGTGAACGCAGGTGAGAGCTTC-----GGCGCATCATCGACCGATCCTGATGTTCTCGGATGGATTTGAGTAAGAGCATAC-GGGGCCGGACCCGAAAGAAGGTGAACTATGCCTGTATA-GGGTGAAGCCAGAGGAAACTCT-GGTGGAGGCTCGCAGCGG-TTCTGACGTGCAAATCGATCGTCAAATATGGGCA
>DY101712
GGCAACAGCTCAAATTTGAAATCTGGCCCC--------AGGCCCGAGTTGTAATTTGCAGAGGATGCTTTTGGCGCGGTGCCTTCCGAGTGCCCTGGAACGGGACGCCATAGAGGGTGAGAGCCCCATCTGGTTGGACACCAAGCCTATGTAAAGCTCCTTCGACGAGTCGAGTAGTTTGGGAATGCTGCTCTAAATGGGAGGTATATGTCTTCTAAAGCTAAATACCGGCCAGAGACCGATAGCGCACAAGTAGAGTGATCGAAAGATGAAAAGCACTTTGAAAAGAGGGTTAAATAGTACGTGAAATTGTTGAAAGGGAAGCGCTTATGACCAGACTTGGGCCCGGTGAATCATCCAGCG-TTCTC--GCTGGTGCACTTTGCCGGG--CACAGGCCAGCATCAGTTTG--CCGCGGGGGATAAAGGCTTCGGGAACGTGGCTCCCTC--GGGAGTGTTATAGCCCGTTGCACAATACCCTGGGGCGGACTGAGGTTCGCGC-ATCT------GCTAGGATGCTGGCGTAATGGTCATCAGCGACCCGTCTTGAAACACGGACCAAGGAGTCGTCTTCGTATGCGAGTGTTCGGGTGT-AAAACCCCTACGCGTAATGAAAGTGAACGCAGGTGAGAGCTTC-----GGCGCATCATCGACCGATCCTGATGTTCTCGGATGGATTTGAGTAAGAGCATAC-GGGGCCGGACCCGAAAGAAGGTGAACTATGCCTGTATA-GGGTGAAGCCAGAGGAAACTCT-GGTGGAGGCTCGCAGCGG-TTCTGACGTGCAAATCGATCGTCAAATATGGGCA
>NHJ6240
GGCAACAGCTCAAATTTGAAATCTGGCCCCT------AGGGCCCGAGTTGTAATTTGCAGAGGATGCTTTTGGCGAGGTGCCTTCCGAGTTCCCTGGAACGGGACGCCATAGAGGGTGAGAGCCCCGTCTGGTTGGATACCGAGCCTCTGTAAAGCTCCTTCGACGAGTCGAGTAGTTTGGGAATGCTGCTCTAAATGGGAGGTATATGTCTTCTAAAGCTAAATACCGGCCAGAGACCGATAGCGCACAAGTAGAGTGATCGAAAGATGAAAAGCACTTTGAAAAGAGGGTTAAATAGTACGTGAAATTGTTGAAAGGGAAGCGCTTATGACCAGACTTGGACCCGGTGAATCATCCAGCG-TTCTC--GCTGGTGCACTTTGCCGGG--CTCAGGCCAGCATCAGTTTG--TCTCGGGGGATAAAGGCTTAGGGAATGTGGCTCCTCC--GGGAGTGTTATAGCCCTTTGCACAATACCCTGGGGCGGACTGAGGTTCGCGC-ATCT------GCAAGGATGCTGGCGTAATGGTCATCAGCGACCCGTCTTGAAACACGGACCAAGGAGTCGTCTTCGTATGCGAGTGTTCGGGTGT-AAAACCCCTACGCGTAATGAAAGTGAACGCAGGTGAGAGCTTC-----GGCGCATCATCGACCGATCCTGATGTTCTCGGATGGATTTGAGTAAGAGCATAC-GGGGCCGGACCCGAAAGAAGGTGAACTATGCCTGTATA-GGGTGAAGCCAGAGGAAACTCT-GGTGGAGGCTCGCAGCGG-TTCTGACGTGCAAATCGATCGTCAAATATGGGCA
>NHJ6209
NNNNNNNNNNNNNNNNNNNNNNNNNNNNNNNNNNNNNNNNNNNNNNGTTGTAATTTGCAGAGGATGCTTTTGGCGCGGYGCCTTCCGAGTGCCCTGGAACGGGACGCCACAGAGGGTGAGAGCCCCMTCTGGTTGGACACCAAGCCTATGTAAAGCTCCTTCGACGAGTCGAGTAGTTTGGGAATGCTGCTCTAAATGGGAGGTATATGTCTTCTAAAGCTAAATACCGGCCAGAGACCGATAGCGCACAAGTAGAGTGATCGAAAGATGAAAAGCACTTTGAAAAGAGGGTTAAATAGTACGTGAAATTGTTGAAAGGGAAGCGCTTATGACCAGACTTGGGCCCGGTGAATCATCCAGCG-TTCTC--KCTGGTGCACTTTGCCGGG--CACAGGCCAGCATCAGTTCG--CCGCGGGGGATAAAGGCTTCGGGAATGTGGCTCCCTC--GGGAGTGTTATAGCCCGTTGCACAATACCCTGGGGCGGACTGAGGTTCGCGC-ATCT------GCTAGGATGCTGGCGTAATGGTCATCAGCGACCCGTCTTGAAACACGGACCAAGGAGTCGTCTTCGTATGCGAGTGTTCGGGTGT--AAACCCCTACGCGTAATGAAAGTGAACGCAGGTGAGAGCTTC-----GGCGCATCATCGACCGATCCTGATGTTCTCGGATGGATTTGAGTAAGAGCATAC-GGGGCCGGACCCGAAAGAAGGTGAACTATGCCTGTATA-GGGTGAAGCCAGAGGAAACTCT-GGTGGAGGCTCGCAGCGG-TTCTGACGTGCAAATCGATCGTCAAATATGGGCA
>NHJ5318
GGCAACAGCTCAAATTTGAAATCTGGCGCTC-------GCGCCCGAGTTGTAATTTGCAGAGGATGCTTTTGGCGACGCGCCTTCCGAGTTCCCTGGAACGGGACGCCATAGAGGGTGAGAGCCCCGTCTGGTTGGATGCCGAGCCTCTGTAAAGCTCCTTCGACGAGTCGAGTAGTTTGGGAATGCTGCTCAAAATGGGAGGTATATGTCTTCTAAAGCTAAATACCGGCCAGAGACCGATAGCGCACAAGTAGAGTGATCGAAAGATGAAAAGCACTTTGAAAAGAGGGTTAAACAGTACGTGAAATTGTTGAAAGGGAAGCGCTCGTGACCAGACTTGGGCCCGGCGGATCATCCAGCG-TTCTC--GCTGGTGCACTTCGCCGGG--CACAGGCCAGCATCGGTTCG--CGCCGGGGGAGAAAGGCGTCGGGAACGTGGCTCCCCACGGGGAGTGTTATAGCCCGTCGCACAATACCCTGGGGCGGACCGAGGTTCGCGC-ATCT------GCAAGGATGCTGGCGTAATGGTCACCAGTGACCCGTCTTGAAACACGGACCAAGGAGTCGTCTTCGTATGCGAGTGTTCGGGTGT-CAAACCCCTACGCGTAATGAAAGTGAACGCAGGTGAGAGCTTC-----GGCGCATCATCGACCGATCCTGATGTTCTCGGATGGATTTGAGTAAGAGCATAC-GGGGCCGGACCCGAAAGAAGGTGAACTATGCCTGTGTA-GGGTGAAGCCAGAGGAAACTCT-GGTGGAGGCTCGCAGCGG-TTCTGACGTGCAAATCGATCGTCAAACATGGGCA
>ZY22.006
GGCAACAGCTCAAATTTGAAATCTGGCCCT--------AGGCCCGAGTTGTAATTTGCAGAGGATGCTTTTGGCGCGGTGCCTTCCGAGTGCCCTGGAACGGGACGCCATAGAGGGTGAGAGCCCCATCTGGTTGGACACCAAGCCTATGTAAAGCTCCTTCGACGAGTCGAGTAGTTTGGGAATGCTGCTCTAAATGGGAGGTATATGTCTTCTAAAGCTAAATATTGGCCAGAGACCGATAGCGCACAAGTAGAGTGATCGAAAGATGAAAAGCACTTTGAAAAGAGGGTTAAATAGTACGTGAAATTGTTGAAAGGGAAGCGCTCATGACCAGACTTGGGCCCGGTGAATCATCCAGCG-TTCTC--GCTGGTGCACTTTGCCGGG--CACAGGCCAGCATCAGTTTG--CCGCGGGGGATAAAGGCTTCGGGAACGTGGCTCCCTC--GGGAGTGTTATAGCCCGTTGCACAATACCCTGGGGCGGACTGAGGTTCGCGC-ATCT------GCTAGGATGCTGGCGTAATGGTCATCAGCGACCCGTCTTGAAACACGGACCAAGGAGTCGTCTTCGTATGCGAGTGTTCGGGTGT-CAAACCCCTACGCGTAATGAAAGTGAACGCAGGTGAGAGCTTC-----GGCGCATCATCGACCGATCCTGATGTTCTCGGATGGATTTGAGTAAGAGCATAC-GGGGCCGGACCCGAAAGAAGGTGAACTATGCCTGTATA-GGGTGAAGCCAGAGGAAACTCT-GGTGGAGGCTCGCAGCGG-TTCTGACGTGCAAATCGATCGTCAAATATGGGCA
>ZY22.007
GGCAACAGCTCAAATTTGAAATCTGGCCCT--------AGGCCCGAGTTGTAATTTGCAGAGGATGCTTTTGGCGCGGTGCCTTCCGAGTGCCCTGGAACGGGACGCCATAGAGGGTGAGAGCCCCATCTGGTTGGACACCAAGCCTATGTAAAGCTCCTTCGACGAGTCGAGTAGTTTGGGAATGCTGCTCTAAATGGGAGGTATATGTCTTCTAAAGCTAAATATTGGCCAGAGACCGATAGCGCACAAGTAGAGTGATCGAAAGATGAAAAGCACTTTGAAAAGAGGGTTAAATAGTACGTGAAATTGTTGAAAGGGAAGCGCTCATGACCAGACTTGGGCCCGGTGAATCATCCAGCG-TTCTC--GCTGGTGCACTTTGCCGGG--CACAGGCCAGCATCAGTTTG--CCGCGGGGGATAAAGGCTTCGGGAACGTGGCTCCCTC--GGGAGTGTTATAGCCCGTTGCACAATACCCTGGGGCGGACTGAGGTTCGCGC-ATCT------GCTAGGATGCTGGCGTAATGGTCATCAGCGACCCGTCTTGAAACACGGACCAAGGAGTCGTCTTCGTATGCGAGTGTTCGGGTGT-CAAACCCCTACGCGTAATGAAAGTGAACGCAGGTGAGAGCTTC-----GGCGCATCATCGACCGATCCTGATGTTCTCGGATGGATTTGAGTAAGAGCATAC-GGGGCCGGACCCGAAAGAAGGTGAACTATGCCTGTATA-GGGTGAAGCCAGAGGAAACTCT-GGTGGAGGCTCGCAGCGG-TTCTGACGTGCAAATCGATCGTCAAATATGGGCA
>ZY22.008
GGCAACAGCTCAAATTTGAAATCTGGCCCT--------AGGCCCGAGTTGTAATTTGCAGAGGATGCTTTTGGCGCGGTGCCTTCCGAGTGCCCTGGAACGGGACGCCATAGAGGGTGAGAGCCCCATCTGGTTGGACACCAAGCCTATGTAAAGCTCCTTCGACGAGTCGAGTAGTTTGGGAATGCTGCTCTAAATGGGAGGTATATGTCTTCTAAAGCTAAATATTGGCCAGAGACCGATAGCGCACAAGTAGAGTGATCGAAAGATGAAAAGCACTTTGAAAAGAGGGTTAAATAGTACGTGAAATTGTTGAAAGGGAAGCGCTCATGACCAGACTTGGGCCCGGTGAATCATCCAGCG-TTCTC--GCTGGTGCACTTTGCCGGG--CACAGGCCAGCATCAGTTTG--CCGCGGGGGATAAAGGCTTCGGGAACGTGGCTCCCTC--GGGAGTGTTATAGCCCGTTGCACAATACCCTGGGGCGGACTGAGGTTCGCGC-ATCT------GCTAGGATGCTGGCGTAATGGTCATCAGCGACCCGTCTTGAAACACGGACCAAGGAGTCGTCTTCGTATGCGAGTGTTCGGGTGT-CAAACCCCTACGCGTAATGAAAGTGAACGCAGGTGAGAGCTTC-----GGCGCATCATCGACCGATCCTGATGTTCTCGGATGGATTTGAGTAAGAGCATAC-GGGGCCGGACCCGAAAGAAGGTGAACTATGCCTGTATA-GGGTGAAGCCAGAGGAAACTCT-GGTGGAGGCTCGCAGCGG-TTCTGACGTGCAAATCGATCGTCAAATATGGGCA
>EFCC6279
GGCAGCAGCTCAAATTTGAAATCCGGCCCCCC-----GCGGCCCGAGTTGTAATTTGCAGAGGATGCTTTTGGCGAGGCGCCCTCCGAGTTCCCTGGAACGGGACGCCGCAGAGGGTGAGAGCCCCGTACGGTCGGACGCCGAGCCTCTGTAAAGCTCCCTCGACGAGTCGAGTAGTTTGGGAATGCTGCTCCAA-TGGGAGGTATATGTCTTCTAAAGCTAAATACCGGCCGGAGAC-GATAGCGCACAAGTAGAGTGATCGAAAGATGAAAAGCACTTTGAAAAGAGGGTTAAACAGTACGTGAAATTGTTGAAAGGGAAGCGCTCGCGACCAGACCTGGGCGCGGCGGATCATCCGGCGCTCCCC--GCCGGTGCGCTCCGCCGCG-GTCCAGGCCAGCATCAGCCCGTCCCCCGGGGGACAAAGGCCCTGGGAACGTGGCTCCTCC--GGGAGTGTTACAGCCCATCGCGCAATGCCCTGGGGCGGGCTGAGGCACGCGCCGCCCAGCGCGGCAAGGATGCTGGCGTAATGGTCGCCAGCGACCCGTCTTGAAACACGGACCAAGGAGTCGTCTTCGTATGCGAGTGTTCGGGTGGGCAAAACCCTACGCGGAATGAAAGTGAACGCGGGTGAGAGCTTC-----GGCGCATCATCGACCGATCCTGATGTGCTCGGATGGATTTGAGTGGGAGCATAC-GGGGCCGGACCCGAAAGAAGGTGAACTATGCCTGTATA-GGGTGAAGCCAGAGGAAACTCT-GGTGGAGGCTCGCAGCGG-TTCTGACGTGCAAATCGATCGTCAAATATGGGCA
>EFCC6564
GGCAGCAGCTCAAATTTGAAATCCGGCCCCCC-----GCGGCCCGAGTTGTAATTTGCAGAGGATGCTTTTGGCGAGGCGCCCTCCGAGTTCCCTGGAACGGGACGCCGCAGAGGGTGAGAGCCCCGTACGGTCGGACGCCGAGCCTCTGTAAAGCTCCCTCGACGAGTCGAGTAGTTTGGGAATGCTGCTCCAA-TGGGAGGTATATGTCTTCTAAAGCTAAATACCGGCCGGAGAC-GATAGCGCACAAGTAGAGTGATCGAAAGATGAAAAGCACTTTGAAAAGAGGGTTAAACAGTACGTGAAATTGTTGAAAGGGAAGCGCTCGCGACCAGACCTGGGCGCGGCGGATCATCCGGCGCTCCCC--GCCGGTGCGCTCCGCCGCG-GTCCAGGCCAGCATCAGCCCGTCCCCCGGGGGACAAAGGCCCTGGGAACGTGGCTCCTCC--GGGAGTGTTACAGCCCATCGCGCAATGCCCTGGGGCGGGCTGAGGCACGCGCCGCCCAGCGCGGCAAGGATGCTGGCGTAATGGTCGCCAGCGACCCGTCTTGAAACACGGACCAAGGAGTCGTCTTCGTATGCGAGTGTTCGGGTGGGCAAAACCCTACGCGGAATGAAAGTGAACGCGGGTGAGAGCTTC-----GGCGCATCATCGACCGATCCTGATGTGCTCGGATGGATTTGAGTGGGAGCATAC-GGGGCCGGACCCGAAAGAAGGTGAACTATGCCTGTATA-GGGTGAAGCCAGAGGAAACTCT-GGTGGAGGCTCGCAGCGG-TTCTGACGTGCAAATCGATCGTCAAATATGGGCA
>MFLUCC2113
GGCAAAAGCTCAAATTTGAAATCTGGCCCCCTTCGCGGAGGTCCGAGTTGTAATTTGCAGAGGATGCTTCTGGCGCGGCGCCTTCCGAGTTCCCTGGAACGGGACGCCACAGAGGGTGAGAGCCCCGTCCGGTCGGACGCCTAGCCTGTGTGAAGCACCTTCGACGAGTCGGGTAGTTTGGGAATGCTGCCCTAAATGGGAGGTATATGTCTTCTAAAGCTAAATACCGGCCAGAGACCGATAGCGCACAAGTAGAGTGATCGAAAGATGAAAAGCACTTTGAAAAGAGGGTTAAACAGTACGTGAAATTGTTGAAAGGGAAGCGCTCATGACCAGACTTGGGCCCGGGGGATCACCCGGCG-TTCTT-CGCCGGGGCACTTCGCCGGCTGCCCAGGCCAGCATCAGTTCG--TGGCGGGGGACAAAGGCTTCGGGAACGTGGCTCCCTACGGGGAGTGTTATAGCCCGCTGCGCAATGCCCTGCCGCGGACTGAGGTTCGCGC-TTCC------GCAAGGATGCTGGCGTAATGGTCATCAGCGACCCGTCTTGAAACACGGACCAAGGAGTCGTCTTCGTATGCGAGTGTTCGGGTGT-CAAACCCCTACGCGTAATGAAAGTGAACGCAGGTGAGAGCTTC-----GGCGCATCACCGACCGATCCTGATGTTCTCGGATGGATTTGAGTACGAGCATAC-GGGGCCGGACCCGAAAGAAGGTGAACTATGCCTGTATA-GGGTGAAGCCAGAGGAAACTCT-GGTGGAGGCTCGCAGCGG-TTCTGACGTGCAAATCGATCGTCAAATATGGGCA
>MFLU1582
GGCAAGAGCTCAAATTTGAAATCTGGCCCCCTCCGCGGGGGTCCGAGTTGTAATTTGCAGAGGATGCTTCTGGCGCGGCGCCTTCCGAGTTCCCTGGAACGGGACGCCACAGAGGGTGAGAGCCCCGTCCGGTCGGACGCCTAGCCTGTGTGAAGCACCTTCGACGAGTCGGGTAGTTTGGGAATGCTGCCCTAAATGGGAGGTATATGTCTTCTAAAGCTAAATACCGGCCAGAGACCGATAGCGCACAAGTAGAGTGATCGAAAGATGAAAAGCACTTTGAAAAGAGGGTTAAACAGTACGTGAAATTGTTGAAAGGGAAGCGCTCATGACCAGACTTGGGCCCGGGGGATCACCCGGCG-TTCTTTCGCCGGGGCACTTCGCCGGCTGCCCAGGCCAGCATCAGTTCG--TGGCGGGGGACAAAGGCTTCGGGAACGTGGCTCCCCACGGGGAGTGTTATAGCCCGCTGCGCAATGCCCTGCCGCGGACTGAGGTTCGCGC-TTCC------GCAAGGATGCTGGCGTAATGGTCATCAGCGACCCGTCTTGAAACACGGACCAAGGAGTCGTCTTCGTATGCGAGTGTTCGGGTGT-CAAACCCCTACGCGTAATGAAAGTGAACGCAGGTGAGAGCTTC-----GGCGCATCACCGACCGATCCTGATGTTCTCGGATGGATTTGAGTACGAGCATAC-GGGGCCGGACCCGAAAGAAGGTGAACTATGCCTGTATA-GGGTGAAGCCAGAGGAAACTCT-GGTGGAGGCTCGCAGCGG-TTCTGACGTGCAAATCGATCGTCAAATATGGGCA
