# Supplementary material for: ﻿Morphological and phylogenetic evidence reveals three new arthropod-associated species of Hypocreales (Clavicipitaceae, Bionectriaceae, and Myrotheciomycetaceae) from karst habitats in Guizhou, China
Source: MycoKeys. 2025 Oct 17;123:319–53. doi: 10.3897/mycokeys.123.164334 (PMC12552844; doi:10.3897/mycokeys.123.164334)
Supplement: Supplementary material 14 — Aligement of RPB2 for dataset 3 [file mycokeys-123-319-s014.fas]

>SGSF339
CTCACTCGCCACTGGCAACTGGGGAGATCAGAAGAAGGCCATGAGCTCAACAGCCGGCGTGTCGCAGGTGTTGAACCGGTACACATTTGCCTCGACCCTGTCACATTTGCGGCGCACAAACACACCTATCGGCCGAGACGGCAAGCTTGCCAAACCCCGTCAATTGCACAACACCCACTGGGGCTTGGTGTGCCCGGCTGAGACTCCTGAGGGACAGGCTTGCGGCTTGGTCAAGAACCTGTCACTCATGTGCTACGTCAGCGTGGGCTCACCGTCCGAACCTTTGATTGAATTCATGATTAACCGAGGCATGGATGTCGTCGAAGAGTACGAGCCGTTGAGGTACCCACACGCAACAAAGATCTTCGTCAATGGTGTTTGGGTGGGCGTCCACCAAGACCCGAAACATCTTGTAAGCCAGGTCGTTGACACGCGGAGAAAGTCGTACCTACAGTTCGAGGTGTCCCTTGTTCGAGAGATCAGAGATCAGGAGTTTAAAATCTTTTCTGACGCCGGCCGCGTGATGCGACCCGTCTTCACGGTGCAGCAAGAAGACGACCCTGAGACGGGGCTGGAGAAGGGCCATCTAGTGCTGACAAAGGAACTCGTCAACAAGCTGGCCCAGGAGCAAGCCGATCCGCCGGATGATCCAGAGCAGAGGATCGGCTGGGACGGTCTGGTTCGCG-CCGGTGCGATTGAATACCTGGACGCAGAGGAGGAGGAGACATCTATGATCTGCATGACTCCAGAGGATCTTGAGATGTACCGTATGCAAAAGGCTGGTGTGGCCGTCGACGACGACAACACCGACGACCTTAATCGGCGCCTGAAGACCAAGACTAAC-CCCACAACGCACATGTACA-CCCACTGCGAGATTCACCCCAGCATGATTCTCGGCATCTGCGCCAGTATCA
>CGMCC28305
TTCCCTTGCCACCGGTAACTGGGGAGACCAGAAGAAGGCCATGAGCTCGACTGCTGGTGTATCTCAAGTGTTGAATCGTTACACTTTTGCCTCCACGCTCTCTCATTTGCGACGCACCAACACGCCCATTGGCAGAGATGGCAAGCTGGCCAAGCCGCGCCAGCTGCACAACACACATTGGGGTTTGGTCTGCCCTGCCGAGACGCCGGAAGGTCAGGCTTGTGGTCTTGTCAAGAACCTGTCGTTGATGTGCTATGTTAGTGTGGGCTCGCCTGCTGAACCTTTGGTTGAATTCATGATCAACAGAGGTATGGAGGTTGTCGAAGAGTACGAGCCGTTGAGATACCCTCACGCAACCAAGATCTTTGTAAATGGTACTTGGGTGGGTGTGCACCAGGATCCTAAGCATCTCGTGAGCCAAGTCTTGGACACGCGACGCAAGTCTTACCTGCAGTACGAAGTGTCTCTTGTTCGAGAAATCCGAGATCAAGAGTTCAAGATTTTCTCCGACGCTGGTCGAGTGATGAGACCTATGTACACGGTGCAGCAGGAAGATGACCCCGAGACTGGTATCGAGAAGGGACATCTCGTTCTGTCAAAAGAACTGGTGAACAAACTTGCCAAAGAACAAGCTGAGCCTCCCGAGGACCCGAGTGAGAAGATTGGCTGGGAAGGGTTGATCAGAG-CCGGTGCTGTTGAGTACTTGGATGCAGAAGAGGAAGAGACATCGATGATCTGCATGACACCAGAAGATCTCGAATTGTATCGTCTGCAAAAGGCCGGTATCGCCCTTGATGATGACAATGGTGATGATCCCAACAAGCGCCTCAAGACCAAGACCAAT-CCAACAACACACATGTACA-CGCACTGCGAGATTCACCCCAGCATGATTCTTGGTATCTGCGCAAGTATTA
>CGMCC28306
TTCCCTTGCCACCGGTAACTGGGGAGACCAGAAGAAGGCCATGAGCTCGACTGCTGGTGTATCTCAAGTGTTGAATCGTTACACTTTTGCCTCCACGCTCTCTCATTTGCGACGCACCAACACGCCCATTGGCAGAGATGGCAAGCTGGCCAAGCCGCGCCAGCTGCACAACACACATTGGGGTTTGGTCTGCCCTGCCGAGACGCCGGAAGGTCAGGCTTGTGGTCTTGTCAAGAACCTGTCGTTGATGTGCTATGTTAGTGTGGGCTCGCCTGCTGAACCTTTGGTTGAATTCATGATCAACAGAGGTATGGAGGTTGTCGAAGAGTACGAGCCGTTGAGATACCCTCACGCAACCAAGATCTTTGTAAATGGTACTTGGGTGGGTGTGCACCAGGATCCTAAGCATCTCGTGAGCCAAGTCTTGGACACGCGACGCAAGTCTTACCTGCAGTACGAAGTGTCTCTTGTTCGAGAAATCCGAGATCAAGAGTTCAAGATTTTCTCCGACGCTGGTCGAGTGATGAGACCTATGTACACGGTGCAGCAGGAAGATGACCCCGAGACTGGTATCGAGAAGGGACATCTCGTTCTGTCAAAAGAACTGGTGAACAAACTTGCCAAAGAACAAGCTGAGCCTCCCGAGGACCCGAGTGAGAAGATTGGCTGGGAAGGGTTGATCAGAG-CCGGTGCTGTTGAGTACTTGGATGCAGAAGAGGAAGAGACATCGATGATCTGCATGACACCAGAAGATCTCGAATTGTATCGTCTGCAAAAGGCCGGTATCGCCCTTGATGATGACAATGGTGATGATCCCAACAAGCGCCTCAAGACCAAGACCAAT-CCAACAACACACATGTACA-CGCACTGCGAGATTCACCCCAGCATGATTCTTGGTATCTGCGCAAGTATTA
>NHJ12516
NNNNNNNNNNNNNNNNNNNNNNNNNNNNNNNNNNNNNNNNNNNNNNNNNNNNNNNNNNNNNNNNNNNNNNNNNNNNNNNNNNNNNNNNNNNNNNNNNNNNNNNNNNNNNNNNNNNNNNNNNNNNNNNNNNNNNNNNNNNNNNNNNNNNNNNNNNNNNNNNNNNNNNNNNNNNNNNNNNNNNNNNNNNNNNNNNNNNNNNNNNNNNNNNNNNNNNNNGGCTTGTGGCCTTGTCAAAAATCTGTCGTTGATGTGCTACGTTAGTGTTGGGTCACCTTCTGAGCCTTTGATTGAATTCATGATCAACAGAGGCATGGAGGTTGTCGAAGAGTACGAGCCGTTGAGATATCCCCATGCTACCAAGATCTTTGTGAACGGTACTTGGGTGGGCGTGCATCAGGATCCTAAGCATCTCGTGAGCCAAGTGTTGGACACGCGACGTAAGTCTTATCTCCAGTACGAAGTGTCCCTTGTTCGAGAAATCCGAGATCAAGAGTTCAAGATTTTCTCCGACGCTGGTCGAGTCATGAGGCCCATGTACACGGTGCAGCAGGAAGATGACCCTGAGACAGGTATTGAGAAGGGACATCTCGTTCTGTCAAAAGAACTGGTCAACAAACTGGCTAAAGAGCAAGCTGAACCTCCTGAGGACCCAAGTGAGAAAATTGGCTGGGAGGGTTTGATAAGAG-CCGGTGCCGTTGAGTATTTGGATGCAGAAGAGGAAGAAACATCGATGATCTGCATGACACCAGAAGATCTGGAATTGTATCGTCTGCAAAAGGCTGGTATTGCCCTTGATGATGACAATGCTGATGACCTGAACAAGCGTCTGAAGACCAAGACCAAT-CCCACAACACATATGTACA-CGCACTGCGAAATCCACCCTAGCATGATTCTCGGTATCTGCGCAAGCATTA
>NHJ6791
TTCTCTTGCCACCGGTAACTGGGGAGATCAGAAGAAGGCCATGAGCTCGACTGCTGGTGTATCTCAGGTGTTGAACCGTTACACTTTTGCTTCTACGCTCTCTCACTTGCGACGTACTAACACACCAATTGGCAGAGATGGCAAGTTGGCCAAGCCGCGCCAGCTGCACAACACACATTGGGGTTTGGTTTGCCCTGCCGAGACGCCCGAAGGTCAAGCTTGCGGTCTCGTCAAGAATCTGTCATTGATGTGCTATGTTAGTGTGGGGTCGCCTTCTGAGCCCCTGATTGAATTCATGATCAACAGAGGTATGGAGGTTGTCGAAGAGTACGAGCCGTTGAGATATCCCCACGCAACCAAGATTTTTGTGAATGGTACTTGGGTGGGGGTGCACCAGGATCCCAAGCATCTCGTGAGCCAAGTCTTGGACACGCGACGCAAGTCTTACCTGCAGTACGAAGTGTCCCTTGTTCGAGAAATCCGAGATCAAGAGTTCAAGATTTTCTCCGACGCTGGCCGAGTCATGAGACCTATGTTCACGGTGCAGCAGGAAGACGACCCCGAGACAGGTATTGAAAAAGGACATCTCGTTCTGTCAAAAGAGCTAGTCAACAAACTTGCCAAAGAACAAGCTGAACCTCCTGAGGACCCAAGTGAGAAAATTGGCTGGGAAGGTCTGATAAGAG-CCGGTGCCGTCGAGTATTTGGATGCAGAAGAGGAAGAAACATCGATGATCTGCATGACACCAGAAGATCTCGAATTGTATCGTCTGCAAAAGGCCGGTATTGCCCTCGATGACGACAATGCTGATGACCTGAACAAGCGTCTTAAGACCAAGACCAAT-CCCACAACACACATGTACA-CGCACTGCGAAATCCACCCCAGCATGATTCTCGGTATCTGCGCAAGTATTA
>NHJ6293
TTCTCTTGCCACCGGTAACTGGGGAGATCAGAAGAAGGCCATGAGCTCGACTGCTGGTGTATCTCAGGTGTTGAACCGTTACACTTTTGCTTCTACGCTTTCTCACTTGCGACGTACTAACACACCAATTGGCAGAGATGGCAAGTTGGCCAAGCCGCGCCAGCTGCACAACACACATTGGGGTTTGGTTTGCCCTGCCGAGACGCCCGAAGGTCAAGCTTGCGGTCTCGTCAAGAATCTGTCATTGATGTGCTATGTTAGTGTGGGATCGCCTTCTGAGCCCCTGATTGAATTCATGATCAACAGAGGTATGGAGGTTGTCGAAGAGTACGAGCCGTTGAGATATCCCCACGCAACCAAGATTTTTGTGAATGGTACTTGGGTGGGGGTGCACCAGGATCCCAAGCATCTCGTGAGCCAAGTCTTGGACACGCGACGCAAGTCTTACCTGCAGTACGAAGTGTCCCTTGTTCGAGAAATCCGAGATCAAGAGTTCAAGATTTTCTCCGACGCTGGCCGGGTCATGAGACCTATGTTCACGGTGCAGCAGGAAGACGACGCCGAGACAGGTATTGAAAAAGGACATCTCGTTCTGTCAAAAGAGCTGGTCAACAAACTTGCCAAAGAACAAGCTGAACCTCCTGAGGACCCAAGTGAGAAAATTGGCTGGGAAGGTCTGATAAGAG-CCGGTGCCGTCGAGTATTTGGATGCAGAAGAGGAAGAAACATCGATGATCTGCATGACACCAGAAGATCTTGAATTGTATCGTCTGCAAAAGGCCGGTATTGCCCTCGATGACGACAATGCTGATGACCTGAACAAGCGTCTTAAGACCAAGACCAAT-CCCACAACACACATGTACA-CGCACTGCGAAATCCACCCCAGCATGATTCTCGGTATCTGCGCAAGTATTA
>NHJ345.01
TTCTCTTGCCACCGGTAACTGGGGAGATCAGAAGAAGGCCATGAGCTCGACTGCTGGTGTATCTCAGGTGTTGAACCGTTACACTTTTGCTTCTACGCTTTCTCACTTGCGACGTACTAACACACCAATTGGCAGAGATGGCAAGTTGGCCAAGCCGCGCCAGCTGCACAACACACATTGGGGTTTGGTTTGCCCTGCCGAGACGCCCGAAGGTCAAGCTTGCGGTCTCGTCAAGAATCTGTCATTGATGTGCTATGTTAGTGTGGGATCGCCTTCTGAGCCCCTGATTGAATTCATGATCAACAGAGGTATGGAGGTTGTCGAAGAGTACGAGCCGTTGAGATATCCCCACGCAACCAAGATTTTTGTGAATGGTACTTGGGTGGGGGTGCACCAGGATCCCAAGCATCTCGTGAGCCAAGTCTTGGACACGCGACGCAAGTCTTACCTGCAGTACGAAGTGTCCCTTGTTCGAGAAATCCGAGATCAAGAGTTCAAGATTTTCTCCGACGCTGGCCGGGTCATGAGACCTATGTTCACGGTGCAGCAGGAAGACGACGCCGAGACAGGTATTGAAAAAGGACATCTCGTTCTGTCAAAAGAGCTGGTCAACAAACTTGCCAAAGAACAAGCTGAACCTCCTGAGGACCCAAGTGAGAAAATTGGCTGGGAAGGTCTGATAAGAG-CCGGTGCCGTCGAGTATTTGGATGCAGAAGAGGAAGAAACATCGATGATCTGCATGACACCAGAAGATCTTGAATTGTATCGTCTGCAAAAGGCCGGTATTGCCCTCGATGACGACAATGCTGATGACCTGAACAAGCGTCTTAAGACCAAGACCAAT-CCCACAACACACATGTACA-CGCACTGCGAAATCCACCCCAGCATGATTCTCGGNNNNNNNNNNNNNNNNN
>CBS130.71
NNNNNNNNNNNNNNNNNNNNNNNNNNNNNNNNNNNNNNNNNNNNNNNNNNNNNNNNNNNNNNNNNNNNNNNNNNNNNNNTATACTTTTGCTTCGACACTCTCTCACTTGCGACGAACCAACACACCGATTGGTAGAGATGGTAAGCTCGCTAAACCGCGTCAGCTGCACAACACACACTGGGGCTTGGTCTGTCCTGCCGAGACGCCAGAAGGTCAGGCTTGCGGTCTGGTCAAGAACCTGTCATTGATGTGTTATGTCAGTGTGGGTTCACCGGCCGAGCCATTGATTGAATTCATGATCAACCGTGGCATGGAAGTGGTAGAAGAGTACGAGCCGCTGAGATATCCCCATGCCACCAAGATCTTTGTCAATGGTGTTTGGGTTGGTGTACACCAAGATCCTAAGCACCTGGTCAGTCAAGTCTTGGATACTAGACGAAAGTCGTATCTGCAGTACGAGGTGTCTCTCGTCCGAGAAATCAGGGATCAAGAGTTCAAGATTTTCTCCGACGCTGGCCGGGTTATGAGACCAGTGTTCACTGTGCAGCAAGAAGATGATCCCGAGACTGGCATTGAAAAAGGCCATCTCGTTTTGACCAAAGAGTTGGTTAACAAGCTTGCTAAAGAACAAGCTGAACCACCTGAAGACCCAAGCGAGAAAATTGGTTGGGAAGGACTGATTCGTG-CCGGCGCCGTCGAGTACCTCGATGCTGAAGAAGAAGAGACATCAATGATCTGCATGACGCCAGAAGATCTTGAGCTGTATCGTCTGCAGAAAGCCGGTGTTGCTCTTGATGATGACATTGGAGATGACCTGAATAAGCGTCTCAAGACCAAGACCAAC-CCCACAACGCACATGTATA-CGCATTGTGAAATTCACCCCAGTATGATTCTTGGTATTTGCGCTAGTATTA
>CBS125.65
NNNNNNNNNNNNNNNNNNNNNNNNNNNNNNNNNNNNNNNNNNNNNNNNNNNNNNNNNNNNNNNNNNNNNNNNNNNNNNNTATACTTTTGCCTCGACACTCTCTCACTTGCGGCGAACCAACACACCAATTGGTAGAGATGGAAAGCTCGCCAAACCGCGTCAGCTGCACAACACACATTGGGGCTTAGTCTGTCCTGCCGAGACGCCAGAAGGTCAGGCTTGTGGTCTGGTCAAGAACCTGTCTTTGATGTGCTATGTCAGTGTGGGTTCACCCGCCGAGCCGCTGATTGAATTCATGATCAACCGTGGTATGGAAGTGGTAGAGGAGTATGAACCGCTAAGATATCCCCACGCCACCAAGATCTTTGTTAATGGTGTCTGGGTTGGTATACACCAAGATCCCAAGCACCTTGTCAGTCAAGTCCTGGATACTAGACGAAAGTCGTATCTTCAGTATGAGGTGTCTCTGGTCCGAGAAATCAGGGATCAGGAGTTCAAGATTTTCTCAGACGCCGGCCGAGTTATGAGACCAGTTTTTACCGTGCAGCAAGAAGACGATCCCGAGACTGGCATTGAAAAAGGCCATCTAGTTTTGACCAAAGAGTTGGTTAACAAGCTAGCTAAAGAACAAGCCGAACCACCGGAAGACCCAAGCGAGAAAATTGGTTGGGAAGGGCTGATTCGTG-CCGGTGCCGTTGAGTATCTCGATGCTGAAGAAGAAGAGACATCAATGATCTGCATGACGCCAGAAGATCTCGAGCTGTACCGTCTGCAGAAAGCCGGTGTTGCCCTCGACGACGACAATGGGGATGACCTGAATAAACGTCTCAAGACCAAGACCAAT-CCCACGACTCACATGTACA-CGCATTGTGAAATCCACCCCAGCATGATTCTTGGTATTTGCGCCAGTATCA
>DY101711
CTCGTTGGCCACGGGCAACTGGGGCGACCAGAAGAAGGCCATGAGCTCAACTGCTGGTGTGTCCCAGGTGCTGAACCGTTACACCTTTGCCTCCACACTATCACATTTGCGACGCACAAATACTCCCATTGGACGAGATGGAAAACTGGCAAAGCCTCGACAGCTGCACAATACCCACTGGGGTTTGGTGTGCCCTGCAGAGACGCCTGAAGGACAAGCTTGCGGTCTGGTGAAGAATTTGTCTCTGATGTGCTACGTTAGTGTGGGATCACCATCAGAACCCTTAATCGAGTTCATGATTAATCGTGGTATGGAGGTGGTGGAAGAGTATGAGCCGTTGAGATACCCGCATGCGACCAAGATCTTCGTCAATGGTGTCTGGGTCGGCGTGCACCAAGATCCAAAGCACCTGGTCAGTCAAGTTTTGGATACCCGGCGCAAGTCATATCTGCAGTATGAAGTCTCCCTTGTCAGAGAGATCAGAGATCAGGAGTTCAAGATCTTCTCTGACGCCGGCCGAGTCATGCGTCCTGTGTTTACCGTGCAGCAAGAAGATGACCCCGAAACTGGCCTGGAGAAGGGCAATCTGGTTCTGTCAAAGGAGCTGGTCAACAAGCTGGCCAAGGAGCAGGCTGAGCCTCCTGAGGACCCGGATCAGAAGATTGGCTGGGAAGGTCTGATCATGGGCTGGAGCAGTGGAGTACTTGGATGCCGAGGAAGAAGAAACATCCATGATCTGCATGACGCCTGAAGATCTCGAGCTATACCGACTTCAGAA-GCCGGTGTTGCTCTAGATGACGACCCTGGCGATGATCTGAC--AGCGCCTCAAATCGAAGACGAAT-CCCACGACGCACATGTACATCCCACTGC-AGATCCACCCGAGTATGATCCTGG--ATTTGTGCCAGCATCA
>DY101712
CTCGTTGGCCACGGGCAACTGGGGCGACCAGAAGAAGGCCATGAGCTCAACTGCTGGTGTGTCCCAGGTGCTGAACCGTTACACCTTTGCCTCCACACTATCACATTTGCGACGCACAAATACTCCCATTGGACGAGATGGAAAACTGGCAAAGCCTCGACAGCTGCACAATACCCACTGGGGTTTGGTGTGCCCTGCAGAGACGCCTGAAGGACAAGCTTGCGGTCTGGTGAAGAATTTGTCTCTGATGTGCTACGTTAGTGTGGGATCACCATCAGAACCCTTAATCGAGTTCATGATTAATCGTGGTATGGAGGTGGTGGAAGAGTATGAGCCGTTGAGATACCCGCATGCGACCAAGATCTTCGTCAATGGTGTCTGGGTCGGCGTGCACCAAGATCCAAAGCACCTGGTCAGTCAAGTTTTGGATACCCGGCGCAAGTCATATCTGCAGTATGAAGTCTCCCTTGTCAGAGAGATCAGAGATCAGGAGTTCAAGATCTTCTCTGACGCCGGCCGAGTCATGCGTCCTGTGTTTACCGTGCAGCAAGAAGATGACCCCGAAACTGGCCTGGAGAAGGGCAATCTGGTTCTGTCAAAGGAGCTGGTCAACAAGCTGGCCAAGGAGCAGGCTGAGCCTCCTGAGGACCCGGATCAGAAGATTGGCTGGGAAGGTCTGATCACGG-CTGGAGCAGTGGAGTACTTGGATGCCGAGGAAGAAGAAACATCCATGATCTGCATGACGCCTGAAGATCTCGAGCTATACCGACTTCAGAAAGCCGGTGTTGCTCTAGATGACGACCCTGGCGATGATCTGAACAAGCGCCTCAAAACGAAGACGAATTCCCACGACGCACATGTACCCCCCACTGCGAGATCNNNNNNNNNNNNNNNNNNNNNNNNNNNNNNNNNNNNN
>NHJ6240
TTCTCTGGCTACTGGCAACTGGGGAGACCAAAAGAAGGCCATGAGCTCAACCGCCGGCGTATCCCAAGTGCTGAATCGATACACCTTTGCTTCTACCCTCTCTCACTTGCGGCGAACGAACACGCCCATTGGCAGAGATGGCAAGCTGGCCAAACCGCGTCAACTTCACAACACGCACTGGGGCCTGGTCTGTCCCGCGGAAACGCCCGAAGGCCAGGCCTGCGGTCTCGTCAAGAATTTGTCGCTCATGTGCTACGTCAGCGTCGGCTCGCCTTCTGAGCCATTGATCGAGTTCATGATTAATCGAGGTATGGAGGTTGTTGAAGAGTATGAACCATTGCGATATCCCCACGCGACCAAGATCTTTGTCAACGGAACCTGGGTGGGCGTGCACCAGGACCCCAAGCATCTTGTCAGCCAAGTCCTGGACACCAGACGCAAATCATATCTGCAGTACGAAGTGTCCCTCGTCAGAGAAATCCGAGATCAAGAGTTCAAGATTTTCTCGGACGCCGGACGGGTCATGAGACCGGTCTACACGGTGCAGCAGGAGGACGACCCTGAAACAGGCATCGGGAAGGGTAATCTCGTGCTGTCGAAAGAACTGGTCAACAAGCTCGCCAAGGAACAGGCGGAACCCCCAGAGGACCCCAGCGAGAAGGTTGGCTGGGACGGATTGATCCGAG-CCGGTGCTGTCGAGTACTTGGACGCCGAAGAGGAAGAGACTTCCATGATCTGCATGACGCCCGAGGACCTCGAAATGTATCGCATGCAAAAAGCCGGTATCGCTGTTGAGGAGGACAATGGCGATGATCTGAACAAGCGTCTCAAGACGAAGACGAAC-CCTACCACACACATGTACA-CCCATTGCGAGATTCACCCGAGCATGATTCTGGGTATTTGTGCCAGTATCA
>NHJ6209
TTCTCTGGCTACTGGCAACTGGGGAGACCAAAAGAAGGCCATGAGTTCAACCGCCGGCGTATCCCAAGTGCTGAACCGATACACTTTTGCTTCTACCCTCTCTCACTTGCGGCGAACGAACACGCCCATTGGCAGAGATGGCAAGCTGGCCAAACCGCGTCAACTTCACAACACGCACTGGGGCCTGGTCTGTCCCGCGGAAACGCCCGAAGGCCAGGCCTGCGGTCTCGTCAAAAATCTGTCGCTCATGTGCTACGTCAGCGTCGGCTCGCCTTCTGAGCCATTGATCGAGTTCATGATTAATCGAGGCATGGAGGTTGTTGAAGAGTATGAACCATTGAGATATCCCCACGCGACCAAGATCTTTGTCAACGGAACCTGGGTGGGCGTGCACCAGGACCCCAAGCATCTCGTCAGCCAAGTCCTGGACACCAGACGCAAATCATATCTGCAGTACGAAGTGTCCCTCGTCAGAGAAATCCGAGATCAAGAGTTCAAGATTTTCTCGGACGCCGGACGGGTCATGAGACCGGTGTACACGGTACAGCAGGAGGACGACCCCGAAACAGGCATCGGGAAGGGTAATCTCGTGCTGTCGAAAGAACTGGTCAACAAGCTCGCCAAGGAACAGGCGGAGCCCCCAGAGGACCCCAGCGAGAAGGTTGGCTGGGACGGATTGATCCGAG-CCGGTGCTGTCGAGTACTTGGACGCCGAAGAGGAAGAGACTTCCATGATCTGCATGACGCCCGAGGACCTCGAAATGTATCGCATGCAAAAAGCCGGTATCGCTGTTGAGGAGGACAATGGCGATGATCTGAACAAGCGTCTCAAGACGAAGACGAAC-CCTACCACACACATGTACA-CCCATTGCGAGATTCACCCGAGCATGATTCTGGGTATTTGTGCCAGTATCA
>NHJ5318
TTCTCTCGCCACTGGCAACTGGGGAGATCAAAAGAAGGCCATGAGTTCAACCGCCGGCGTGTCTCAAGTGCTGAATCGATACACCTTCGCCTCCACCCTCTCTCACTTGCGGCGAACGAACACGCCCATTGGCAGAGATGGCAAGCTGGCCAAACCGCGTCAACTTCACAACACGCACTGGGGCTTGGTCTGTCCTGCGGAAACGCCTGAGGGCCAGGCCTGCGGTCTCGTCAAAAACTTGTCGCTCATGTGCTATGTCAGCGTCGGCTCGCCCTCCGAGCCATTGATTGAGTTCATGATTAATCGAGGTATGGAGGTTGTGGAAGAGTATGAACCGTTGAGATATCCCCACGCGACCAAGATTTTTGTCAACGGAACCTGGGTGGGCGTGCATCAGGACCCCAAGCATCTTGTGAGCCAAGTCCTGGACACGAGACGCAAATCATATCTGCAATACGAAGTGTCTCTCGTCAGAGAAATCCGAGATCAAGAGTTCAAGATCTTCTCCGACGCCGGACGGGTCATGAGACCGGTGTACACGGTGCAGCAGGAGGACGACCCCGAAACAGGCATCGAGAAGGGTAATCTCGTCCTGTCGAAAGAACTGGTCAACAAGCTTGCCAAGGAACAAGCCGAGCCCCCGGAGAACCCCAGCGAGAAGCTTGGCTGGGATGGATTGATCCGAG-CCGGTGCTGTCGAGTACTTGGATGCCGAAGAGGAAGAAACGTCCATGATCTGCATGACGCCCGAGGACCTCGAAATGTATCGCTTGCAGAAAGCCGGTATTGCCGTTGAGGAGGACAACGGCGATGATCTGAACAAACGTCTCAAGACGAAGACGAAC-CCGACCACCCATATGTACA-CACATTGCGAGATCCACCCGAGCATGATTCTGGGCATTTGTGCCAGTATAA
>ZY22.006
CTCGCTGGCGACGGGTAACTGGGGCGATCAGAAAAAGGCGATGAGCTCGACAGCTGGTGTATCCCAAGTGCTGAACCGATATACGTTCGCGTCTACGTTGTCGCATTTGCGACGCACAAACACTCCTATTGGAAGAGACGGCAAATTGGCGAAACCTCGACAACTGCACAACACCCACTGGGGGTTGGTTTGCCCTGCCGAGACACCCGAGGGACAGGCTTGCGGTCTGGTGAAGAACTTATCACTGATGTGCTACGTAAGTGTGGGCTCGCCTTCTGAACCCTTGATTGAGTTCATGATCAATCGCGGTATGGAAGTGGTCGAAGAATACGAACCGTTGAGATATCCACACGCCACGAAGATCTTTGTCAACGGTGTCTGGGTTGGTGTGCACCAGGATCCGAAGCACCTAGTCAGTCAAGTCTTGGACACCCGGCGAAAGTCATACTTGCAGTACGAGGTCTCACTTGTCAGAGAAATCAGAGACCAGGAGTTTAAGATTTTCTCTGACGCTGGCCGAGTCATGCGACCGGTTTTTACTGTTCAGCAAGAAGATGATCCCGAAACTGGCATCGACAAGGGTAACCTGGTGCTGTCAAAGGAATTGGTCAACAAACTCGCCAAAGAGCAAGCCGAGCCTCCTGAGGACCCTGATCAGAAGATTGGCTGGGAGGGCCTAATTAGGG-CAGGCGCTGTAGAGTACTTGGATGCTGAAGAAGAAGAAACGTCCATGATTTGCATGACGCCTGAAGACCTAGAGCTATACCGACTCCAGAAAGCTGGCGTTGCTGTTGATGACGACCCTGGCGATGATCTTAACAAACGTCTCAAGACCAAGACGAAT-CCTACGACTCACATGTACA-CCCATTGCGAGATTCATCCAAGTATGATTCTGGGCATTTGCGCCAGTATCA
>ZY22.007
CTCGCTGGCGACGGGTAACTGGGGCGATCAGAAAAAGGCGATGAGCTCGACAGCTGGTGTATCCCAAGTGCTGAACCGATATACGTTCGCGTCTACGTTGTCGCATTTGCGACGCACAAACACTCCTATTGGAAGAGACGGCAAATTGGCGAAACCTCGACAACTGCACAACACCCACTGGGGGTTGGTTTGCCCTGCCGAGACACCCGAGGGACAGGCTTGCGGTCTGGTGAAGAACTTATCACTGATGTGCTACGTAAGTGTGGGCTCGCCTTCTGAACCCTTGATTGAGTTCATGATCAATCGCGGTATGGAAGTGGTCGAAGAATACGAACCGTTGAGATATCCACACGCCACGAAGATCTTTGTCAACGGTGTCTGGGTTGGTGTGCACCAGGATCCGAAGCACCTAGTCAGTCAAGTCTTGGACACCCGGCGAAAGTCATACTTGCAGTACGAGGTCTCACTTGTCAGAGAAATCAGAGACCAGGAGTTTAAGATTTTCTCTGACGCTGGCCGAGTCATGCGACCGGTTTTTACTGTTCAGCAAGAAGATGATCCCGAAACTGGCATCGACAAGGGTAACCTGGTGCTGTCAAAGGAATTGGTCAACAAACTCGCCAAAGAGCAAGCCGAGCCTCCTGAGGACCCTGATCAGAAGATTGGCTGGGAGGGCCTAATTAGGG-CAGGCGCTGTAGAGTACTTGGATGCTGAAGAAGAAGAAACGTCCATGATTTGCATGACGCCTGAAGACCTAGAGCTATACCGACTCCAGAAAGCTGGCGTTGCTGTTGATGACGACCCTGGCGATGATCTTAACAAACGTCTCAAGACCAAGACGAAT-CCTACGACTCACATGTACA-CCCATTGCGAGATTCATCCAAGTATGATTCTGGGCATTTGCGCCAGTATCA
>ZY22.008
CTCGCTGGCGACGGGTAACTGGGGCGATCAGAAAAAGGCGATGAGCTCGACAGCTGGTGTATCCCAAGTGCTGAACCGATATACGTTCGCGTCTACGTTGTCGCATTTGCGACGCACAAACACTCCTATTGGAAGAGACGGCAAATTGGCGAAACCTCGACAACTGCACAACACCCACTGGGGGTTGGTTTGCCCTGCCGAGACACCCGAGGGACAGGCTTGCGGTCTGGTGAAGAACTTATCACTGATGTGCTACGTAAGTGTGGGCTCGCCTTCTGAACCCTTGATTGAGTTCATGATCAATCGCGGTATGGAAGTGGTCGAAGAATACGAACCGTTGAGATATCCACACGCCACGAAGATCTTTGTCAACGGTGTCTGGGTTGGTGTGCACCAGGATCCGAAGCACCTAGTCAGTCAAGTCTTGGACACCCGGCGAAAGTCATACTTGCAGTACGAGGTCTCACTTGTCAGAGAAATCAGAGACCAGGAGTTTAAGATTTTCTCTGACGCTGGCCGAGTCATGCGACCGGTTTTTACTGTTCAGCAAGAAGATGATCCCGAAACTGGCATCGACAAGGGTAACCTGGTGCTGTCAAAGGAATTGGTCAACAAACTCGCCAAAGAGCAAGCCGAGCCTCCTGAGGACCCTGATCAGAAGATTGGCTGGGAGGGCCTAATTAGGG-CAGGCGCTGTAGAGTACTTGGATGCTGAAGAAGAAGAAACGTCCATGATTTGCATGACGCCTGAAGACCTAGAGCTATACCGACTCCAGAAAGCTGGCGTTGCTGTTGATGACGACCCTGGCGATGATCTTAACAAACGTCTCAAGACCAAGACGAAT-CCTACGACTCACATGTACA-CCCATTGCGAGATTCATCCAAGTATGATTCTGGGCATTTGCGCCAGTATCA
>EFCC6279
CTCGCTGGCCACTGGTAACTGGGGAGACCAGAAGAAGGCCATGAGTTCGACTGCTGGCGTGTCACAAGTGTTGAATCGTTATACTTTTGCTTCTACGCTTTCCCACTTGCGACGGACCAATACACCCATTGGTAGAGACGGTAAGCTGGCTAAGCCACGTCAGTTGCACAACACACATTGGGGATTGGTCTGCCCAGCCGAGACACCCGAAGGTCAAGCTTGCGGTCTAGTCAAAAACTTGTCGTTGATGTGTTATGTTAGTGTGGGTTCACCCTCGGAACCTTTGATCGAGTTCATGATCAACAGAGGCATGGAAGTTGTTGAAGAGTACGAGCCGCTGAGATATCCTCATGCAACCAAGATTTTCGTCAACGGCGTTTGGGTAGGTATTCATCAGGATCCTAAACACCTCGTTAGTCAGGTTTTGGACACGCGGCGAAAGTCTTATCTTCAATTTGAAGTGTCTCTTGTCCGGGAAATCCGGGATCAGGAGTTCAAGATTTTCTCTGATGCTGGTCGAGTCATGAGACCGGTTTTCACTGTACAACAGGAAGACGACTCCGAGACAGGCATTGCAAAGGGCCACTTGGTTCTGTCAAAGGAGTTGGTCAACAAGCTTGCCAAGGAACAAGCCGAGCCTCCTGAAAACCCGAGCGAAAAGATTGGTTGGGAAGGCTTGATCCGAG-CAGGCGCAGTTGAGTATCTGGATGCTGAAGAAGAAGAGACGTCGATGATCTGTATGACGCCTGAAGATCTTGAGCTGTATCGTCTTCAGAAAGCCGGTGTTGCCCTCGACGATGACAACAATGACGACCTGAATCGACGTCTGAAAACTAAGACCAAC-CCTACGACTCACATGTACA-CACACTGCGAAATTCACCCCAGTATGATTCTCGGTATTTGCGCGAGCATCA
>EFCC6564
CTCGCTGGCCACTGGTAACTGGGGAGACCAGAAGAAGGCCATGAGTTCGACTGCTGGCGTGTCACAAGTGTTGAATCGTTATACTTTTGCTTCTACGCTTTCCCACTTGCGACGGACCAATACACCCATTGGTAGAGACGGTAAGCTGGCTAAGCCACGTCAGTTGCACAACACACATTGGGGATTGGTCTGCCCAGCCGAGACACCCGAAGGTCAAGCTTGCGGTCTAGTCAAAAACTTGTCGTTGATGTGTTATGTTAGTGTGGGTTCACCCTCGGAACCTTTGATCGAGTTCATGATCAACAGAGGCATGGAAGTTGTTGAAGAGTACGAGCCGCTGAGATATCCTCATGCAACCAAGATTTTCGTCAACGGCGTTTGGGTAGGTATTCATCAGGATCCTAAACACCTCGTTAGTCAGGTTTTGGACACGCGGCGAAAGTCTTATCTTCAATTTGAAGTGTCTCTTGTCCGGGAAATCCGGGATCAGGAGTTCAAGATTTTCTCTGATGCTGGTCGAGTCATGAGACCGGTTTTCACTGTACAACAGGAAGACGACTCCGAGACAGGCATTGCAAAGGGCCACTTGGTTCTGTCAAAGGAGTTGGTCAACAAGCTTGCCAAGGAACAAGCCGAGCCTCCTGAAAACCCGAGCGAAAAGATTGGTTGGGAAGGCTTGATCCGAG-CAGGCGCAGTTGAGTATCTGGATGCTGAAGAAGAAGAGACGTCGATGATCTGTATGACGCCTGAAGATCTTGAGCTGTATCGTCTTCAGAAAGCCGGTGTTGCCCTCGACGATGACAACAATGACGACCTGAATCGACGTCTGAAAACTAAGACCAAC-CCTACGACTCACATGTACA-CACACTGCGAAATTCACCCCAGTATGATTCTCGGTATTTGCGCGAGCATCA
>KY04071
TTCTCTTGCTACTGGTAACTGGGGAGATCAGAAGAAGGCCATGAGCTCGACTGCTGGTGTATCTCAAGTGTTGAATCGCTACACTTTTGCTTCTACACTTTCGCACTTGCGACGTACTAACACGCCAATTGGCAGAGATGGCAAGTTGGCTAAGCCGCGTCAGCTGCACAATACACATTGGGGCTTGGTCTGCCCTGCCGAGACGCCTGAAGGTCAGGCTTGTGGTCTTGTCAAAAATCTGTCGTTGATGTGCTACGTTAGTGTTGGGTCACCTTCTGAGCCATTGATTGAATTCATGATCAACAGAGGTATGGAGGTTGTCGAAGAGTACGAGCCGTTGAGATATCCCCATGCAACCAAGATCTTTGTGAACGGTACTTGGGTGGGCGTGCATCAGGATCCTAAGCATCTCGTGAGCCAAGTGTTGGACACGCGACGTAAGTCTTATCTCCAGTACGAAGTGTCCCTTGTTCGAGAAATCCGAGATCAAGAGTTCAAGATTTTCTCCGACGCTGGTCGAGTCATGAGGCCCATGTACACGGTGCAGCAGGAAGACGACCCTGAGACGGGTATTGAGAAGGGACATCTCGTTCTGTCAAAAGAACTGGTCAACAAACTGGCTAAAGAGCAAGCTGAACCTCCTGAGGACCCAAGTGAGAAAATTGGCTGGGAGGGTTTGATAAGAG-CCGGTGCCGTCGAGTATTTGGATGCAGAAGAGGAAGAAACATCCATGATCTGCATGACACCAGAAGATCTGGAATTGTATCGTCTGCAAAAGGCTGGTATTGCCCTTGATGATGACA-TGCTGATGACCTGAACA-GCGTCTGAAGACCAAGACCA-T-CCTACA-CACATATGTACA-CGCACTGCGAAATCCACCCTAGCATGAT-CTCGGTATCTGCGCA-GCATTA
>KY04072
TTCTCTTGCTACTGGTAACTGGGGAGATCAGAAGAAGGCCATGAGCTCGACTGCTGGTGTATCTCAAGTGTTGAATCGCTACACTTTTGCTTCTACACTTTCGCACTTGCGACGTACTAACACGCCAATTGGCAGAGATGGCAAGTTGGCTAAGCCGCGTCAGCTGCACAATACACATTGGGGCTTGGTCTGCCCTGCCGAGACGCCTGAAGGTCAGGCTTGTGGTCTTGTCAAAAATCTGTCGTTGATGTGCTACGTTAGTGTTGGGTCACCTTCTGAGCCATTGATTGAATTCATGATCAACAGAGGTATGGAGGTTGTCGAAGAGTACGAGCCGTTGAGATATCCCCATGCAACCAAGATCTTTGTGAACGGTACTTGGGTGGGCGTGCATCAGGATCCTAAGCATCTCGTGAGCCAAGTGTTGGACACGCGACGTAAGTCTTATCTCCAGTACGAAGTGTCCCTTGTTCGAGAAATCCGAGATCAAGAGTTCAAGATTTTCTCCGACGCTGGTCGAGTCATGAGGCCCATGTACACGGTGCAGCAGGAAGACGACCCTGAGACGGGTATTGAGAAGGGACATCTCGTTCTGTCAAAAGAACTGGTCAACAAACTGGCTAAAGAGCAAGCTGAACCTCCTGAGGACCCAAGTGAGAAAATTGGCTGGGAGGGTTTGATAAGAG-CCGGTGCCGTCGAGTATTTGGATGCAGAAGAGGAAGAAACATCCATGATCTGCATGACACCAGAAGATCTGGAATTGTATCGTCTGCAAAAGGCTGGTATTGCCCTTGATGATGACA-TGCTGATGACCTGAACA-GCGTCTGAAGACCAAGACCA-T-CCTACA-CACATATGTACA-CGCACTGCGAAATCCACCCTAGCATGAT-CTCGGTATCTGCGCA-GCATTA
