# Supplementary material for: ﻿Morphological and phylogenetic evidence reveals three new arthropod-associated species of Hypocreales (Clavicipitaceae, Bionectriaceae, and Myrotheciomycetaceae) from karst habitats in Guizhou, China
Source: MycoKeys. 2025 Oct 17;123:319–53. doi: 10.3897/mycokeys.123.164334 (PMC12552844; doi:10.3897/mycokeys.123.164334)
Supplement: Supplementary material 15 — Aligement of tef-1a for dataset 3 [file mycokeys-123-319-s015.fas]

>KY04071
CTATTCTGATTATCGCTGCCGGTACTGGTGAGTTCGAGGCTGGTATCTCCAAGGATGGCCAGACCCGTGAGCACGCCCTGCTCGCCTACACCCTGGGTGTCAAGCAGCTCATTGTTGCCATCAACAAGATGGACACTGCCAAGTGGGCTGAGGCTCGTTACCAGGAAATCATCAAGGAAACCTCCAACTTCATCAAGAAGGTCGGCTACAACCCCAAGACTGTCGCCTTCGTCCCCATTTCCGGTTTCAACGGTGACAACATGCTGGCTGCCTCCACCAACTGCCCTTGGTACAAGGGTTGGGAGAAGGAGACCAAGGCTGGCAAGTCCACTGGCAAGACTCTGCTTGAGGCTATTGACTCCATTGAGCCCCCCAAGCGTCCCACCGACAAGCCCCTCCGTCTTCCCCTTCAGGATGTGTACAAGATTGGTGGTATTGGAACAGTTCCTGTCGGCCGTATCGAGACTGGTGTCCTCAAGCCCGGTATGGTCGTTACCTTCGCTCCCGCCAACGTCACCACTGAAGTCAAGTCCGTTGAGATGCACCACGAGCAGCTCCAGGCTGGTCAGCCCGGTGACAACGTTGGATTCAACGTGAAGAACGTCTCCGTCAAGGATATCCGCCGTGGTAACGTTGCTGGTGACTCCAAGAACGACCCTCCTCAGGGTGCCGCCTCTTTCGATGCCCAGGTCATCGTCCTCAACCACCCTGGCCAGGTCGGTGCTGGTTACGCCCCCGTCCTTGATTGCCACACCGCCCACATTGCTTGCAAGTTCTCTGAGATCAAGGAGAAGATTGACCGACGTACTGGTAA-GGCTGTCGAAGACGCCCCCAAGTTCATCAAGTCTGGTGACTCTGCCATCGTCAAGATGGTT-CCCTCCAAGCCCATGTGTGTTGAG
>KY04072
CTATTCTGATTATCGCTGCCGGTACTGGTGAGTTCGAGGCTGGTATCTCCAAGGATGGCCAGACCCGTGAGCACGCCCTGCTCGCCTACACCCTGGGTGTCAAGCAGCTCATTGTTGCCATCAACAAGATGGACACTGCCAAGTGGGCTGAGGCTCGTTACCAGGAAATCATCAAGGAAACCTCCAACTTCATCAAGAAGGTCGGCTACAACCCCAAGACTGTCGCCTTCGTCCCCATTTCCGGTTTCAACGGTGACAACATGCTGGCTGCCTCCACCAACTGCCCTTGGTACAAGGGTTGGGAGAAGGAGACCAAGGCTGGCAAGTCCACTGGCAAGACTCTGCTTGAGGCTATTGACTCCATTGAGCCCCCCAAGCGTCCCACCGACAAGCCCCTCCGTCTTCCCCTTCAGGATGTGTACAAGATTGGTGGTATTGGAACAGTTCCTGTCGGCCGTATCGAGACTGGTGTCCTCAAGCCCGGTATGGTCGTTACCTTCGCTCCCGCCAACGTCACCACTGAAGTCAAGTCCGTTGAGATGCACCACGAGCAGCTCCAGGCTGGTCAGCCCGGTGACAACGTTGGATTCAACGTGAAGAACGTCTCCGTCAAGGATATCCGCCGTGGTAACGTTGCTGGTGACTCCAAGAACGACCCTCCTCAGGGTGCCGCCTCTTTCGATGCCCAGGTCATCGTCCTCAACCACCCTGGCCAGGTCGGTGCTGGTTACGCCCCCGTCCTTGATTGCCACACCGCCCACATTGCTTGCAAGTTCTCTGAGATCAAGGAGAAGATTGACCGACGTACTGGTAA-GGCTGTCGAAGACGCCCCCAAGTTCATCAAGTCTGGTGACTCTGCCATCGTCAAGATGGTT-CCCTCCAAGCCCATGTGTGTTGAG
>SGSF339
NNNNNNNNNNNNNNNNNNNNNNNNNNNNNNNNNNNNNNNNNNNNNNNNCCAAGGATGGCCAGACTCGTGAGCACGCTCTGCTCGCTTACACCCTGGGTGTCAAGCAGCTCATCGTTGCCATCAACAAGATGGACACCACCCAGTGGTCTGAGTCCCGCTACCAGGAAATCATTAAGGAGACTTCCAACTTCATCAAGAAGGTCGGCTTCAACCCCAAGTCCGTTCCCTTCGTCCCGATCTCTGGTTTCAACGGCGACAACATGCTGAAGGCCTCCACCAACTGCCCCTGGTACAAGGGCTGGGAGAAGGAGACCAAGGCTGGCAAGTCCTCTGGCAAGACTCTCCTCGAGGCCATTGACGCCATCGAGCCCCCCAAGCGTCCCACCGACAAGCCCCTCCGTCTTCCCCTCCAGGATGTGTACAAGATTGGCGGTATCGGCACAGTCCCTGTCGGCCGTGTCGAGACTGGTGTCATCAAGCCCGGCATGGTTGTCACCTTTGCCCCTGCCAACGTCACCACTGAAGTCAAGTCCGTGGAGATGCACCACGAGCAGCTTACCGAGGGCAACCCCGGTGACAACGTCGGCTTCAACGTGAAGAACGTTTCCGTCAAGGATATCCGCCGTGGCAACGTTGCCGGTAACTCCAAGGACGACCCCCCCATGGGCTGCGCCTCTTTCGATGCCCAGGTCATCGTCATGAACCACCCCGGCCAGGTCGGTGCTGGTTACGCGCCCGTTCTGGACTGCCACACCGCCCACATTGCCTGCAAGTTCGCTGAGCTCAAGGAGAAGATCGATCGCCGTACTGGTAA-GGCTACTGAGACCAACCCCAAGTTCGTCAAGGCTGGTGACGCTGCCATCNNNNNNNNNNNNNNNNNNNNNNNNNNNNNNNNNNNNN
>YHH2310002
CTATCCTGATTATCGCTGCCGGTACTGGTGAGTTCGAGGCTGGTATCTCCAAGGATGGCCAGACCCGTGAGCACGCCCTGCTCGCTTACACTCTTGGTGTCAAGCAGCTCATTGTTGCCATCAACAAGATGGACACTGCCAAGTGGGCCGAGGCTCGTTACCAGGAAATCATCAAGGAGACCTCCAACTTCATCAAGAAGGTCGGCTACAACCCCAAGACTGTTGCTTTCGTCCCCATCTCTGGCTTCAACGGCGACAACATGTTGGCAGCCTCTACCAACTGCCCCTGGTACAAGGGCTGGGAGAGAGAGATCAAGTCCGGCAAGCTCACTGGCAAGACCCTCCTTGAGGCTATTGACTCTATTGAGCCCCCCAAGCGTCCCACCGACAAGCCCCTCCGTCTTCCCCTCCAGGATGTGTACAAGATTGGTGGTATTGGAACAGTTCCTGTCGGCCGTATCGAGACTGGTGTCCTCAAGCCCGGTATGGTCGTTACCTTCGCTCCCGCTGGTGTCACCACCGAAGTCAAGTCCGTTGAGATGCACCACGAGCAGCTTCAGGCCGGTAACCCTGGTGACAACGTTGGATTCAACGTGAAGAACGTTTCCGTCAAGGATATCCGCCGTGGTAACGTTGCTGGTGACTCCAAGAACGACCCCCCTATGGGTGCCGCTTCTTTCGATGCCCAGGTCATTGTTCTCAACCACCCTGGTCAGGTCGGTGCTGGTTACGCCCCCGTCCTGGATTGCCACACTGCCCACATTGCTTGCAAGTTCTCTGAGATCAAGGAGAAGATTGACCGACGTACTGGTAA-GGCTGTCGAAGACGCCCCCAAGTTCATCAAGTCTGGTGACTCTGCCATCGTCAAGATGGTT-CCCTCCAAGCCCATGTGTGTTGAG
>YHH2310003
CTATCCTGATTATCGCTGCCGGTACTGGTGAGTTCGAGGCTGGTATCTCCAAGGATGGCCAGACCCGTGAGCACGCCCTGCTCGCTTACACTCTTGGTGTCAAGCAGCTCATTGTTGCCATCAACAAGATGGACACTGCCAAGTGGGCCGAGGCTCGTTACCAGGAAATCATCAAGGAGACCTCCAACTTCATCAAGAAGGTCGGCTACAACCCCAAGACTGTTGCTTTCGTCCCCATCTCTGGCTTCAACGGCGACAACATGTTGGCAGCCTCTACCAACTGCCCCTGGTACAAGGGCTGGGAGAGAGAGATCAAGTCCGGCAAGCTCACTGGCAAGACCCTCCTTGAGGCTATTGACTCTATTGAGCCCCCCAAGCGTCCCACCGACAAGCCCCTCCGTCTTCCCCTCCAGGATGTGTACAAGATTGGTGGTATTGGAACAGTTCCTGTCGGCCGTATCGAGACTGGTGTCCTCAAGCCCGGTATGGTCGTTACCTTCGCTCCCGCTGGTGTCACCACCGAAGTCAAGTCCGTTGAGATGCACCACGAGCAGCTTCAGGCCGGTAACCCTGGTGACAACGTTGGATTCAACGTGAAGAACGTTTCCGTCAAGGATATCCGCCGTGGTAACGTTGCTGGTGACTCCAAGAACGACCCCCCTATGGGTGCCGCTTCTTTCGATGCCCAGGTCATTGTTCTCAACCACCCTGGTCAGGTCGGTGCTGGTTACGCCCCCGTCCTGGATTGCCACACTGCCCACATTGCTTGCAAGTTCTCTGAGATCAAGGAGAAGATTGACCGACGTACTGGTAA-GGCTGTCGAAGACGCCCCCAAGTTCATCAAGTCTGGTGACTCTGCCATCGTCAAGATGGTT-CCCTCCAAGCCCATGTGTGTTGAG
>CGMCC28305
CTATCCTGATTATCGCCGCCGGTACTGGTGAGTTCGAGGCTGGTATCTCCAAGGATGGCCAGACTCGTGAGCACGCTCTGCTCGCCTACACTCTGGGTGTCAAGCAGCTCATTGTTGCCATCAACAAGATGGACACTGCCAAGTGGGCTCAGGCTCGTTACGAGGAAATCATCAAGGAGACCTCCAACTTCATCAAGAAGGTCGGCTACAACCCCAAGACTGTTGCCTTCGTCCCCATCTCCGGTTTCAACGGTGACAACATGCTGGAAGCCTCCACCAACTGCCCCTGGTACAAGGGTTGGGAGAAGGAGACCAAGGCTGGCAAGTCCACTGGCAAGACTCTGCTTGAGGCTATCGACTCCATTGAGCCCCCCAAGCGTCCCACCGACAAGCCCCTCCGTCTTCCCCTTCAGGATGTGTACAAGATTGGTGGTATTGGAACAGTTCCTGTCGGCCGTATCGAGACTGGTGTCCTCAAGCCCGGTATGGTCGTCACTTTCGCTCCCGCCAACGTCACCACTGAAGTCAAGTCCGTCGAGATGCACCACGAGCAGCTCTCCGAGGGTAACCCCGGTGACAACGTCGGATTCAACGTGAAGAACGTTTCCGTCAAGGATATCCGTCGTGGAAACGTTGCTGGTGACTCCAAGAACGACCCTCCCATGGGTTCCGCCTCTTTCGATGCCCAGGTCATCGTTCTCAACCACCCCGGCCAGGTCGGTGCTGGTTACGCCCCCGTCCTTGATTGCCACACCGCCCACATTGCTTGCAAGTTCGCCGAGATCAAGGAGAAGATTGACCGACGTACTGGTAA-GGCTGTCGAAGACGCCCCCAAGTTCATCAAGTCCGGTGACTCTGCCATCGTCAAGATGGTT-CCCTCCAAGCCCATNNNNNNNNNN
>CGMCC28306
CTATCCTGATTATCGCCGCCGGTACTGGTGAGTTCGAGGCTGGTATCTCCAAGGATGGCCAGACTCGTGAGCACGCTCTGCTCGCCTACACTCTGGGTGTCAAGCAGCTCATTGTTGCCATCAACAAGATGGACACTGCCAAGTGGGCTCAGGCTCGTTACGAGGAAATCATCAAGGAGACCTCCAACTTCATCAAGAAGGTCGGCTACAACCCCAAGACTGTTGCCTTCGTCCCCATCTCCGGTTTCAACGGTGACAACATGCTGGAAGCCTCCACCAACTGCCCCTGGTACAAGGGTTGGGAGAAGGAGACCAAGGCTGGCAAGTCCACTGGCAAGACTCTGCTTGAGGCTATCGACTCCATTGAGCCCCCCAAGCGTCCCACCGACAAGCCCCTCCGTCTTCCCCTTCAGGATGTGTACAAGATTGGTGGTATTGGAACAGTTCCTGTCGGCCGTATCGAGACTGGTGTCCTCAAGCCCGGTATGGTCGTCACTTTCGCTCCCGCCAACGTCACCACTGAAGTCAAGTCCGTCGAGATGCACCACGAGCAGCTCTCCGAGGGTAACCCCGGTGACAACGTCGGATTCAACGTGAAGAACGTTTCCGTCAAGGATATCCGTCGTGGAAACGTTGCTGGTGACTCCAAGAACGACCCTCCCATGGGTTCCGCCTCTTTCGATGCCCAGGTCATCGTTCTCAACCACCCCGGCCAGGTCGGTGCTGGTTACGCCCCCGTCCTTGATTGCCACACCGCCCACATTGCTTGCAAGTTCGCCGAGATCAAGGAGAAGATTGACCGACGTACTGGTAA-GGCTGTCGAAGACGCCCCCAAGTTCATCAAGTCCGGTGACTCTGCCATCGTCAAGATGGTT-CCCTCCAAGCCNNNNNNNNNNNNN
>BCC36100
NNNNNNNNATTATCGCTGCCGGTACTGGTGAGTTCGAGGCTGGTATCTCCAAGGATGGCCAGACCCGTGAGCACGCTCTGCTCGCTTACACCCTGGGTGTCAAGCAGCTCATCGTCGCCATCAACAAGATGGACACTGCCAAATGGGCCCAGGCTCGTTACGAGGAAATCATCAAGGAGACCTCCAACTTCATCAAGAAGGTCGGCTACAACCCCAAGACTGTTGCTTTCGTCCCCATCTCCGGCTTCAACGGCGACAACATGTTGACAGCCTCCACCAACTGCCCCTGGTACAAGGGCTGGGAGAAGGAGACCAAGGCTGGCAAGTCCACTGGCAAGACCTTGCTTGAGGCCATTGACTCTATTGAACCCCCTAAGCGTCCCTCGGACAAGCCTCTTCGTCTTCCCCTCCAGGATGTGTACAAGATTGGTGGTATTGGAACTGTCCCTGTCGGCCGTATCGAGACTGGTGTCCTGAAGCCCGGTATGGTCGTTACATTTGCTCCCGCCAACGTCACCACTGAAGTCAAGTCCGTTGAGATGCACCACGAGCAGCTCACCGAGGGTCTGCCCGGTGACAACGTTGGATTCAACGTGAAGAACGTTTCCGTCAAGGACATCCGCCGTGGTAACGTTGCTGGTGACTCCAAGAACGACCCCCCCTTGGGAGCTGCCTCTTTCGACGCCCAGGTCATCGTCCTCAACCACCCCGGTCAGGTTGGTGCTGGTTATGCCCCTGTCCTCGACTGCCACACCGCCCACATCGCTTGCAAGTTCGCCGAGATCAAGGAGAAGATTGACCGACGTACTGGTAA-GGCTGTTGAAAGCGCCCCCAAGTTCATCAAGTCTGGTGACTCTGCCATTGTCAAGATGATT-CCCTCCAAGCCCATGTGTGTCGAG
>BCC36101
NNNNNNNNNNNATCGCTGCCGGTACTGGTGAGTTCGAGGCTGGTATCTCCAAGGATGGCCAGACCCGTGAGCACGCTCTGCTCGCTTACACCCTGGGTGTCAAGCAGCTCATCGTCGCCATCAACAAGATGGACACTGCCAAATGGGCCCAGGCTCGTTACGAGGAAATCATCAAGGAGACCTCCAACTTCATCAAGAAGGTCGGCTACAACCCCAAGACTGTTGCTTTCGTCCCCATCTCCGGCTTCAACGGCGACAACATGTTGACAGCCTCCACCAACTGCCCCTGGTACAAGGGCTGGGAGAAGGAGACCAAGGCTGGCAAGTCCACTGGCAAGACCTTGCTTGAGGCCATTGACTCTATTGAACCCCCTAAGCGTCCCTCGGACAAGCCTCTTCGTCTTCCCCTCCAGGATGTGTACAAGATTGGTGGTATTGGAACTGTCCCTGTCGGCCGTATCGAGACTGGTGTCCTGAAGCCCGGTATGGTCGTTACATTTGCTCCCGCCAACGTCACCACTGAAGTCAAGTCCGTTGAGATGCACCACGAGCAGCTCACCGAGGGTCTGCCCGGTGACAACGTTGGATTCAACGTGAAGAACGTTTCCGTCAAGGACATCCGCCGTGGTAACGTTGCTGGTGACTCCAAGAACGACCCCCCCTTGGGAGCTGCCTCTTTCGACGCCCAGGTCATCGTCCTCAACCACCCCGGTCAGGTTGGTGCTGGTTATGCCCCTGTCCTCGACTGCCACACCGCCCACATCGCTTGCAAGTTCGCCGAGATCAAGGAGAAGATTGACCGACGTACTGGTAA-GGCTGTTGAAAGCGCCCCCAAGTTCATCAAGTCTGGTGACTCTGCCATTGTCAAGATGATT-CCCTCCAAGCCCATGTGTGTCGAG
>NHJ12516
CTATCCTGATTATCGCTGCCGGTACTGGTGAGTTCGAGGCTGGTATCTCCAAGGATGGCCAGACCCGTGAGCACGCCCTGCTCGCCTACACCCTGGGTGTCAAGCAGCTCATTGTTGCCATCAACAAGATGGACACTGCCAAGTGGGCTGAGGCTCGTTACCAGGAAATCATCAAGGAAACTTCCAACTTCATCAAGAAGGTCGGCTACAACCCCAAGACTGTCGCCTTCGTCCCCATTTCCGGTTTCAACGGTGACAACATGCTGGCCCCCTCCACCAACTGCCCTTGGTACAAGGGTTGGGAGAAGGAGACCAAGGCTGGCAAGTCCACTGGCAAGACTCTGCTTGAGGCTATTGACTCTATTGAGCCCCCCAAGCGTCCCACCGACAAGCCCCTCCGTCTTCCCCTTCAGGATGTGTACAAGATTGGTGGTATTGGAACAGTTCCTGTCGGTCGTATCGAGACTGGTGTCCTCAAGCCCGGTATGGTCGTTACCTTCGCTCCCGCCAACGTCACCACTGAAGTCAAGTCCGTTGAGATGCACCACGAGCAGCTCCAGGCTGGTCAGCCCGGTGACAACGTTGGATTCAACGTGAAGAACGTCTCCGTCAAGGATATCCGCCGTGGTAACGTTGCTGGTGACTCCAAGAACGACCCTCCTCAGGGTGCTGCCTCTTTCGATGCCCAGGTCATCGTCCTCAACCACCCTGGCCAGGTCGGTGCTGGTTACGCCCCCGTCCTTGATTGCCACACCGCCCACATTGCTTGCAAGTTCTCTGAGATCAAGGAAAAGATTGACCGACGTACTGGTAA-GGCTGTCGAAGACGCCCCCAAGTTCATCAAGTCTGGTGACTCTGCCATCGTCAAGATGGTT-CCCTCCAAGCCCATGTGTGTTGAG
>NHJ11343
CTATTCTGATTATCGCTGCCGGTACTGGTGAGTTCGAGGCTGGTATCTCCAAGGATGGCCAGACCCGTGAGCACGCCCTGCTCGCCTACACCCTGGGTGTCAAGCAGCTCATTGTTGCCATCAACAAGATGGACACTGCCAAGTGGGCTGAGGCTCGTTACCAGGAAATCATCAAGGAAACCTCCAACTTCATCAAGAAGGTCGGCTACAACCCCAAGACTGTCGCCTTCGTCCCCATTTCCGGTTTCAACGGTGACAACATGCTGGCTGCCTCCACCAACTGCCCTTGGTACAAGGGTTGGGAGAAGGAGACCAAGGCTGGCAAGTCCACTGGCAAGACTCTGCTTGAGGCTATTGACTCCATTGAACCCCCCAAGCGTCCCACCGACAAGCCCCTCCGTCTTCCCCTTCAGGATGTGTACAAGATTGGTGGTATCGGAACAGTTCCTGTCGGCCGTATCGAGACTGGTGTCCTCAAGCCCGGTATGGTCGTTACCTTCGCTCCCGCCAACGTCACCACTGAAGTCAAGTCCGTTGAGATGCACCACGAGCAGCTCCAGGCTGGTCAGCCCGGTGACAACGTTGGATTCAACGTGAAGAACGTCTCCGTCAAGGATATCCGCCGTGGTAACGTTGCTGGTGACTCCAAGAACGACCCTCCTCAGGGTGCCGCCTCTTTCGATGCCCAGGTCATCGTCCTCAACCACCCTGGCCAGGTCGGTGCTGGTTACGCCCCCGTCCTTGATTGCCACACCGCCCACATTGCTTGCAAGTTCTCTGAGATCAAGGAGAAGATTGACCGACGTACTGGTAA-GGCTGTCGAAGACGCCCCCAAGTTCATCAAGTCTGGTGACTCTGCCATCGTTAAGATGGTT-CCCTCCAAGCCCATGTGTGTTGAG
>NHJ6791
CTATCCTGATTATCGCTGCCGGTACTGGTGAGTTCGAGGCTGGTATCTCCAAAGATGGCCAGACTCGTGAGCACGCCCTGCTCGCCTACACCTTGGGTGTCAAGCAGCTCATCGTTGCCATCAACAAGATGGACACTGCCAAGTGGGCTGAGGCTCGTTACCAGGAAATCATCAAGGAGACTTCCAACTTCATCAAGAAGGTCGGCTACAACCCCAAGACTGTTGCCTTCGTCCCCATCTCCGGTTTCAACGGTGACAACATGTTGGCCGCCTCCACCAACTGCCCTTGGTACAAGGGTTGGGAGAAGGAGACCAAGGCTGGCAAGTCCACTGGCAAGACTCTGCTTGAGGCTATTGACTCTATTGAGCCCCCCAAGCGTCCCACCGACAAGCCCCTCCGTCTTCCCCTTCAGGATGTGTACAAGATTGGTGGTATTGGAACAGTTCCTGTCGGCCGTATCGAGACTGGTGTCCTCAAGCCCGGTATGGTCGTTACCTTCGCTCCCGCCAACGTCACCACTGAAGTCAAGTCCGTTGAGATGCACCACGAGCAGCTCCAGGCTGGTCAGCCCGGTGACAACGTTGGATTCAACGTGAAGAACGTCTCCGTCAAGGATATCCGCCGTGGTAACGTTGCTGGTGACTCCAAGAACGACCCCCCTATGGGAGCCGCGTCTTTCGATGCCCAGGTCATCGTTCTCAACCACCCCGGTCAAGTCGGTGCTGGTTACGCTCCCGTCCTTGATTGCCACACCGCCCACATTGCTTGCAAGTTCGCCGAGATCAAGGAGAAGATTGACCGACGTACTGGTAA-GGCTGTCGAAGACGCCCCCAAGTTCATCAAGTCTGGTGACTCTGCCATCGTCAAGATGGTT-CCCTCCAAGCCCATGTGTGTTGAG
>NHJ6293
NNNNNNNNNNNNNNNNNNNNNNNNNNNNNNNNNNNNNNNNNNNNNNNNNNNNNNNNNNNNNNNNNNNNNNNNNNNNNNTGCTCGCCTACACCTTGGGTGTCAAGCAGCTCATCGTTGCCATCAACAAGATGGACACTGCCAAGTGGGCTGAGGCTCGTTACCAGGAAATCATCAAGGAGACTTCCAACTTCATCAAGAAGGTCGGCTACAACCCCAAGACTGTTGCCTTCGTCCCCATCTCCGGTTTCAACGGTGACAACATGTTGACCGCCTCCACCAACTGCCCTTGGTACAAGGGTTGGGAGAAGGAGACCAAGGCTGGCAAGTCCACTGGCAAGACTCTGCTTGAGGCTATTGACTCTATTGAGCCCCCCAAGCGTCCCACCGACAAGCCCCTCCGTCTTCCCCTTCAGGATGTGTACAAGATTGGTGGTATTGGAACTGTTCCTGTCGGCCGTATCGAGACTGGTGTCCTCAAGCCCGGTATGGTCGTTACCTTCGCTCCCGCCAACGTCACCACTGAAGTCAAGTCCGTTGAGATGCACCACGAGCAGCTCCAGGCTGGTCAGCCCGGTGACAACGTTGGATTCAACGTGAAGAACGTCTCCGTCAAGGATATCCGCCGTGGTAACGTTGCTGGTGACTCCAAGAACGACCCCCCTATGGGAGCCGCCTCTTTCGATGCCCAGGTCATCGTTCTCAACCACCCCGGTCAAGTCGGTGCTGGTTACGCTCCCGTCCTTGATTGCCACACCGCCCACATTGCTTGCAAGTTCGCTGAGATCAAGGAGAAGATTGACCGACGTACTGGTAA-GGCTGTCGAAGACGCCCCCAAGTTCATCAAGTCTGGTGACTCCGCCATTGTCAAGATGGTT-CCCTCCAAGCCCATGTGTGTTGAG
>NHJ345.01
CTATCCTGATTATCGCTGCCGGTACTGGTGAGTTCGAGGCTGGTATCTCCAAGGATGGCCAGACTCGTGAGCACGCCCTGCTCGCCTACACCTTGGGTGTCAAGCAGCTCATCGTTGCCATCAACAAGATGGACACTGCCAAGTGGGCTGAGGCTCGTTACCAGGAAATCATCAAGGAGACTTCCAACTTCATCAAGAAGGTCGGCTACAACCCCAAGACTGTTGCCTTCGTCCCCATCTCCGGTTTCAACGGTGACAACATGTTGACCGCCTCCACCAACTGCCCTTGGTACAAGGGTTGGGAGAAGGAGACCAAGGCTGGCAAGTCCACTGGCAAGACTCTGCTTGAGGCTATTGACTCTATTGAGCCCCCCAAGCGTCCCACCGACAAGCCCCTCCGTCTTCCCCTTCAGGATGTGTACAAGATTGGTGGTATTGGAACTGTTCCTGTCGGCCGTATCGAGACTGGTGTCCTCAAGCCCGGTATGGTCGTTACCTTCGCTCCCGCCAACGTCACCACTGAAGTCAAGTCCGTTGAGATGCACCACGAGCAGCTCCAGGCTGGTCAGCCCGGTGACAACGTTGGATTCAACGTGAAGAACGTCTCCGTCAAGGATATCCGCCGTGGTAACGTTGCTGGTGACTCCAAGAACGACCCCCCTATGGGAGCCGCCTCTTTCGATGCCCAGGTCATCGTTCTCAACCACCCCGGTCAAGTCGGTGCTGGTTACGCTCCCGTCCTTGATTGCCACACCGCCCACATTGCTTGCAAGTTCGCTGAGATCAAGGAGAAGATTGACCGACGTACTGGTAA-GGCTGTCGAAGACGCCCCCAAGTTCATCAAGTCTGGTGACTCCGCCATTGTCAAGATGGTT-CCCTCCAAGCCCATGTGTGTTGAG
>CBS130.71
CTATTCTCATTATCGCTGCCGGTACTGGTGAGTTCGAGGCTGGTATCTCCAAGGATGGCCAGACCCGTGAGCACGCTCTGCTCGCCTACACCCTGGGTGTCAAGCAGCTCATTGTCGCCATCAACAAGATGGACACCACCAAGTGGTCCGAGGCCCGTTATCAGGAAATCATCAAGGAGACTTCCAACTTCATCAAGAAGGTCGGCTACAACCCCAAGACCGTCGCCTTCGTCCCCATCTCCGGTTTCCACGGTGACAACATGCTTCAGGCCTCCACCAACTGCCCCTGGTACAAGGGTTGGGAGAAGGAGACCAAGGCTGGCAAGTCCACCGGCAAGACCCTCCTTGAGGCCATTGACGCCATTGAGCCCCCCAAGCGTCCCACCGACAAGCCCCTCCGTCTTCCCCTCCAGGATGTGTACAAGATCGGCGGTATTGGAACTGTCCCGGTCGGCCGTATCGAGACTGGTATCCTCAAGCCCGGTATGGTCGTTACCTTCGCTCCCTCCAACGTCACCACTGAAGTCAAGTCCGTGGAAATGCACCACGAGCAGCTTTCTGAGGGTGTCCCCGGTGACAACGTTGGTTTCAACGTGAAGAACGTTTCCGTCAAGGAAATCCGCCGTGGTAACGTTGCTGGTGACTCCAAGAACGACCCCCCCATGGGTGCCGCTTCCTTCGATGCCCAGGTCATCGTTCTCAACCACCCCGGCCAGGTCGGTGCTGGTTACGCCCCCGTCCTCGATTGCCACACCGCCCACATTGCCTGCAAGTTCTCTGAGATCAAGGAGAAGATTGACCGACGTACCGGTAA-GGCTGTTGAGTCCGCCCCCAAGTTCATCAAGTCTGGTGACTCTGCCATCGTCAAGATGGTT-CCCTCCAAGCCCATGTGCGTTGAG
>CBS125.65
CTATTCTCATCATCGCTGCCGGTACTGGTGAGTTCGAGGCTGGTATCTCCAAGGATGGCCAGACTCGTGAGCACGCTCTGCTCGCCTACACCCTGGGTGTCAAGCAGCTCATCGTCGCCATCAACAAGATGGACACCACCAAGTGGTCTGAGGCCCGTTACCAGGAAATCATCAAGGAGACTTCCAACTTCATCAAGAAGGTCGGCTACAACCCCAAGACCGTCGCCTTCGTCCCCATCTCCGGTTTCCACGGTGACAACATGCTTCAGGCCTCCAGCAACTGCCCCTGGTACAAGGGCTGGGAGAAGGAGACCAAGGCTGGCAAGTCCACCGGCAAGACCCTCCTTGAGGCCATTGACGCCATTGAGCCCCCCAAGCGTCCCACCGACAAGCCCCTCCGTCTTCCCCTCCAGGATGTGTACAAGATTGGCGGTATTGGAACTGTCCCTGTCGGCCGTATCGAGACTGGTATCCTCAAGCCCGGTATGGTCGTTACCTTCGCTCCCTCCAACGTCACCACTGAAGTCAAGTCCGTGGAAATGCACCACGAGCAGCTTACTGAGGGTGTCCCCGGTGACAACGTTGGTTTCAACGTGAAGAACGTTTCCGTCAAGGAAATCCGCCGTGGTAACGTTGCTGGTGACTCCAAGAACGACCCCCCCATGGGTGCCGCTTCTTTCGATGCCCAGGTCATCGTTCTCAACCACCCCGGTCAGGTCGGTGCTGGTTACGCTCCCGTCCTCGATTGCCACACCGCCCACATTGCCTGCAAGTTCTCTGAGATCAAGGAGAAGATTGACCGACGTACCGGTAA-GGCTGTTGAGAGCGCCCCCAAGTTCATCAAGTCTGGTGACTCTGCCATCGTCAAGATGGTT-CCCTCCAAGCCCATGTGCGTTGAG
>CBS218.56
CTATTCTCATCATCGCTGCCGGTACTGGTGAGTTCGAGGCTGGTATCTCCAAGGATGGCCAGACTCGTGAGCACGCTCTGCTCGCCTACACCCTGGGTGTCAAGCAGCTCATCGTCGCCATCAACAAGATGGACACCACCAAGTGGTCTGAGGCCCGTTACCAGGAAATCATCAAGGAGACTTCCAACTTCATCAAGAAGGTCGGCTACAACCCCAAGACCGTCGCCTTCGTCCCCATCTCCGGTTTCCACGGTGACAACATGCTTCAGGCCTCCAGCAACTGCCCCTGGTACAAGGGCTGGGAGAAGGAGACCAAGGCTGGCAAGTCCACCGGCAAGACCCTCCTTGAGGCCATTGACGCCATTGAGCCCCCCAAGCGTCCCACCGACAAGCCCCTCCGTCTTCCCCTCCAGGATGTGTACAAGATTGGCGGTATTGGAACTGTCCCTGTCGGCCGTATCGAGACTGGTATCCTCAAGCCCGGTATGGTCGTTACCTTCGCTCCCTCCAACGTCACCACTGAAGTCAAGTCCGTGGAAATGCACCACGAGCAGCTTACTGAGGGTGTCCCCGGTGACAACGTTGGTTTCAACGTGAAGAACGTTTCCGTCAAGGAAATCCGCCGTGGTAACGTTGCTGGTGACTCCAAGAACGACCCCCCCATGGGTGCCGCTTCTTTCGATGCCCAGGTCATCGTTCTCAACCACCCCGGTCAGGTCGGTGCTGGTTACGCTCCCGTCCTCGATTGCCACACCGCCCACATTGCCTGCAAGTTCTCTGAGATCAAGGAGAAGATTGACCGACGTACCGGTAA-GGCTGTTGAGAGCGCCCCCAAGTTCATCAAGTCTGGTGACTCTGCCATCGTCAAGATGGTT-CCCTCCAAGCCCATGTGCGTTGAG
>DY101711
CTATCCTCATTATCGCTGCCGGTACTGGTGAGTTCGAGGCTGGTATCTCCAAGGATGGCCAGACCCGTGAGCACGCCCTGCTCGCCTACACCCTGGGTGTCAAGCAGCTCATCGTTGCCATCAACAAGATGGACACCACCCAGTGGTCCGAGGCCCGTTACCAGGAAATCATCAAGGAGACTTCCAACTTCATCAAGAAGGTCGGCTACAACCCCAAGACTGTTGCCTTCGTCCCCATCTCCGGTTTCCACGGTGACAACATGCTCCAGGCCTCCACCAACTGCCCCTGGTACAAGGGCTGGGAGAAGGAGACCAAGGCTGGCAAGTCCACCGGCAAGACCCTCCTTGAGGCCATCGACTCCATCGAGACCCCCAAGCGTCCCGTCGACAAGCCCCTCCGTCTTCCCCTTCAGGATGTGTACAAGATCGGTGGTATTGGAACTGTCCCCGTCGGCCGTATCGAGACTGGTGTCCTCAAGCCCGGTATGGTCGTTACCTTCGCTCCTGCCAACGTCACCACTGAAGTCAAGTCCGTGGAGATGCACCACGAGCAGCTTACCGAGGGTCAGCCCGGTGACAACGTCGGCTTCAACGTGAAGAACGTCTCCGTCAAGGATATCCGCCGTGGTAACGTTGCTGGTGACTCCAAGAACGACCCCCCCATGGGTGCCGCTTCCTTCGACGCCCAGGTCATCGTCCTCAACCACCCCGGTCAGGTCGGTGCCGGTTACGCTCCCGTCTTGGATTGCCACACTGCCCACATTGCCTGCAAGTTCTCTGAGATCAAGGAGAAGATCGATCGCCGTACCGGTAA-GGCTGTCGAGGCTGCCCCCAAGTTCATCAAGTCTGGTGACTCCGCCATCGTCAAGATGGTT-CCCTCCAAGCCCATGTGCGTTGAG
>DY101712
CTATCCTCATTATCGCTGCCGGTACTGGTGAGTTCGAGGCTGGTATCTCCAAGGATGGCCAGACCCGTGAGCACGCCCTGCTCGCCTACACCCTGGGTGTCAAGCAGCTCATCGTTGCCATCAACAAGATGGACACCACCCAGTGGTCCGAGGCCCGTTACCAGGAAATCATCAAGGAGACTTCCAACTTCATCAAGAAGGTCGGCTACAACCCCAAGACTGTTGCCTTCGTCCCCATCTCCGGTTTCCACGGTGACAACATGCTCCAGGCCTCCACCAACTGCCCCTGGTACAAGGGCTGGGAGAAGGAGACCAAGGCTGGCAAGTCCACCGGCAAGACCCTCCTTGAGGCCATCGACTCCATCGAGACCCCCAAGCGTCCCGTCGACAAGCCCCTCCGTCTTCCCCTTCAGGATGTGTACAAGATCGGTGGTATTGGAACTGTCCCCGTCGGCCGTATCGAGACTGGTGTCCTCAAGCCCGGTATGGTCGTTACCTTCGCTCCTGCCAACGTCACCACTGAAGTCAAGTCCGTGGAGATGCACCACGAGCAGCTTACCGAGGGTCAGCCCGGTGACAACGTCGGCTTCAACGTGAAGAACGTCTCCGTCAAGGATATCCGCCGTGGTAACGTTGCTGGTGACTCCAAGAACGACCCCCCCATGGGTGCCGCTTCCTTCGACGCCCAGGTCATCGTCCTCAACCACCCCGGTCAGGTCGGTGCCGGTTACGCTCCCGTCTTGGATTGCCACACTGCCCACATTGCCTGCAAGTTCTCTGAGATCAAGGAGAAGATCGATCGCCGTACCGGTAAAGGCTGTCGAGGCTGCCCCCAAGTTCATCAAGTCTGGTGACTCCGCCATCGTCAAGATGGTTTCCCTCCAAGCCCATGTGCGTTGAG
>NHJ6240
CTATTCTCATCATTGCCGCCGGTACTGGTGAGTTCGAGGCTGGTATCTCCAAGGATGGCCAGACTCGTGAGCACGCTCTGCTCGCTTACACCCTCGGTGTCAAGCAGCTGATCGTCGCCATCAACAAGATGGACACCACCAAGTGGTCCGAGGCTCGTTACCAGGAAATCATCAAGGAGACCTCCTCCTTCATCAAGAAGGTCGGCTACAACCCCAAGACGGTCGCCTTCGTCCCCATCTCCGGTTTCAACGGCGACAACATGTTGTCTGCCTCCACCAACTGCCCCTGGTACAAGGGCTGGGAGAAGGAGGTCAAGTCCGGCAAGGTCACCGGCAAGACCCTGCTCGAGGCCATTGACTCCATTGAGCCCCCCAAGCGTCCCTTCGACAAGCCCCTCCGTCTTCCCCTTCAGGATGTCTACAAGATTGGCGGTATTGGAACTGTTCCCGTCGGCCGTATCGAGACCGGTACCCTCAAGCCCGGTATGGTCGTCACCTTCGCCCCGGCCAACGTCACGACTGAAGTCAAGTCGGTCGAGATGCACCACGAGCAGCTTCCCGAGGCCTTCCCCGGTGACAACGTTGGTTTCAACGTGAAGAACGTGTCCGTCAAGGACATCCGCCGTGGAAACGTTGCTGGTGACTCCAAGAACGACCCTCCCATGGGTGCCGCCTCTTTCGACGCCCAGGTCATCGTCCTCAACCACCCCGGTCAGGTCGGTGCTGGTTACGCCCCTGTCCTCGATTGCCACACGGCCCACATTGCCTGCAAGTTCGCCGAGATCAAGGAGAAGATTGACCGACGTACCGGTAA-GGCCGTCGAGACTGCCCCCAAGTTCGTCAAGTCTGGTGACGCCGCCATCGTCAAGATGGTT-CCCTCCAAGCCCATGTGCGTCGAG
>NHJ6209
CTATTCTCATCATTGCCGCCGGTACTGGTGAGTTCGAGGCTGGTATCTCCAAGGATGGCCAGACTCGTGAGCACGCTCTGCTTGCTTACACCCTCGGTGTCAAGCAGCTGATCGTCGCCATCAACAAGATGGACACCACCAAGTGGTCCGAGGCTCGTTACCAGGAAATCATCAAGGAGACCTCCTCCTTCATCAAGAAGGTCGGCTACAACCCCAAGACGGTCGCCTTCGTCCCCATCTCCGGTTTCAACGGCGACAACATGTTGACTGCCTCCACCAACTGCCCCTGGTACAAGGGCTGGGAGAAGGAGGTCAAGTCCGGCAAGGTCACCGGCAAGACCCTGCTCGAGGCCATTGACTCCATTGAGCCCCCCAAGCGTCCCTTCGACAAGCCCCTCCGTCTTCCCCTTCAGGATGTCTACAAGATTGGCGGTATTGGAACTGTCCCCGTCGGCCGTATCGAGACCGGTACCCTCAAGCCCGGTATGGTCGTCACCTTCGCCCCGGCCAACGTCACGACTGAAGTCAAGTCGGTCGAGATGCACCACGAGCAGCTTCCCGAGGCCTTCCCCGGTGACAACGTTGGTTTCAACGTGAAGAACGTGTCCGTCAAGGACATCCGCCGTGGAAACGTGGCTGGTGACTCCAAGAACGACCCTCCCATGGGTGCCGCCTCTTTCGACGCCCAGGTCATCGTCCTCAACCACCCCGGTCAGGTCGGTGCTGGTTACGCCCCTGTTCTCGATTGCCACACGGCCCACATTGCCTGCAAGTTCGCCGAGATCAAGGAGAAGATTGACCGACGTACTGGTAA-GGCCGTCGAGACTGCCCCCAAGTTCGTCAAGTCTGGTGACGCCGCCATCGTCAAGATGGTT-CCCTCCAAGCCCATGTGCGTCGAG
>NHJ5318
CTATTCTCATCATTGCCGCCGGTACTGGTGAGTTTGAGGCTGGTATCTCCAAGGATGGCCAGACTCGTGAGCACGCTCTGCTCGCTTACACCCTCGGTGTCAAGCAGCTGATCGTCGCCATCAACAAGATGGACACCACCAAGTGGTCCGAGGCTCGTTACCAGGAAATCATCAAGGAGACCTCCTCCTTCATCAAGAAGGTCGGCTACAACCCCAAGACGGTCGCCTTCGTCCCCATCTCCGGTTTCAACGGCGACAACATGTTGGCTGCCTCCACCAACTGCCCCTGGTACAAGGGCTGGGAGAAGGAGGTCAAGTCCGGCAAGGTCACCGGTAAGACCCTGCTCGAGGCCATTGACTCCATTGAGCCCCCCAAGCGTCCCTTCGACAAGCCCCTCCGTCTTCCCCTTCAGGATGTCTACAAGATTGGTGGTATTGGAACTGTCCCTGTCGGCCGTATCGAGACCGGTACCCTCAAGCCCGGTATGGTCGTCACCTTCGCCCCGGCCAACGTCACCACTGAAGTCAAGTCGGTCGAGATGCACCACGAGCAGCTTCCCGAGGCCTTCCCCGGTGACAACGTTGGTTTCAACGTGAAGAACGTCTCCGTCAAGGATATCCGCCGTGGAAACGTGGCTGGCGACTCCAAGAACGACCCTCCCCTGGGTGCCGCCTCTTTCGACGCCCAGGTCATTGTCCTCAACCACCCCGGTCAGGTCGGTGCTGGCTACGCCCCTGTCCTCGATTGCCACACGGCCCACATTGCCTGCAAGTTCGCCGAGATCAAGGAGAAGATTGACCGACGTACTGGTAA-GGCCGTTGAGACTGCCCCCAAGTTCGTCAAGTCTGGTGACGCTGCCATCGTCAAGATGGTT-CCCTCCAAGCCCATGTGCGTCGAG
>ZY22.006
CTATCCTTATCATCGCTGCCGGTACTGGTGAGTTCGAGGCTGGTATCTCCAAGGATGGCCAGACTCGTGAGCACGCTCTGCTCGCCTACACCCTGGGTGTCAAGCAGCTCATCGTTGCCATCAACAAGATGGACACCGCCCAGTGGGCTGAGGCCCGTTACCAGGAAATCATCAAGGAGACTTCCAACTTCATCAAGAAGGTCGGCTACAACCCCAAGACTGTTGCCTTCGTCCCCATCTCTGGTTTCCACGGCGACAACATGCTTGAGCAGTCCAAGAACTGCCCCTGGTACAAGGGTTGGGAGAAGGAGACCAAGGCTGGCAAGTCCACCGGCAAGACCCTGCTTGAGGCTATCGACTCCATCGAGACCCCCAAGCGCCCCGTCGACAAGCCCCTCCGTCTTCCCCTTCAGGATGTGTACAAGATTGGTGGTATTGGAACAGTTCCTGTCGGCCGTATCGAGACTGGTGTCCTCAAGCCCGGTATGGTCGTTACCTTCGCTCCTGCCAACGTCACCACTGAAGTCAAGTCCGTGGAGATGCACCACGAGCAGCTTACCGAGGGTCAGCCTGGTGACAACGTCGGCTTCAACGTGAAGAACGTCTCCGTCAAGGATATCCGCCGTGGTAACGTTGCCGGTGACTCCAAGAACGACCCCCCTCTGGGTGCCGCTTCTTTCGACGCCCAGGTCATCGTCCTCAACCACCCTGGTCAGGTCGGTGCCGGTTACGCTCCCGTCTTGGATTGCCACACCGCCCACATTGCCTGCAAGTTCTCCGAGATCAAGGAGAAGATCGATCGCCGTACCGGTAA-GGCCGTCGAGACTGCCCCCAAGTTCATCAAGTCTGGTGACTCCGCCATCGTCAAGATGGTT-CCCTCCAAGCCCATGTGCGTTGAG
>ZY22.007
CTATCCTTATCATCGCTGCCGGTACTGGTGAGTTCGAGGCTGGTATCTCCAAGGATGGCCAGACTCGTGAGCACGCTCTGCTCGCCTACACCCTGGGTGTCAAGCAGCTCATCGTTGCCATCAACAAGATGGACACCGCCCAGTGGGCTGAGGCCCGTTACCAGGAAATCATCAAGGAGACTTCCAACTTCATCAAGAAGGTCGGCTACAACCCCAAGACTGTTGCCTTCGTCCCCATCTCTGGTTTCCACGGCGACAACATGCTTGAGCAGTCCAAGAACTGCCCCTGGTACAAGGGTTGGGAGAAGGAGACCAAGGCTGGCAAGTCCACCGGCAAGACCCTGCTTGAGGCTATCGACTCCATCGAGACCCCCAAGCGCCCCGTCGACAAGCCCCTCCGTCTTCCCCTTCAGGATGTGTACAAGATTGGTGGTATTGGAACAGTTCCTGTCGGCCGTATCGAGACTGGTGTCCTCAAGCCCGGTATGGTCGTTACCTTCGCTCCTGCCAACGTCACCACTGAAGTCAAGTCCGTGGAGATGCACCACGAGCAGCTTACCGAGGGTCAGCCTGGTGACAACGTCGGCTTCAACGTGAAGAACGTCTCCGTCAAGGATATCCGCCGTGGTAACGTTGCCGGTGACTCCAAGAACGACCCCCCTCTGGGTGCCGCTTCTTTCGACGCCCAGGTCATCGTCCTCAACCACCCTGGTCAGGTCGGTGCCGGTTACGCTCCCGTCTTGGATTGCCACACCGCCCACATTGCCTGCAAGTTCTCCGAGATCAAGGAGAAGATCGATCGCCGTACCGGTAA-GGCCGTCGAGACTGCCCCCAAGTTCATCAAGTCTGGTGACTCCGCCATCGTCAAGATGGTT-CCCTCCAAGCCCATGTGCGTTGAG
>ZY22.008
CTATCCTTATCATCGCTGCCGGTACTGGTGAGTTCGAGGCTGGTATCTCCAAGGATGGCCAGACTCGTGAGCACGCTCTGCTCGCCTACACCCTGGGTGTCAAGCAGCTCATCGTTGCCATCAACAAGATGGACACCGCCCAGTGGGCTGAGGCCCGTTACCAGGAAATCATCAAGGAGACTTCCAACTTCATCAAGAAGGTCGGCTACAACCCCAAGACTGTTGCCTTCGTCCCCATCTCTGGTTTCCACGGCGACAACATGCTTGAGCAGTCCAAGAACTGCCCCTGGTACAAGGGTTGGGAGAAGGAGACCAAGGCTGGCAAGTCCACCGGCAAGACCCTGCTTGAGGCTATCGACTCCATCGAGACCCCCAAGCGCCCCGTCGACAAGCCCCTCCGTCTTCCCCTTCAGGATGTGTACAAGATTGGTGGTATTGGAACAGTTCCTGTCGGCCGTATCGAGACTGGTGTCCTCAAGCCCGGTATGGTCGTTACCTTCGCTCCTGCCAACGTCACCACTGAAGTCAAGTCCGTGGAGATGCACCACGAGCAGCTTACCGAGGGTCAGCCTGGTGACAACGTCGGCTTCAACGTGAAGAACGTCTCCGTCAAGGATATCCGCCGTGGTAACGTTGCCGGTGACTCCAAGAACGACCCCCCTCTGGGTGCCGCTTCTTTCGACGCCCAGGTCATCGTCCTCAACCACCCTGGTCAGGTCGGTGCCGGTTACGCTCCCGTCTTGGATTGCCACACCGCCCACATTGCCTGCAAGTTCTCCGAGATCAAGGAGAAGATCGATCGCCGTACCGGTAA-GGCCGTCGAGACTGCCCCCAAGTTCATCAAGTCTGGTGACTCCGCCATCGTCAAGATGGTT-CCCTCCAAGCCCATGTGCGTTGAG
>EFCC6279
CTATCCTGATTATCGCTGCCGGCACTGGTGAGTTCGAGGCTGGTATCTCCAAGGATGGTCAGACCCGTGAGCACGCTTTGCTCGCCTACACCCTGGGTGTCAAGCAGCTCATCGTCGCCATCAACAAAATGGACACCACCAAGTGGTCTGAGGCCCGTTACCAAGAAATCATCAAGGAGACTTCCAACTTCATCAAGAAGGTCGGCTACAACCCCAAGTCTGTTGCCTTCGTCCCCATCTCTGGTTTCAACGGCGACAACATGTTGGCTGCCTCTTCCAACTGCCCCTGGTACAAGGGCTGGGAGAAGGAGACTAAGGCTGGCAAATCCACCGGCAAGACCCTCCTTGAGGCCATTGACTCCATCGAGCCCCCCAAGCGTCCCACCGACAAGCCCCTCCGTCTCCCCTNNNNNNNNNNNNNNNNNNNNNNNNNNNNNNNNNNNNNNNNNNNNNNNNNNNNNNNNNNNGGTATCCTCAAGCCCGGTATGGTCGTTACCTTCGCTCCCTCCAACGTCACCACTGAAGTCAAGTCCGTTGAGATGCACCACGAGCAGCTCACTGAGGGCCAGCCCGGTGACAACGTTGGTTTCAACGTGAAGAACGTCTCCGTCAAGGATATCCGCCGTGGCAACGTTGCCGGTGACTCCAAGAACGACCCCCCTCAGGGTGCCGCTTCTTTCGATGCCCAGGTTATCGTTCTCAACCACCCCGGCCAGGTCGGTGCTGGTTACGCCCCCGTCCTCGACTGCCACACCGCCCACATTGCTTGCAAGTTCTCTGAGATCAAGGAGAAGATTGACCGCCGTACCGGTAA-GGCTGTCGAATCTGCCCCCAAGTTCATCAAGTCCGGTGACTCCGCCATCGTCAAGATGGTT-CCCTCCAAGCCCATGTGTGTCGAG
>EFCC6564
CTATCCTGATTATCGCTGCCGGCACTGGTGAGTTCGAGGCTGGTATCTCCAAGGATGGTCAGACCCGTGAGCACGCTTTGCTCGCCTACACCCTGGGTGTCAAGCAGCTCATCGTCGCCATCAACAAAATGGACACCACCAAGTGGTCTGAGGCCCGTTACCAAGAAATCATCAAGGAGACTTCCAACTTCATCAAGAAGGTCGGCTACAACCCCAAGTCTGTTGCCTTCGTCCCCATCTCTGGTTTCAACGGCGACAACATGTTGGCTGCCTCTTCCAACTGCCCCTGGTACAAGGGCTGGGAGAAGGAGACTAAGGCTGGCAAATCCACCGGCAAGACCCTCCTTGAGGCCATTGACTCCATCGAGCCCCCCAAGCGTCCCACCGACAAGCCCCTCCGTCTCNNNNNNNNNNNNNNNNNNNNNNNNNNNNNNNNNNNNNNNNNNNNNNNNNNNNNNNNNNNNNNNNNNNNNNTCAAGCCCGGTATGGTCGTTACCTTCGCTCCCTCCAACGTCACCACTGAAGTCAAGTCCGTTGAGATGCACCACGAGCAGCTCACTGAGGGCCAGCCCGGTGACAACGTTGGTTTCAACGTGAAGAACGTCTCCGTCAAGGATATCCGCCGTGGCAACGTTGCCGGTGACTCCAAGAACGACCCCCCTCAGGGTGCCGCTTCTTTCGATGCCCAGGTTATCGTTCTCAACCACCCCGGCCAGGTCGGTGCTGGTTACGCCCCCGTCCTCGACTGCCACACCGCCCACATTGCTTGCAAGTTCTCTGAGATCAAGGAGAAGATTGACCGCCGTACCGGTAA-GGCTGTCGAATCTGCCCCCAAGTTCATCAAGTCCGGTGACTCCGCCATCGTCAAGATGGTT-CCCTCCAAGCCCATGTGTGTCGAG
>MFLUCC2113
CTATTCTCATCATCGCCGCCGGTACTGGTGAATTTGAGGCTGGTATCTCCAAGGATGGCCAGACTCGTGAGCACGCTCTGCTCGCCTACACTCTCGGTGTCAAGCAGCTCATTGTCGCCATCAACAAGATGGACACCGCCAAGTGGTCCCAGGAACGTTTCCAGGAAATCGTCAAAGAAACCTCCACCTTCATCAAGAAGGTCGGTTACAACCCCAAGACTGTTCCCTTCGTCCCCATCTCTGGTTTCCACGGCGACAACATGTTGGAGCCCTCCAAGAACTGCCCTTGGTACAAGGGATGGGAGAAGGAGACCAAGGAAGGTAAGGTCACTGGCGACACCCTTCTCAAGGCCATTGATTCCATCGAGACCCCCAAGCGACCTGTCGACAAGCCCCTCCGTCTTCCCCTCCAGGATGTGTACAAGATCGGCGGTATTGGAACAGTTCCCGTCGGCCGTATCGAGACTGGTGTCCTCAAGCCCGGTATGGTCGTCACCTTTGCTCCCGCCAATGTCACCACTGAAGTCAAGTCGGTCGAGATGCACCACGAGCAGCTTCAGGAAGGTCAGCCAGGTGACAACGTTGGTTTCAACGTGAAGAACGTCTCCGTCAAGGACATTCGCCGTGGCAACGTCGCTGGTGACTCCAAGAACGACCCTCCTCTGGGCTGTGCTTCATTCGACGCCCAGGTCATCGTCCTTAACCACCCTGGCCAGGTCGGCTGTGGCTATGCTCCTGTCCTGGACTGTCACACCGCTCACATTGCTTGCAAGTTCTCTGTTATCAAGGAGAAGATTGATCGACGTACCGGCAA-GTGTACTGAGACCAACCCCAAATTCATCAAGTCCGGTGACTCTGCCATCGTCACTATGATC-CCCTCCAAGCCCATGTGTGTGGAG
>MFLU1582
CTATTCTCATCATCGCCGCCGGTACTGGTGAATTTGAGGCTGGTATCTCCAAGGATGGCCAGACTCGTGAGCACGCTCTGCTCGCCTACACTCTCGGTGTCAAGCAGCTCATTGTCGCCATCAACAAGATGGACACCGCCAAGTGGTCCCAGGAACGTTTCCAGGAAATCGTCAAAGAAACCTCCACCTTCATCAAGAAGGTCGGTTACAACCCCAAGACTGTTCCCTTCGTCCCCATCTCTGGTTTCCACGGCGACAACATGTTGGAGCCCTCCAAGAACTGCCCTTGGTACAAGGGATGGGAGAAGGAGACCAAGGAAGGTAAGGTCACTGGCGACACCCTTCTCAAGGCCATTGATTCCATCGAGACCCCCAAGCGACCTGTCGACAAGCCCCTCCGTCTTCCCCTCCAGGATGTGTACAAGATCGGCGGTATTGGAACAGTTCCCGTCGGCCGTATCGAGACTGGTGTCCTCAAGCCCGGTATGGTCGTCACCTTTGCTCCCGCCAATGTCACCACTGAAGTCAAGTCGGTCGAGATGCACCACGAGCAGCTTCAGGAAGGTCAGCCAGGTGACAACGTTGGTTTCAACGTGAAGAACGTCTCCGTCAAGGACATTCGCCGTGGCAACGTCGCTGGTGACTCCAAGAACGACCCTCCTCTGGGCTGTGCTTCATTCGACGCCCAGGTCATCGTCCTTAACCACCCTGGCCAGGTCGGCTGTGGCTATGCTCCTGTCCTGGACTGTCACACCGCTCACATTGCTTGCAAGTTCCATCTTATCAAGGAGAAGATTGATCGACGTACCGGCAA-GTCTACTGAGACCAACCCCAAATTCATCAAGTCCGGTGACTCTGCCATCGTCACTATGGTC-CCCTCCAAGCCCATGTGTGTGGAG
