# Supplementary material for: ﻿Morphological and phylogenetic evidence reveals three new arthropod-associated species of Hypocreales (Clavicipitaceae, Bionectriaceae, and Myrotheciomycetaceae) from karst habitats in Guizhou, China
Source: MycoKeys. 2025 Oct 17;123:319–53. doi: 10.3897/mycokeys.123.164334 (PMC12552844; doi:10.3897/mycokeys.123.164334)
Supplement: Supplementary material 16 — Dataset 3 for analysis 3 [file mycokeys-123-319-s016.nxs]

#NEXUS
BEGIN DATA;
dimensions ntax=31 nchar=3279;
format missing=?
symbols="ABCDEFGHIKLMNPQRSTUVWXYZ"
interleave datatype=DNA gap= -;

matrix
BCC36100    NNNNNNNNNNNNNNNNNNNNNNNNNNNNNNNNNNNNNNNNNNNNNNNNNN
BCC36101    NNNNNNNNNNNNNNNNNNNNNNNNNNNNNNNNNNNNNNNNNNNNNNNNNN
CBS125.65   ATCATTACCGAGTT-TACAAACTCCCA-AACCCCCTGTGAACTT-ATACC
CBS130.71   ATCATTACCGAGTT-ATCCAACTCCCA-A--CCCCTGTGAACT--ATACC
CBS218.56   ATCATTACCGAGTT-TACAAACTCCCA-AACCCCCTGTGAACTT-ATACC
CEHS133a    ATCATTACCGAGTT-TTCAA-CTCCCAAACCC-ACTGTGAACG--CTACC
CGMCC28305  NNNNNNNNNNNNNNNNNNNNNNNNNNNNNNNNNNNNNNNNNNNNNNNNNN
CGMCC28306  NNNNNNNNNNNNNNNNNNNNNNNNNNNNNNNNNNNNNNNNNNNNNNNNNN
DY101711    ATCATTACCGAGTT-TACAA-CTCCCAAACCC--CTGTGAACTT-ATACC
DY101712    ATCATTACCGAGTT-TACAA-CTCCCAAACCC--CTGTGAACTT-ATACC
EFCC6279    ATCATTACCGAGTTCTCCCAACTCCCAGAACCCACAGCGAACCCGATACC
EFCC6564    NNNNNNNNNNNNNNNNNNNNNNNNNNNNNNNNNNNNNNNNNNNNNNNNNN
INEHS133a   ATCATTACCGAGTT-TTCAA-CTCCCAAACCC-ACTGTGAACG--CTACC
KY04071     A-CATTACCGAGTTATACAA-CTCCCAAACCC--GTGTGAACTT-ATACC
KY04072     A-CATTACCGAGTTATACAA-CTCCCAAACCC--GTGTGAACTT-ATACC
MFLU1582    ATCATTACCGAGTT-TACAA-CTCCCAAACCCCAGTGTGAACCT-CTACC
MFLUCC2113  ATCATTACCGAGTT-TACAA-CTCCCAAACCCCAGTGTGAACCT-TTACC
NHJ11343    NNNNNNNNNNNNNNNNNNNNNNNNNNNNNNNNNNNNNNNNNNNNNNNNNN
NHJ12516    NNNNNNNNNNNNNNNNNNNNNNNNNNNNNNNNNNNNNNNNNNNNNNNNNN
NHJ345.01   NNNNNNNNNNNNNNNNNNNNNNNNNNNNNNNNNNNNNNNNNNNNNNNNNN
NHJ5318     NNNNNNNNNNNNNNNNNNNNNNNNNNNNNNNNNNNNNNNNNNNNNNNNNN
NHJ6209     NNNNNNNNNNNNNNNNNNNNNNNNNNNNNNNNNNNNNNNNNNNNNNNNNN
NHJ6240     NNNNNNNNNNNNNNNNNNNNNNNNNNNNNNNNNNNNNNNNNNNNNNNNNN
NHJ6293     NNNNNNNNNNNNNNNNNNNNNNNNNNNNNNNNNNNNNNNNNNNNNNNNNN
NHJ6791     NNNNNNNNNNNNNNNNNNNNNNNNNNNNNNNNNNNNNNNNNNNNNNNNNN
SGSF339     ATCATTACCGAGTT-TCCGAACTCCCA--ACCCACTGTGAAC---ATACC
YHH2310002  NNNNNNNNNNNNNNNNNNNNNNNNNNNNNNNNNNNNNNNNNNNNNNNNNN
YHH2310003  NNNNNNNNNNNNNNNNNNNNNNNNNNNNNNNNNNNNNNNNNNNNNNNNNN
ZY22.006    NNCATTACCGAGTT-TACAAACTCCCAAACCC--CTGTGAACTT-ATACC
ZY22.007    ATCATTACCGAGTT-TACAAACTCCCAAACCC--CTGTGAACTT-ATACC
ZY22.008    ATCATTACCGAGTT-TACAAACTCCCAAACCC--CTGTGAACTT-ATACC

BCC36100    NNNNNNNNNNNNNNNNNNNNNNNNNNNNNNNNNNNNNNNNNNNNNNNNNN
BCC36101    NNNNNNNNNNNNNNNNNNNNNNNNNNNNNNNNNNNNNNNNNNNNNNNNNN
CBS125.65   TGTCTACCGTTGCTTCGGCG-GGT----T----C----------------
CBS130.71   TGTA-ACTGTTGCTTCGGCG-GGA----CTTCGC----------------
CBS218.56   TGTCTACCGTTGCTTCGGCG-GGT----T----C----------------
CEHS133a    ---AGA-CGTTGCCTCGGCGGGAC----CGCCCCGG--CGCCCCCTCCCC
CGMCC28305  NNNNNNNNNNNNNNNNNNNNNNNNNNNNNNNNNNNNNNNNNNNNNNNNNN
CGMCC28306  NNNNNNNNNNNNNNNNNNNNNNNNNNNNNNNNNNNNNNNNNNNNNNNNNN
DY101711    ---GTCACGTTGCTTCGGCGGGAAT---CGCCCCGG-------CTGCCCC
DY101712    ---GTCACGTTGCTTCGGCGGGAAT---CGCCCCGG-------CTGCCCC
EFCC6279    -GTAGA-TGTTGCCCCCGCGCGGG----CGCCGGCG--------------
EFCC6564    NNNNNNNNNNNNNNNNNNNNNNNNNNNNNNNNNNNNNNNNNNNNNNNNNN
INEHS133a   ---AGA-CGTTGCCTCGGCGGGAC----CGCCCCGG--CGCCCCCTCCCC
KY04071     ---ATACCGTTGCTTCGGCGGGCTTCGACGCCCGGGACCGCACCCGCACT
KY04072     ---ATACCGTTGCTTCGGCGGGCTTCGACGCCCGGGACCGCACCCGCACT
MFLU1582    ---ACATCGTTGCCTCGGCGGGAT----CGCCCCGG--CGCGCTCCTCCC
MFLUCC2113  ---ACATCGTTGCCTCGGCGGGAT----CGCCCCGG--CGCGCCTCTCCC
NHJ11343    NNNNNNNNNNNNNNNNNNNNNNNNNNNNNNNNNNNNNNNNNNNNNNNNNN
NHJ12516    NNNNNNNNNNNNNNNNNNNNNNNNNNNNNNNNNNNNNNNNNNNNNNNNNN
NHJ345.01   NNNNNNNNNNNNNNNNNNNNNNNNNNNNNNNNNNNNNNNNNNNNNNNNNN
NHJ5318     NNNNNNNNNNNNNNNNNNNNNNNNNNNNNNNNNNNNNNNNNNNNNNNNNN
NHJ6209     NNNNNNNNNNNNNNNNNNNNNNNNNNNNNNNNNNNNNNNNNNNNNNNNNN
NHJ6240     NNNNNNNNNNNNNNNNNNNNNNNNNNNNNNNNNNNNNNNNNNNNNNNNNN
NHJ6293     NNNNNNNNNNNNNNNNNNNNNNNNNNNNNNNNNNNNNNNNNNNNNNNNNN
NHJ6791     NNNNNNNNNNNNNNNNNNNNNNNNNNNNNNNNNNNNNNNNNNNNNNNNNN
SGSF339     -CTA---CGTTGCTTCGGCG-GGC----CGCCGC----------------
YHH2310002  NNNNNNNNNNNNNNNNNNNNNNNNNNNNNNNNNNNNNNNNNNNNNNNNNN
YHH2310003  NNNNNNNNNNNNNNNNNNNNNNNNNNNNNNNNNNNNNNNNNNNNNNNNNN
ZY22.006    ---TTTACGTTGCTTCGGCGGGACT---CGCCCCGG-------CTGCCC-
ZY22.007    ---TTTACGTTGCTTCGGCGGGACT---CGCCCCGG-------CTGCCC-
ZY22.008    ---TTTACGTTGCTTCGGCGGGACT---CGCCCCGG-------CTGCCC-

BCC36100    NNNNNNNNNNNNNNNNNNNNNNNNNNNNNNNNNNNNNNNNNNNNNNNNNN
BCC36101    NNNNNNNNNNNNNNNNNNNNNNNNNNNNNNNNNNNNNNNNNNNNNNNNNN
CBS125.65   ----------------------------------------GCCCGCCGAG
CBS130.71   ----------------------------------------GCCCGCCG-G
CBS218.56   ----------------------------------------GCCCGCCGAG
CEHS133a    CCTGGGTCTCCAGGGGGGTGGCGGCCCGGA--ACCA-GGCGCCCGCCGGA
CGMCC28305  NNNNNNNNNNNNNNNNNNNNNNNNNNNNNNNNNNNNNNNNNNNNNNNNNN
CGMCC28306  NNNNNNNNNNNNNNNNNNNNNNNNNNNNNNNNNNNNNNNNNNNNNNNNNN
DY101711    TC--------------GCGGGCGGACCGGATCCCAGT-GCGCCCGCCGGA
DY101712    TC--------------GCGGGCGGACCGGATCCCAGT-GCGCCCGCCGGA
EFCC6279    ----------------------------------------GCCCGCCGGG
EFCC6564    NNNNNNNNNNNNNNNNNNNNNNNNNNNNNNNNNNNNNNNNNNNNNNNNNN
INEHS133a   CCTGGGTCTCCAGGGGGGTGGCGGCCCGGA--ACCA-GGCGCCCGCCGGA
KY04071     CCAGGCCTCGCCGGACGCGGCAGGCCCCGGGCGC----GCGCCCGCCGGA
KY04072     CCAGGCCTCGCCGGACGCGGCAGGCCCCGGGCGC----GCGCCCGCCGGA
MFLU1582    CTA-------CGGAGGGGGGGCG-CCCGGATCACTACGGCGCCCGCCGCA
MFLUCC2113  TC--------TATGGGGGCGGCG-CCCGGATCACTACGGCGCCCGCCGCA
NHJ11343    NNNNNNNNNNNNNNNNNNNNNNNNNNNNNNNNNNNNNNNNNNNNNNNNNN
NHJ12516    NNNNNNNNNNNNNNNNNNNNNNNNNNNNNNNNNNNNNNNNNNNNNNNNNN
NHJ345.01   NNNNNNNNNNNNNNNNNNNNNNNNNNNNNNNNNNNNNNNNNNNNNNNNNN
NHJ5318     NNNNNNNNNNNNNNNNNNNNNNNNNNNNNNNNNNNNNNNNNNNNNNNNNN
NHJ6209     NNNNNNNNNNNNNNNNNNNNNNNNNNNNNNNNNNNNNNNNNNNNNNNNNN
NHJ6240     NNNNNNNNNNNNNNNNNNNNNNNNNNNNNNNNNNNNNNNNNNNNNNNNNN
NHJ6293     NNNNNNNNNNNNNNNNNNNNNNNNNNNNNNNNNNNNNNNNNNNNNNNNNN
NHJ6791     NNNNNNNNNNNNNNNNNNNNNNNNNNNNNNNNNNNNNNNNNNNNNNNNNN
SGSF339     ----------------------------------------GCCCGCCGAG
YHH2310002  NNNNNNNNNNNNNNNNNNNNNNNNNNNNNNNNNNNNNNNNNNNNNNNNNN
YHH2310003  NNNNNNNNNNNNNNNNNNNNNNNNNNNNNNNNNNNNNNNNNNNNNNNNNN
ZY22.006    TC--------------GCGG-CGGACCGGA-CCCAG--GCGCCCGCCGGA
ZY22.007    TC--------------GCGG-CGGACCGGA-CCCAG--GCGCCCGCCGGA
ZY22.008    TC--------------GCGG-CGGACCGGA-CCCAG--GCGCCCGCCGGA

BCC36100    NNNNNNNNNNNNNNNNNNNNNNNNNNNNNNNNNNNNNNNNNNNNNNNNNN
BCC36101    NNNNNNNNNNNNNNNNNNNNNNNNNNNNNNNNNNNNNNNNNNNNNNNNNN
CBS125.65   GGACCGACAAACAAACTCTTG---TATTTCTA-TCTATAGCATGT-CTGA
CBS130.71   GGACC--CAAAC---CTTCTG---AATTTTTT-TTATGAGTATCTTCTGA
CBS218.56   GGACCGACAAACAAACTCTTG---TATTTCTA-TCTATAGCATGT-CTGA
CEHS133a    GGACCA--AAACTCTTTCTC------TTACAG-CGGCA--TTCTCTCTGA
CGMCC28305  NNNNNNNNNNNNNNNNNNNNNNNNNNNNNNNNNNNNNNNNNNNNNNNNNN
CGMCC28306  NNNNNNNNNNNNNNNNNNNNNNNNNNNNNNNNNNNNNNNNNNNNNNNNNN
DY101711    GGACCAACAAACTCTTCTGT----CTCTCATAGCGGCA-----TGTCTGA
DY101712    GGACCAACAAACTCTTCTGT----CTCTCATAGCGGCA-----TGTCTGA
EFCC6279    GGGCCCG-GAACTCTTCTGTG---AAAATGTT-TTCTTAGCGATC---GA
EFCC6564    NNNNNNNNNNNNNNNNNNNNNNNNNNNNNNNNNNNNNNNNNNNNNNNNNN
INEHS133a   GGACCA--AAACTCTTTCTC------TTACAG-CGGCA--TTCTCTCTGA
KY04071     GGACCC--AAACTCTTCTGT------ATCTACGCTACG---CATGTCTGA
KY04072     GGACCC--AAACTCTTCTGT------ATCTACGCTACG---CATGTCTGA
MFLU1582    GGACCCCCAAACTCTTTTTCGCCTCCTTCCAGGCGTCGGTTTTCTTCTGA
MFLUCC2113  GGACCCCCAAACTCTTTTTCGCCTCCTTCCAGGCGTCGGTTTTCTTCTGA
NHJ11343    NNNNNNNNNNNNNNNNNNNNNNNNNNNNNNNNNNNNNNNNNNNNNNNNNN
NHJ12516    NNNNNNNNNNNNNNNNNNNNNNNNNNNNNNNNNNNNNNNNNNNNNNNNNN
NHJ345.01   NNNNNNNNNNNNNNNNNNNNNNNNNNNNNNNNNNNNNNNNNNNNNNNNNN
NHJ5318     NNNNNNNNNNNNNNNNNNNNNNNNNNNNNNNNNNNNNNNNNNNNNNNNNN
NHJ6209     NNNNNNNNNNNNNNNNNNNNNNNNNNNNNNNNNNNNNNNNNNNNNNNNNN
NHJ6240     NNNNNNNNNNNNNNNNNNNNNNNNNNNNNNNNNNNNNNNNNNNNNNNNNN
NHJ6293     NNNNNNNNNNNNNNNNNNNNNNNNNNNNNNNNNNNNNNNNNNNNNNNNNN
NHJ6791     NNNNNNNNNNNNNNNNNNNNNNNNNNNNNNNNNNNNNNNNNNNNNNNNNN
SGSF339     GGACACGCAAACTCTTTTTTG---AACCTGGAACTCTGATTGTAC---AT
YHH2310002  NNNNNNNNNNNNNNNNNNNNNNNNNNNNNNNNNNNNNNNNNNNNNNNNNN
YHH2310003  NNNNNNNNNNNNNNNNNNNNNNNNNNNNNNNNNNNNNNNNNNNNNNNNNN
ZY22.006    GGACC--CAAACTCTTCTGT----CTTTTATAGCGGCA-----TGTCTGA
ZY22.007    GGACC--CAAACTCTTCTGT----CTTTTATAGCGGCA-----TGTCTGA
ZY22.008    GGACC--CAAACTCTTCTGT----CTTTTATAGCGGCA-----TGTCTGA

BCC36100    NNNNNNNNNNNNNNNNNNNNNNNNNNNNNNNNNNNNNNNNNNNNNNNNNN
BCC36101    NNNNNNNNNNNNNNNNNNNNNNNNNNNNNNNNNNNNNNNNNNNNNNNNNN
CBS125.65   GTGGAA----------TCATACACA--------AATGAATCAAAACTTTC
CBS130.71   GTGG---------------TAAAAA--------AATGAATCAAAACTTTC
CBS218.56   GTGGAA----------TCATACACA--------AATGAATCAAAACTTTC
CEHS133a    GTA-------------CACAAGAATTC------AATGAATCAAAACTTTC
CGMCC28305  NNNNNNNNNNNNNNNNNNNNNNNNNNNNNNNNNNNNNNNNNNNNNNNNNN
CGMCC28306  NNNNNNNNNNNNNNNNNNNNNNNNNNNNNNNNNNNNNNNNNNNNNNNNNN
DY101711    GTGGA----------TTTT-ATACA--------AATGAATCAAAACTTTC
DY101712    GTGGA----------TTTT-ATACA--------AATGAATCAAAACTTTC
EFCC6279    GTGG-------------------GG--------AATGAATCAAAACTTTC
EFCC6564    NNNNNNNNNNNNNNNNNNNNNNNNNNNNNNNNNNNNNNNNNNNNNNNNNN
INEHS133a   GTA-------------CACAAGAATTC------AATGAATCAAAACTTTC
KY04071     GTGGA-----------TTTAATATC--------AATGAATCAAAACTTTC
KY04072     GTGGA-----------TTTAATATC--------AATGAATCAAAACTTTC
MFLU1582    GTGAGACCTTTTTCCTCGCGACAGCGGGGTGAAAATGAATCAAAACTTTC
MFLUCC2113  GTGAGACCTTTTTCCTCGCGACAGCGGGGTGAAAATGAATCAAAACTTTC
NHJ11343    NNNNNNNNNNNNNNNNNNNNNNNNNNNNNNNNNNNNNNNNNNNNNNNNNN
NHJ12516    NNNNNNNNNNNNNNNNNNNNNNNNNNNNNNNNNNNNNNNNNNNNNNNNNN
NHJ345.01   NNNNNNNNNNNNNNNNNNNNNNNNNNNNNNNNNNNNNNNNNNNNNNNNNN
NHJ5318     NNNNNNNNNNNNNNNNNNNNNNNNNNNNNNNNNNNNNNNNNNNNNNNNNN
NHJ6209     NNNNNNNNNNNNNNNNNNNNNNNNNNNNNNNNNNNNNNNNNNNNNNNNNN
NHJ6240     NNNNNNNNNNNNNNNNNNNNNNNNNNNNNNNNNNNNNNNNNNNNNNNNNN
NHJ6293     NNNNNNNNNNNNNNNNNNNNNNNNNNNNNNNNNNNNNNNNNNNNNNNNNN
NHJ6791     NNNNNNNNNNNNNNNNNNNNNNNNNNNNNNNNNNNNNNNNNNNNNNNNNN
SGSF339     TAAA-------------------AA--------AATGAATCAAAACTTTC
YHH2310002  NNNNNNNNNNNNNNNNNNNNNNNNNNNNNNNNNNNNNNNNNNNNNNNNNN
YHH2310003  NNNNNNNNNNNNNNNNNNNNNNNNNNNNNNNNNNNNNNNNNNNNNNNNNN
ZY22.006    GTGGA----------TTTTTATACA--------AATGAATCAAAACTTTC
ZY22.007    GTGGA----------TTTTTATACA--------AATGAATCAAAACTTTC
ZY22.008    GTGGA----------TTTTTATACA--------AATGAATCAAAACTTTC

BCC36100    NNNNNNNNNNNNNNNNNNNNNNNNNNNNNNNNNNNNNNNNNNNNNNNNNN
BCC36101    NNNNNNNNNNNNNNNNNNNNNNNNNNNNNNNNNNNNNNNNNNNNNNNNNN
CBS125.65   AACAACGGATCTCTTGGTTCTGGCATCGATGAAGAACGCAGCGAAATGCG
CBS130.71   AACAACGGATCTCTTGGTTCTGGCATCGATGAAGAACGCAGCGAAATGCG
CBS218.56   AACAACGGATCTCTTGGTTCTGGCATCGATGAAGAACGCAGCGAAATGCG
CEHS133a    AACAACGGATCTCTTGGCTCTGGCATCGATGAAGAACGCAGCGAAATGCG
CGMCC28305  NNNNNNNNNNNNNNNNNNNNNNNNNNNNNNNNNNNNNNNNNNNNNNNNNN
CGMCC28306  NNNNNNNNNNNNNNNNNNNNNNNNNNNNNNNNNNNNNNNNNNNNNNNNNN
DY101711    AACAACGGATCTCTTGGTTCTGGCATCGATGAAGAACGCAGCGAAATGCG
DY101712    AACAACGGATCTCTTGGTTCTGGCATCGATGAAGAACGCAGCGAAATGCG
EFCC6279    AACAACGGATCTCTTGGCTCCGGCATCGATGAAGAACGCAGCGAAATGCG
EFCC6564    NNNNNNNNNNNNNNNNNNNNNNNNNNNNNNNNNNNNNNNNNNNNNNNNNN
INEHS133a   AACAACGGATCTCTTGGCTCTGGCATCGATGAAGAACGCAGCGAAATGCG
KY04071     AACAACGGATCTCTTGGTTCTGGCATCGATGAAGAACGCAGCGAAATGCG
KY04072     AACAACGGATCTCTTGGTTCTGGCATCGATGAAGAACGCAGCGAAATGCG
MFLU1582    AACAACGGATCTCTTGGCTCTGGCATCGATGAAGAACGCAGCGAAATGCG
MFLUCC2113  AACAACGGATCTCTTGGCTCTGGCATCGATGAAGAACGCAGCGAAATGCG
NHJ11343    NNNNNNNNNNNNNNNNNNNNNNNNNNNNNNNNNNNNNNNNNNNNNNNNNN
NHJ12516    NNNNNNNNNNNNNNNNNNNNNNNNNNNNNNNNNNNNNNNNNNNNNNNNNN
NHJ345.01   NNNNNNNNNNNNNNNNNNNNNNNNNNNNNNNNNNNNNNNNNNNNNNNNNN
NHJ5318     NNNNNNNNNNNNNNNNNNNNNNNNNNNNNNNNNNNNNNNNNNNNNNNNNN
NHJ6209     NNNNNNNNNNNNNNNNNNNNNNNNNNNNNNNNNNNNNNNNNNNNNNNNNN
NHJ6240     NNNNNNNNNNNNNNNNNNNNNNNNNNNNNNNNNNNNNNNNNNNNNNNNNN
NHJ6293     NNNNNNNNNNNNNNNNNNNNNNNNNNNNNNNNNNNNNNNNNNNNNNNNNN
NHJ6791     NNNNNNNNNNNNNNNNNNNNNNNNNNNNNNNNNNNNNNNNNNNNNNNNNN
SGSF339     AACAACGGATCTCTTGGTTCTGGCATCGATGAAGAACGCAGCGAAATGCG
YHH2310002  NNNNNNNNNNNNNNNNNNNNNNNNNNNNNNNNNNNNNNNNNNNNNNNNNN
YHH2310003  NNNNNNNNNNNNNNNNNNNNNNNNNNNNNNNNNNNNNNNNNNNNNNNNNN
ZY22.006    AACAACGGATCTCTTGGTTCTGGCATCGATGAAGAACGCAGCGAAATGCG
ZY22.007    AACAACGGATCTCTTGGTTCTGGCATCGATGAAGAACGCAGCGAAATGCG
ZY22.008    AACAACGGATCTCTTGGTTCTGGCATCGATGAAGAACGCAGCGAAATGCG

BCC36100    NNNNNNNNNNNNNNNNNNNNNNNNNNNNNNNNNNNNNNNNNNNNNNNNNN
BCC36101    NNNNNNNNNNNNNNNNNNNNNNNNNNNNNNNNNNNNNNNNNNNNNNNNNN
CBS125.65   ATAAGTAATGTGAATTGCAGAATTCAGTGAATCATCGAATCTTTGAACGC
CBS130.71   ATAAGTAATGTGAATTGCAGAATTCAGTGAATCATCGAATCTTTGAACGC
CBS218.56   ATAAGTAATGTGAATTGCAGAATTCAGTGAATCATCGAATCTTTGAACGC
CEHS133a    ATAAGTAATGTGAATTGCAGAATTCAGTGAATCATCGAATCTTTGAACGC
CGMCC28305  NNNNNNNNNNNNNNNNNNNNNNNNNNNNNNNNNNNNNNNNNNNNNNNNNN
CGMCC28306  NNNNNNNNNNNNNNNNNNNNNNNNNNNNNNNNNNNNNNNNNNNNNNNNNN
DY101711    ATAAGTAATGTGAATTGCAGAATTCAGTGAATCATCGAATCTTTGAACGC
DY101712    ATAAGTAATGTGAATTGCAGAATTCAGTGAATCATCGAATCTTTGAACGC
EFCC6279    ATAAGTAGTGTGAATTGCAGAACTCAGTGAACCATCGAATCTTTGAACGC
EFCC6564    NNNNNNNNNNNNNNNNNNNNNNNNNNNNNNNNNNNNNNNNNNNNNNNNNN
INEHS133a   ATAAGTAATGTGAATTGCAGAATTCAGTGAATCATCGAATCTTTGAACGC
KY04071     ATAAGTAATGTGAATTGCAGAATTCAGTGAACCATCGAATCTTTGAACGC
KY04072     ATAAGTAATGTGAATTGCAGAATTCAGTGAACCATCGAATCTTTGAACGC
MFLU1582    ATAAGTAATGTGAATTGCAGAATTCAGTGAATCATCGAATCTTTGAACGC
MFLUCC2113  ATAAGTAATGTGAATTGCAGAATTCAGTGAATCATCGAATCTTTGAACGC
NHJ11343    NNNNNNNNNNNNNNNNNNNNNNNNNNNNNNNNNNNNNNNNNNNNNNNNNN
NHJ12516    NNNNNNNNNNNNNNNNNNNNNNNNNNNNNNNNNNNNNNNNNNNNNNNNNN
NHJ345.01   NNNNNNNNNNNNNNNNNNNNNNNNNNNNNNNNNNNNNNNNNNNNNNNNNN
NHJ5318     NNNNNNNNNNNNNNNNNNNNNNNNNNNNNNNNNNNNNNNNNNNNNNNNNN
NHJ6209     NNNNNNNNNNNNNNNNNNNNNNNNNNNNNNNNNNNNNNNNNNNNNNNNNN
NHJ6240     NNNNNNNNNNNNNNNNNNNNNNNNNNNNNNNNNNNNNNNNNNNNNNNNNN
NHJ6293     NNNNNNNNNNNNNNNNNNNNNNNNNNNNNNNNNNNNNNNNNNNNNNNNNN
NHJ6791     NNNNNNNNNNNNNNNNNNNNNNNNNNNNNNNNNNNNNNNNNNNNNNNNNN
SGSF339     ATACGTAATGTGAATTGCAGAATTCAGTGAATCATCGAATCTTTGAACGC
YHH2310002  NNNNNNNNNNNNNNNNNNNNNNNNNNNNNNNNNNNNNNNNNNNNNNNNNN
YHH2310003  NNNNNNNNNNNNNNNNNNNNNNNNNNNNNNNNNNNNNNNNNNNNNNNNNN
ZY22.006    ATAAGTAATGTGAATTGCAGAATTCAGTGAATCATCGAATCTTTGAACGC
ZY22.007    ATAAGTAATGTGAATTGCAGAATTCAGTGAATCATCGAATCTTTGAACGC
ZY22.008    ATAAGTAATGTGAATTGCAGAATTCAGTGAATCATCGAATCTTTGAACGC

BCC36100    NNNNNNNNNNNNNNNNNNNNNNNNNNNNNNNNNNNNNNNNNNNNNNNNNN
BCC36101    NNNNNNNNNNNNNNNNNNNNNNNNNNNNNNNNNNNNNNNNNNNNNNNNNN
CBS125.65   ACATTGCGCCCGCCAGTATTCTGGCGGGCATGCCTGTTCGAGCGTCATTA
CBS130.71   ACATTGCGCCCGTCAGTATTCTGGCGGGCATGCCTGTTCGAGCGTCATTA
CBS218.56   ACATTGCGCCCGCCAGTATTCTGGCGGGCATGCCTGTTCGAGCGTCATTA
CEHS133a    ACATTGCGCCCGCCAGCATTCTGGCGGGCATGCCTGTCCGAGCGTCATTT
CGMCC28305  NNNNNNNNNNNNNNNNNNNNNNNNNNNNNNNNNNNNNNNNNNNNNNNNNN
CGMCC28306  NNNNNNNNNNNNNNNNNNNNNNNNNNNNNNNNNNNNNNNNNNNNNNNNNN
DY101711    ACATTGCGCCCGCCAGTATTCTGGCGGGCATGCCTGTTCGAGCGTCATTT
DY101712    ACATTGCGCCCGCCAGTATTCTGGCGGGCATGCCTGTTCGAGCGTCATTT
EFCC6279    ACATTGCGCCCGCCAGCACTCTGGCGGGCATGCCTGTTCGAGCGTCGTTT
EFCC6564    NNNNNNNNNNNNNNNNNNNNNNNNNNNNNNNNNNNNNNNNNNNNNNNNNN
INEHS133a   ACATTGCGCCCGCCAGCATTCTGGCGGGCATGCCTGTCCGAGCGTCATTT
KY04071     ACATTGCGCCCGCCAGTATTCTGGCGGGCATGCCTGTTCGAGCGTCATTT
KY04072     ACATTGCGCCCGCCAGTATTCTGGCGGGCATGCCTGTTCGAGCGTCATTT
MFLU1582    ACATTGCGCCCGCCAGTATTCTGGCGGGCATGCCTGTCCGAGCGTCATTT
MFLUCC2113  ACATTGCGCCCGCCAGTATTCTGGCGGGCATGCCTGTCCGAGCGTCATTT
NHJ11343    NNNNNNNNNNNNNNNNNNNNNNNNNNNNNNNNNNNNNNNNNNNNNNNNNN
NHJ12516    NNNNNNNNNNNNNNNNNNNNNNNNNNNNNNNNNNNNNNNNNNNNNNNNNN
NHJ345.01   NNNNNNNNNNNNNNNNNNNNNNNNNNNNNNNNNNNNNNNNNNNNNNNNNN
NHJ5318     NNNNNNNNNNNNNNNNNNNNNNNNNNNNNNNNNNNNNNNNNNNNNNNNNN
NHJ6209     NNNNNNNNNNNNNNNNNNNNNNNNNNNNNNNNNNNNNNNNNNNNNNNNNN
NHJ6240     NNNNNNNNNNNNNNNNNNNNNNNNNNNNNNNNNNNNNNNNNNNNNNNNNN
NHJ6293     NNNNNNNNNNNNNNNNNNNNNNNNNNNNNNNNNNNNNNNNNNNNNNNNNN
NHJ6791     NNNNNNNNNNNNNNNNNNNNNNNNNNNNNNNNNNNNNNNNNNNNNNNNNN
SGSF339     ACATTGCGCCCGCCAGCATTCTGGCGGGCATGCCTGTTCGAGCGTCATTA
YHH2310002  NNNNNNNNNNNNNNNNNNNNNNNNNNNNNNNNNNNNNNNNNNNNNNNNNN
YHH2310003  NNNNNNNNNNNNNNNNNNNNNNNNNNNNNNNNNNNNNNNNNNNNNNNNNN
ZY22.006    ACATTGCGCCCGCCAGTATTCTGGCGGGCATGCCTGTTCGAGCGTCATTT
ZY22.007    ACATTGCGCCCGCCAGTATTCTGGCGGGCATGCCTGTTCGAGCGTCATTT
ZY22.008    ACATTGCGCCCGCCAGTATTCTGGCGGGCATGCCTGTTCGAGCGTCATTT

BCC36100    NNNNNNNNNNNNNNNNNNNNNNNNNNNNNNNNNNNNNNNNNNNNNNNNNN
BCC36101    NNNNNNNNNNNNNNNNNNNNNNNNNNNNNNNNNNNNNNNNNNNNNNNNNN
CBS125.65   -CAACCCTCAAG---------CCCCCCCGGTGACGGGAACGGGCTTGGTG
CBS130.71   -CGCCCCTCAAG---------TCCCCT-----------GTGGACTTGGTG
CBS218.56   -CAACCCTCAAG---------CCCCCCCGGTGACGGGAACGGGCTTGGTG
CEHS133a    -CAACCCTCGAG---------CCCCCCGCTG-------GGGGGCTCGGTG
CGMCC28305  NNNNNNNNNNNNNNNNNNNNNNNNNNNNNNNNNNNNNNNNNNNNNNNNNN
CGMCC28306  NNNNNNNNNNNNNNNNNNNNNNNNNNNNNNNNNNNNNNNNNNNNNNNNNN
DY101711    -CAACCCTCAAG---------CCCCCC-------------GGGTTTGGTG
DY101712    -CAACCCTCAAG---------CCCCCC-------------GGGTTTGGTG
EFCC6279    TCAACCCCTCAGGCGCCTCCCCCCCCCCCGGGGGGGCGGCGGGCCTGGTG
EFCC6564    NNNNNNNNNNNNNNNNNNNNNNNNNNNNNNNNNNNNNNNNNNNNNNNNNN
INEHS133a   -CAACCCTCGAG---------CCCCCCGCTG-------GGGGGCTCGGTG
KY04071     -CAACCCTCAAG---------CGCT-----------------GCTTGGTG
KY04072     -CAACCCTCAAG---------CGCT-----------------GCTTGGTG
MFLU1582    -CGACCCTCAGG---------CCCCTCCTGC-------AGGGGACTGGTG
MFLUCC2113  -CGACCCTCAGG---------CCCCTCCTGC-------AGGGGACTGGTG
NHJ11343    NNNNNNNNNNNNNNNNNNNNNNNNNNNNNNNNNNNNNNNNNNNNNNNNNN
NHJ12516    NNNNNNNNNNNNNNNNNNNNNNNNNNNNNNNNNNNNNNNNNNNNNNNNNN
NHJ345.01   NNNNNNNNNNNNNNNNNNNNNNNNNNNNNNNNNNNNNNNNNNNNNNNNNN
NHJ5318     NNNNNNNNNNNNNNNNNNNNNNNNNNNNNNNNNNNNNNNNNNNNNNNNNN
NHJ6209     NNNNNNNNNNNNNNNNNNNNNNNNNNNNNNNNNNNNNNNNNNNNNNNNNN
NHJ6240     NNNNNNNNNNNNNNNNNNNNNNNNNNNNNNNNNNNNNNNNNNNNNNNNNN
NHJ6293     NNNNNNNNNNNNNNNNNNNNNNNNNNNNNNNNNNNNNNNNNNNNNNNNNN
NHJ6791     NNNNNNNNNNNNNNNNNNNNNNNNNNNNNNNNNNNNNNNNNNNNNNNNNN
SGSF339     -CAACCCTCGAG---CCCCCCCCCCTTCCGGGGGGAGGG---GCCCGGTG
YHH2310002  NNNNNNNNNNNNNNNNNNNNNNNNNNNNNNNNNNNNNNNNNNNNNNNNNN
YHH2310003  NNNNNNNNNNNNNNNNNNNNNNNNNNNNNNNNNNNNNNNNNNNNNNNNNN
ZY22.006    -CAACCCTCAAG---------CCCCC----------------GCTTGGTG
ZY22.007    -CAACCCTCAAG---------CCCCC----------------GCTTGGTG
ZY22.008    -CAACCCTCAAG---------CCCCC----------------GCTTGGTG

BCC36100    NNNNNNNNNNNNNNNNNNNNNNNNNNNNNNNNNNNNNNNNNNNNNNNNNN
BCC36101    NNNNNNNNNNNNNNNNNNNNNNNNNNNNNNNNNNNNNNNNNNNNNNNNNN
CBS125.65   TTGGGGACCGGCCAACTGGTGCCCTGC-TGCTGCCGTAGCAGGCGCCGGG
CBS130.71   TTGGGGATCGGCGAGC-------------GCTGTCTTTTCAG----CACG
CBS218.56   TTGGGGACCGGCCAACTGGTGCCCTGC-TGCTGCCGTAGCAGGCGCCGGG
CEHS133a    TTGGGGGACGGCCCTCACCCGG----------------------------
CGMCC28305  NNNNNNNNNNNNNNNNNNNNNNNNNNNNNNNNNNNNNNNNNNNNNNNNNN
CGMCC28306  NNNNNNNNNNNNNNNNNNNNNNNNNNNNNNNNNNNNNNNNNNNNNNNNNN
DY101711    TTGGGTGCCGGCGTCCAGCGC---------TCCCCCCGCGG-AGCGCCCG
DY101712    TTGGGTGCCGGCGTCCAGCGC---------TCCCCCCGCGG-AGCGCCCG
EFCC6279    TTGGGGACCGGC------------------CCCCCCGC----------GG
EFCC6564    NNNNNNNNNNNNNNNNNNNNNNNNNNNNNNNNNNNNNNNNNNNNNNNNNN
INEHS133a   TTGGGGGACGGCCCTCACCCGG----------------------------
KY04071     TTGGGGACCGGC-CTGAAGGAG----------------------------
KY04072     TTGGGGACCGGC-CTGAAGGAG----------------------------
MFLU1582    TTGGGGGACGGCACCCGCCGGGAGAGAGGACCTCGTCCTCCTCCGGCGCG
MFLUCC2113  TTGGGGGACGGCACCCGCCGGGAGAG--GACCTCGTCCTCCTCCGGCGCG
NHJ11343    NNNNNNNNNNNNNNNNNNNNNNNNNNNNNNNNNNNNNNNNNNNNNNNNNN
NHJ12516    NNNNNNNNNNNNNNNNNNNNNNNNNNNNNNNNNNNNNNNNNNNNNNNNNN
NHJ345.01   NNNNNNNNNNNNNNNNNNNNNNNNNNNNNNNNNNNNNNNNNNNNNNNNNN
NHJ5318     NNNNNNNNNNNNNNNNNNNNNNNNNNNNNNNNNNNNNNNNNNNNNNNNNN
NHJ6209     NNNNNNNNNNNNNNNNNNNNNNNNNNNNNNNNNNNNNNNNNNNNNNNNNN
NHJ6240     NNNNNNNNNNNNNNNNNNNNNNNNNNNNNNNNNNNNNNNNNNNNNNNNNN
NHJ6293     NNNNNNNNNNNNNNNNNNNNNNNNNNNNNNNNNNNNNNNNNNNNNNNNNN
NHJ6791     NNNNNNNNNNNNNNNNNNNNNNNNNNNNNNNNNNNNNNNNNNNNNNNNNN
SGSF339     TTGGGGGACGGC------------------CCGCCCTCGCGG----CAGG
YHH2310002  NNNNNNNNNNNNNNNNNNNNNNNNNNNNNNNNNNNNNNNNNNNNNNNNNN
YHH2310003  NNNNNNNNNNNNNNNNNNNNNNNNNNNNNNNNNNNNNNNNNNNNNNNNNN
ZY22.006    TTGGGTGCCGGCG-CCGGCGCCTGCG--AGTCCGCTCGCAGCAGCGCCCG
ZY22.007    TTGGGTGCCGGCG-CCGGCGCCTGCG--AGTCCGCTCGCAGCAGCGCCCG
ZY22.008    TTGGGTGCCGGCG-CCGGCGCCTGCG--AGTCCGCTCGCAGCAGCGCCCG

BCC36100    NNNNNNNNNNNNNNNNNNNNNNNNNNNNNNNNNNNNNNNNNNNNNNNNNN
BCC36101    NNNNNNNNNNNNNNNNNNNNNNNNNNNNNNNNNNNNNNNNNNNNNNNNNN
CBS125.65   CCGCCCCCGAAATGAATTGGCGGCCTCGTCGCGGCCTCCCTCTGCGTAGT
CBS130.71   CCGTCCCCCAAATTTATTGGCGGTCTCGCCGTGGCCCTCCTCTGCGCAGT
CBS218.56   CCGCCCCCGAAATGAATTGGCGGCCTCGTCGCGGCCTCCCTCTGCGTAGT
CEHS133a    CCGCCCCCGAAATGCAGTGGCGACCTCGCC-GCAGCCTCCCCTGCGCAGT
CGMCC28305  NNNNNNNNNNNNNNNNNNNNNNNNNNNNNNNNNNNNNNNNNNNNNNNNNN
CGMCC28306  NNNNNNNNNNNNNNNNNNNNNNNNNNNNNNNNNNNNNNNNNNNNNNNNNN
DY101711    CCGCCCCCGAAATGGATTGGCGGTCTCGTC-GCAGCCTCCCTTGCGTAGT
DY101712    CCGCCCCCGAAATGGATTGGCGGTCTCGTC-GCAGCCTCCCTTGCGTAGT
EFCC6279    CCGCCCCCGAAATGGATCGGCGGCCTCGCCCGCGGCCTCCCTTGCGCAGT
EFCC6564    NNNNNNNNNNNNNNNNNNNNNNNNNNNNNNNNNNNNNNNNNNNNNNNNNN
INEHS133a   CCGCCCCCGAAATGCAGTGGCGACCTCGCC-GCAGCCTCCCCTGCGCAGT
KY04071     CCGCCCCCGAAATGAATTGGCGGTCTCGTC-GCAGCGTCCTCTGCGTAGT
KY04072     CCGCCCCCGAAATGAATTGGCGGTCTCGTC-GCAGCGTCCTCTGCGTAGT
MFLU1582    CCGCCCCCGAAATGCAGTGGCGGCCCCGCCCGCAGCGACCTCCGCGTAGT
MFLUCC2113  CCGCCCCCGAAATGCAGTGGCGGCCTCGCCCGCAGTGACCTCCGCGTAGT
NHJ11343    NNNNNNNNNNNNNNNNNNNNNNNNNNNNNNNNNNNNNNNNNNNNNNNNNN
NHJ12516    NNNNNNNNNNNNNNNNNNNNNNNNNNNNNNNNNNNNNNNNNNNNNNNNNN
NHJ345.01   NNNNNNNNNNNNNNNNNNNNNNNNNNNNNNNNNNNNNNNNNNNNNNNNNN
NHJ5318     NNNNNNNNNNNNNNNNNNNNNNNNNNNNNNNNNNNNNNNNNNNNNNNNNN
NHJ6209     NNNNNNNNNNNNNNNNNNNNNNNNNNNNNNNNNNNNNNNNNNNNNNNNNN
NHJ6240     NNNNNNNNNNNNNNNNNNNNNNNNNNNNNNNNNNNNNNNNNNNNNNNNNN
NHJ6293     NNNNNNNNNNNNNNNNNNNNNNNNNNNNNNNNNNNNNNNNNNNNNNNNNN
NHJ6791     NNNNNNNNNNNNNNNNNNNNNNNNNNNNNNNNNNNNNNNNNNNNNNNNNN
SGSF339     CCGCCCCCGAAATGGATCGGCGGCAACGGCGTCCGCCTCCCCTGCGTAGT
YHH2310002  NNNNNNNNNNNNNNNNNNNNNNNNNNNNNNNNNNNNNNNNNNNNNNNNNN
YHH2310003  NNNNNNNNNNNNNNNNNNNNNNNNNNNNNNNNNNNNNNNNNNNNNNNNNN
ZY22.006    CCGCCCCCGAAATTGATTGGCGGTCTCGTC-GCGACCTCCCTTGCGTAGT
ZY22.007    CCGCCCCCGAAATTGATTGGCGGTCTCGTC-GCGACCTCCCTTGCGTAGT
ZY22.008    CCGCCCCCGAAATTGATTGGCGGTCTCGTC-GCGACCTCCCTTGCGTAGT

BCC36100    NNNNNNNNNNNNNNNNNNNNNNNNNNNNNNNNNNNNNNNNNNNNNNNNNN
BCC36101    NNNNNNNNNNNNNNNNNNNNNNNNNNNNNNNNNNNNNNNNNNNNNNNNNN
CBS125.65   AG------CACAAATCTCGCAGC-TGGAGCGCGGCGCGG-CCACTGCCGT
CBS130.71   AG------TAAAACACTCGCAAC-AGGAGCCCGGTGAGGTCCACTGCCGT
CBS218.56   AG------CACAAATCTCGCAGC-TGGAGCGCGGCGCGG-CCACTGCCGT
CEHS133a    AA----CGCACAAGCCTCGCACCGGAGCGCGGAG-ACGG-TCAC-GCCGT
CGMCC28305  NNNNNNNNNNNNNNNNNNNNNNNNNNNNNNNNNNNNNNNNNNNNNNNNNN
CGMCC28306  NNNNNNNNNNNNNNNNNNNNNNNNNNNNNNNNNNNNNNNNNNNNNNNNNN
DY101711    AA----CATAC-CACCTCGCATGGCGGAGCGCGGCGCGG-CCACTGCCGT
DY101712    AA----CATAC-CACCTCGCATGGCGGAGCGCGGCGCGG-CCACTGCCGT
EFCC6279    AGACGTGTCACCGCGATCGCAACCGGGAGCCAGGCGAGG-CCACTGCCGT
EFCC6564    NNNNNNNNNNNNNNNNNNNNNNNNNNNNNNNNNNNNNNNNNNNNNNNNNN
INEHS133a   AA----CGCACAAGCCTCGCACCGGAGCGCGGAG-ACGG-TCAC-GCCGT
KY04071     AA----CATAC-CACCTCGCAGCAAGGAGCGCGGCGCGG-CCACTGCCGT
KY04072     AA----CATAC-CACCTCGCAGCAAGGAGCGCGGCGCGG-CCACTGCCGT
MFLU1582    AG----CACAAACCTCGCGGCCCGGGAAGCTGGGCGCGG-CCACAGCCGT
MFLUCC2113  AG----CACAAACCTCGCGGCCTGGGAAGCTGGGCGCGG-CCACAGCCGT
NHJ11343    NNNNNNNNNNNNNNNNNNNNNNNNNNNNNNNNNNNNNNNNNNNNNNNNNN
NHJ12516    NNNNNNNNNNNNNNNNNNNNNNNNNNNNNNNNNNNNNNNNNNNNNNNNNN
NHJ345.01   NNNNNNNNNNNNNNNNNNNNNNNNNNNNNNNNNNNNNNNNNNNNNNNNNN
NHJ5318     NNNNNNNNNNNNNNNNNNNNNNNNNNNNNNNNNNNNNNNNNNNNNNNNNN
NHJ6209     NNNNNNNNNNNNNNNNNNNNNNNNNNNNNNNNNNNNNNNNNNNNNNNNNN
NHJ6240     NNNNNNNNNNNNNNNNNNNNNNNNNNNNNNNNNNNNNNNNNNNNNNNNNN
NHJ6293     NNNNNNNNNNNNNNNNNNNNNNNNNNNNNNNNNNNNNNNNNNNNNNNNNN
NHJ6791     NNNNNNNNNNNNNNNNNNNNNNNNNNNNNNNNNNNNNNNNNNNNNNNNNN
SGSF339     AG-CACAGCATC----TCGCAAC-GGGAGCGCGCCGCGG-CCACTGCCGT
YHH2310002  NNNNNNNNNNNNNNNNNNNNNNNNNNNNNNNNNNNNNNNNNNNNNNNNNN
YHH2310003  NNNNNNNNNNNNNNNNNNNNNNNNNNNNNNNNNNNNNNNNNNNNNNNNNN
ZY22.006    AA----CATAC-CACCTCGCATGGCGGAGCGCGGCGCGG-CCAC-GCCGT
ZY22.007    AA----CATAC-CACCTCGCATGGCGGAGCGCGGCGCGG-CCAC-GCCGT
ZY22.008    AA----CATAC-CACCTCGCATGGCGGAGCGCGGCGCGG-CCAC-GCCGT

BCC36100    NNNNNNNNNNNNNNNNNNNNNNNNNNNNNNNNNNNNNNNNNNNNNNNNNN
BCC36101    NNNNNNNNNNNNNNNNNNNNNNNNNNNNNNNNNNNNNNNNNNNNNNNNNN
CBS125.65   AAAACGCACCAACTTTT----TTAAAGTTGACCTCGAATCAGGGCAACAG
CBS130.71   AAAACCCCCCAACTTTT----T-ATAGTTGACCTCGAATCAGGGCAACAG
CBS218.56   AAAACGCACCAACTTTT----TTAAAGTTGACCTCGAATCAGGGCAACAG
CEHS133a    GAAACGC-CCAACTTTT----TAGAAGTTGACCTCGGATCAGGGCAACAG
CGMCC28305  NNNNNNNNNNNNNNNNNNNNNNNNNNNNNNNNNNNNNNNNNNGGCAACAG
CGMCC28306  NNNNNNNNNNNNNNNNNNNNNNNNNNNNNNNNNNNNNNNNNNGGCAACAG
DY101711    AAAACAACCCAATTTCT----CAAGAGT-GACCTCGGATCAGGGCAACAG
DY101712    AAAACAACCCAATTTCT----CAAGAGT-GACCTCG-ATCAGGGCAACAG
EFCC6279    AAAAC-CGCGTCCGCCC----CCAGCAGAANNNNNNNNNNNNGGCAGCAG
EFCC6564    NNNNNNNNNNNNNNNNNNNNNNNNNNNNNNNNNNNNNNNNNNGGCAGCAG
INEHS133a   GAAACGC-CCAACTTTT----TAGAAGTTGACCTCGGATCAGGGCAACAG
KY04071     AAAAATCGCCAGTGATGGCTTCTAGAGTTGACCTCGAATCAGGGCAACAG
KY04072     AAAAATCGCCAGTGATGGCTTCTAGAGTTGACCTCGAATCAGGGCAACAG
MFLU1582    AAAACAC-CCA-CCACG----CGAACACTCTTCGCACCCTAAGGCAAGAG
MFLUCC2113  AAAACAC-CCA-CCACG----CGAACACTCTTCGCACCCTAAGGCAAAAG
NHJ11343    NNNNNNNNNNNNNNNNNNNNNNNNNNNNNNNNNNNNNNNNNNGGCAACAG
NHJ12516    NNNNNNNNNNNNNNNNNNNNNNNNNNNNNNNNNNNNNNNNNNGGCAACAG
NHJ345.01   NNNNNNNNNNNNNNNNNNNNNNNNNNNNNNNNNNNNNNNNNNNNNNNNNN
NHJ5318     NNNNNNNNNNNNNNNNNNNNNNNNNNNNNNNNNNNNNNNNNNGGCAACAG
NHJ6209     NNNNNNNNNNNNNNNNNNNNNNNNNNNNNNNNNNNNNNNNNNNNNNNNNN
NHJ6240     NNNNNNNNNNNNNNNNNNNNNNNNNNNNNNNNNNNNNNNNNNGGCAACAG
NHJ6293     NNNNNNNNNNNNNNNNNNNNNNNNNNNNNNNNNNNNNNNNNNGGCAACAG
NHJ6791     NNNNNNNNNNNNNNNNNNNNNNNNNNNNNNNNNNNNNNNNNNGGCAACAG
SGSF339     AAAACGCACANNNNNNNNNNNNNNNNNNNNNNNNNNNNNNNNGGCAACAG
YHH2310002  NNNNNNNNNNNNNNNNNNNNNNNNNNNNNNNNNNNNNNNNNNGGCAACAG
YHH2310003  NNNNNNNNNNNNNNNNNNNNNNNNNNNNNNNNNNNNNNNNNNGGCAACAG
ZY22.006    AAAACAACCCAATTTCT----CAAGAGTTGACCTCGGATCAGGGCAACAG
ZY22.007    AAAACAACCCAATTTCT----CAAGAGTNNNNNNNNNNNNNNGGCAACAG
ZY22.008    AAAACAACCCAATTTCT----CAAGAGTNNNNNNNNNNNNNNGGCAACAG

BCC36100    NNNNNNNNNNNNNNNNNNNNNNNNNNNNNNNNNNNNNNNNNNNNNNNNNN
BCC36101    NNNNNNNNNNNNNNNNNNNNNNNNNNNNNNNNNNNNNNNNNNNNNNNNNN
CBS125.65   CTCAAATTTGAAATCTGGCCCCT------AGGGCCCGAGTTGTAATTTGC
CBS130.71   CTCAAATTTGAAATCTGGTCCCC------AGGGCCCGAGTTGTAATTTGC
CBS218.56   CTCAAATTTGAAATCTGGCCCCT------AGGGCCCGAGTTGTAATTTGC
CEHS133a    CTCAAATTTGAAATCTGGCTCCC----CAGGGGCCCGAGTTGTAATTTGC
CGMCC28305  CTCAAATTTGAAATCTGGCCCCT------AGGGCCCGAGTTGTAATTTGC
CGMCC28306  CTCAAATTTGAAATCTGGCCCCT------AGGGCCCGAGTTGTAATTTGC
DY101711    CTCAAATTTGAAATCTGGCCCC--------AGGCCCGAGTTGTAATTTGC
DY101712    CTCAAATTTGAAATCTGGCCCC--------AGGCCCGAGTTGTAATTTGC
EFCC6279    CTCAAATTTGAAATCCGGCCCCCC-----GCGGCCCGAGTTGTAATTTGC
EFCC6564    CTCAAATTTGAAATCCGGCCCCCC-----GCGGCCCGAGTTGTAATTTGC
INEHS133a   CTCAAATTTGAAATCTGGCTCCC----CAGGGGCCCGAGTTGTAATTTGC
KY04071     CTCAAATTTGAAATCTGGCCCCC------AGGGCCCGAGTTGTAATTTGC
KY04072     CTCAAATTTGAAATCTGGCCCCC------AGGGCCCGAGTTGTAATTTGC
MFLU1582    CTCAAATTTGAAATCTGGCCCCCTCCGCGGGGGTCCGAGTTGTAATTTGC
MFLUCC2113  CTCAAATTTGAAATCTGGCCCCCTTCGCGGAGGTCCGAGTTGTAATTTGC
NHJ11343    CTCAAATTTGAAATCTGGCCCCC------AGGGCCCGAGTTGTAATTTGC
NHJ12516    CTCAAATTTGAAATCTGGCCCCC------AGGGCCCGAGTTGTAATTTGC
NHJ345.01   NNNNNNNNNNNNNNNNNNNNNNNNNNNNNNNNNNNNNNNNNNNNNNNNNN
NHJ5318     CTCAAATTTGAAATCTGGCGCTC-------GCGCCCGAGTTGTAATTTGC
NHJ6209     NNNNNNNNNNNNNNNNNNNNNNNNNNNNNNNNNNNNNNGTTGTAATTTGC
NHJ6240     CTCAAATTTGAAATCTGGCCCCT------AGGGCCCGAGTTGTAATTTGC
NHJ6293     CTCAAATTTGAAATCTGGCCCCT------AGGGCCCGAGTTGTAATTTGC
NHJ6791     CTCAAATTTGAAATCTGGCCCCT------AGGGCCCGAGTTGTAATTTGC
SGSF339     CTCAAATTTGAAATCTGGCCCC--------AGGCCCGAGTTGTAATTTGC
YHH2310002  CTCAAATTTGAAATCTGGCCCCC------AGGGCCCGAGTTGTAATTTGC
YHH2310003  CTCAAATTTGAAATCTGGCCCCC------AGGGCCCGAGTTGTAATTTGC
ZY22.006    CTCAAATTTGAAATCTGGCCCT--------AGGCCCGAGTTGTAATTTGC
ZY22.007    CTCAAATTTGAAATCTGGCCCT--------AGGCCCGAGTTGTAATTTGC
ZY22.008    CTCAAATTTGAAATCTGGCCCT--------AGGCCCGAGTTGTAATTTGC

BCC36100    NNNNNNNNNNNNNNNNNNNNNGCCTTCCGAGTTCCCTGGAACGGGACGCC
BCC36101    NNNNNNNNCTTTTGATG-AGTGCCTTCCGAGTTCCCTGGAACGGGACGCC
CBS125.65   AGAGGATGCTTTTGGCGAGGTGCCTTCCGAGTTCCCTGGAACGGGACGCC
CBS130.71   AGAGGATGCTTTTGGCGAGGTGCCTTCCGAGTTCCCTGGAACGGGACGCC
CBS218.56   AGAGGATGCTTTTGGCGAGGTGCCTTCCGAGTTCCCTGGAACGGGACGCC
CEHS133a    AGAGGATGCTTTCGGCGCGGCGCCTTCCGAGTGCCCTGGAACGGGACGCC
CGMCC28305  AGAGGATGCTTTTGGCGAGGTGCCTTCCGAGTTCCCTGGAACGGGACGCC
CGMCC28306  AGAGGATGCTTTTGGCGAGGTGCCTTCCGAGTTCCCTGGAACGGGACGCC
DY101711    AGAGGATGCTTTTGGCGCGGTGCCTTCCGAGTGCCCTGGAACGGGACGCC
DY101712    AGAGGATGCTTTTGGCGCGGTGCCTTCCGAGTGCCCTGGAACGGGACGCC
EFCC6279    AGAGGATGCTTTTGGCGAGGCGCCCTCCGAGTTCCCTGGAACGGGACGCC
EFCC6564    AGAGGATGCTTTTGGCGAGGCGCCCTCCGAGTTCCCTGGAACGGGACGCC
INEHS133a   AGAGGATGCTTTCGGCGCGGCGCCTTCCGAGTGCCCTGGAACGGGACGCC
KY04071     AGAGGATGCTTTTGGCGAGGTGCCTTCCGAGTTCCCTGGAACGGGACGCC
KY04072     AGAGGATGCTTTTGGCGAGGTGCCTTCCGAGTTCCCTGGAACGGGACGCC
MFLU1582    AGAGGATGCTTCTGGCGCGGCGCCTTCCGAGTTCCCTGGAACGGGACGCC
MFLUCC2113  AGAGGATGCTTCTGGCGCGGCGCCTTCCGAGTTCCCTGGAACGGGACGCC
NHJ11343    AGAGGATGCTTTTGGCGAGGTGCCTTCCGAGTTCCCTGGAACGGGACGCC
NHJ12516    AGAGGATGCTTTTGGCGAGGTGCCTTCCGAGTTCCCTGGAACGGGACGCC
NHJ345.01   NNNNNNNNNNNNNNNCGAGGTGCCTTCCGAGTTCCCTGGAACGGGACGCC
NHJ5318     AGAGGATGCTTTTGGCGACGCGCCTTCCGAGTTCCCTGGAACGGGACGCC
NHJ6209     AGAGGATGCTTTTGGCGCGGYGCCTTCCGAGTGCCCTGGAACGGGACGCC
NHJ6240     AGAGGATGCTTTTGGCGAGGTGCCTTCCGAGTTCCCTGGAACGGGACGCC
NHJ6293     AGAGGATGCTTTTGGCGAGGTGCCTTCCGAGTTCCCTGGAACGGGACGCC
NHJ6791     AGAGGATGCTTTTGGCGAGGTGCCTTCCGAGTTCCCTGGAACGGGACGCC
SGSF339     AGAGGATGCTTTTGGCGACGCGCCTTCCGAGTTCCCTGGAACGGGACGCC
YHH2310002  AGAGGATGCTTTTGGCGAGGTGCCTTCCGAGTGCCCTGGAACGGGACGCC
YHH2310003  AGAGGATGCTTTTGGCGAGGTGCCTTCCGAGTGCCCTGGAACGGGACGCC
ZY22.006    AGAGGATGCTTTTGGCGCGGTGCCTTCCGAGTGCCCTGGAACGGGACGCC
ZY22.007    AGAGGATGCTTTTGGCGCGGTGCCTTCCGAGTGCCCTGGAACGGGACGCC
ZY22.008    AGAGGATGCTTTTGGCGCGGTGCCTTCCGAGTGCCCTGGAACGGGACGCC

BCC36100    ATAGAGGGTGAGAGCCCCGTCTGGTTGGATACCGAGTCTCTGTAAAGCTC
BCC36101    ATAGAGGGTGAGAGCCCCGTCTGGTTGGATACCGAGTCTCTGTAAAGCTC
CBS125.65   ATAGAGGGTGAGAGCCCCGTCTGGTTGGACGCCGAGCCTCTGTAAAGCTC
CBS130.71   ATAGAGGGTGAGAGCCCCGTCTGGTCGGACACCGAGCCTCTGTAAAGCTC
CBS218.56   ATAGAGGGTGAGAGCCCCGTCTGGTTGGACGCCGAGCCTCTGTAAAGCTC
CEHS133a    AAAGAGGGTGAGAGCCCCGTCTGGTCGGACGCCAAGCCGGTGTAAAGCTC
CGMCC28305  ATAGAGGGTGAGAGCCCCGTCTGGTTGGATACCGAGCCTCTGTAAAGCTC
CGMCC28306  ATAGAGGGTGAGAGCCCCGTCTGGTTGGATACCGAGCCTCTGTAAAGCTC
DY101711    ATAGAGGGTGAGAGCCCCATCTGGTTGGACACCAAGCCTATGTAAAGCTC
DY101712    ATAGAGGGTGAGAGCCCCATCTGGTTGGACACCAAGCCTATGTAAAGCTC
EFCC6279    GCAGAGGGTGAGAGCCCCGTACGGTCGGACGCCGAGCCTCTGTAAAGCTC
EFCC6564    GCAGAGGGTGAGAGCCCCGTACGGTCGGACGCCGAGCCTCTGTAAAGCTC
INEHS133a   AAAGAGGGTGAGAGCCCCGTCTGGTCGGACGCCAAGCCGGTGTAAAGCTC
KY04071     ATAGAGGGTGAGAGCCCCGTCTGGTTGGACACCGAGCCTCTGTAAAGCTC
KY04072     ATAGAGGGTGAGAGCCCCGTCTGGTTGGACACCGAGCCTCTGTAAAGCTC
MFLU1582    ACAGAGGGTGAGAGCCCCGTCCGGTCGGACGCCTAGCCTGTGTGAAGCAC
MFLUCC2113  ACAGAGGGTGAGAGCCCCGTCCGGTCGGACGCCTAGCCTGTGTGAAGCAC
NHJ11343    ATAGAGGGTGAGAGCCCCGTCTGGTTGGATACCGAGCCTCTGTAAAGCTC
NHJ12516    ATAGAGGGTGAGAGCCCCGTCTGGTTGGATACCGAGCCTCTGTAAAGCTC
NHJ345.01   ATAGAGGGTGAGAGCCCCGTCTGGTTGGATACCGAGCCTCTGTAAAGCTC
NHJ5318     ATAGAGGGTGAGAGCCCCGTCTGGTTGGATGCCGAGCCTCTGTAAAGCTC
NHJ6209     ACAGAGGGTGAGAGCCCCMTCTGGTTGGACACCAAGCCTATGTAAAGCTC
NHJ6240     ATAGAGGGTGAGAGCCCCGTCTGGTTGGATACCGAGCCTCTGTAAAGCTC
NHJ6293     ATAGAGGGTGAGAGCCCCGTCTGGTTGGATACCGAGCCTCTGTAAAGCTC
NHJ6791     ATAGAGGGTGAGAGCCCCGTCTGGTTGGATACCGAGCCTCTGTAAAGCTC
SGSF339     ATAGAGGGTGAGAGCCCCGTCTGGTTGGATGCCGAGCCTCTGTAAAGCTC
YHH2310002  ATAGAGGGTGAGAGCCCCGTCTGGTTGGATACCGAGCCTCTGTAAAGCTC
YHH2310003  ATAGAGGGTGAGAGCCCCGTCTGGTTGGATACCGAGCCTCTGTAAAGCTC
ZY22.006    ATAGAGGGTGAGAGCCCCATCTGGTTGGACACCAAGCCTATGTAAAGCTC
ZY22.007    ATAGAGGGTGAGAGCCCCATCTGGTTGGACACCAAGCCTATGTAAAGCTC
ZY22.008    ATAGAGGGTGAGAGCCCCATCTGGTTGGACACCAAGCCTATGTAAAGCTC

BCC36100    CTTCGACGAGTCGAGTAGTTTGGGAATGCTGCTCTAAATGGGAGGTATAT
BCC36101    CTTCGACGAGTCGAGTAGTTTGGGAATGCTGCTCTAAATGGGAGGTATAT
CBS125.65   CTTCGACGAGTCGAGTAGTTTGGGAATGCTGCTCTAAATGGGAGGTATAT
CBS130.71   CTTCGACGAGTCGAGTAGTTTGGGAATGCTGCTCTAAATGGGAGGTATAT
CBS218.56   CTTCGACGAGTCGAGTAGTTTGGGAATGCTGCTCTAAATGGGAGGTATAT
CEHS133a    CTTCGACGAGTCGAGTAGTTTGGGAATGCTGCTCTAAATGGGAGGTATAT
CGMCC28305  CTTCGACGAGTCGAGTAGTTTGGGAATGCTGCTCTAAATGGGAGGTATAT
CGMCC28306  CTTCGACGAGTCGAGTAGTTTGGGAATGCTGCTCTAAATGGGAGGTATAT
DY101711    CTTCGACGAGTCGAGTAGTTTGGGAATGCTGCTCTAAATGGGAGGTATAT
DY101712    CTTCGACGAGTCGAGTAGTTTGGGAATGCTGCTCTAAATGGGAGGTATAT
EFCC6279    CCTCGACGAGTCGAGTAGTTTGGGAATGCTGCTCCAA-TGGGAGGTATAT
EFCC6564    CCTCGACGAGTCGAGTAGTTTGGGAATGCTGCTCCAA-TGGGAGGTATAT
INEHS133a   CTTCGACGAGTCGAGTAGTTTGGGAATGCTGCTCTAAATGGGAGGTATAT
KY04071     CTTCGACGAGTCGAGTAGTTTGGGAATGCTGCTCTAAATGGGAGGTATAT
KY04072     CTTCGACGAGTCGAGTAGTTTGGGAATGCTGCTCTAAATGGGAGGTATAT
MFLU1582    CTTCGACGAGTCGGGTAGTTTGGGAATGCTGCCCTAAATGGGAGGTATAT
MFLUCC2113  CTTCGACGAGTCGGGTAGTTTGGGAATGCTGCCCTAAATGGGAGGTATAT
NHJ11343    CTTCGACGAGTCGAGTAGTTTGGGAATGCTGCTCTAAATGGGAGGTATAT
NHJ12516    CTTCGACGAGTCGAGTAGTTTGGGAATGCTGCTCTAAATGGGAGGTATAT
NHJ345.01   CTTCGACGAGTCGAGTAGTTTGGGAATGCTGCTCTAAATGGGAGGTATAT
NHJ5318     CTTCGACGAGTCGAGTAGTTTGGGAATGCTGCTCAAAATGGGAGGTATAT
NHJ6209     CTTCGACGAGTCGAGTAGTTTGGGAATGCTGCTCTAAATGGGAGGTATAT
NHJ6240     CTTCGACGAGTCGAGTAGTTTGGGAATGCTGCTCTAAATGGGAGGTATAT
NHJ6293     CTTCGACGAGTCGAGTAGTTTGGGAATGCTGCTCTAAATGGGAGGTATAT
NHJ6791     CTTCGACGAGTCGAGTAGTTTGGGAATGCTGCTCTAAATGGGAGGTATAT
SGSF339     CTTCGACGAGTCGAGTAGTTTGGGAATGCTGCTCTAAATGGGAGGTATAT
YHH2310002  CTTCGACGAGTCGAGTAGTTTGGGAATGCTGCTCTAAATGGGAGGTATAT
YHH2310003  CTTCGACGAGTCGAGTAGTTTGGGAATGCTGCTCTAAATGGGAGGTATAT
ZY22.006    CTTCGACGAGTCGAGTAGTTTGGGAATGCTGCTCTAAATGGGAGGTATAT
ZY22.007    CTTCGACGAGTCGAGTAGTTTGGGAATGCTGCTCTAAATGGGAGGTATAT
ZY22.008    CTTCGACGAGTCGAGTAGTTTGGGAATGCTGCTCTAAATGGGAGGTATAT

BCC36100    GTCTTCTAAAGCTAAATACCGGCCAGAGACCGATAGCGCACAAGTAGAGT
BCC36101    GTCTTCTAAAGCTAAATACCGGCCAGAGACCGATAGCGCACAAGTAGAGT
CBS125.65   GTCTTCTAAAGCTAAATATTGGCCAGAGACCGATAGCGCACAAGTAGAGT
CBS130.71   GTCTTCTAAAGCTAAATATTGGCCAGAGACCGATAGCGCACAAGTAGAGT
CBS218.56   GTCTTCTAAAGCTAAATATTGGCCAGAGACCGATAGCGCACAAGTAGAGT
CEHS133a    GTCTTCTAAAGCTAAATACCGGCCAGAGACCGATAGCGCACAAGTAGAGT
CGMCC28305  GTCTTCTAAAGCTAAATACCGGCCAGAGACCGATAGCGCACAAGTAGAGT
CGMCC28306  GTCTTCTAAAGCTAAATACCGGCCAGAGACCGATAGCGCACAAGTAGAGT
DY101711    GTCTTCTAAAGCTAAATACCGGCCAGAGACCGATAGCGCACAAGTAGAGT
DY101712    GTCTTCTAAAGCTAAATACCGGCCAGAGACCGATAGCGCACAAGTAGAGT
EFCC6279    GTCTTCTAAAGCTAAATACCGGCCGGAGAC-GATAGCGCACAAGTAGAGT
EFCC6564    GTCTTCTAAAGCTAAATACCGGCCGGAGAC-GATAGCGCACAAGTAGAGT
INEHS133a   GTCTTCTAAAGCTAAATACCGGCCAGAGACCGATAGCGCACAAGTAGAGT
KY04071     GTCTTCTAAAGCTAAATACCGGCCAGAGACCGATAGCGCACAAGTAGAGT
KY04072     GTCTTCTAAAGCTAAATACCGGCCAGAGACCGATAGCGCACAAGTAGAGT
MFLU1582    GTCTTCTAAAGCTAAATACCGGCCAGAGACCGATAGCGCACAAGTAGAGT
MFLUCC2113  GTCTTCTAAAGCTAAATACCGGCCAGAGACCGATAGCGCACAAGTAGAGT
NHJ11343    GTCTTCTAAAGCTAAATACCGGCCAGAGACCGATAGCGCACAAGTAGAGT
NHJ12516    GTCTTCTAAAGCTAAATACCGGCCAGAGACCGATAGCGCACAAGTAGAGT
NHJ345.01   GTCTTCTAAAGCTAAATACCGGCCAGAGACCGATAGCGCACAAGTAGAGT
NHJ5318     GTCTTCTAAAGCTAAATACCGGCCAGAGACCGATAGCGCACAAGTAGAGT
NHJ6209     GTCTTCTAAAGCTAAATACCGGCCAGAGACCGATAGCGCACAAGTAGAGT
NHJ6240     GTCTTCTAAAGCTAAATACCGGCCAGAGACCGATAGCGCACAAGTAGAGT
NHJ6293     GTCTTCTAAAGCTAAATACCGGCCAGAGACCGATAGCGCACAAGTAGAGT
NHJ6791     GTCTTCTAAAGCTAAATACCGGCCAGAGACCGATAGCGCACAAGTAGAGT
SGSF339     GTCTTCTAAAGCTAAATACCGGCCAGAGACCGATAGCGCACAAGTAGAGT
YHH2310002  GTCTTCTAAAGCTAAATATTGGCCAGAGACCGATAGCGCACAAGTAGAGT
YHH2310003  GTCTTCTAAAGCTAAATATTGGCCAGAGACCGATAGCGCACAAGTAGAGT
ZY22.006    GTCTTCTAAAGCTAAATATTGGCCAGAGACCGATAGCGCACAAGTAGAGT
ZY22.007    GTCTTCTAAAGCTAAATATTGGCCAGAGACCGATAGCGCACAAGTAGAGT
ZY22.008    GTCTTCTAAAGCTAAATATTGGCCAGAGACCGATAGCGCACAAGTAGAGT

BCC36100    GATCGAAAGATGAAAAGCACTTTGAAAAGAGGGTTAAACAGTACGTGAAA
BCC36101    GATCGAAAGATGAAAAGCACTTTGAAAAGAGGGTTAAACAGTACGTGAAA
CBS125.65   GATCGAAAGATGAAAAGCACTTTGAAAAGAGAGTTAAATAGTACGTGAAA
CBS130.71   GATCGAAAGATGAAAAGCACTTTGAAAAGAGGGTTAAATAGTACGTGAAA
CBS218.56   GATCGAAAGATGAAAAGCACTTTGAAAAGAGAGTTAAATAGTACGTGAAA
CEHS133a    GATCGAAAGATGAAAAGCACTTTGAAAAGAGGGTTAAACAGTACGTGAAA
CGMCC28305  GATCGAAAGATGAAAAGCACTTTGAAAAGAGGGTTAAATAGTACGTGAAA
CGMCC28306  GATCGAAAGATGAAAAGCACTTTGAAAAGAGGGTTAAATAGTACGTGAAA
DY101711    GATCGAAAGATGAAAAGCACTTTGAAAAGAGGGTTAAATAGTACGTGAAA
DY101712    GATCGAAAGATGAAAAGCACTTTGAAAAGAGGGTTAAATAGTACGTGAAA
EFCC6279    GATCGAAAGATGAAAAGCACTTTGAAAAGAGGGTTAAACAGTACGTGAAA
EFCC6564    GATCGAAAGATGAAAAGCACTTTGAAAAGAGGGTTAAACAGTACGTGAAA
INEHS133a   GATCGAAAGATGAAAAGCACTTTGAAAAGAGGGTTAAACAGTACGTGAAA
KY04071     GATCGAAAGATGAAAAGCACTTTGAAAAGAGGGTTAAACAGTACGTGAAA
KY04072     GATCGAAAGATGAAAAGCACTTTGAAAAGAGGGTTAAACAGTACGTGAAA
MFLU1582    GATCGAAAGATGAAAAGCACTTTGAAAAGAGGGTTAAACAGTACGTGAAA
MFLUCC2113  GATCGAAAGATGAAAAGCACTTTGAAAAGAGGGTTAAACAGTACGTGAAA
NHJ11343    GATCGAAAGATGAAAAGCACTTTGAAAAGAGGGTTAAACAGTACGTGAAA
NHJ12516    GATCGAAAGATGAAAAGCACTTTGAAAAGAGGGTTAAACAGTACGTGAAA
NHJ345.01   GATCGAAAGATGAAAAGCACTTTGAAAAGAGGGTTAAATAGTACGTGAAA
NHJ5318     GATCGAAAGATGAAAAGCACTTTGAAAAGAGGGTTAAACAGTACGTGAAA
NHJ6209     GATCGAAAGATGAAAAGCACTTTGAAAAGAGGGTTAAATAGTACGTGAAA
NHJ6240     GATCGAAAGATGAAAAGCACTTTGAAAAGAGGGTTAAATAGTACGTGAAA
NHJ6293     GATCGAAAGATGAAAAGCACTTTGAAAAGAGGGTTAAATAGTACGTGAAA
NHJ6791     GATCGAAAGATGAAAAGCACTTTGAAAAGAGGGTTAAATAGTACGTGAAA
SGSF339     GATCGAAAGATGAAAAGCACTTTGAAAAGAGGGTTAAATAGTACGTGAAA
YHH2310002  GATCGAAAGATGAAAAGCACTTTGAAAAGAGGGTTAAATAGTACGTGAAA
YHH2310003  GATCGAAAGATGAAAAGCACTTTGAAAAGAGGGTTAAATAGTACGTGAAA
ZY22.006    GATCGAAAGATGAAAAGCACTTTGAAAAGAGGGTTAAATAGTACGTGAAA
ZY22.007    GATCGAAAGATGAAAAGCACTTTGAAAAGAGGGTTAAATAGTACGTGAAA
ZY22.008    GATCGAAAGATGAAAAGCACTTTGAAAAGAGGGTTAAATAGTACGTGAAA

BCC36100    TTGTTGAAAGGGAAGCGTTCATGACCAGACTTGGACCCGGCGAATCATCC
BCC36101    TTGTTGAAAGGGAAGCGTTCATGACCAGACTTGGACCCGGCGAATCATCC
CBS125.65   TTGTTGAAAGGGAAGCGCTTATGACCAGACTTGGGCCCGGTGAATCATCC
CBS130.71   TTGTTGAAAGGGAAGCACTTGTGACCAGACTTGGCCCCGGTGAATCATCC
CBS218.56   TTGTTGAAAGGGAAGCGCTTATGACCAGACTTGGGCCCGGTGAATCATCC
CEHS133a    TTGTTGAAAGGGAAGCGCTTGTGACCAGACTTGCGCCCGGCGGATCATCC
CGMCC28305  TTGTTGAAAGGGAAGCGCTTATGACCAGACTTGGACCCGGTGAATCATCC
CGMCC28306  TTGTTGAAAGGGAAGCGCTTATGACCAGACTTGGACCCGGTGAATCATCC
DY101711    TTGTTGAAAGGGAAGCGCTTATGACCAGACTTGGGCCCGGTGAATCATCC
DY101712    TTGTTGAAAGGGAAGCGCTTATGACCAGACTTGGGCCCGGTGAATCATCC
EFCC6279    TTGTTGAAAGGGAAGCGCTCGCGACCAGACCTGGGCGCGGCGGATCATCC
EFCC6564    TTGTTGAAAGGGAAGCGCTCGCGACCAGACCTGGGCGCGGCGGATCATCC
INEHS133a   TTGTTGAAAGGGAAGCGCTTGTGACCAGACTTGCGCCCGGCGGATCATCC
KY04071     TTGTTGAAAGGGAAGCGCTTGTGACCAGACTTGGGCCCGGTGAATCATCC
KY04072     TTGTTGAAAGGGAAGCGCTTGTGACCAGACTTGGGCCCGGTGAATCATCC
MFLU1582    TTGTTGAAAGGGAAGCGCTCATGACCAGACTTGGGCCCGGGGGATCACCC
MFLUCC2113  TTGTTGAAAGGGAAGCGCTCATGACCAGACTTGGGCCCGGGGGATCACCC
NHJ11343    TTGTTGAAAGGGAAGCGCTTGTGACCAGACTTGGGCCCGGTGAATCATCC
NHJ12516    TTGTTGAAAGGGAAGCGCTTGTGACCAGACTTGGGCCCGGTGAATCATCC
NHJ345.01   TTGTTGAAAGGGAAGCGCTTATGACCAGACTTGGACCCGGTGAATCATCC
NHJ5318     TTGTTGAAAGGGAAGCGCTCGTGACCAGACTTGGGCCCGGCGGATCATCC
NHJ6209     TTGTTGAAAGGGAAGCGCTTATGACCAGACTTGGGCCCGGTGAATCATCC
NHJ6240     TTGTTGAAAGGGAAGCGCTTATGACCAGACTTGGACCCGGTGAATCATCC
NHJ6293     TTGTTGAAAGGGAAGCGCTTATGACCAGACTTGGACCCGGTGAATCATCC
NHJ6791     TTGTTGAAAGGGAAGCGCTTATGACCAGACTTGGACCCGGTGAATCATCC
SGSF339     TTGTTGAAAGGGAAGCGCTTATGACCAGACGTGGGCTCGGCGGATCATCC
YHH2310002  TTGTTGAAAGGGAAGCGTTTATGACCAGACTTGGACCCGGTGAATCATCC
YHH2310003  TTGTTGAAAGGGAAGCGTTTATGACCAGACTTGGACCCGGTGAATCATCC
ZY22.006    TTGTTGAAAGGGAAGCGCTCATGACCAGACTTGGGCCCGGTGAATCATCC
ZY22.007    TTGTTGAAAGGGAAGCGCTCATGACCAGACTTGGGCCCGGTGAATCATCC
ZY22.008    TTGTTGAAAGGGAAGCGCTCATGACCAGACTTGGGCCCGGTGAATCATCC

BCC36100    AGCG-TTCTC--GCTGGTGCACTTTGCCGGG--CTCAGGCCAGCATCAGT
BCC36101    AGCG-TTCTC--GCTGGTGCACTTTGCCGGG--CTCAGGCCAGCATCAGT
CBS125.65   AGCG-TTCTC--GCTGGTGCACTTTGCCGGTG-CCCAGGCCAGCATCAGT
CBS130.71   AGCGGTTCTC--GTTGGTGCACTTTGCCGGGA-TCCAGGCCAGCATCAGT
CBS218.56   AGCG-TTCTC--GCTGGTGCACTTTGCCGGTG-CCCAGGCCAGCATCAGT
CEHS133a    GGCG-TTCTC--GCCGGTGCACTTCGCCGG--GCGCAGGCCAGCATCAGC
CGMCC28305  AGCG-TTCTC--GCTGGTGCACTTTGCCGGG--CTCAGGCCAGCATCAGT
CGMCC28306  AGCG-TTCTC--GCTGGTGCACTTTGCCGGG--CTCAGGCCAGCATCAGT
DY101711    AGCG-TTCTC--GCTGGTGCACTTTGCCGGG--CACAGGCCAGCATCAGT
DY101712    AGCG-TTCTC--GCTGGTGCACTTTGCCGGG--CACAGGCCAGCATCAGT
EFCC6279    GGCGCTCCCC--GCCGGTGCGCTCCGCCGCG-GTCCAGGCCAGCATCAGC
EFCC6564    GGCGCTCCCC--GCCGGTGCGCTCCGCCGCG-GTCCAGGCCAGCATCAGC
INEHS133a   GGCG-TTCTC--GCCGGTGCACTTCGCCGG--GCGCAGGCCAGCATCAGC
KY04071     AGCG-TTCTC--GCTGGTGCACTTTGCCGGG--CCCAGGCCAGCATCAGT
KY04072     AGCG-TTCTC--GCTGGTGCACTTTGCCGGG--CCCAGGCCAGCATCAGT
MFLU1582    GGCG-TTCTTTCGCCGGGGCACTTCGCCGGCTGCCCAGGCCAGCATCAGT
MFLUCC2113  GGCG-TTCTT-CGCCGGGGCACTTCGCCGGCTGCCCAGGCCAGCATCAGT
NHJ11343    AGCG-TTCTC--GCTGGTGCACTTTGCCGGG--CCCAGGCCAGCATCAGT
NHJ12516    AGCG-TTCTC--GCTGGTGCACTTTGCCGGG--CCCAGGCCAGCATCAGT
NHJ345.01   AGCG-TTCTC--GCTGGTGCACTTTGCCGGG--CTCAGGCCAGCATCAGT
NHJ5318     AGCG-TTCTC--GCTGGTGCACTTCGCCGGG--CACAGGCCAGCATCGGT
NHJ6209     AGCG-TTCTC--KCTGGTGCACTTTGCCGGG--CACAGGCCAGCATCAGT
NHJ6240     AGCG-TTCTC--GCTGGTGCACTTTGCCGGG--CTCAGGCCAGCATCAGT
NHJ6293     AGCG-TTCTC--GCTGGTGCACTTTGCCGGG--CTCAGGCCAGCATCAGT
NHJ6791     AGCG-TTCTC--GCTGGTGCACTTTGCCGGG--CTCAGGCCAGCATCAGT
SGSF339     GGCG-TTCTC--GCCGGTGCACTTCGCCGG--GTCCAGGCCAGCATCGGT
YHH2310002  AGCG-TTCTC--GCTGGTGCACTTTGCCGGG--CTCAGGCCAGCATCAGT
YHH2310003  AGCG-TTCTC--GCTGGTGCACTTTGCCGGG--CTCAGGCCAGCATCAGT
ZY22.006    AGCG-TTCTC--GCTGGTGCACTTTGCCGGG--CACAGGCCAGCATCAGT
ZY22.007    AGCG-TTCTC--GCTGGTGCACTTTGCCGGG--CACAGGCCAGCATCAGT
ZY22.008    AGCG-TTCTC--GCTGGTGCACTTTGCCGGG--CACAGGCCAGCATCAGT

BCC36100    TTG--CCCCGGGGGATAAAGGCTTTGGGAATGTGGCTCCTCC--GGGAGT
BCC36101    TTG--CCCCGGGGGATAAAGGCTTTGGGAATGTGGCTCCTCC--GGGAGT
CBS125.65   TTG--CCCCGGGGGATAAAGGCTTTGGGAATGTGGCTCCCCA--GGGAGT
CBS130.71   TCG--CTCTGGGGGATAAAGGCTTTGGGAATGTGGCTCCCTC--GGGAGT
CBS218.56   TTG--CCCCGGGGGATAAAGGCTTTGGGAATGTGGCTCCCCA--GGGAGT
CEHS133a    TCG--CCGCGGGGGACAAAGGTAGCGGGAACGTGGCTCCC--CCGGGAGT
CGMCC28305  TTG--TCTTGGGGGATAAAGGCTTCGGGAATGTGGCTCCTTC--GGGAGT
CGMCC28306  TTG--TCTTGGGGGATAAAGGCTTCGGGAATGTGGCTCCTTC--GGGAGT
DY101711    TTG--CCGCGGGGGATAAAGGCTTCGGGAACGTGGCTCCCTC--GGGAGT
DY101712    TTG--CCGCGGGGGATAAAGGCTTCGGGAACGTGGCTCCCTC--GGGAGT
EFCC6279    CCGTCCCCCGGGGGACAAAGGCCCTGGGAACGTGGCTCCTCC--GGGAGT
EFCC6564    CCGTCCCCCGGGGGACAAAGGCCCTGGGAACGTGGCTCCTCC--GGGAGT
INEHS133a   TCG--CCGCGGGGGACAAAGGTAGCGGGAACGTGGCTCCC--CCGGGAGT
KY04071     TTG--CCTCGGGGGATAAAGGCTCTGGGAATGTGGCTCCTCC--GGGAGT
KY04072     TTG--CCTCGGGGGATAAAGGCTCTGGGAATGTGGCTCCTCC--GGGAGT
MFLU1582    TCG--TGGCGGGGGACAAAGGCTTCGGGAACGTGGCTCCCCACGGGGAGT
MFLUCC2113  TCG--TGGCGGGGGACAAAGGCTTCGGGAACGTGGCTCCCTACGGGGAGT
NHJ11343    TTG--CCTCGGGGGATAAAGGCTCTGGGAATGTGGCTCCTCC--GGGAGT
NHJ12516    TTG--CCTCGGGGGATAAAGGCTCTGGGAATGTGGCTCCTCC--GGGAGT
NHJ345.01   TTG--TCTCGGGGGATAAAGGCTTAGGGAATGTGGCTCCTCC--GGGAGT
NHJ5318     TCG--CGCCGGGGGAGAAAGGCGTCGGGAACGTGGCTCCCCACGGGGAGT
NHJ6209     TCG--CCGCGGGGGATAAAGGCTTCGGGAATGTGGCTCCCTC--GGGAGT
NHJ6240     TTG--TCTCGGGGGATAAAGGCTTAGGGAATGTGGCTCCTCC--GGGAGT
NHJ6293     TTG--TCTCGGGGGATAAAGGCTTAGGGAATGTGGCTCCTCC--GGGAGT
NHJ6791     TTG--TCTCGGGGGATAAAGGCTTAGGGAATGTGGCTCCTCC--GGGAGT
SGSF339     TCG--CCGCGGGGGAGAAAGGCGTCGGGAACGTGGCTCCC--TCGGGAGT
YHH2310002  TTG--CCCTGGGGGATAAAGGTTTCGGGAATGTGGCTCCTCC--GGGAGT
YHH2310003  TTG--CCCTGGGGGATAAAGGTTTCGGGAATGTGGCTCCTCC--GGGAGT
ZY22.006    TTG--CCGCGGGGGATAAAGGCTTCGGGAACGTGGCTCCCTC--GGGAGT
ZY22.007    TTG--CCGCGGGGGATAAAGGCTTCGGGAACGTGGCTCCCTC--GGGAGT
ZY22.008    TTG--CCGCGGGGGATAAAGGCTTCGGGAACGTGGCTCCCTC--GGGAGT

BCC36100    GTTATAGCCCGCTGCACAATACTCTGGGGCGGACTGAGGTTCGCGC-ATC
BCC36101    GTTATAGCCCGCTGCACAATACTCTGGGGCGGACTGAGGTTCGCGC-ATC
CBS125.65   GTTATAGCCCATTGCACAATACCCTGTGGCGGACTGAGGTTCGCGCATCT
CBS130.71   GTTATAGCCCATTGCGTAATACCTTGTGGCGGGCTGAGGTTCGCGCTATA
CBS218.56   GTTATAGCCCATTGCACAATACCCTGTGGCGGACTGAGGTTCGCGCATCT
CEHS133a    GTTATAGCCCGCTGCGCAATGCCCTGCGGCGGACTGAGGTTCGCGC-T-C
CGMCC28305  GTTATAGCCCGTTGCATAATACCCTGGGGCGGACTGAGGTTCGCGC-ATC
CGMCC28306  GTTATAGCCCGTTGCATAATACCCTGGGGCGGACTGAGGTTCGCGC-ATC
DY101711    GTTATAGCCCGTTGCACAATACCCTGGGGCGGACTGAGGTTCGCGC-ATC
DY101712    GTTATAGCCCGTTGCACAATACCCTGGGGCGGACTGAGGTTCGCGC-ATC
EFCC6279    GTTACAGCCCATCGCGCAATGCCCTGGGGCGGGCTGAGGCACGCGCCGCC
EFCC6564    GTTACAGCCCATCGCGCAATGCCCTGGGGCGGGCTGAGGCACGCGCCGCC
INEHS133a   GTTATAGCCCGCTGCGCAATGCCCTGCGGCGGACTGAGGTTCGCGC-T-C
KY04071     GTTATAGCCCGTTGCATAATGCCCTGGGGCGGACTGAGGTTCGCGC-ATC
KY04072     GTTATAGCCCGTTGCATAATGCCCTGGGGCGGACTGAGGTTCGCGC-ATC
MFLU1582    GTTATAGCCCGCTGCGCAATGCCCTGCCGCGGACTGAGGTTCGCGC-TTC
MFLUCC2113  GTTATAGCCCGCTGCGCAATGCCCTGCCGCGGACTGAGGTTCGCGC-TTC
NHJ11343    GTTATAGCCCGTTGCATAATGCCCTGGGGCGGACTGAGGTTCGCGC-ATC
NHJ12516    GTTATAGCCCGTTGCACAATGCCCTGGGGCGGACTGAGGTTCGCGC-ATC
NHJ345.01   GTTATAGCCCTTTGCACAATACCCTGGGGCGGACTGAGGTTCGCGC-ATC
NHJ5318     GTTATAGCCCGTCGCACAATACCCTGGGGCGGACCGAGGTTCGCGC-ATC
NHJ6209     GTTATAGCCCGTTGCACAATACCCTGGGGCGGACTGAGGTTCGCGC-ATC
NHJ6240     GTTATAGCCCTTTGCACAATACCCTGGGGCGGACTGAGGTTCGCGC-ATC
NHJ6293     GTTATAGCCCTTTGCACAATACCCTGGGGCGGACTGAGGTTCGCGC-ATC
NHJ6791     GTTATAGCCCTTTGCACAATACCCTGGGGCGGACTGAGGTTCGCGC-ATC
SGSF339     GTTATAGCCCGTCGCACAATACCCTGGGGCGGACCGAGGTTCGCGC-ATC
YHH2310002  GTTATAGCCCGTTGCATAATACCCTGGGGCGGACTGAGGTTCGCGC-ATC
YHH2310003  GTTATAGCCCGTTGCATAATACCCTGGGGCGGACTGAGGTTCGCGC-ATC
ZY22.006    GTTATAGCCCGTTGCACAATACCCTGGGGCGGACTGAGGTTCGCGC-ATC
ZY22.007    GTTATAGCCCGTTGCACAATACCCTGGGGCGGACTGAGGTTCGCGC-ATC
ZY22.008    GTTATAGCCCGTTGCACAATACCCTGGGGCGGACTGAGGTTCGCGC-ATC

BCC36100    T------GCATGGATGCTGGCGTAATGGTCATCAGCGACCCGTCTTGAAA
BCC36101    T------GCATGGATGCTGGCGTAATGGTCATCAGCGACCCGTCTTGAAA
CBS125.65   T------GCAAGGATGCTGGCGTAATGGTCATCAGCGACCCGTCTTGAAA
CBS130.71   T------GCAAGGATGCTGGCATAATGGTCATCAGTGACCCGTCTTGAAA
CBS218.56   T------GCAAGGATGCTGGCGTAATGGTCATCAGCGACCCGTCTTGAAA
CEHS133a    C------GCAAGGATGCTGGCGTAATGGTCATCAGCGACNNNNNNNNNNN
CGMCC28305  T------GCAAGGATGCTGGCGTAATGGTCATCAGCGACCCGTCTTGAAA
CGMCC28306  T------GCAAGGATGCTGGCGTAATGGTCATCAGCGACCCGTCTTGAAA
DY101711    T------GCTAGGATGCTGGCGTAATGGTCATCAGCGACCCGTCTTGAAA
DY101712    T------GCTAGGATGCTGGCGTAATGGTCATCAGCGACCCGTCTTGAAA
EFCC6279    CAGCGCGGCAAGGATGCTGGCGTAATGGTCGCCAGCGACCCGTCTTGAAA
EFCC6564    CAGCGCGGCAAGGATGCTGGCGTAATGGTCGCCAGCGACCCGTCTTGAAA
INEHS133a   C------GCAAGGATGCTGGCGTAANNNNNNNNNNNNNNNNNNNNNNNNN
KY04071     T------GCAAGGATGCTGGCGTAATGGTCATCAGCGGCCCGTCTTGAAA
KY04072     T------GCAAGGATGCTGGCGTAATGGTCATCAGCGGCCCGTCTTGAAA
MFLU1582    C------GCAAGGATGCTGGCGTAATGGTCATCAGCGACCCGTCTTGAAA
MFLUCC2113  C------GCAAGGATGCTGGCGTAATGGTCATCAGCGACCCGTCTTGAAA
NHJ11343    T------GCAAGGATGCTGGCGTAATGGTCATCAGCGGCCCGTCTTGAAA
NHJ12516    T------GCAAGGATGCTGGCGTAATGGTCATCAGCGGCCCGTCTTGAAA
NHJ345.01   T------GCAAGGATGCTGGCGTAATGGTCATCAGCGACCCGTCTTGAAA
NHJ5318     T------GCAAGGATGCTGGCGTAATGGTCACCAGTGACCCGTCTTGAAA
NHJ6209     T------GCTAGGATGCTGGCGTAATGGTCATCAGCGACCCGTCTTGAAA
NHJ6240     T------GCAAGGATGCTGGCGTAATGGTCATCAGCGACCCGTCTTGAAA
NHJ6293     T------GCAAGGATGCTGGCGTAATGGTCATCAGCGACCCGTCTTGAAA
NHJ6791     T------GCAAGGATGCTGGCGTAATGGTCATCAGCGACCCGTCTTGAAA
SGSF339     T------GCAAGGATGCTGGCGTAATGGTCATCAGCGACCCGTCTTGAAA
YHH2310002  T------GCAAGGATGCTGGCGTAATGGTCATCAGCGACCCGTCTTGAAA
YHH2310003  T------GCAAGGATGCTGGCGTAATGGTCATCAGCGACCCGTCTTGAAA
ZY22.006    T------GCTAGGATGCTGGCGTAATGGTCATCAGCGACCCGTCTTGAAA
ZY22.007    T------GCTAGGATGCTGGCGTAATGGTCATCAGCGACCCGTCTTGAAA
ZY22.008    T------GCTAGGATGCTGGCGTAATGGTCATCAGCGACCCGTCTTGAAA

BCC36100    CACGGACCAAGGAGTCGTCTTCGTATGCGAGTGTTCGGGTGT-CAAACCC
BCC36101    CACGGACCAAGGAGTCGTCTTCGTATGCGAGTGTTCGGGTGT-CAAACCC
CBS125.65   CACGGACCAAGGAGTCGTCTTCGTATGCGAGTGTTCGGGTGT-CAAACCC
CBS130.71   CACGGACCAAGGAGTCGTCTTCGTATGCGAGTGTTCGGGTGT-CAAACCC
CBS218.56   CACGGACCAAGGAGTCGTCTTCGTATGCGAGTGTTCGGGTGT-CAAACCC
CEHS133a    NNNNNNNNNNNNNNNNNNNNNNNNNNNNNNNNNNNNNNNNNNNNNNNNNN
CGMCC28305  CACGGACCAAGGAGTCGTCTTCGTATGCGAGTGTTCGGGTGT-AAAACCC
CGMCC28306  CACGGACCAAGGAGTCGTCTTCGTATGCGAGTGTTCGGGTGT-AAAACCC
DY101711    CACGGACCAAGGAGTCGTCTTCGTATGCGAGTGTTCGGGTGT-AAAACCC
DY101712    CACGGACCAAGGAGTCGTCTTCGTATGCGAGTGTTCGGGTGT-AAAACCC
EFCC6279    CACGGACCAAGGAGTCGTCTTCGTATGCGAGTGTTCGGGTGGGCAAAACC
EFCC6564    CACGGACCAAGGAGTCGTCTTCGTATGCGAGTGTTCGGGTGGGCAAAACC
INEHS133a   NNNNNNNNNNNNNNNNNNNNNNNNNNNNNNNNNNNNNNNNNNNNNNNNNN
KY04071     CACGGACCAAGGAGTCGTCTTCGTATGCGAGTGTTCGGGTGT-AAAACCC
KY04072     CACGGACCAAGGAGTCGTCTTCGTATGCGAGTGTTCGGGTGT-AAAACCC
MFLU1582    CACGGACCAAGGAGTCGTCTTCGTATGCGAGTGTTCGGGTGT-CAAACCC
MFLUCC2113  CACGGACCAAGGAGTCGTCTTCGTATGCGAGTGTTCGGGTGT-CAAACCC
NHJ11343    CACGGACCAAGGAGTCGTCTTCGTATGCGAGTGTTCGGGTGT-AAAACCC
NHJ12516    CACGGACCAAGGAGTCGTCTTCGTATGCGAGTGTTCGGGTGT-AAAACCC
NHJ345.01   CACGGACCAAGGAGTCGTCTTCGTATGCGAGTGTTCGGGTGT-AAAACCC
NHJ5318     CACGGACCAAGGAGTCGTCTTCGTATGCGAGTGTTCGGGTGT-CAAACCC
NHJ6209     CACGGACCAAGGAGTCGTCTTCGTATGCGAGTGTTCGGGTGT--AAACCC
NHJ6240     CACGGACCAAGGAGTCGTCTTCGTATGCGAGTGTTCGGGTGT-AAAACCC
NHJ6293     CACGGACCAAGGAGTCGTCTTCGTATGCGAGTGTTCGGGTGT-AAAACCC
NHJ6791     CACGGACCAAGGAGTCGTCTTCGTATGCGAGTGTTCGGGTGT-AAAACCC
SGSF339     CACGGACCAAGGAGTCGTCTTCGTATGCGAGTGTTCGGGTGT-CAAACCC
YHH2310002  CACGGACCAAGGAGTCGTCTTCGTATGCGAGTGTTCGGGTGT-AAAACCC
YHH2310003  CACGGACCAAGGAGTCGTCTTCGTATGCGAGTGTTCGGGTGT-AAAACCC
ZY22.006    CACGGACCAAGGAGTCGTCTTCGTATGCGAGTGTTCGGGTGT-CAAACCC
ZY22.007    CACGGACCAAGGAGTCGTCTTCGTATGCGAGTGTTCGGGTGT-CAAACCC
ZY22.008    CACGGACCAAGGAGTCGTCTTCGTATGCGAGTGTTCGGGTGT-CAAACCC

BCC36100    CTACGCGTAATGAAAGTGAACGCAGGTGAGAGCTTC-----GGCGCATCA
BCC36101    CTACGCGTAATGAAAGTGAACGCAGGTGAGAGCTTC-----GGCGCATCA
CBS125.65   CTACGCGTAATGAAAGTGAACGCAGGTGAGAGCTTC-----GGCGCATCA
CBS130.71   CTACGCGTAATGAAAGTGAACGCAGGTGAGAGCCCCTCCAGGGCGCATCA
CBS218.56   CTACGCGTAATGAAAGTGAACGCAGGTGAGAGCTTC-----GGCGCATCA
CEHS133a    NNNNNNNNNNNNNNNNNNNNNNNNNNNNNNNNNNNNNNNNNNNNNNNNNN
CGMCC28305  CTACGCGTAATGAAAGTGAACGCAGGTGAGAGCTTC-----GGCGCATCA
CGMCC28306  CTACGCGTAATGAAAGTGAACGCAGGTGAGAGCTTC-----GGCGCATCA
DY101711    CTACGCGTAATGAAAGTGAACGCAGGTGAGAGCTTC-----GGCGCATCA
DY101712    CTACGCGTAATGAAAGTGAACGCAGGTGAGAGCTTC-----GGCGCATCA
EFCC6279    CTACGCGGAATGAAAGTGAACGCGGGTGAGAGCTTC-----GGCGCATCA
EFCC6564    CTACGCGGAATGAAAGTGAACGCGGGTGAGAGCTTC-----GGCGCATCA
INEHS133a   NNNNNNNNNNNNNNNNNNNNNNNNNNNNNNNNNNNNNNNNNNNNNNNNNN
KY04071     CTACGCGGAATGAAAGTGAACGCAGGTGAGAGCTTC-----GGCGCATCA
KY04072     CTACGCGGAATGAAAGTGAACGCAGGTGAGAGCTTC-----GGCGCATCA
MFLU1582    CTACGCGTAATGAAAGTGAACGCAGGTGAGAGCTTC-----GGCGCATCA
MFLUCC2113  CTACGCGTAATGAAAGTGAACGCAGGTGAGAGCTTC-----GGCGCATCA
NHJ11343    CTACGCGGAATGAAAGTGAACGCAGGTGAGAGCTTC-----GGCGCATCA
NHJ12516    CTACGCGGAATGAAAGTGAACGCAGGTGAGAGCTTC-----GGCGCATCA
NHJ345.01   CTACGCGTAATGAAAGTGAACGCAGGTGAGAGCTTC-----GGCGCATCA
NHJ5318     CTACGCGTAATGAAAGTGAACGCAGGTGAGAGCTTC-----GGCGCATCA
NHJ6209     CTACGCGTAATGAAAGTGAACGCAGGTGAGAGCTTC-----GGCGCATCA
NHJ6240     CTACGCGTAATGAAAGTGAACGCAGGTGAGAGCTTC-----GGCGCATCA
NHJ6293     CTACGCGTAATGAAAGTGAACGCAGGTGAGAGCTTC-----GGCGCATCA
NHJ6791     CTACGCGTAATGAAAGTGAACGCAGGTGAGAGCTTC-----GGCGCATCA
SGSF339     CTACGCGTAATGAAAGTGAACGCAGGTGAGAGCTTC-----GGCGCATCA
YHH2310002  CTACGCGTAATGAAAGTGAACGCAGGTGAGAGCTTC-----GGCGCATCA
YHH2310003  CTACGCGTAATGAAAGTGAACGCAGGTGAGAGCTTC-----GGCGCATCA
ZY22.006    CTACGCGTAATGAAAGTGAACGCAGGTGAGAGCTTC-----GGCGCATCA
ZY22.007    CTACGCGTAATGAAAGTGAACGCAGGTGAGAGCTTC-----GGCGCATCA
ZY22.008    CTACGCGTAATGAAAGTGAACGCAGGTGAGAGCTTC-----GGCGCATCA

BCC36100    TCGACCGATCCTGATGTTCTCGGATGGATTTGAGTAAGAGCATAC-GGGG
BCC36101    TCGACCGATCCTGATGTTCTCGGATGGATTTGAGTAAGAGCATAC-CGGG
CBS125.65   TCGACCGATCCTGATGTTCTCGGATGGATTTGAGTAAGAGCATAC-GGGG
CBS130.71   TCGACCGATCCTGATGTTCTCGGATGGATTTGAGTAAGAGCATAC-GGGG
CBS218.56   TCGACCGATCCTGATGTTCTCGGATGGATTTGAGTAAGAGCATAC-GGGG
CEHS133a    NNNNNNNNNNNNNNNNNNNNNNNNNNNNNNNNNNNNNNNNNNNNNNNNNN
CGMCC28305  TCGACCGATCCTGATGTTCTCGGATGGATTTGAGTAAGAGCATACGGGGG
CGMCC28306  TCGACCGATCCTGATGTTCTCGGATGGATTTGAGTAAGAGCATAACGGGG
DY101711    TCGACCGATCCTGATGTTCTCGGATGGATTTGAGTAAGAGCATAC-GGGG
DY101712    TCGACCGATCCTGATGTTCTCGGATGGATTTGAGTAAGAGCATAC-GGGG
EFCC6279    TCGACCGATCCTGATGTGCTCGGATGGATTTGAGTGGGAGCATAC-GGGG
EFCC6564    TCGACCGATCCTGATGTGCTCGGATGGATTTGAGTGGGAGCATAC-GGGG
INEHS133a   NNNNNNNNNNNNNNNNNNNNNNNNNNNNNNNNNNNNNNNNNNNNNNNNNN
KY04071     TCGACCGATCCTGATGTTCTCGGATGGATTTGAGTAAGAGCATAC-GGGG
KY04072     TCGACCGATCCTGATGTTCTCGGATGGATTTGAGTAAGAGCATAC-GGGG
MFLU1582    CCGACCGATCCTGATGTTCTCGGATGGATTTGAGTACGAGCATAC-GGGG
MFLUCC2113  CCGACCGATCCTGATGTTCTCGGATGGATTTGAGTACGAGCATAC-GGGG
NHJ11343    TCGACCGATCCTGATGTTCTCGGATGGATTTGAGTAAGAGCATAC-GGGG
NHJ12516    TCGACCGATCCTGATGTTCTCGGATGGATTTGAGTAAGAGCATAC-GGGG
NHJ345.01   TCGACCGATCCTGATGTTCTCGGATGGATTTGAGTAAGAGCATAC-GGGG
NHJ5318     TCGACCGATCCTGATGTTCTCGGATGGATTTGAGTAAGAGCATAC-GGGG
NHJ6209     TCGACCGATCCTGATGTTCTCGGATGGATTTGAGTAAGAGCATAC-GGGG
NHJ6240     TCGACCGATCCTGATGTTCTCGGATGGATTTGAGTAAGAGCATAC-GGGG
NHJ6293     TCGACCGATCCTGATGTTCTCGGATGGATTTGAGTAAGAGCATAC-GGGG
NHJ6791     TCGACCGATCCTGATGTTCTCGGATGGATTTGAGTAAGAGCATAC-GGGG
SGSF339     TCGACCGATCCTGATGTTCTCGGATGGATTTGAGTAAGAGCATAC-GGGG
YHH2310002  TCGACCGATCCTGATGTTCTCGGATGGATTTGAGTAAGAGCATAC-GGGG
YHH2310003  TCGACCGATCCTGATGTTCTCGGATGGATTTGAGTAAGAGCATAC-GGG-
ZY22.006    TCGACCGATCCTGATGTTCTCGGATGGATTTGAGTAAGAGCATAC-GGGG
ZY22.007    TCGACCGATCCTGATGTTCTCGGATGGATTTGAGTAAGAGCATAC-GGGG
ZY22.008    TCGACCGATCCTGATGTTCTCGGATGGATTTGAGTAAGAGCATAC-GGGG

BCC36100    CCGGACCCGAAAGAAGGTGAACTATGCCTGTATA-GGGTGAAGCCAGAGG
BCC36101    CCGGACCCGAAAGAAGGTGAACTATGCCTGTATA-GGGTGAAGCCAGAGG
CBS125.65   CCGGACCCGAAAGAAGGTGAACTATGCCTGTATA-GGGTGAAGCCAGAGG
CBS130.71   CCGGACCCGAAAGAAGGTGAACTATGCCTGTATA-GGGTGAAGCCAGAGG
CBS218.56   CCGGACCCGAAAGAAGGTGAACTATGCCTGTATA-GGGTGAAGCCAGAGG
CEHS133a    NNNNNNNNNNNNNNNNNNNNNNNNNNNNNNNNNNNNNNNNNNNNNNNNNN
CGMCC28305  CCGGACCCGAAAGAAGGTGAACTATGCCTGTATAAGGGTGAAGCCAGAGG
CGMCC28306  CCGGACCCGAAAGAAGGTGAACTATGCCTGTATAAGGGTGAAGCCAGAGG
DY101711    CCGGACCCGAAAGAAGGTGAACTATGCCTGTATA-GGGTGAAGCCAGAGG
DY101712    CCGGACCCGAAAGAAGGTGAACTATGCCTGTATA-GGGTGAAGCCAGAGG
EFCC6279    CCGGACCCGAAAGAAGGTGAACTATGCCTGTATA-GGGTGAAGCCAGAGG
EFCC6564    CCGGACCCGAAAGAAGGTGAACTATGCCTGTATA-GGGTGAAGCCAGAGG
INEHS133a   NNNNNNNNNNNNNNNNNNNNNNNNNNNNNNNNNNNNNNNNNNNNNNNNNN
KY04071     CCGGACCCGAAAGAAGGTGAACTATGCCTGTATA-GGGTGAAGCCAGAGG
KY04072     CCGGACCCGAAAGAAGGTGAACTATGCCTGTATA-GGGTGAAGCCAGAGG
MFLU1582    CCGGACCCGAAAGAAGGTGAACTATGCCTGTATA-GGGTGAAGCCAGAGG
MFLUCC2113  CCGGACCCGAAAGAAGGTGAACTATGCCTGTATA-GGGTGAAGCCAGAGG
NHJ11343    CCGGACCCGAAAGAAGGTGAACTATGCCTGTATA-GGGTGAAGCCAGAGG
NHJ12516    CCGGACCCGAAAGAAGGTGAACTATGCCTGTATA-GGGTGAAGCCAGAGG
NHJ345.01   CCGGACCCGAAAGAAGGTGAACTATGCCTGTATA-GGGTGAAGCCAGAGG
NHJ5318     CCGGACCCGAAAGAAGGTGAACTATGCCTGTGTA-GGGTGAAGCCAGAGG
NHJ6209     CCGGACCCGAAAGAAGGTGAACTATGCCTGTATA-GGGTGAAGCCAGAGG
NHJ6240     CCGGACCCGAAAGAAGGTGAACTATGCCTGTATA-GGGTGAAGCCAGAGG
NHJ6293     CCGGACCCGAAAGAAGGTGAACTATGCCTGTATA-GGGTGAAGCCAGAGG
NHJ6791     CCGGACCCGAAAGAAGGTGAACTATGCCTGTATA-GGGTGAAGCCAGAGG
SGSF339     CCGGACCCGAAAGAAGGTGAACTATGCCTGTGTA-GGGTGAAGCCAGAGG
YHH2310002  CCGGACCCGAAAGAAGGTGAACTATGCCTGTATA-GGGTGAAGCCAGAGG
YHH2310003  CCGGACCCGAAAGAAGGTGAACTATGCCTGTATA-GGGTGAAGCCAGAGG
ZY22.006    CCGGACCCGAAAGAAGGTGAACTATGCCTGTATA-GGGTGAAGCCAGAGG
ZY22.007    CCGGACCCGAAAGAAGGTGAACTATGCCTGTATA-GGGTGAAGCCAGAGG
ZY22.008    CCGGACCCGAAAGAAGGTGAACTATGCCTGTATA-GGGTGAAGCCAGAGG

BCC36100    AAACTCT-GGTGGAGGCTCGCAGCGG-TTCTGACGTGCAAATCGATCGTC
BCC36101    AAACTCT-GGTGGAGGCTCGCAGCGG-TTCTGACGTGCAAATCGATCGTC
CBS125.65   AAACTCT-GGTGGAGGCTCGCAGCGG-TTCTGACGTGCAAATCGATCGTC
CBS130.71   AAACTCT-GGTGGAGGCTCGCAGCGG-TTCTGACGTGCAAATCGATCGTC
CBS218.56   AAACTCT-GGTGGAGGCTCGCAGCGG-TTCTGACGTGCAAATCGATCGTC
CEHS133a    NNNNNNNNNNNNNNNNNNNNNNNNNNNNNNNNNNNNNNNNNNNNNNNNNN
CGMCC28305  AAACTCT-GGTGGAGGCTCGCAGCGG-TTCTGACGTGCAAATCGATCGTC
CGMCC28306  AAACTCTTGGTGGAGGCTCGCAGCGG-TTCTGACGTGCAAATCGATCGTC
DY101711    AAACTCT-GGTGGAGGCTCGCAGCGG-TTCTGACGTGCAAATCGATCGTC
DY101712    AAACTCT-GGTGGAGGCTCGCAGCGG-TTCTGACGTGCAAATCGATCGTC
EFCC6279    AAACTCT-GGTGGAGGCTCGCAGCGG-TTCTGACGTGCAAATCGATCGTC
EFCC6564    AAACTCT-GGTGGAGGCTCGCAGCGG-TTCTGACGTGCAAATCGATCGTC
INEHS133a   NNNNNNNNNNNNNNNNNNNNNNNNNNNNNNNNNNNNNNNNNNNNNNNNNN
KY04071     AAACTCT-GGTGGAGGCTCGCAGCGG-TTCTGACGTGCAAATCGATCGTC
KY04072     AAACTCT-GGTGGAGGCTCGCAGCGG-TTCTGACGTGCAAATCGATCGTC
MFLU1582    AAACTCT-GGTGGAGGCTCGCAGCGG-TTCTGACGTGCAAATCGATCGTC
MFLUCC2113  AAACTCT-GGTGGAGGCTCGCAGCGG-TTCTGACGTGCAAATCGATCGTC
NHJ11343    AAACTCT-GGTGGAGGCTCGCAGCGG-TTCTGACGTGCAAATCGATCGTC
NHJ12516    AAACTCT-GGTGGAGGCTCGCAGCGG-TTCTGACGTGCAAATCGATCGTC
NHJ345.01   AAACTCT-GGTGGAGGCTCGCAGCGG-TTCTGACGTGCAAATCGATCGTC
NHJ5318     AAACTCT-GGTGGAGGCTCGCAGCGG-TTCTGACGTGCAAATCGATCGTC
NHJ6209     AAACTCT-GGTGGAGGCTCGCAGCGG-TTCTGACGTGCAAATCGATCGTC
NHJ6240     AAACTCT-GGTGGAGGCTCGCAGCGG-TTCTGACGTGCAAATCGATCGTC
NHJ6293     AAACTCT-GGTGGAGGCTCGCAGCGG-TTCTGACGTGCAAATCGATCGTC
NHJ6791     AAACTCT-GGTGGAGGCTCGCAGCGG-TTCTGACGTGCAAATCGATCGTC
SGSF339     AAACTCT-GGTGGAGGCTCGCAGCGG-TTCTGACGTGCAAATCGATCGTC
YHH2310002  AAACTCT-GGTGGAGGCTCGCAGCGGGTTCTGACGTGCAAATCGATCGTC
YHH2310003  AAACTCT-GGTGGAGGCTCGCAGCGG-TTCTGACGTGCAAATCGATCGTC
ZY22.006    AAACTCT-GGTGGAGGCTCGCAGCGG-TTCTGACGTGCAAATCGATCGTC
ZY22.007    AAACTCT-GGTGGAGGCTCGCAGCGG-TTCTGACGTGCAAATCGATCGTC
ZY22.008    AAACTCT-GGTGGAGGCTCGCAGCGG-TTCTGACGTGCAAATCGATCGTC

BCC36100    AAATATGGGCANNNNNNNNNNNNNNNNNNNNNNNNNNNNNNNNNNNNNNN
BCC36101    AAATATGGGCANNNNNNNNNNNNNNNNNNNNNNNNNNNNNNNNNNNNNNN
CBS125.65   AAATATGGGCANNNNNNNNNNNNNNNNNNNNNNNNNNNNNNNNNNNNNNN
CBS130.71   AAATATGGGCANNNNNNNNNNNNNNNNNNNNNNNNNNNNNNNNNNNNNNN
CBS218.56   AAATATGGGCANNNNNNNNNNNNNNNNNNNNNNNNNNNNNNNNNNNNNNN
CEHS133a    NNNNNNNNNNNNNNNNNNNNNNNNNNNNNNNNNNNNNNNNNNNNNNNNNN
CGMCC28305  AAATATGGGCATTCCCTTGCCACCGGTAACTGGGGAGACCAGAAGAAGGC
CGMCC28306  AAATATGGGCATTCCCTTGCCACCGGTAACTGGGGAGACCAGAAGAAGGC
DY101711    AAATATGGGCACTCGTTGGCCACGGGCAACTGGGGCGACCAGAAGAAGGC
DY101712    AAATATGGGCACTCGTTGGCCACGGGCAACTGGGGCGACCAGAAGAAGGC
EFCC6279    AAATATGGGCACTCGCTGGCCACTGGTAACTGGGGAGACCAGAAGAAGGC
EFCC6564    AAATATGGGCACTCGCTGGCCACTGGTAACTGGGGAGACCAGAAGAAGGC
INEHS133a   NNNNNNNNNNNNNNNNNNNNNNNNNNNNNNNNNNNNNNNNNNNNNNNNNN
KY04071     AAATATGGGCATTCTCTTGCTACTGGTAACTGGGGAGATCAGAAGAAGGC
KY04072     AAATATGGGCATTCTCTTGCTACTGGTAACTGGGGAGATCAGAAGAAGGC
MFLU1582    AAATATGGGCANNNNNNNNNNNNNNNNNNNNNNNNNNNNNNNNNNNNNNN
MFLUCC2113  AAATATGGGCANNNNNNNNNNNNNNNNNNNNNNNNNNNNNNNNNNNNNNN
NHJ11343    AAATATGGGCANNNNNNNNNNNNNNNNNNNNNNNNNNNNNNNNNNNNNNN
NHJ12516    AAATATGGGCANNNNNNNNNNNNNNNNNNNNNNNNNNNNNNNNNNNNNNN
NHJ345.01   AAAYATGGGCATTCTCTTGCCACCGGTAACTGGGGAGATCAGAAGAAGGC
NHJ5318     AAACATGGGCATTCTCTCGCCACTGGCAACTGGGGAGATCAAAAGAAGGC
NHJ6209     AAATATGGGCATTCTCTGGCTACTGGCAACTGGGGAGACCAAAAGAAGGC
NHJ6240     AAATATGGGCATTCTCTGGCTACTGGCAACTGGGGAGACCAAAAGAAGGC
NHJ6293     AAATATGGGCATTCTCTTGCCACCGGTAACTGGGGAGATCAGAAGAAGGC
NHJ6791     AAATATGGGCATTCTCTTGCCACCGGTAACTGGGGAGATCAGAAGAAGGC
SGSF339     AAACATGGGCACTCACTCGCCACTGGCAACTGGGGAGATCAGAAGAAGGC
YHH2310002  AAATATGGGCANNNNNNNNNNNNNNNNNNNNNNNNNNNNNNNNNNNNNNN
YHH2310003  AAATATGGGCANNNNNNNNNNNNNNNNNNNNNNNNNNNNNNNNNNNNNNN
ZY22.006    AAATATGGGCACTCGCTGGCGACGGGTAACTGGGGCGATCAGAAAAAGGC
ZY22.007    AAATATGGGCACTCGCTGGCGACGGGTAACTGGGGCGATCAGAAAAAGGC
ZY22.008    AAATATGGGCACTCGCTGGCGACGGGTAACTGGGGCGATCAGAAAAAGGC

BCC36100    NNNNNNNNNNNNNNNNNNNNNNNNNNNNNNNNNNNNNNNNNNNNNNNNNN
BCC36101    NNNNNNNNNNNNNNNNNNNNNNNNNNNNNNNNNNNNNNNNNNNNNNNNNN
CBS125.65   NNNNNNNNNNNNNNNNNNNNNNNNNNNNNNNNNNNNNNNNTATACTTTTG
CBS130.71   NNNNNNNNNNNNNNNNNNNNNNNNNNNNNNNNNNNNNNNNTATACTTTTG
CBS218.56   NNNNNNNNNNNNNNNNNNNNNNNNNNNNNNNNNNNNNNNNNNNNNNNNNN
CEHS133a    NNNNNNNNNNNNNNNNNNNNNNNNNNNNNNNNNNNNNNNNNNNNNNNNNN
CGMCC28305  CATGAGCTCGACTGCTGGTGTATCTCAAGTGTTGAATCGTTACACTTTTG
CGMCC28306  CATGAGCTCGACTGCTGGTGTATCTCAAGTGTTGAATCGTTACACTTTTG
DY101711    CATGAGCTCAACTGCTGGTGTGTCCCAGGTGCTGAACCGTTACACCTTTG
DY101712    CATGAGCTCAACTGCTGGTGTGTCCCAGGTGCTGAACCGTTACACCTTTG
EFCC6279    CATGAGTTCGACTGCTGGCGTGTCACAAGTGTTGAATCGTTATACTTTTG
EFCC6564    CATGAGTTCGACTGCTGGCGTGTCACAAGTGTTGAATCGTTATACTTTTG
INEHS133a   NNNNNNNNNNNNNNNNNNNNNNNNNNNNNNNNNNNNNNNNNNNNNNNNNN
KY04071     CATGAGCTCGACTGCTGGTGTATCTCAAGTGTTGAATCGCTACACTTTTG
KY04072     CATGAGCTCGACTGCTGGTGTATCTCAAGTGTTGAATCGCTACACTTTTG
MFLU1582    NNNNNNNNNNNNNNNNNNNNNNNNNNNNNNNNNNNNNNNNNNNNNNNNNN
MFLUCC2113  NNNNNNNNNNNNNNNNNNNNNNNNNNNNNNNNNNNNNNNNNNNNNNNNNN
NHJ11343    NNNNNNNNNNNNNNNNNNNNNNNNNNNNNNNNNNNNNNNNNNNNNNNNNN
NHJ12516    NNNNNNNNNNNNNNNNNNNNNNNNNNNNNNNNNNNNNNNNNNNNNNNNNN
NHJ345.01   CATGAGCTCGACTGCTGGTGTATCTCAGGTGTTGAACCGTTACACTTTTG
NHJ5318     CATGAGTTCAACCGCCGGCGTGTCTCAAGTGCTGAATCGATACACCTTCG
NHJ6209     CATGAGTTCAACCGCCGGCGTATCCCAAGTGCTGAACCGATACACTTTTG
NHJ6240     CATGAGCTCAACCGCCGGCGTATCCCAAGTGCTGAATCGATACACCTTTG
NHJ6293     CATGAGCTCGACTGCTGGTGTATCTCAGGTGTTGAACCGTTACACTTTTG
NHJ6791     CATGAGCTCGACTGCTGGTGTATCTCAGGTGTTGAACCGTTACACTTTTG
SGSF339     CATGAGCTCAACAGCCGGCGTGTCGCAGGTGTTGAACCGGTACACATTTG
YHH2310002  NNNNNNNNNNNNNNNNNNNNNNNNNNNNNNNNNNNNNNNNNNNNNNNNNN
YHH2310003  NNNNNNNNNNNNNNNNNNNNNNNNNNNNNNNNNNNNNNNNNNNNNNNNNN
ZY22.006    GATGAGCTCGACAGCTGGTGTATCCCAAGTGCTGAACCGATATACGTTCG
ZY22.007    GATGAGCTCGACAGCTGGTGTATCCCAAGTGCTGAACCGATATACGTTCG
ZY22.008    GATGAGCTCGACAGCTGGTGTATCCCAAGTGCTGAACCGATATACGTTCG

BCC36100    NNNNNNNNNNNNNNNNNNNNNNNNNNNNNNNNNNNNNNNNNNNNNNNNNN
BCC36101    NNNNNNNNNNNNNNNNNNNNNNNNNNNNNNNNNNNNNNNNNNNNNNNNNN
CBS125.65   CCTCGACACTCTCTCACTTGCGGCGAACCAACACACCAATTGGTAGAGAT
CBS130.71   CTTCGACACTCTCTCACTTGCGACGAACCAACACACCGATTGGTAGAGAT
CBS218.56   NNNNNNNNNNNNNNNNNNNNNNNNNNNNNNNNNNNNNNNNNNNNNNNNNN
CEHS133a    NNNNNNNNNNNNNNNNNNNNNNNNNNNNNNNNNNNNNNNNNNNNNNNNNN
CGMCC28305  CCTCCACGCTCTCTCATTTGCGACGCACCAACACGCCCATTGGCAGAGAT
CGMCC28306  CCTCCACGCTCTCTCATTTGCGACGCACCAACACGCCCATTGGCAGAGAT
DY101711    CCTCCACACTATCACATTTGCGACGCACAAATACTCCCATTGGACGAGAT
DY101712    CCTCCACACTATCACATTTGCGACGCACAAATACTCCCATTGGACGAGAT
EFCC6279    CTTCTACGCTTTCCCACTTGCGACGGACCAATACACCCATTGGTAGAGAC
EFCC6564    CTTCTACGCTTTCCCACTTGCGACGGACCAATACACCCATTGGTAGAGAC
INEHS133a   NNNNNNNNNNNNNNNNNNNNNNNNNNNNNNNNNNNNNNNNNNNNNNNNNN
KY04071     CTTCTACACTTTCGCACTTGCGACGTACTAACACGCCAATTGGCAGAGAT
KY04072     CTTCTACACTTTCGCACTTGCGACGTACTAACACGCCAATTGGCAGAGAT
MFLU1582    NNNNNNNNNNNNNNNNNNNNNNNNNNNNNNNNNNNNNNNNNNNNNNNNNN
MFLUCC2113  NNNNNNNNNNNNNNNNNNNNNNNNNNNNNNNNNNNNNNNNNNNNNNNNNN
NHJ11343    NNNNNNNNNNNNNNNNNNNNNNNNNNNNNNNNNNNNNNNNNNNNNNNNNN
NHJ12516    NNNNNNNNNNNNNNNNNNNNNNNNNNNNNNNNNNNNNNNNNNNNNNNNNN
NHJ345.01   CTTCTACGCTTTCTCACTTGCGACGTACTAACACACCAATTGGCAGAGAT
NHJ5318     CCTCCACCCTCTCTCACTTGCGGCGAACGAACACGCCCATTGGCAGAGAT
NHJ6209     CTTCTACCCTCTCTCACTTGCGGCGAACGAACACGCCCATTGGCAGAGAT
NHJ6240     CTTCTACCCTCTCTCACTTGCGGCGAACGAACACGCCCATTGGCAGAGAT
NHJ6293     CTTCTACGCTTTCTCACTTGCGACGTACTAACACACCAATTGGCAGAGAT
NHJ6791     CTTCTACGCTCTCTCACTTGCGACGTACTAACACACCAATTGGCAGAGAT
SGSF339     CCTCGACCCTGTCACATTTGCGGCGCACAAACACACCTATCGGCCGAGAC
YHH2310002  NNNNNNNNNNNNNNNNNNNNNNNNNNNNNNNNNNNNNNNNNNNNNNNNNN
YHH2310003  NNNNNNNNNNNNNNNNNNNNNNNNNNNNNNNNNNNNNNNNNNNNNNNNNN
ZY22.006    CGTCTACGTTGTCGCATTTGCGACGCACAAACACTCCTATTGGAAGAGAC
ZY22.007    CGTCTACGTTGTCGCATTTGCGACGCACAAACACTCCTATTGGAAGAGAC
ZY22.008    CGTCTACGTTGTCGCATTTGCGACGCACAAACACTCCTATTGGAAGAGAC

BCC36100    NNNNNNNNNNNNNNNNNNNNNNNNNNNNNNNNNNNNNNNNNNNNNNNNNN
BCC36101    NNNNNNNNNNNNNNNNNNNNNNNNNNNNNNNNNNNNNNNNNNNNNNNNNN
CBS125.65   GGAAAGCTCGCCAAACCGCGTCAGCTGCACAACACACATTGGGGCTTAGT
CBS130.71   GGTAAGCTCGCTAAACCGCGTCAGCTGCACAACACACACTGGGGCTTGGT
CBS218.56   NNNNNNNNNNNNNNNNNNNNNNNNNNNNNNNNNNNNNNNNNNNNNNNNNN
CEHS133a    NNNNNNNNNNNNNNNNNNNNNNNNNNNNNNNNNNNNNNNNNNNNNNNNNN
CGMCC28305  GGCAAGCTGGCCAAGCCGCGCCAGCTGCACAACACACATTGGGGTTTGGT
CGMCC28306  GGCAAGCTGGCCAAGCCGCGCCAGCTGCACAACACACATTGGGGTTTGGT
DY101711    GGAAAACTGGCAAAGCCTCGACAGCTGCACAATACCCACTGGGGTTTGGT
DY101712    GGAAAACTGGCAAAGCCTCGACAGCTGCACAATACCCACTGGGGTTTGGT
EFCC6279    GGTAAGCTGGCTAAGCCACGTCAGTTGCACAACACACATTGGGGATTGGT
EFCC6564    GGTAAGCTGGCTAAGCCACGTCAGTTGCACAACACACATTGGGGATTGGT
INEHS133a   NNNNNNNNNNNNNNNNNNNNNNNNNNNNNNNNNNNNNNNNNNNNNNNNNN
KY04071     GGCAAGTTGGCTAAGCCGCGTCAGCTGCACAATACACATTGGGGCTTGGT
KY04072     GGCAAGTTGGCTAAGCCGCGTCAGCTGCACAATACACATTGGGGCTTGGT
MFLU1582    NNNNNNNNNNNNNNNNNNNNNNNNNNNNNNNNNNNNNNNNNNNNNNNNNN
MFLUCC2113  NNNNNNNNNNNNNNNNNNNNNNNNNNNNNNNNNNNNNNNNNNNNNNNNNN
NHJ11343    NNNNNNNNNNNNNNNNNNNNNNNNNNNNNNNNNNNNNNNNNNNNNNNNNN
NHJ12516    NNNNNNNNNNNNNNNNNNNNNNNNNNNNNNNNNNNNNNNNNNNNNNNNNN
NHJ345.01   GGCAAGTTGGCCAAGCCGCGCCAGCTGCACAACACACATTGGGGTTTGGT
NHJ5318     GGCAAGCTGGCCAAACCGCGTCAACTTCACAACACGCACTGGGGCTTGGT
NHJ6209     GGCAAGCTGGCCAAACCGCGTCAACTTCACAACACGCACTGGGGCCTGGT
NHJ6240     GGCAAGCTGGCCAAACCGCGTCAACTTCACAACACGCACTGGGGCCTGGT
NHJ6293     GGCAAGTTGGCCAAGCCGCGCCAGCTGCACAACACACATTGGGGTTTGGT
NHJ6791     GGCAAGTTGGCCAAGCCGCGCCAGCTGCACAACACACATTGGGGTTTGGT
SGSF339     GGCAAGCTTGCCAAACCCCGTCAATTGCACAACACCCACTGGGGCTTGGT
YHH2310002  NNNNNNNNNNNNNNNNNNNNNNNNNNNNNNNNNNNNNNNNNNNNNNNNNN
YHH2310003  NNNNNNNNNNNNNNNNNNNNNNNNNNNNNNNNNNNNNNNNNNNNNNNNNN
ZY22.006    GGCAAATTGGCGAAACCTCGACAACTGCACAACACCCACTGGGGGTTGGT
ZY22.007    GGCAAATTGGCGAAACCTCGACAACTGCACAACACCCACTGGGGGTTGGT
ZY22.008    GGCAAATTGGCGAAACCTCGACAACTGCACAACACCCACTGGGGGTTGGT

BCC36100    NNNNNNNNNNNNNNNNNNNNNNNNNNNNNNNNNNNNNNNNNNNNNNNNNN
BCC36101    NNNNNNNNNNNNNNNNNNNNNNNNNNNNNNNNNNNNNNNNNNNNNNNNNN
CBS125.65   CTGTCCTGCCGAGACGCCAGAAGGTCAGGCTTGTGGTCTGGTCAAGAACC
CBS130.71   CTGTCCTGCCGAGACGCCAGAAGGTCAGGCTTGCGGTCTGGTCAAGAACC
CBS218.56   NNNNNNNNNNNNNNNNNNNNNNNNNNNNNNNNNNNNNNNNNNNNNNNNNN
CEHS133a    NNNNNNNNNNNNNNNNNNNNNNNNNNNNNNNNNNNNNNNNNNNNNNNNNN
CGMCC28305  CTGCCCTGCCGAGACGCCGGAAGGTCAGGCTTGTGGTCTTGTCAAGAACC
CGMCC28306  CTGCCCTGCCGAGACGCCGGAAGGTCAGGCTTGTGGTCTTGTCAAGAACC
DY101711    GTGCCCTGCAGAGACGCCTGAAGGACAAGCTTGCGGTCTGGTGAAGAATT
DY101712    GTGCCCTGCAGAGACGCCTGAAGGACAAGCTTGCGGTCTGGTGAAGAATT
EFCC6279    CTGCCCAGCCGAGACACCCGAAGGTCAAGCTTGCGGTCTAGTCAAAAACT
EFCC6564    CTGCCCAGCCGAGACACCCGAAGGTCAAGCTTGCGGTCTAGTCAAAAACT
INEHS133a   NNNNNNNNNNNNNNNNNNNNNNNNNNNNNNNNNNNNNNNNNNNNNNNNNN
KY04071     CTGCCCTGCCGAGACGCCTGAAGGTCAGGCTTGTGGTCTTGTCAAAAATC
KY04072     CTGCCCTGCCGAGACGCCTGAAGGTCAGGCTTGTGGTCTTGTCAAAAATC
MFLU1582    NNNNNNNNNNNNNNNNNNNNNNNNNNNNNNNNNNNNNNNNNNNNNNNNNN
MFLUCC2113  NNNNNNNNNNNNNNNNNNNNNNNNNNNNNNNNNNNNNNNNNNNNNNNNNN
NHJ11343    NNNNNNNNNNNNNNNNNNNNNNNNNNNNNNNNNNNNNNNNNNNNNNNNNN
NHJ12516    NNNNNNNNNNNNNNNNNNNNNNNNNNNGGCTTGTGGCCTTGTCAAAAATC
NHJ345.01   TTGCCCTGCCGAGACGCCCGAAGGTCAAGCTTGCGGTCTCGTCAAGAATC
NHJ5318     CTGTCCTGCGGAAACGCCTGAGGGCCAGGCCTGCGGTCTCGTCAAAAACT
NHJ6209     CTGTCCCGCGGAAACGCCCGAAGGCCAGGCCTGCGGTCTCGTCAAAAATC
NHJ6240     CTGTCCCGCGGAAACGCCCGAAGGCCAGGCCTGCGGTCTCGTCAAGAATT
NHJ6293     TTGCCCTGCCGAGACGCCCGAAGGTCAAGCTTGCGGTCTCGTCAAGAATC
NHJ6791     TTGCCCTGCCGAGACGCCCGAAGGTCAAGCTTGCGGTCTCGTCAAGAATC
SGSF339     GTGCCCGGCTGAGACTCCTGAGGGACAGGCTTGCGGCTTGGTCAAGAACC
YHH2310002  NNNNNNNNNNNNNNNNNNNNNNNNNNNNNNNNNNNNNNNNNNNNNNNNNN
YHH2310003  NNNNNNNNNNNNNNNNNNNNNNNNNNNNNNNNNNNNNNNNNNNNNNNNNN
ZY22.006    TTGCCCTGCCGAGACACCCGAGGGACAGGCTTGCGGTCTGGTGAAGAACT
ZY22.007    TTGCCCTGCCGAGACACCCGAGGGACAGGCTTGCGGTCTGGTGAAGAACT
ZY22.008    TTGCCCTGCCGAGACACCCGAGGGACAGGCTTGCGGTCTGGTGAAGAACT

BCC36100    NNNNNNNNNNNNNNNNNNNNNNNNNNNNNNNNNNNNNNNNNNNNNNNNNN
BCC36101    NNNNNNNNNNNNNNNNNNNNNNNNNNNNNNNNNNNNNNNNNNNNNNNNNN
CBS125.65   TGTCTTTGATGTGCTATGTCAGTGTGGGTTCACCCGCCGAGCCGCTGATT
CBS130.71   TGTCATTGATGTGTTATGTCAGTGTGGGTTCACCGGCCGAGCCATTGATT
CBS218.56   NNNNNNNNNNNNNNNNNNNNNNNNNNNNNNNNNNNNNNNNNNNNNNNNNN
CEHS133a    NNNNNNNNNNNNNNNNNNNNNNNNNNNNNNNNNNNNNNNNNNNNNNNNNN
CGMCC28305  TGTCGTTGATGTGCTATGTTAGTGTGGGCTCGCCTGCTGAACCTTTGGTT
CGMCC28306  TGTCGTTGATGTGCTATGTTAGTGTGGGCTCGCCTGCTGAACCTTTGGTT
DY101711    TGTCTCTGATGTGCTACGTTAGTGTGGGATCACCATCAGAACCCTTAATC
DY101712    TGTCTCTGATGTGCTACGTTAGTGTGGGATCACCATCAGAACCCTTAATC
EFCC6279    TGTCGTTGATGTGTTATGTTAGTGTGGGTTCACCCTCGGAACCTTTGATC
EFCC6564    TGTCGTTGATGTGTTATGTTAGTGTGGGTTCACCCTCGGAACCTTTGATC
INEHS133a   NNNNNNNNNNNNNNNNNNNNNNNNNNNNNNNNNNNNNNNNNNNNNNNNNN
KY04071     TGTCGTTGATGTGCTACGTTAGTGTTGGGTCACCTTCTGAGCCATTGATT
KY04072     TGTCGTTGATGTGCTACGTTAGTGTTGGGTCACCTTCTGAGCCATTGATT
MFLU1582    NNNNNNNNNNNNNNNNNNNNNNNNNNNNNNNNNNNNNNNNNNNNNNNNNN
MFLUCC2113  NNNNNNNNNNNNNNNNNNNNNNNNNNNNNNNNNNNNNNNNNNNNNNNNNN
NHJ11343    NNNNNNNNNNNNNNNNNNNNNNNNNNNNNNNNNNNNNNNNNNNNNNNNNN
NHJ12516    TGTCGTTGATGTGCTACGTTAGTGTTGGGTCACCTTCTGAGCCTTTGATT
NHJ345.01   TGTCATTGATGTGCTATGTTAGTGTGGGATCGCCTTCTGAGCCCCTGATT
NHJ5318     TGTCGCTCATGTGCTATGTCAGCGTCGGCTCGCCCTCCGAGCCATTGATT
NHJ6209     TGTCGCTCATGTGCTACGTCAGCGTCGGCTCGCCTTCTGAGCCATTGATC
NHJ6240     TGTCGCTCATGTGCTACGTCAGCGTCGGCTCGCCTTCTGAGCCATTGATC
NHJ6293     TGTCATTGATGTGCTATGTTAGTGTGGGATCGCCTTCTGAGCCCCTGATT
NHJ6791     TGTCATTGATGTGCTATGTTAGTGTGGGGTCGCCTTCTGAGCCCCTGATT
SGSF339     TGTCACTCATGTGCTACGTCAGCGTGGGCTCACCGTCCGAACCTTTGATT
YHH2310002  NNNNNNNNNNNNNNNNNNNNNNNNNNNNNNNNNNNNNNNNNNNNNNNNNN
YHH2310003  NNNNNNNNNNNNNNNNNNNNNNNNNNNNNNNNNNNNNNNNNNNNNNNNNN
ZY22.006    TATCACTGATGTGCTACGTAAGTGTGGGCTCGCCTTCTGAACCCTTGATT
ZY22.007    TATCACTGATGTGCTACGTAAGTGTGGGCTCGCCTTCTGAACCCTTGATT
ZY22.008    TATCACTGATGTGCTACGTAAGTGTGGGCTCGCCTTCTGAACCCTTGATT

BCC36100    NNNNNNNNNNNNNNNNNNNNNNNNNNNNNNNNNNNNNNNNNNNNNNNNNN
BCC36101    NNNNNNNNNNNNNNNNNNNNNNNNNNNNNNNNNNNNNNNNNNNNNNNNNN
CBS125.65   GAATTCATGATCAACCGTGGTATGGAAGTGGTAGAGGAGTATGAACCGCT
CBS130.71   GAATTCATGATCAACCGTGGCATGGAAGTGGTAGAAGAGTACGAGCCGCT
CBS218.56   NNNNNNNNNNNNNNNNNNNNNNNNNNNNNNNNNNNNNNNNNNNNNNNNNN
CEHS133a    NNNNNNNNNNNNNNNNNNNNNNNNNNNNNNNNNNNNNNNNNNNNNNNNNN
CGMCC28305  GAATTCATGATCAACAGAGGTATGGAGGTTGTCGAAGAGTACGAGCCGTT
CGMCC28306  GAATTCATGATCAACAGAGGTATGGAGGTTGTCGAAGAGTACGAGCCGTT
DY101711    GAGTTCATGATTAATCGTGGTATGGAGGTGGTGGAAGAGTATGAGCCGTT
DY101712    GAGTTCATGATTAATCGTGGTATGGAGGTGGTGGAAGAGTATGAGCCGTT
EFCC6279    GAGTTCATGATCAACAGAGGCATGGAAGTTGTTGAAGAGTACGAGCCGCT
EFCC6564    GAGTTCATGATCAACAGAGGCATGGAAGTTGTTGAAGAGTACGAGCCGCT
INEHS133a   NNNNNNNNNNNNNNNNNNNNNNNNNNNNNNNNNNNNNNNNNNNNNNNNNN
KY04071     GAATTCATGATCAACAGAGGTATGGAGGTTGTCGAAGAGTACGAGCCGTT
KY04072     GAATTCATGATCAACAGAGGTATGGAGGTTGTCGAAGAGTACGAGCCGTT
MFLU1582    NNNNNNNNNNNNNNNNNNNNNNNNNNNNNNNNNNNNNNNNNNNNNNNNNN
MFLUCC2113  NNNNNNNNNNNNNNNNNNNNNNNNNNNNNNNNNNNNNNNNNNNNNNNNNN
NHJ11343    NNNNNNNNNNNNNNNNNNNNNNNNNNNNNNNNNNNNNNNNNNNNNNNNNN
NHJ12516    GAATTCATGATCAACAGAGGCATGGAGGTTGTCGAAGAGTACGAGCCGTT
NHJ345.01   GAATTCATGATCAACAGAGGTATGGAGGTTGTCGAAGAGTACGAGCCGTT
NHJ5318     GAGTTCATGATTAATCGAGGTATGGAGGTTGTGGAAGAGTATGAACCGTT
NHJ6209     GAGTTCATGATTAATCGAGGCATGGAGGTTGTTGAAGAGTATGAACCATT
NHJ6240     GAGTTCATGATTAATCGAGGTATGGAGGTTGTTGAAGAGTATGAACCATT
NHJ6293     GAATTCATGATCAACAGAGGTATGGAGGTTGTCGAAGAGTACGAGCCGTT
NHJ6791     GAATTCATGATCAACAGAGGTATGGAGGTTGTCGAAGAGTACGAGCCGTT
SGSF339     GAATTCATGATTAACCGAGGCATGGATGTCGTCGAAGAGTACGAGCCGTT
YHH2310002  NNNNNNNNNNNNNNNNNNNNNNNNNNNNNNNNNNNNNNNNNNNNNNNNNN
YHH2310003  NNNNNNNNNNNNNNNNNNNNNNNNNNNNNNNNNNNNNNNNNNNNNNNNNN
ZY22.006    GAGTTCATGATCAATCGCGGTATGGAAGTGGTCGAAGAATACGAACCGTT
ZY22.007    GAGTTCATGATCAATCGCGGTATGGAAGTGGTCGAAGAATACGAACCGTT
ZY22.008    GAGTTCATGATCAATCGCGGTATGGAAGTGGTCGAAGAATACGAACCGTT

BCC36100    NNNNNNNNNNNNNNNNNNNNNNNNNNNNNNNNNNNNNNNNNNNNNNNNNN
BCC36101    NNNNNNNNNNNNNNNNNNNNNNNNNNNNNNNNNNNNNNNNNNNNNNNNNN
CBS125.65   AAGATATCCCCACGCCACCAAGATCTTTGTTAATGGTGTCTGGGTTGGTA
CBS130.71   GAGATATCCCCATGCCACCAAGATCTTTGTCAATGGTGTTTGGGTTGGTG
CBS218.56   NNNNNNNNNNNNNNNNNNNNNNNNNNNNNNNNNNNNNNNNNNNNNNNNNN
CEHS133a    NNNNNNNNNNNNNNNNNNNNNNNNNNNNNNNNNNNNNNNNNNNNNNNNNN
CGMCC28305  GAGATACCCTCACGCAACCAAGATCTTTGTAAATGGTACTTGGGTGGGTG
CGMCC28306  GAGATACCCTCACGCAACCAAGATCTTTGTAAATGGTACTTGGGTGGGTG
DY101711    GAGATACCCGCATGCGACCAAGATCTTCGTCAATGGTGTCTGGGTCGGCG
DY101712    GAGATACCCGCATGCGACCAAGATCTTCGTCAATGGTGTCTGGGTCGGCG
EFCC6279    GAGATATCCTCATGCAACCAAGATTTTCGTCAACGGCGTTTGGGTAGGTA
EFCC6564    GAGATATCCTCATGCAACCAAGATTTTCGTCAACGGCGTTTGGGTAGGTA
INEHS133a   NNNNNNNNNNNNNNNNNNNNNNNNNNNNNNNNNNNNNNNNNNNNNNNNNN
KY04071     GAGATATCCCCATGCAACCAAGATCTTTGTGAACGGTACTTGGGTGGGCG
KY04072     GAGATATCCCCATGCAACCAAGATCTTTGTGAACGGTACTTGGGTGGGCG
MFLU1582    NNNNNNNNNNNNNNNNNNNNNNNNNNNNNNNNNNNNNNNNNNNNNNNNNN
MFLUCC2113  NNNNNNNNNNNNNNNNNNNNNNNNNNNNNNNNNNNNNNNNNNNNNNNNNN
NHJ11343    NNNNNNNNNNNNNNNNNNNNNNNNNNNNNNNNNNNNNNNNNNNNNNNNNN
NHJ12516    GAGATATCCCCATGCTACCAAGATCTTTGTGAACGGTACTTGGGTGGGCG
NHJ345.01   GAGATATCCCCACGCAACCAAGATTTTTGTGAATGGTACTTGGGTGGGGG
NHJ5318     GAGATATCCCCACGCGACCAAGATTTTTGTCAACGGAACCTGGGTGGGCG
NHJ6209     GAGATATCCCCACGCGACCAAGATCTTTGTCAACGGAACCTGGGTGGGCG
NHJ6240     GCGATATCCCCACGCGACCAAGATCTTTGTCAACGGAACCTGGGTGGGCG
NHJ6293     GAGATATCCCCACGCAACCAAGATTTTTGTGAATGGTACTTGGGTGGGGG
NHJ6791     GAGATATCCCCACGCAACCAAGATTTTTGTGAATGGTACTTGGGTGGGGG
SGSF339     GAGGTACCCACACGCAACAAAGATCTTCGTCAATGGTGTTTGGGTGGGCG
YHH2310002  NNNNNNNNNNNNNNNNNNNNNNNNNNNNNNNNNNNNNNNNNNNNNNNNNN
YHH2310003  NNNNNNNNNNNNNNNNNNNNNNNNNNNNNNNNNNNNNNNNNNNNNNNNNN
ZY22.006    GAGATATCCACACGCCACGAAGATCTTTGTCAACGGTGTCTGGGTTGGTG
ZY22.007    GAGATATCCACACGCCACGAAGATCTTTGTCAACGGTGTCTGGGTTGGTG
ZY22.008    GAGATATCCACACGCCACGAAGATCTTTGTCAACGGTGTCTGGGTTGGTG

BCC36100    NNNNNNNNNNNNNNNNNNNNNNNNNNNNNNNNNNNNNNNNNNNNNNNNNN
BCC36101    NNNNNNNNNNNNNNNNNNNNNNNNNNNNNNNNNNNNNNNNNNNNNNNNNN
CBS125.65   TACACCAAGATCCCAAGCACCTTGTCAGTCAAGTCCTGGATACTAGACGA
CBS130.71   TACACCAAGATCCTAAGCACCTGGTCAGTCAAGTCTTGGATACTAGACGA
CBS218.56   NNNNNNNNNNNNNNNNNNNNNNNNNNNNNNNNNNNNNNNNNNNNNNNNNN
CEHS133a    NNNNNNNNNNNNNNNNNNNNNNNNNNNNNNNNNNNNNNNNNNNNNNNNNN
CGMCC28305  TGCACCAGGATCCTAAGCATCTCGTGAGCCAAGTCTTGGACACGCGACGC
CGMCC28306  TGCACCAGGATCCTAAGCATCTCGTGAGCCAAGTCTTGGACACGCGACGC
DY101711    TGCACCAAGATCCAAAGCACCTGGTCAGTCAAGTTTTGGATACCCGGCGC
DY101712    TGCACCAAGATCCAAAGCACCTGGTCAGTCAAGTTTTGGATACCCGGCGC
EFCC6279    TTCATCAGGATCCTAAACACCTCGTTAGTCAGGTTTTGGACACGCGGCGA
EFCC6564    TTCATCAGGATCCTAAACACCTCGTTAGTCAGGTTTTGGACACGCGGCGA
INEHS133a   NNNNNNNNNNNNNNNNNNNNNNNNNNNNNNNNNNNNNNNNNNNNNNNNNN
KY04071     TGCATCAGGATCCTAAGCATCTCGTGAGCCAAGTGTTGGACACGCGACGT
KY04072     TGCATCAGGATCCTAAGCATCTCGTGAGCCAAGTGTTGGACACGCGACGT
MFLU1582    NNNNNNNNNNNNNNNNNNNNNNNNNNNNNNNNNNNNNNNNNNNNNNNNNN
MFLUCC2113  NNNNNNNNNNNNNNNNNNNNNNNNNNNNNNNNNNNNNNNNNNNNNNNNNN
NHJ11343    NNNNNNNNNNNNNNNNNNNNNNNNNNNNNNNNNNNNNNNNNNNNNNNNNN
NHJ12516    TGCATCAGGATCCTAAGCATCTCGTGAGCCAAGTGTTGGACACGCGACGT
NHJ345.01   TGCACCAGGATCCCAAGCATCTCGTGAGCCAAGTCTTGGACACGCGACGC
NHJ5318     TGCATCAGGACCCCAAGCATCTTGTGAGCCAAGTCCTGGACACGAGACGC
NHJ6209     TGCACCAGGACCCCAAGCATCTCGTCAGCCAAGTCCTGGACACCAGACGC
NHJ6240     TGCACCAGGACCCCAAGCATCTTGTCAGCCAAGTCCTGGACACCAGACGC
NHJ6293     TGCACCAGGATCCCAAGCATCTCGTGAGCCAAGTCTTGGACACGCGACGC
NHJ6791     TGCACCAGGATCCCAAGCATCTCGTGAGCCAAGTCTTGGACACGCGACGC
SGSF339     TCCACCAAGACCCGAAACATCTTGTAAGCCAGGTCGTTGACACGCGGAGA
YHH2310002  NNNNNNNNNNNNNNNNNNNNNNNNNNNNNNNNNNNNNNNNNNNNNNNNNN
YHH2310003  NNNNNNNNNNNNNNNNNNNNNNNNNNNNNNNNNNNNNNNNNNNNNNNNNN
ZY22.006    TGCACCAGGATCCGAAGCACCTAGTCAGTCAAGTCTTGGACACCCGGCGA
ZY22.007    TGCACCAGGATCCGAAGCACCTAGTCAGTCAAGTCTTGGACACCCGGCGA
ZY22.008    TGCACCAGGATCCGAAGCACCTAGTCAGTCAAGTCTTGGACACCCGGCGA

BCC36100    NNNNNNNNNNNNNNNNNNNNNNNNNNNNNNNNNNNNNNNNNNNNNNNNNN
BCC36101    NNNNNNNNNNNNNNNNNNNNNNNNNNNNNNNNNNNNNNNNNNNNNNNNNN
CBS125.65   AAGTCGTATCTTCAGTATGAGGTGTCTCTGGTCCGAGAAATCAGGGATCA
CBS130.71   AAGTCGTATCTGCAGTACGAGGTGTCTCTCGTCCGAGAAATCAGGGATCA
CBS218.56   NNNNNNNNNNNNNNNNNNNNNNNNNNNNNNNNNNNNNNNNNNNNNNNNNN
CEHS133a    NNNNNNNNNNNNNNNNNNNNNNNNNNNNNNNNNNNNNNNNNNNNNNNNNN
CGMCC28305  AAGTCTTACCTGCAGTACGAAGTGTCTCTTGTTCGAGAAATCCGAGATCA
CGMCC28306  AAGTCTTACCTGCAGTACGAAGTGTCTCTTGTTCGAGAAATCCGAGATCA
DY101711    AAGTCATATCTGCAGTATGAAGTCTCCCTTGTCAGAGAGATCAGAGATCA
DY101712    AAGTCATATCTGCAGTATGAAGTCTCCCTTGTCAGAGAGATCAGAGATCA
EFCC6279    AAGTCTTATCTTCAATTTGAAGTGTCTCTTGTCCGGGAAATCCGGGATCA
EFCC6564    AAGTCTTATCTTCAATTTGAAGTGTCTCTTGTCCGGGAAATCCGGGATCA
INEHS133a   NNNNNNNNNNNNNNNNNNNNNNNNNNNNNNNNNNNNNNNNNNNNNNNNNN
KY04071     AAGTCTTATCTCCAGTACGAAGTGTCCCTTGTTCGAGAAATCCGAGATCA
KY04072     AAGTCTTATCTCCAGTACGAAGTGTCCCTTGTTCGAGAAATCCGAGATCA
MFLU1582    NNNNNNNNNNNNNNNNNNNNNNNNNNNNNNNNNNNNNNNNNNNNNNNNNN
MFLUCC2113  NNNNNNNNNNNNNNNNNNNNNNNNNNNNNNNNNNNNNNNNNNNNNNNNNN
NHJ11343    NNNNNNNNNNNNNNNNNNNNNNNNNNNNNNNNNNNNNNNNNNNNNNNNNN
NHJ12516    AAGTCTTATCTCCAGTACGAAGTGTCCCTTGTTCGAGAAATCCGAGATCA
NHJ345.01   AAGTCTTACCTGCAGTACGAAGTGTCCCTTGTTCGAGAAATCCGAGATCA
NHJ5318     AAATCATATCTGCAATACGAAGTGTCTCTCGTCAGAGAAATCCGAGATCA
NHJ6209     AAATCATATCTGCAGTACGAAGTGTCCCTCGTCAGAGAAATCCGAGATCA
NHJ6240     AAATCATATCTGCAGTACGAAGTGTCCCTCGTCAGAGAAATCCGAGATCA
NHJ6293     AAGTCTTACCTGCAGTACGAAGTGTCCCTTGTTCGAGAAATCCGAGATCA
NHJ6791     AAGTCTTACCTGCAGTACGAAGTGTCCCTTGTTCGAGAAATCCGAGATCA
SGSF339     AAGTCGTACCTACAGTTCGAGGTGTCCCTTGTTCGAGAGATCAGAGATCA
YHH2310002  NNNNNNNNNNNNNNNNNNNNNNNNNNNNNNNNNNNNNNNNNNNNNNNNNN
YHH2310003  NNNNNNNNNNNNNNNNNNNNNNNNNNNNNNNNNNNNNNNNNNNNNNNNNN
ZY22.006    AAGTCATACTTGCAGTACGAGGTCTCACTTGTCAGAGAAATCAGAGACCA
ZY22.007    AAGTCATACTTGCAGTACGAGGTCTCACTTGTCAGAGAAATCAGAGACCA
ZY22.008    AAGTCATACTTGCAGTACGAGGTCTCACTTGTCAGAGAAATCAGAGACCA

BCC36100    NNNNNNNNNNNNNNNNNNNNNNNNNNNNNNNNNNNNNNNNNNNNNNNNNN
BCC36101    NNNNNNNNNNNNNNNNNNNNNNNNNNNNNNNNNNNNNNNNNNNNNNNNNN
CBS125.65   GGAGTTCAAGATTTTCTCAGACGCCGGCCGAGTTATGAGACCAGTTTTTA
CBS130.71   AGAGTTCAAGATTTTCTCCGACGCTGGCCGGGTTATGAGACCAGTGTTCA
CBS218.56   NNNNNNNNNNNNNNNNNNNNNNNNNNNNNNNNNNNNNNNNNNNNNNNNNN
CEHS133a    NNNNNNNNNNNNNNNNNNNNNNNNNNNNNNNNNNNNNNNNNNNNNNNNNN
CGMCC28305  AGAGTTCAAGATTTTCTCCGACGCTGGTCGAGTGATGAGACCTATGTACA
CGMCC28306  AGAGTTCAAGATTTTCTCCGACGCTGGTCGAGTGATGAGACCTATGTACA
DY101711    GGAGTTCAAGATCTTCTCTGACGCCGGCCGAGTCATGCGTCCTGTGTTTA
DY101712    GGAGTTCAAGATCTTCTCTGACGCCGGCCGAGTCATGCGTCCTGTGTTTA
EFCC6279    GGAGTTCAAGATTTTCTCTGATGCTGGTCGAGTCATGAGACCGGTTTTCA
EFCC6564    GGAGTTCAAGATTTTCTCTGATGCTGGTCGAGTCATGAGACCGGTTTTCA
INEHS133a   NNNNNNNNNNNNNNNNNNNNNNNNNNNNNNNNNNNNNNNNNNNNNNNNNN
KY04071     AGAGTTCAAGATTTTCTCCGACGCTGGTCGAGTCATGAGGCCCATGTACA
KY04072     AGAGTTCAAGATTTTCTCCGACGCTGGTCGAGTCATGAGGCCCATGTACA
MFLU1582    NNNNNNNNNNNNNNNNNNNNNNNNNNNNNNNNNNNNNNNNNNNNNNNNNN
MFLUCC2113  NNNNNNNNNNNNNNNNNNNNNNNNNNNNNNNNNNNNNNNNNNNNNNNNNN
NHJ11343    NNNNNNNNNNNNNNNNNNNNNNNNNNNNNNNNNNNNNNNNNNNNNNNNNN
NHJ12516    AGAGTTCAAGATTTTCTCCGACGCTGGTCGAGTCATGAGGCCCATGTACA
NHJ345.01   AGAGTTCAAGATTTTCTCCGACGCTGGCCGGGTCATGAGACCTATGTTCA
NHJ5318     AGAGTTCAAGATCTTCTCCGACGCCGGACGGGTCATGAGACCGGTGTACA
NHJ6209     AGAGTTCAAGATTTTCTCGGACGCCGGACGGGTCATGAGACCGGTGTACA
NHJ6240     AGAGTTCAAGATTTTCTCGGACGCCGGACGGGTCATGAGACCGGTCTACA
NHJ6293     AGAGTTCAAGATTTTCTCCGACGCTGGCCGGGTCATGAGACCTATGTTCA
NHJ6791     AGAGTTCAAGATTTTCTCCGACGCTGGCCGAGTCATGAGACCTATGTTCA
SGSF339     GGAGTTTAAAATCTTTTCTGACGCCGGCCGCGTGATGCGACCCGTCTTCA
YHH2310002  NNNNNNNNNNNNNNNNNNNNNNNNNNNNNNNNNNNNNNNNNNNNNNNNNN
YHH2310003  NNNNNNNNNNNNNNNNNNNNNNNNNNNNNNNNNNNNNNNNNNNNNNNNNN
ZY22.006    GGAGTTTAAGATTTTCTCTGACGCTGGCCGAGTCATGCGACCGGTTTTTA
ZY22.007    GGAGTTTAAGATTTTCTCTGACGCTGGCCGAGTCATGCGACCGGTTTTTA
ZY22.008    GGAGTTTAAGATTTTCTCTGACGCTGGCCGAGTCATGCGACCGGTTTTTA

BCC36100    NNNNNNNNNNNNNNNNNNNNNNNNNNNNNNNNNNNNNNNNNNNNNNNNNN
BCC36101    NNNNNNNNNNNNNNNNNNNNNNNNNNNNNNNNNNNNNNNNNNNNNNNNNN
CBS125.65   CCGTGCAGCAAGAAGACGATCCCGAGACTGGCATTGAAAAAGGCCATCTA
CBS130.71   CTGTGCAGCAAGAAGATGATCCCGAGACTGGCATTGAAAAAGGCCATCTC
CBS218.56   NNNNNNNNNNNNNNNNNNNNNNNNNNNNNNNNNNNNNNNNNNNNNNNNNN
CEHS133a    NNNNNNNNNNNNNNNNNNNNNNNNNNNNNNNNNNNNNNNNNNNNNNNNNN
CGMCC28305  CGGTGCAGCAGGAAGATGACCCCGAGACTGGTATCGAGAAGGGACATCTC
CGMCC28306  CGGTGCAGCAGGAAGATGACCCCGAGACTGGTATCGAGAAGGGACATCTC
DY101711    CCGTGCAGCAAGAAGATGACCCCGAAACTGGCCTGGAGAAGGGCAATCTG
DY101712    CCGTGCAGCAAGAAGATGACCCCGAAACTGGCCTGGAGAAGGGCAATCTG
EFCC6279    CTGTACAACAGGAAGACGACTCCGAGACAGGCATTGCAAAGGGCCACTTG
EFCC6564    CTGTACAACAGGAAGACGACTCCGAGACAGGCATTGCAAAGGGCCACTTG
INEHS133a   NNNNNNNNNNNNNNNNNNNNNNNNNNNNNNNNNNNNNNNNNNNNNNNNNN
KY04071     CGGTGCAGCAGGAAGACGACCCTGAGACGGGTATTGAGAAGGGACATCTC
KY04072     CGGTGCAGCAGGAAGACGACCCTGAGACGGGTATTGAGAAGGGACATCTC
MFLU1582    NNNNNNNNNNNNNNNNNNNNNNNNNNNNNNNNNNNNNNNNNNNNNNNNNN
MFLUCC2113  NNNNNNNNNNNNNNNNNNNNNNNNNNNNNNNNNNNNNNNNNNNNNNNNNN
NHJ11343    NNNNNNNNNNNNNNNNNNNNNNNNNNNNNNNNNNNNNNNNNNNNNNNNNN
NHJ12516    CGGTGCAGCAGGAAGATGACCCTGAGACAGGTATTGAGAAGGGACATCTC
NHJ345.01   CGGTGCAGCAGGAAGACGACGCCGAGACAGGTATTGAAAAAGGACATCTC
NHJ5318     CGGTGCAGCAGGAGGACGACCCCGAAACAGGCATCGAGAAGGGTAATCTC
NHJ6209     CGGTACAGCAGGAGGACGACCCCGAAACAGGCATCGGGAAGGGTAATCTC
NHJ6240     CGGTGCAGCAGGAGGACGACCCTGAAACAGGCATCGGGAAGGGTAATCTC
NHJ6293     CGGTGCAGCAGGAAGACGACGCCGAGACAGGTATTGAAAAAGGACATCTC
NHJ6791     CGGTGCAGCAGGAAGACGACCCCGAGACAGGTATTGAAAAAGGACATCTC
SGSF339     CGGTGCAGCAAGAAGACGACCCTGAGACGGGGCTGGAGAAGGGCCATCTA
YHH2310002  NNNNNNNNNNNNNNNNNNNNNNNNNNNNNNNNNNNNNNNNNNNNNNNNNN
YHH2310003  NNNNNNNNNNNNNNNNNNNNNNNNNNNNNNNNNNNNNNNNNNNNNNNNNN
ZY22.006    CTGTTCAGCAAGAAGATGATCCCGAAACTGGCATCGACAAGGGTAACCTG
ZY22.007    CTGTTCAGCAAGAAGATGATCCCGAAACTGGCATCGACAAGGGTAACCTG
ZY22.008    CTGTTCAGCAAGAAGATGATCCCGAAACTGGCATCGACAAGGGTAACCTG

BCC36100    NNNNNNNNNNNNNNNNNNNNNNNNNNNNNNNNNNNNNNNNNNNNNNNNNN
BCC36101    NNNNNNNNNNNNNNNNNNNNNNNNNNNNNNNNNNNNNNNNNNNNNNNNNN
CBS125.65   GTTTTGACCAAAGAGTTGGTTAACAAGCTAGCTAAAGAACAAGCCGAACC
CBS130.71   GTTTTGACCAAAGAGTTGGTTAACAAGCTTGCTAAAGAACAAGCTGAACC
CBS218.56   NNNNNNNNNNNNNNNNNNNNNNNNNNNNNNNNNNNNNNNNNNNNNNNNNN
CEHS133a    NNNNNNNNNNNNNNNNNNNNNNNNNNNNNNNNNNNNNNNNNNNNNNNNNN
CGMCC28305  GTTCTGTCAAAAGAACTGGTGAACAAACTTGCCAAAGAACAAGCTGAGCC
CGMCC28306  GTTCTGTCAAAAGAACTGGTGAACAAACTTGCCAAAGAACAAGCTGAGCC
DY101711    GTTCTGTCAAAGGAGCTGGTCAACAAGCTGGCCAAGGAGCAGGCTGAGCC
DY101712    GTTCTGTCAAAGGAGCTGGTCAACAAGCTGGCCAAGGAGCAGGCTGAGCC
EFCC6279    GTTCTGTCAAAGGAGTTGGTCAACAAGCTTGCCAAGGAACAAGCCGAGCC
EFCC6564    GTTCTGTCAAAGGAGTTGGTCAACAAGCTTGCCAAGGAACAAGCCGAGCC
INEHS133a   NNNNNNNNNNNNNNNNNNNNNNNNNNNNNNNNNNNNNNNNNNNNNNNNNN
KY04071     GTTCTGTCAAAAGAACTGGTCAACAAACTGGCTAAAGAGCAAGCTGAACC
KY04072     GTTCTGTCAAAAGAACTGGTCAACAAACTGGCTAAAGAGCAAGCTGAACC
MFLU1582    NNNNNNNNNNNNNNNNNNNNNNNNNNNNNNNNNNNNNNNNNNNNNNNNNN
MFLUCC2113  NNNNNNNNNNNNNNNNNNNNNNNNNNNNNNNNNNNNNNNNNNNNNNNNNN
NHJ11343    NNNNNNNNNNNNNNNNNNNNNNNNNNNNNNNNNNNNNNNNNNNNNNNNNN
NHJ12516    GTTCTGTCAAAAGAACTGGTCAACAAACTGGCTAAAGAGCAAGCTGAACC
NHJ345.01   GTTCTGTCAAAAGAGCTGGTCAACAAACTTGCCAAAGAACAAGCTGAACC
NHJ5318     GTCCTGTCGAAAGAACTGGTCAACAAGCTTGCCAAGGAACAAGCCGAGCC
NHJ6209     GTGCTGTCGAAAGAACTGGTCAACAAGCTCGCCAAGGAACAGGCGGAGCC
NHJ6240     GTGCTGTCGAAAGAACTGGTCAACAAGCTCGCCAAGGAACAGGCGGAACC
NHJ6293     GTTCTGTCAAAAGAGCTGGTCAACAAACTTGCCAAAGAACAAGCTGAACC
NHJ6791     GTTCTGTCAAAAGAGCTAGTCAACAAACTTGCCAAAGAACAAGCTGAACC
SGSF339     GTGCTGACAAAGGAACTCGTCAACAAGCTGGCCCAGGAGCAAGCCGATCC
YHH2310002  NNNNNNNNNNNNNNNNNNNNNNNNNNNNNNNNNNNNNNNNNNNNNNNNNN
YHH2310003  NNNNNNNNNNNNNNNNNNNNNNNNNNNNNNNNNNNNNNNNNNNNNNNNNN
ZY22.006    GTGCTGTCAAAGGAATTGGTCAACAAACTCGCCAAAGAGCAAGCCGAGCC
ZY22.007    GTGCTGTCAAAGGAATTGGTCAACAAACTCGCCAAAGAGCAAGCCGAGCC
ZY22.008    GTGCTGTCAAAGGAATTGGTCAACAAACTCGCCAAAGAGCAAGCCGAGCC

BCC36100    NNNNNNNNNNNNNNNNNNNNNNNNNNNNNNNNNNNNNNNNNNNNNNNNNN
BCC36101    NNNNNNNNNNNNNNNNNNNNNNNNNNNNNNNNNNNNNNNNNNNNNNNNNN
CBS125.65   ACCGGAAGACCCAAGCGAGAAAATTGGTTGGGAAGGGCTGATTCGTG-CC
CBS130.71   ACCTGAAGACCCAAGCGAGAAAATTGGTTGGGAAGGACTGATTCGTG-CC
CBS218.56   NNNNNNNNNNNNNNNNNNNNNNNNNNNNNNNNNNNNNNNNNNNNNNNNNN
CEHS133a    NNNNNNNNNNNNNNNNNNNNNNNNNNNNNNNNNNNNNNNNNNNNNNNNNN
CGMCC28305  TCCCGAGGACCCGAGTGAGAAGATTGGCTGGGAAGGGTTGATCAGAG-CC
CGMCC28306  TCCCGAGGACCCGAGTGAGAAGATTGGCTGGGAAGGGTTGATCAGAG-CC
DY101711    TCCTGAGGACCCGGATCAGAAGATTGGCTGGGAAGGTCTGATCATGGGCT
DY101712    TCCTGAGGACCCGGATCAGAAGATTGGCTGGGAAGGTCTGATCACGG-CT
EFCC6279    TCCTGAAAACCCGAGCGAAAAGATTGGTTGGGAAGGCTTGATCCGAG-CA
EFCC6564    TCCTGAAAACCCGAGCGAAAAGATTGGTTGGGAAGGCTTGATCCGAG-CA
INEHS133a   NNNNNNNNNNNNNNNNNNNNNNNNNNNNNNNNNNNNNNNNNNNNNNNNNN
KY04071     TCCTGAGGACCCAAGTGAGAAAATTGGCTGGGAGGGTTTGATAAGAG-CC
KY04072     TCCTGAGGACCCAAGTGAGAAAATTGGCTGGGAGGGTTTGATAAGAG-CC
MFLU1582    NNNNNNNNNNNNNNNNNNNNNNNNNNNNNNNNNNNNNNNNNNNNNNNNNN
MFLUCC2113  NNNNNNNNNNNNNNNNNNNNNNNNNNNNNNNNNNNNNNNNNNNNNNNNNN
NHJ11343    NNNNNNNNNNNNNNNNNNNNNNNNNNNNNNNNNNNNNNNNNNNNNNNNNN
NHJ12516    TCCTGAGGACCCAAGTGAGAAAATTGGCTGGGAGGGTTTGATAAGAG-CC
NHJ345.01   TCCTGAGGACCCAAGTGAGAAAATTGGCTGGGAAGGTCTGATAAGAG-CC
NHJ5318     CCCGGAGAACCCCAGCGAGAAGCTTGGCTGGGATGGATTGATCCGAG-CC
NHJ6209     CCCAGAGGACCCCAGCGAGAAGGTTGGCTGGGACGGATTGATCCGAG-CC
NHJ6240     CCCAGAGGACCCCAGCGAGAAGGTTGGCTGGGACGGATTGATCCGAG-CC
NHJ6293     TCCTGAGGACCCAAGTGAGAAAATTGGCTGGGAAGGTCTGATAAGAG-CC
NHJ6791     TCCTGAGGACCCAAGTGAGAAAATTGGCTGGGAAGGTCTGATAAGAG-CC
SGSF339     GCCGGATGATCCAGAGCAGAGGATCGGCTGGGACGGTCTGGTTCGCG-CC
YHH2310002  NNNNNNNNNNNNNNNNNNNNNNNNNNNNNNNNNNNNNNNNNNNNNNNNNN
YHH2310003  NNNNNNNNNNNNNNNNNNNNNNNNNNNNNNNNNNNNNNNNNNNNNNNNNN
ZY22.006    TCCTGAGGACCCTGATCAGAAGATTGGCTGGGAGGGCCTAATTAGGG-CA
ZY22.007    TCCTGAGGACCCTGATCAGAAGATTGGCTGGGAGGGCCTAATTAGGG-CA
ZY22.008    TCCTGAGGACCCTGATCAGAAGATTGGCTGGGAGGGCCTAATTAGGG-CA

BCC36100    NNNNNNNNNNNNNNNNNNNNNNNNNNNNNNNNNNNNNNNNNNNNNNNNNN
BCC36101    NNNNNNNNNNNNNNNNNNNNNNNNNNNNNNNNNNNNNNNNNNNNNNNNNN
CBS125.65   GGTGCCGTTGAGTATCTCGATGCTGAAGAAGAAGAGACATCAATGATCTG
CBS130.71   GGCGCCGTCGAGTACCTCGATGCTGAAGAAGAAGAGACATCAATGATCTG
CBS218.56   NNNNNNNNNNNNNNNNNNNNNNNNNNNNNNNNNNNNNNNNNNNNNNNNNN
CEHS133a    NNNNNNNNNNNNNNNNNNNNNNNNNNNNNNNNNNNNNNNNNNNNNNNNNN
CGMCC28305  GGTGCTGTTGAGTACTTGGATGCAGAAGAGGAAGAGACATCGATGATCTG
CGMCC28306  GGTGCTGTTGAGTACTTGGATGCAGAAGAGGAAGAGACATCGATGATCTG
DY101711    GGAGCAGTGGAGTACTTGGATGCCGAGGAAGAAGAAACATCCATGATCTG
DY101712    GGAGCAGTGGAGTACTTGGATGCCGAGGAAGAAGAAACATCCATGATCTG
EFCC6279    GGCGCAGTTGAGTATCTGGATGCTGAAGAAGAAGAGACGTCGATGATCTG
EFCC6564    GGCGCAGTTGAGTATCTGGATGCTGAAGAAGAAGAGACGTCGATGATCTG
INEHS133a   NNNNNNNNNNNNNNNNNNNNNNNNNNNNNNNNNNNNNNNNNNNNNNNNNN
KY04071     GGTGCCGTCGAGTATTTGGATGCAGAAGAGGAAGAAACATCCATGATCTG
KY04072     GGTGCCGTCGAGTATTTGGATGCAGAAGAGGAAGAAACATCCATGATCTG
MFLU1582    NNNNNNNNNNNNNNNNNNNNNNNNNNNNNNNNNNNNNNNNNNNNNNNNNN
MFLUCC2113  NNNNNNNNNNNNNNNNNNNNNNNNNNNNNNNNNNNNNNNNNNNNNNNNNN
NHJ11343    NNNNNNNNNNNNNNNNNNNNNNNNNNNNNNNNNNNNNNNNNNNNNNNNNN
NHJ12516    GGTGCCGTTGAGTATTTGGATGCAGAAGAGGAAGAAACATCGATGATCTG
NHJ345.01   GGTGCCGTCGAGTATTTGGATGCAGAAGAGGAAGAAACATCGATGATCTG
NHJ5318     GGTGCTGTCGAGTACTTGGATGCCGAAGAGGAAGAAACGTCCATGATCTG
NHJ6209     GGTGCTGTCGAGTACTTGGACGCCGAAGAGGAAGAGACTTCCATGATCTG
NHJ6240     GGTGCTGTCGAGTACTTGGACGCCGAAGAGGAAGAGACTTCCATGATCTG
NHJ6293     GGTGCCGTCGAGTATTTGGATGCAGAAGAGGAAGAAACATCGATGATCTG
NHJ6791     GGTGCCGTCGAGTATTTGGATGCAGAAGAGGAAGAAACATCGATGATCTG
SGSF339     GGTGCGATTGAATACCTGGACGCAGAGGAGGAGGAGACATCTATGATCTG
YHH2310002  NNNNNNNNNNNNNNNNNNNNNNNNNNNNNNNNNNNNNNNNNNNNNNNNNN
YHH2310003  NNNNNNNNNNNNNNNNNNNNNNNNNNNNNNNNNNNNNNNNNNNNNNNNNN
ZY22.006    GGCGCTGTAGAGTACTTGGATGCTGAAGAAGAAGAAACGTCCATGATTTG
ZY22.007    GGCGCTGTAGAGTACTTGGATGCTGAAGAAGAAGAAACGTCCATGATTTG
ZY22.008    GGCGCTGTAGAGTACTTGGATGCTGAAGAAGAAGAAACGTCCATGATTTG

BCC36100    NNNNNNNNNNNNNNNNNNNNNNNNNNNNNNNNNNNNNNNNNNNNNNNNNN
BCC36101    NNNNNNNNNNNNNNNNNNNNNNNNNNNNNNNNNNNNNNNNNNNNNNNNNN
CBS125.65   CATGACGCCAGAAGATCTCGAGCTGTACCGTCTGCAGAAAGCCGGTGTTG
CBS130.71   CATGACGCCAGAAGATCTTGAGCTGTATCGTCTGCAGAAAGCCGGTGTTG
CBS218.56   NNNNNNNNNNNNNNNNNNNNNNNNNNNNNNNNNNNNNNNNNNNNNNNNNN
CEHS133a    NNNNNNNNNNNNNNNNNNNNNNNNNNNNNNNNNNNNNNNNNNNNNNNNNN
CGMCC28305  CATGACACCAGAAGATCTCGAATTGTATCGTCTGCAAAAGGCCGGTATCG
CGMCC28306  CATGACACCAGAAGATCTCGAATTGTATCGTCTGCAAAAGGCCGGTATCG
DY101711    CATGACGCCTGAAGATCTCGAGCTATACCGACTTCAGAA-GCCGGTGTTG
DY101712    CATGACGCCTGAAGATCTCGAGCTATACCGACTTCAGAAAGCCGGTGTTG
EFCC6279    TATGACGCCTGAAGATCTTGAGCTGTATCGTCTTCAGAAAGCCGGTGTTG
EFCC6564    TATGACGCCTGAAGATCTTGAGCTGTATCGTCTTCAGAAAGCCGGTGTTG
INEHS133a   NNNNNNNNNNNNNNNNNNNNNNNNNNNNNNNNNNNNNNNNNNNNNNNNNN
KY04071     CATGACACCAGAAGATCTGGAATTGTATCGTCTGCAAAAGGCTGGTATTG
KY04072     CATGACACCAGAAGATCTGGAATTGTATCGTCTGCAAAAGGCTGGTATTG
MFLU1582    NNNNNNNNNNNNNNNNNNNNNNNNNNNNNNNNNNNNNNNNNNNNNNNNNN
MFLUCC2113  NNNNNNNNNNNNNNNNNNNNNNNNNNNNNNNNNNNNNNNNNNNNNNNNNN
NHJ11343    NNNNNNNNNNNNNNNNNNNNNNNNNNNNNNNNNNNNNNNNNNNNNNNNNN
NHJ12516    CATGACACCAGAAGATCTGGAATTGTATCGTCTGCAAAAGGCTGGTATTG
NHJ345.01   CATGACACCAGAAGATCTTGAATTGTATCGTCTGCAAAAGGCCGGTATTG
NHJ5318     CATGACGCCCGAGGACCTCGAAATGTATCGCTTGCAGAAAGCCGGTATTG
NHJ6209     CATGACGCCCGAGGACCTCGAAATGTATCGCATGCAAAAAGCCGGTATCG
NHJ6240     CATGACGCCCGAGGACCTCGAAATGTATCGCATGCAAAAAGCCGGTATCG
NHJ6293     CATGACACCAGAAGATCTTGAATTGTATCGTCTGCAAAAGGCCGGTATTG
NHJ6791     CATGACACCAGAAGATCTCGAATTGTATCGTCTGCAAAAGGCCGGTATTG
SGSF339     CATGACTCCAGAGGATCTTGAGATGTACCGTATGCAAAAGGCTGGTGTGG
YHH2310002  NNNNNNNNNNNNNNNNNNNNNNNNNNNNNNNNNNNNNNNNNNNNNNNNNN
YHH2310003  NNNNNNNNNNNNNNNNNNNNNNNNNNNNNNNNNNNNNNNNNNNNNNNNNN
ZY22.006    CATGACGCCTGAAGACCTAGAGCTATACCGACTCCAGAAAGCTGGCGTTG
ZY22.007    CATGACGCCTGAAGACCTAGAGCTATACCGACTCCAGAAAGCTGGCGTTG
ZY22.008    CATGACGCCTGAAGACCTAGAGCTATACCGACTCCAGAAAGCTGGCGTTG

BCC36100    NNNNNNNNNNNNNNNNNNNNNNNNNNNNNNNNNNNNNNNNNNNNNNNNNN
BCC36101    NNNNNNNNNNNNNNNNNNNNNNNNNNNNNNNNNNNNNNNNNNNNNNNNNN
CBS125.65   CCCTCGACGACGACAATGGGGATGACCTGAATAAACGTCTCAAGACCAAG
CBS130.71   CTCTTGATGATGACATTGGAGATGACCTGAATAAGCGTCTCAAGACCAAG
CBS218.56   NNNNNNNNNNNNNNNNNNNNNNNNNNNNNNNNNNNNNNNNNNNNNNNNNN
CEHS133a    NNNNNNNNNNNNNNNNNNNNNNNNNNNNNNNNNNNNNNNNNNNNNNNNNN
CGMCC28305  CCCTTGATGATGACAATGGTGATGATCCCAACAAGCGCCTCAAGACCAAG
CGMCC28306  CCCTTGATGATGACAATGGTGATGATCCCAACAAGCGCCTCAAGACCAAG
DY101711    CTCTAGATGACGACCCTGGCGATGATCTGAC--AGCGCCTCAAATCGAAG
DY101712    CTCTAGATGACGACCCTGGCGATGATCTGAACAAGCGCCTCAAAACGAAG
EFCC6279    CCCTCGACGATGACAACAATGACGACCTGAATCGACGTCTGAAAACTAAG
EFCC6564    CCCTCGACGATGACAACAATGACGACCTGAATCGACGTCTGAAAACTAAG
INEHS133a   NNNNNNNNNNNNNNNNNNNNNNNNNNNNNNNNNNNNNNNNNNNNNNNNNN
KY04071     CCCTTGATGATGACA-TGCTGATGACCTGAACA-GCGTCTGAAGACCAAG
KY04072     CCCTTGATGATGACA-TGCTGATGACCTGAACA-GCGTCTGAAGACCAAG
MFLU1582    NNNNNNNNNNNNNNNNNNNNNNNNNNNNNNNNNNNNNNNNNNNNNNNNNN
MFLUCC2113  NNNNNNNNNNNNNNNNNNNNNNNNNNNNNNNNNNNNNNNNNNNNNNNNNN
NHJ11343    NNNNNNNNNNNNNNNNNNNNNNNNNNNNNNNNNNNNNNNNNNNNNNNNNN
NHJ12516    CCCTTGATGATGACAATGCTGATGACCTGAACAAGCGTCTGAAGACCAAG
NHJ345.01   CCCTCGATGACGACAATGCTGATGACCTGAACAAGCGTCTTAAGACCAAG
NHJ5318     CCGTTGAGGAGGACAACGGCGATGATCTGAACAAACGTCTCAAGACGAAG
NHJ6209     CTGTTGAGGAGGACAATGGCGATGATCTGAACAAGCGTCTCAAGACGAAG
NHJ6240     CTGTTGAGGAGGACAATGGCGATGATCTGAACAAGCGTCTCAAGACGAAG
NHJ6293     CCCTCGATGACGACAATGCTGATGACCTGAACAAGCGTCTTAAGACCAAG
NHJ6791     CCCTCGATGACGACAATGCTGATGACCTGAACAAGCGTCTTAAGACCAAG
SGSF339     CCGTCGACGACGACAACACCGACGACCTTAATCGGCGCCTGAAGACCAAG
YHH2310002  NNNNNNNNNNNNNNNNNNNNNNNNNNNNNNNNNNNNNNNNNNNNNNNNNN
YHH2310003  NNNNNNNNNNNNNNNNNNNNNNNNNNNNNNNNNNNNNNNNNNNNNNNNNN
ZY22.006    CTGTTGATGACGACCCTGGCGATGATCTTAACAAACGTCTCAAGACCAAG
ZY22.007    CTGTTGATGACGACCCTGGCGATGATCTTAACAAACGTCTCAAGACCAAG
ZY22.008    CTGTTGATGACGACCCTGGCGATGATCTTAACAAACGTCTCAAGACCAAG

BCC36100    NNNNNNNNNNNNNNNNNNNNNNNNNNNNNNNNNNNNNNNNNNNNNNNNNN
BCC36101    NNNNNNNNNNNNNNNNNNNNNNNNNNNNNNNNNNNNNNNNNNNNNNNNNN
CBS125.65   ACCAAT-CCCACGACTCACATGTACA-CGCATTGTGAAATCCACCCCAGC
CBS130.71   ACCAAC-CCCACAACGCACATGTATA-CGCATTGTGAAATTCACCCCAGT
CBS218.56   NNNNNNNNNNNNNNNNNNNNNNNNNNNNNNNNNNNNNNNNNNNNNNNNNN
CEHS133a    NNNNNNNNNNNNNNNNNNNNNNNNNNNNNNNNNNNNNNNNNNNNNNNNNN
CGMCC28305  ACCAAT-CCAACAACACACATGTACA-CGCACTGCGAGATTCACCCCAGC
CGMCC28306  ACCAAT-CCAACAACACACATGTACA-CGCACTGCGAGATTCACCCCAGC
DY101711    ACGAAT-CCCACGACGCACATGTACATCCCACTGC-AGATCCACCCGAGT
DY101712    ACGAATTCCCACGACGCACATGTACCCCCCACTGCGAGATCNNNNNNNNN
EFCC6279    ACCAAC-CCTACGACTCACATGTACA-CACACTGCGAAATTCACCCCAGT
EFCC6564    ACCAAC-CCTACGACTCACATGTACA-CACACTGCGAAATTCACCCCAGT
INEHS133a   NNNNNNNNNNNNNNNNNNNNNNNNNNNNNNNNNNNNNNNNNNNNNNNNNN
KY04071     ACCA-T-CCTACA-CACATATGTACA-CGCACTGCGAAATCCACCCTAGC
KY04072     ACCA-T-CCTACA-CACATATGTACA-CGCACTGCGAAATCCACCCTAGC
MFLU1582    NNNNNNNNNNNNNNNNNNNNNNNNNNNNNNNNNNNNNNNNNNNNNNNNNN
MFLUCC2113  NNNNNNNNNNNNNNNNNNNNNNNNNNNNNNNNNNNNNNNNNNNNNNNNNN
NHJ11343    NNNNNNNNNNNNNNNNNNNNNNNNNNNNNNNNNNNNNNNNNNNNNNNNNN
NHJ12516    ACCAAT-CCCACAACACATATGTACA-CGCACTGCGAAATCCACCCTAGC
NHJ345.01   ACCAAT-CCCACAACACACATGTACA-CGCACTGCGAAATCCACCCCAGC
NHJ5318     ACGAAC-CCGACCACCCATATGTACA-CACATTGCGAGATCCACCCGAGC
NHJ6209     ACGAAC-CCTACCACACACATGTACA-CCCATTGCGAGATTCACCCGAGC
NHJ6240     ACGAAC-CCTACCACACACATGTACA-CCCATTGCGAGATTCACCCGAGC
NHJ6293     ACCAAT-CCCACAACACACATGTACA-CGCACTGCGAAATCCACCCCAGC
NHJ6791     ACCAAT-CCCACAACACACATGTACA-CGCACTGCGAAATCCACCCCAGC
SGSF339     ACTAAC-CCCACAACGCACATGTACA-CCCACTGCGAGATTCACCCCAGC
YHH2310002  NNNNNNNNNNNNNNNNNNNNNNNNNNNNNNNNNNNNNNNNNNNNNNNNNN
YHH2310003  NNNNNNNNNNNNNNNNNNNNNNNNNNNNNNNNNNNNNNNNNNNNNNNNNN
ZY22.006    ACGAAT-CCTACGACTCACATGTACA-CCCATTGCGAGATTCATCCAAGT
ZY22.007    ACGAAT-CCTACGACTCACATGTACA-CCCATTGCGAGATTCATCCAAGT
ZY22.008    ACGAAT-CCTACGACTCACATGTACA-CCCATTGCGAGATTCATCCAAGT

BCC36100    NNNNNNNNNNNNNNNNNNNNNNNNNNNNNNNNNNNNATTATCGCTGCCGG
BCC36101    NNNNNNNNNNNNNNNNNNNNNNNNNNNNNNNNNNNNNNNATCGCTGCCGG
CBS125.65   ATGATTCTTGGTATTTGCGCCAGTATCACTATTCTCATCATCGCTGCCGG
CBS130.71   ATGATTCTTGGTATTTGCGCTAGTATTACTATTCTCATTATCGCTGCCGG
CBS218.56   NNNNNNNNNNNNNNNNNNNNNNNNNNNNCTATTCTCATCATCGCTGCCGG
CEHS133a    NNNNNNNNNNNNNNNNNNNNNNNNNNNNNNNNNNNNNNNNNNNNNNNNNN
CGMCC28305  ATGATTCTTGGTATCTGCGCAAGTATTACTATCCTGATTATCGCCGCCGG
CGMCC28306  ATGATTCTTGGTATCTGCGCAAGTATTACTATCCTGATTATCGCCGCCGG
DY101711    ATGATCCTGG--ATTTGTGCCAGCATCACTATCCTCATTATCGCTGCCGG
DY101712    NNNNNNNNNNNNNNNNNNNNNNNNNNNNCTATCCTCATTATCGCTGCCGG
EFCC6279    ATGATTCTCGGTATTTGCGCGAGCATCACTATCCTGATTATCGCTGCCGG
EFCC6564    ATGATTCTCGGTATTTGCGCGAGCATCACTATCCTGATTATCGCTGCCGG
INEHS133a   NNNNNNNNNNNNNNNNNNNNNNNNNNNNNNNNNNNNNNNNNNNNNNNNNN
KY04071     ATGAT-CTCGGTATCTGCGCA-GCATTACTATTCTGATTATCGCTGCCGG
KY04072     ATGAT-CTCGGTATCTGCGCA-GCATTACTATTCTGATTATCGCTGCCGG
MFLU1582    NNNNNNNNNNNNNNNNNNNNNNNNNNNNCTATTCTCATCATCGCCGCCGG
MFLUCC2113  NNNNNNNNNNNNNNNNNNNNNNNNNNNNCTATTCTCATCATCGCCGCCGG
NHJ11343    NNNNNNNNNNNNNNNNNNNNNNNNNNNNCTATTCTGATTATCGCTGCCGG
NHJ12516    ATGATTCTCGGTATCTGCGCAAGCATTACTATCCTGATTATCGCTGCCGG
NHJ345.01   ATGATTCTCGGNNNNNNNNNNNNNNNNNCTATCCTGATTATCGCTGCCGG
NHJ5318     ATGATTCTGGGCATTTGTGCCAGTATAACTATTCTCATCATTGCCGCCGG
NHJ6209     ATGATTCTGGGTATTTGTGCCAGTATCACTATTCTCATCATTGCCGCCGG
NHJ6240     ATGATTCTGGGTATTTGTGCCAGTATCACTATTCTCATCATTGCCGCCGG
NHJ6293     ATGATTCTCGGTATCTGCGCAAGTATTANNNNNNNNNNNNNNNNNNNNNN
NHJ6791     ATGATTCTCGGTATCTGCGCAAGTATTACTATCCTGATTATCGCTGCCGG
SGSF339     ATGATTCTCGGCATCTGCGCCAGTATCANNNNNNNNNNNNNNNNNNNNNN
YHH2310002  NNNNNNNNNNNNNNNNNNNNNNNNNNNNCTATCCTGATTATCGCTGCCGG
YHH2310003  NNNNNNNNNNNNNNNNNNNNNNNNNNNNCTATCCTGATTATCGCTGCCGG
ZY22.006    ATGATTCTGGGCATTTGCGCCAGTATCACTATCCTTATCATCGCTGCCGG
ZY22.007    ATGATTCTGGGCATTTGCGCCAGTATCACTATCCTTATCATCGCTGCCGG
ZY22.008    ATGATTCTGGGCATTTGCGCCAGTATCACTATCCTTATCATCGCTGCCGG

BCC36100    TACTGGTGAGTTCGAGGCTGGTATCTCCAAGGATGGCCAGACCCGTGAGC
BCC36101    TACTGGTGAGTTCGAGGCTGGTATCTCCAAGGATGGCCAGACCCGTGAGC
CBS125.65   TACTGGTGAGTTCGAGGCTGGTATCTCCAAGGATGGCCAGACTCGTGAGC
CBS130.71   TACTGGTGAGTTCGAGGCTGGTATCTCCAAGGATGGCCAGACCCGTGAGC
CBS218.56   TACTGGTGAGTTCGAGGCTGGTATCTCCAAGGATGGCCAGACTCGTGAGC
CEHS133a    NNNNNNNNNNNNNNNNNNNNNNNNNNNNNNNNNNNNNNNNNNNNNNNNNN
CGMCC28305  TACTGGTGAGTTCGAGGCTGGTATCTCCAAGGATGGCCAGACTCGTGAGC
CGMCC28306  TACTGGTGAGTTCGAGGCTGGTATCTCCAAGGATGGCCAGACTCGTGAGC
DY101711    TACTGGTGAGTTCGAGGCTGGTATCTCCAAGGATGGCCAGACCCGTGAGC
DY101712    TACTGGTGAGTTCGAGGCTGGTATCTCCAAGGATGGCCAGACCCGTGAGC
EFCC6279    CACTGGTGAGTTCGAGGCTGGTATCTCCAAGGATGGTCAGACCCGTGAGC
EFCC6564    CACTGGTGAGTTCGAGGCTGGTATCTCCAAGGATGGTCAGACCCGTGAGC
INEHS133a   NNNNNNNNNNNNNNNNNNNNNNNNNNNNNNNNNNNNNNNNNNNNNNNNNN
KY04071     TACTGGTGAGTTCGAGGCTGGTATCTCCAAGGATGGCCAGACCCGTGAGC
KY04072     TACTGGTGAGTTCGAGGCTGGTATCTCCAAGGATGGCCAGACCCGTGAGC
MFLU1582    TACTGGTGAATTTGAGGCTGGTATCTCCAAGGATGGCCAGACTCGTGAGC
MFLUCC2113  TACTGGTGAATTTGAGGCTGGTATCTCCAAGGATGGCCAGACTCGTGAGC
NHJ11343    TACTGGTGAGTTCGAGGCTGGTATCTCCAAGGATGGCCAGACCCGTGAGC
NHJ12516    TACTGGTGAGTTCGAGGCTGGTATCTCCAAGGATGGCCAGACCCGTGAGC
NHJ345.01   TACTGGTGAGTTCGAGGCTGGTATCTCCAAGGATGGCCAGACTCGTGAGC
NHJ5318     TACTGGTGAGTTTGAGGCTGGTATCTCCAAGGATGGCCAGACTCGTGAGC
NHJ6209     TACTGGTGAGTTCGAGGCTGGTATCTCCAAGGATGGCCAGACTCGTGAGC
NHJ6240     TACTGGTGAGTTCGAGGCTGGTATCTCCAAGGATGGCCAGACTCGTGAGC
NHJ6293     NNNNNNNNNNNNNNNNNNNNNNNNNNNNNNNNNNNNNNNNNNNNNNNNNN
NHJ6791     TACTGGTGAGTTCGAGGCTGGTATCTCCAAAGATGGCCAGACTCGTGAGC
SGSF339     NNNNNNNNNNNNNNNNNNNNNNNNNNCCAAGGATGGCCAGACTCGTGAGC
YHH2310002  TACTGGTGAGTTCGAGGCTGGTATCTCCAAGGATGGCCAGACCCGTGAGC
YHH2310003  TACTGGTGAGTTCGAGGCTGGTATCTCCAAGGATGGCCAGACCCGTGAGC
ZY22.006    TACTGGTGAGTTCGAGGCTGGTATCTCCAAGGATGGCCAGACTCGTGAGC
ZY22.007    TACTGGTGAGTTCGAGGCTGGTATCTCCAAGGATGGCCAGACTCGTGAGC
ZY22.008    TACTGGTGAGTTCGAGGCTGGTATCTCCAAGGATGGCCAGACTCGTGAGC

BCC36100    ACGCTCTGCTCGCTTACACCCTGGGTGTCAAGCAGCTCATCGTCGCCATC
BCC36101    ACGCTCTGCTCGCTTACACCCTGGGTGTCAAGCAGCTCATCGTCGCCATC
CBS125.65   ACGCTCTGCTCGCCTACACCCTGGGTGTCAAGCAGCTCATCGTCGCCATC
CBS130.71   ACGCTCTGCTCGCCTACACCCTGGGTGTCAAGCAGCTCATTGTCGCCATC
CBS218.56   ACGCTCTGCTCGCCTACACCCTGGGTGTCAAGCAGCTCATCGTCGCCATC
CEHS133a    NNNNNNNNNNNNNNNNNNNNNNNNNNNNNNNNNNNNNNNNNNNNNNNNNN
CGMCC28305  ACGCTCTGCTCGCCTACACTCTGGGTGTCAAGCAGCTCATTGTTGCCATC
CGMCC28306  ACGCTCTGCTCGCCTACACTCTGGGTGTCAAGCAGCTCATTGTTGCCATC
DY101711    ACGCCCTGCTCGCCTACACCCTGGGTGTCAAGCAGCTCATCGTTGCCATC
DY101712    ACGCCCTGCTCGCCTACACCCTGGGTGTCAAGCAGCTCATCGTTGCCATC
EFCC6279    ACGCTTTGCTCGCCTACACCCTGGGTGTCAAGCAGCTCATCGTCGCCATC
EFCC6564    ACGCTTTGCTCGCCTACACCCTGGGTGTCAAGCAGCTCATCGTCGCCATC
INEHS133a   NNNNNNNNNNNNNNNNNNNNNNNNNNNNNNNNNNNNNNNNNNNNNNNNNN
KY04071     ACGCCCTGCTCGCCTACACCCTGGGTGTCAAGCAGCTCATTGTTGCCATC
KY04072     ACGCCCTGCTCGCCTACACCCTGGGTGTCAAGCAGCTCATTGTTGCCATC
MFLU1582    ACGCTCTGCTCGCCTACACTCTCGGTGTCAAGCAGCTCATTGTCGCCATC
MFLUCC2113  ACGCTCTGCTCGCCTACACTCTCGGTGTCAAGCAGCTCATTGTCGCCATC
NHJ11343    ACGCCCTGCTCGCCTACACCCTGGGTGTCAAGCAGCTCATTGTTGCCATC
NHJ12516    ACGCCCTGCTCGCCTACACCCTGGGTGTCAAGCAGCTCATTGTTGCCATC
NHJ345.01   ACGCCCTGCTCGCCTACACCTTGGGTGTCAAGCAGCTCATCGTTGCCATC
NHJ5318     ACGCTCTGCTCGCTTACACCCTCGGTGTCAAGCAGCTGATCGTCGCCATC
NHJ6209     ACGCTCTGCTTGCTTACACCCTCGGTGTCAAGCAGCTGATCGTCGCCATC
NHJ6240     ACGCTCTGCTCGCTTACACCCTCGGTGTCAAGCAGCTGATCGTCGCCATC
NHJ6293     NNNNNNTGCTCGCCTACACCTTGGGTGTCAAGCAGCTCATCGTTGCCATC
NHJ6791     ACGCCCTGCTCGCCTACACCTTGGGTGTCAAGCAGCTCATCGTTGCCATC
SGSF339     ACGCTCTGCTCGCTTACACCCTGGGTGTCAAGCAGCTCATCGTTGCCATC
YHH2310002  ACGCCCTGCTCGCTTACACTCTTGGTGTCAAGCAGCTCATTGTTGCCATC
YHH2310003  ACGCCCTGCTCGCTTACACTCTTGGTGTCAAGCAGCTCATTGTTGCCATC
ZY22.006    ACGCTCTGCTCGCCTACACCCTGGGTGTCAAGCAGCTCATCGTTGCCATC
ZY22.007    ACGCTCTGCTCGCCTACACCCTGGGTGTCAAGCAGCTCATCGTTGCCATC
ZY22.008    ACGCTCTGCTCGCCTACACCCTGGGTGTCAAGCAGCTCATCGTTGCCATC

BCC36100    AACAAGATGGACACTGCCAAATGGGCCCAGGCTCGTTACGAGGAAATCAT
BCC36101    AACAAGATGGACACTGCCAAATGGGCCCAGGCTCGTTACGAGGAAATCAT
CBS125.65   AACAAGATGGACACCACCAAGTGGTCTGAGGCCCGTTACCAGGAAATCAT
CBS130.71   AACAAGATGGACACCACCAAGTGGTCCGAGGCCCGTTATCAGGAAATCAT
CBS218.56   AACAAGATGGACACCACCAAGTGGTCTGAGGCCCGTTACCAGGAAATCAT
CEHS133a    NNNNNNNNNNNNNNNNNNNNNNNNNNNNNNNNNNNNNNNNNNNNNNNNNN
CGMCC28305  AACAAGATGGACACTGCCAAGTGGGCTCAGGCTCGTTACGAGGAAATCAT
CGMCC28306  AACAAGATGGACACTGCCAAGTGGGCTCAGGCTCGTTACGAGGAAATCAT
DY101711    AACAAGATGGACACCACCCAGTGGTCCGAGGCCCGTTACCAGGAAATCAT
DY101712    AACAAGATGGACACCACCCAGTGGTCCGAGGCCCGTTACCAGGAAATCAT
EFCC6279    AACAAAATGGACACCACCAAGTGGTCTGAGGCCCGTTACCAAGAAATCAT
EFCC6564    AACAAAATGGACACCACCAAGTGGTCTGAGGCCCGTTACCAAGAAATCAT
INEHS133a   NNNNNNNNNNNNNNNNNNNNNNNNNNNNNNNNNNNNNNNNNNNNNNNNNN
KY04071     AACAAGATGGACACTGCCAAGTGGGCTGAGGCTCGTTACCAGGAAATCAT
KY04072     AACAAGATGGACACTGCCAAGTGGGCTGAGGCTCGTTACCAGGAAATCAT
MFLU1582    AACAAGATGGACACCGCCAAGTGGTCCCAGGAACGTTTCCAGGAAATCGT
MFLUCC2113  AACAAGATGGACACCGCCAAGTGGTCCCAGGAACGTTTCCAGGAAATCGT
NHJ11343    AACAAGATGGACACTGCCAAGTGGGCTGAGGCTCGTTACCAGGAAATCAT
NHJ12516    AACAAGATGGACACTGCCAAGTGGGCTGAGGCTCGTTACCAGGAAATCAT
NHJ345.01   AACAAGATGGACACTGCCAAGTGGGCTGAGGCTCGTTACCAGGAAATCAT
NHJ5318     AACAAGATGGACACCACCAAGTGGTCCGAGGCTCGTTACCAGGAAATCAT
NHJ6209     AACAAGATGGACACCACCAAGTGGTCCGAGGCTCGTTACCAGGAAATCAT
NHJ6240     AACAAGATGGACACCACCAAGTGGTCCGAGGCTCGTTACCAGGAAATCAT
NHJ6293     AACAAGATGGACACTGCCAAGTGGGCTGAGGCTCGTTACCAGGAAATCAT
NHJ6791     AACAAGATGGACACTGCCAAGTGGGCTGAGGCTCGTTACCAGGAAATCAT
SGSF339     AACAAGATGGACACCACCCAGTGGTCTGAGTCCCGCTACCAGGAAATCAT
YHH2310002  AACAAGATGGACACTGCCAAGTGGGCCGAGGCTCGTTACCAGGAAATCAT
YHH2310003  AACAAGATGGACACTGCCAAGTGGGCCGAGGCTCGTTACCAGGAAATCAT
ZY22.006    AACAAGATGGACACCGCCCAGTGGGCTGAGGCCCGTTACCAGGAAATCAT
ZY22.007    AACAAGATGGACACCGCCCAGTGGGCTGAGGCCCGTTACCAGGAAATCAT
ZY22.008    AACAAGATGGACACCGCCCAGTGGGCTGAGGCCCGTTACCAGGAAATCAT

BCC36100    CAAGGAGACCTCCAACTTCATCAAGAAGGTCGGCTACAACCCCAAGACTG
BCC36101    CAAGGAGACCTCCAACTTCATCAAGAAGGTCGGCTACAACCCCAAGACTG
CBS125.65   CAAGGAGACTTCCAACTTCATCAAGAAGGTCGGCTACAACCCCAAGACCG
CBS130.71   CAAGGAGACTTCCAACTTCATCAAGAAGGTCGGCTACAACCCCAAGACCG
CBS218.56   CAAGGAGACTTCCAACTTCATCAAGAAGGTCGGCTACAACCCCAAGACCG
CEHS133a    NNNNNNNNNNNNNNNNNNNNNNNNNNNNNNNNNNNNNNNNNNNNNNNNNN
CGMCC28305  CAAGGAGACCTCCAACTTCATCAAGAAGGTCGGCTACAACCCCAAGACTG
CGMCC28306  CAAGGAGACCTCCAACTTCATCAAGAAGGTCGGCTACAACCCCAAGACTG
DY101711    CAAGGAGACTTCCAACTTCATCAAGAAGGTCGGCTACAACCCCAAGACTG
DY101712    CAAGGAGACTTCCAACTTCATCAAGAAGGTCGGCTACAACCCCAAGACTG
EFCC6279    CAAGGAGACTTCCAACTTCATCAAGAAGGTCGGCTACAACCCCAAGTCTG
EFCC6564    CAAGGAGACTTCCAACTTCATCAAGAAGGTCGGCTACAACCCCAAGTCTG
INEHS133a   NNNNNNNNNNNNNNNNNNNNNNNNNNNNNNNNNNNNNNNNNNNNNNNNNN
KY04071     CAAGGAAACCTCCAACTTCATCAAGAAGGTCGGCTACAACCCCAAGACTG
KY04072     CAAGGAAACCTCCAACTTCATCAAGAAGGTCGGCTACAACCCCAAGACTG
MFLU1582    CAAAGAAACCTCCACCTTCATCAAGAAGGTCGGTTACAACCCCAAGACTG
MFLUCC2113  CAAAGAAACCTCCACCTTCATCAAGAAGGTCGGTTACAACCCCAAGACTG
NHJ11343    CAAGGAAACCTCCAACTTCATCAAGAAGGTCGGCTACAACCCCAAGACTG
NHJ12516    CAAGGAAACTTCCAACTTCATCAAGAAGGTCGGCTACAACCCCAAGACTG
NHJ345.01   CAAGGAGACTTCCAACTTCATCAAGAAGGTCGGCTACAACCCCAAGACTG
NHJ5318     CAAGGAGACCTCCTCCTTCATCAAGAAGGTCGGCTACAACCCCAAGACGG
NHJ6209     CAAGGAGACCTCCTCCTTCATCAAGAAGGTCGGCTACAACCCCAAGACGG
NHJ6240     CAAGGAGACCTCCTCCTTCATCAAGAAGGTCGGCTACAACCCCAAGACGG
NHJ6293     CAAGGAGACTTCCAACTTCATCAAGAAGGTCGGCTACAACCCCAAGACTG
NHJ6791     CAAGGAGACTTCCAACTTCATCAAGAAGGTCGGCTACAACCCCAAGACTG
SGSF339     TAAGGAGACTTCCAACTTCATCAAGAAGGTCGGCTTCAACCCCAAGTCCG
YHH2310002  CAAGGAGACCTCCAACTTCATCAAGAAGGTCGGCTACAACCCCAAGACTG
YHH2310003  CAAGGAGACCTCCAACTTCATCAAGAAGGTCGGCTACAACCCCAAGACTG
ZY22.006    CAAGGAGACTTCCAACTTCATCAAGAAGGTCGGCTACAACCCCAAGACTG
ZY22.007    CAAGGAGACTTCCAACTTCATCAAGAAGGTCGGCTACAACCCCAAGACTG
ZY22.008    CAAGGAGACTTCCAACTTCATCAAGAAGGTCGGCTACAACCCCAAGACTG

BCC36100    TTGCTTTCGTCCCCATCTCCGGCTTCAACGGCGACAACATGTTGACAGCC
BCC36101    TTGCTTTCGTCCCCATCTCCGGCTTCAACGGCGACAACATGTTGACAGCC
CBS125.65   TCGCCTTCGTCCCCATCTCCGGTTTCCACGGTGACAACATGCTTCAGGCC
CBS130.71   TCGCCTTCGTCCCCATCTCCGGTTTCCACGGTGACAACATGCTTCAGGCC
CBS218.56   TCGCCTTCGTCCCCATCTCCGGTTTCCACGGTGACAACATGCTTCAGGCC
CEHS133a    NNNNNNNNNNNNNNNNNNNNNNNNNNNNNNNNNNNNNNNNNNNNNNNNNN
CGMCC28305  TTGCCTTCGTCCCCATCTCCGGTTTCAACGGTGACAACATGCTGGAAGCC
CGMCC28306  TTGCCTTCGTCCCCATCTCCGGTTTCAACGGTGACAACATGCTGGAAGCC
DY101711    TTGCCTTCGTCCCCATCTCCGGTTTCCACGGTGACAACATGCTCCAGGCC
DY101712    TTGCCTTCGTCCCCATCTCCGGTTTCCACGGTGACAACATGCTCCAGGCC
EFCC6279    TTGCCTTCGTCCCCATCTCTGGTTTCAACGGCGACAACATGTTGGCTGCC
EFCC6564    TTGCCTTCGTCCCCATCTCTGGTTTCAACGGCGACAACATGTTGGCTGCC
INEHS133a   NNNNNNNNNNNNNNNNNNNNNNNNNNNNNNNNNNNNNNNNNNNNNNNNNN
KY04071     TCGCCTTCGTCCCCATTTCCGGTTTCAACGGTGACAACATGCTGGCTGCC
KY04072     TCGCCTTCGTCCCCATTTCCGGTTTCAACGGTGACAACATGCTGGCTGCC
MFLU1582    TTCCCTTCGTCCCCATCTCTGGTTTCCACGGCGACAACATGTTGGAGCCC
MFLUCC2113  TTCCCTTCGTCCCCATCTCTGGTTTCCACGGCGACAACATGTTGGAGCCC
NHJ11343    TCGCCTTCGTCCCCATTTCCGGTTTCAACGGTGACAACATGCTGGCTGCC
NHJ12516    TCGCCTTCGTCCCCATTTCCGGTTTCAACGGTGACAACATGCTGGCCCCC
NHJ345.01   TTGCCTTCGTCCCCATCTCCGGTTTCAACGGTGACAACATGTTGACCGCC
NHJ5318     TCGCCTTCGTCCCCATCTCCGGTTTCAACGGCGACAACATGTTGGCTGCC
NHJ6209     TCGCCTTCGTCCCCATCTCCGGTTTCAACGGCGACAACATGTTGACTGCC
NHJ6240     TCGCCTTCGTCCCCATCTCCGGTTTCAACGGCGACAACATGTTGTCTGCC
NHJ6293     TTGCCTTCGTCCCCATCTCCGGTTTCAACGGTGACAACATGTTGACCGCC
NHJ6791     TTGCCTTCGTCCCCATCTCCGGTTTCAACGGTGACAACATGTTGGCCGCC
SGSF339     TTCCCTTCGTCCCGATCTCTGGTTTCAACGGCGACAACATGCTGAAGGCC
YHH2310002  TTGCTTTCGTCCCCATCTCTGGCTTCAACGGCGACAACATGTTGGCAGCC
YHH2310003  TTGCTTTCGTCCCCATCTCTGGCTTCAACGGCGACAACATGTTGGCAGCC
ZY22.006    TTGCCTTCGTCCCCATCTCTGGTTTCCACGGCGACAACATGCTTGAGCAG
ZY22.007    TTGCCTTCGTCCCCATCTCTGGTTTCCACGGCGACAACATGCTTGAGCAG
ZY22.008    TTGCCTTCGTCCCCATCTCTGGTTTCCACGGCGACAACATGCTTGAGCAG

BCC36100    TCCACCAACTGCCCCTGGTACAAGGGCTGGGAGAAGGAGACCAAGGCTGG
BCC36101    TCCACCAACTGCCCCTGGTACAAGGGCTGGGAGAAGGAGACCAAGGCTGG
CBS125.65   TCCAGCAACTGCCCCTGGTACAAGGGCTGGGAGAAGGAGACCAAGGCTGG
CBS130.71   TCCACCAACTGCCCCTGGTACAAGGGTTGGGAGAAGGAGACCAAGGCTGG
CBS218.56   TCCAGCAACTGCCCCTGGTACAAGGGCTGGGAGAAGGAGACCAAGGCTGG
CEHS133a    NNNNNNNNNNNNNNNNNNNNNNNNNNNNNNNNNNNNNNNNNNNNNNNNNN
CGMCC28305  TCCACCAACTGCCCCTGGTACAAGGGTTGGGAGAAGGAGACCAAGGCTGG
CGMCC28306  TCCACCAACTGCCCCTGGTACAAGGGTTGGGAGAAGGAGACCAAGGCTGG
DY101711    TCCACCAACTGCCCCTGGTACAAGGGCTGGGAGAAGGAGACCAAGGCTGG
DY101712    TCCACCAACTGCCCCTGGTACAAGGGCTGGGAGAAGGAGACCAAGGCTGG
EFCC6279    TCTTCCAACTGCCCCTGGTACAAGGGCTGGGAGAAGGAGACTAAGGCTGG
EFCC6564    TCTTCCAACTGCCCCTGGTACAAGGGCTGGGAGAAGGAGACTAAGGCTGG
INEHS133a   NNNNNNNNNNNNNNNNNNNNNNNNNNNNNNNNNNNNNNNNNNNNNNNNNN
KY04071     TCCACCAACTGCCCTTGGTACAAGGGTTGGGAGAAGGAGACCAAGGCTGG
KY04072     TCCACCAACTGCCCTTGGTACAAGGGTTGGGAGAAGGAGACCAAGGCTGG
MFLU1582    TCCAAGAACTGCCCTTGGTACAAGGGATGGGAGAAGGAGACCAAGGAAGG
MFLUCC2113  TCCAAGAACTGCCCTTGGTACAAGGGATGGGAGAAGGAGACCAAGGAAGG
NHJ11343    TCCACCAACTGCCCTTGGTACAAGGGTTGGGAGAAGGAGACCAAGGCTGG
NHJ12516    TCCACCAACTGCCCTTGGTACAAGGGTTGGGAGAAGGAGACCAAGGCTGG
NHJ345.01   TCCACCAACTGCCCTTGGTACAAGGGTTGGGAGAAGGAGACCAAGGCTGG
NHJ5318     TCCACCAACTGCCCCTGGTACAAGGGCTGGGAGAAGGAGGTCAAGTCCGG
NHJ6209     TCCACCAACTGCCCCTGGTACAAGGGCTGGGAGAAGGAGGTCAAGTCCGG
NHJ6240     TCCACCAACTGCCCCTGGTACAAGGGCTGGGAGAAGGAGGTCAAGTCCGG
NHJ6293     TCCACCAACTGCCCTTGGTACAAGGGTTGGGAGAAGGAGACCAAGGCTGG
NHJ6791     TCCACCAACTGCCCTTGGTACAAGGGTTGGGAGAAGGAGACCAAGGCTGG
SGSF339     TCCACCAACTGCCCCTGGTACAAGGGCTGGGAGAAGGAGACCAAGGCTGG
YHH2310002  TCTACCAACTGCCCCTGGTACAAGGGCTGGGAGAGAGAGATCAAGTCCGG
YHH2310003  TCTACCAACTGCCCCTGGTACAAGGGCTGGGAGAGAGAGATCAAGTCCGG
ZY22.006    TCCAAGAACTGCCCCTGGTACAAGGGTTGGGAGAAGGAGACCAAGGCTGG
ZY22.007    TCCAAGAACTGCCCCTGGTACAAGGGTTGGGAGAAGGAGACCAAGGCTGG
ZY22.008    TCCAAGAACTGCCCCTGGTACAAGGGTTGGGAGAAGGAGACCAAGGCTGG

BCC36100    CAAGTCCACTGGCAAGACCTTGCTTGAGGCCATTGACTCTATTGAACCCC
BCC36101    CAAGTCCACTGGCAAGACCTTGCTTGAGGCCATTGACTCTATTGAACCCC
CBS125.65   CAAGTCCACCGGCAAGACCCTCCTTGAGGCCATTGACGCCATTGAGCCCC
CBS130.71   CAAGTCCACCGGCAAGACCCTCCTTGAGGCCATTGACGCCATTGAGCCCC
CBS218.56   CAAGTCCACCGGCAAGACCCTCCTTGAGGCCATTGACGCCATTGAGCCCC
CEHS133a    NNNNNNNNNNNNNNNNNNNNNNNNNNNNNNNNNNNNNNNNNNNNNNNNNN
CGMCC28305  CAAGTCCACTGGCAAGACTCTGCTTGAGGCTATCGACTCCATTGAGCCCC
CGMCC28306  CAAGTCCACTGGCAAGACTCTGCTTGAGGCTATCGACTCCATTGAGCCCC
DY101711    CAAGTCCACCGGCAAGACCCTCCTTGAGGCCATCGACTCCATCGAGACCC
DY101712    CAAGTCCACCGGCAAGACCCTCCTTGAGGCCATCGACTCCATCGAGACCC
EFCC6279    CAAATCCACCGGCAAGACCCTCCTTGAGGCCATTGACTCCATCGAGCCCC
EFCC6564    CAAATCCACCGGCAAGACCCTCCTTGAGGCCATTGACTCCATCGAGCCCC
INEHS133a   NNNNNNNNNNNNNNNNNNNNNNNNNNNNNNNNNNNNNNNNNNNNNNNNNN
KY04071     CAAGTCCACTGGCAAGACTCTGCTTGAGGCTATTGACTCCATTGAGCCCC
KY04072     CAAGTCCACTGGCAAGACTCTGCTTGAGGCTATTGACTCCATTGAGCCCC
MFLU1582    TAAGGTCACTGGCGACACCCTTCTCAAGGCCATTGATTCCATCGAGACCC
MFLUCC2113  TAAGGTCACTGGCGACACCCTTCTCAAGGCCATTGATTCCATCGAGACCC
NHJ11343    CAAGTCCACTGGCAAGACTCTGCTTGAGGCTATTGACTCCATTGAACCCC
NHJ12516    CAAGTCCACTGGCAAGACTCTGCTTGAGGCTATTGACTCTATTGAGCCCC
NHJ345.01   CAAGTCCACTGGCAAGACTCTGCTTGAGGCTATTGACTCTATTGAGCCCC
NHJ5318     CAAGGTCACCGGTAAGACCCTGCTCGAGGCCATTGACTCCATTGAGCCCC
NHJ6209     CAAGGTCACCGGCAAGACCCTGCTCGAGGCCATTGACTCCATTGAGCCCC
NHJ6240     CAAGGTCACCGGCAAGACCCTGCTCGAGGCCATTGACTCCATTGAGCCCC
NHJ6293     CAAGTCCACTGGCAAGACTCTGCTTGAGGCTATTGACTCTATTGAGCCCC
NHJ6791     CAAGTCCACTGGCAAGACTCTGCTTGAGGCTATTGACTCTATTGAGCCCC
SGSF339     CAAGTCCTCTGGCAAGACTCTCCTCGAGGCCATTGACGCCATCGAGCCCC
YHH2310002  CAAGCTCACTGGCAAGACCCTCCTTGAGGCTATTGACTCTATTGAGCCCC
YHH2310003  CAAGCTCACTGGCAAGACCCTCCTTGAGGCTATTGACTCTATTGAGCCCC
ZY22.006    CAAGTCCACCGGCAAGACCCTGCTTGAGGCTATCGACTCCATCGAGACCC
ZY22.007    CAAGTCCACCGGCAAGACCCTGCTTGAGGCTATCGACTCCATCGAGACCC
ZY22.008    CAAGTCCACCGGCAAGACCCTGCTTGAGGCTATCGACTCCATCGAGACCC

BCC36100    CTAAGCGTCCCTCGGACAAGCCTCTTCGTCTTCCCCTCCAGGATGTGTAC
BCC36101    CTAAGCGTCCCTCGGACAAGCCTCTTCGTCTTCCCCTCCAGGATGTGTAC
CBS125.65   CCAAGCGTCCCACCGACAAGCCCCTCCGTCTTCCCCTCCAGGATGTGTAC
CBS130.71   CCAAGCGTCCCACCGACAAGCCCCTCCGTCTTCCCCTCCAGGATGTGTAC
CBS218.56   CCAAGCGTCCCACCGACAAGCCCCTCCGTCTTCCCCTCCAGGATGTGTAC
CEHS133a    NNNNNNNNNNNNNNNNNNNNNNNNNNNNNNNNNNNNNNNNNNNNNNNNNN
CGMCC28305  CCAAGCGTCCCACCGACAAGCCCCTCCGTCTTCCCCTTCAGGATGTGTAC
CGMCC28306  CCAAGCGTCCCACCGACAAGCCCCTCCGTCTTCCCCTTCAGGATGTGTAC
DY101711    CCAAGCGTCCCGTCGACAAGCCCCTCCGTCTTCCCCTTCAGGATGTGTAC
DY101712    CCAAGCGTCCCGTCGACAAGCCCCTCCGTCTTCCCCTTCAGGATGTGTAC
EFCC6279    CCAAGCGTCCCACCGACAAGCCCCTCCGTCTCCCCTNNNNNNNNNNNNNN
EFCC6564    CCAAGCGTCCCACCGACAAGCCCCTCCGTCTCNNNNNNNNNNNNNNNNNN
INEHS133a   NNNNNNNNNNNNNNNNNNNNNNNNNNNNNNNNNNNNNNNNNNNNNNNNNN
KY04071     CCAAGCGTCCCACCGACAAGCCCCTCCGTCTTCCCCTTCAGGATGTGTAC
KY04072     CCAAGCGTCCCACCGACAAGCCCCTCCGTCTTCCCCTTCAGGATGTGTAC
MFLU1582    CCAAGCGACCTGTCGACAAGCCCCTCCGTCTTCCCCTCCAGGATGTGTAC
MFLUCC2113  CCAAGCGACCTGTCGACAAGCCCCTCCGTCTTCCCCTCCAGGATGTGTAC
NHJ11343    CCAAGCGTCCCACCGACAAGCCCCTCCGTCTTCCCCTTCAGGATGTGTAC
NHJ12516    CCAAGCGTCCCACCGACAAGCCCCTCCGTCTTCCCCTTCAGGATGTGTAC
NHJ345.01   CCAAGCGTCCCACCGACAAGCCCCTCCGTCTTCCCCTTCAGGATGTGTAC
NHJ5318     CCAAGCGTCCCTTCGACAAGCCCCTCCGTCTTCCCCTTCAGGATGTCTAC
NHJ6209     CCAAGCGTCCCTTCGACAAGCCCCTCCGTCTTCCCCTTCAGGATGTCTAC
NHJ6240     CCAAGCGTCCCTTCGACAAGCCCCTCCGTCTTCCCCTTCAGGATGTCTAC
NHJ6293     CCAAGCGTCCCACCGACAAGCCCCTCCGTCTTCCCCTTCAGGATGTGTAC
NHJ6791     CCAAGCGTCCCACCGACAAGCCCCTCCGTCTTCCCCTTCAGGATGTGTAC
SGSF339     CCAAGCGTCCCACCGACAAGCCCCTCCGTCTTCCCCTCCAGGATGTGTAC
YHH2310002  CCAAGCGTCCCACCGACAAGCCCCTCCGTCTTCCCCTCCAGGATGTGTAC
YHH2310003  CCAAGCGTCCCACCGACAAGCCCCTCCGTCTTCCCCTCCAGGATGTGTAC
ZY22.006    CCAAGCGCCCCGTCGACAAGCCCCTCCGTCTTCCCCTTCAGGATGTGTAC
ZY22.007    CCAAGCGCCCCGTCGACAAGCCCCTCCGTCTTCCCCTTCAGGATGTGTAC
ZY22.008    CCAAGCGCCCCGTCGACAAGCCCCTCCGTCTTCCCCTTCAGGATGTGTAC

BCC36100    AAGATTGGTGGTATTGGAACTGTCCCTGTCGGCCGTATCGAGACTGGTGT
BCC36101    AAGATTGGTGGTATTGGAACTGTCCCTGTCGGCCGTATCGAGACTGGTGT
CBS125.65   AAGATTGGCGGTATTGGAACTGTCCCTGTCGGCCGTATCGAGACTGGTAT
CBS130.71   AAGATCGGCGGTATTGGAACTGTCCCGGTCGGCCGTATCGAGACTGGTAT
CBS218.56   AAGATTGGCGGTATTGGAACTGTCCCTGTCGGCCGTATCGAGACTGGTAT
CEHS133a    NNNNNNNNNNNNNNNNNNNNNNNNNNNNNNNNNNNNNNNNNNNNNNNNNN
CGMCC28305  AAGATTGGTGGTATTGGAACAGTTCCTGTCGGCCGTATCGAGACTGGTGT
CGMCC28306  AAGATTGGTGGTATTGGAACAGTTCCTGTCGGCCGTATCGAGACTGGTGT
DY101711    AAGATCGGTGGTATTGGAACTGTCCCCGTCGGCCGTATCGAGACTGGTGT
DY101712    AAGATCGGTGGTATTGGAACTGTCCCCGTCGGCCGTATCGAGACTGGTGT
EFCC6279    NNNNNNNNNNNNNNNNNNNNNNNNNNNNNNNNNNNNNNNNNNNNNGGTAT
EFCC6564    NNNNNNNNNNNNNNNNNNNNNNNNNNNNNNNNNNNNNNNNNNNNNNNNNN
INEHS133a   NNNNNNNNNNNNNNNNNNNNNNNNNNNNNNNNNNNNNNNNNNNNNNNNNN
KY04071     AAGATTGGTGGTATTGGAACAGTTCCTGTCGGCCGTATCGAGACTGGTGT
KY04072     AAGATTGGTGGTATTGGAACAGTTCCTGTCGGCCGTATCGAGACTGGTGT
MFLU1582    AAGATCGGCGGTATTGGAACAGTTCCCGTCGGCCGTATCGAGACTGGTGT
MFLUCC2113  AAGATCGGCGGTATTGGAACAGTTCCCGTCGGCCGTATCGAGACTGGTGT
NHJ11343    AAGATTGGTGGTATCGGAACAGTTCCTGTCGGCCGTATCGAGACTGGTGT
NHJ12516    AAGATTGGTGGTATTGGAACAGTTCCTGTCGGTCGTATCGAGACTGGTGT
NHJ345.01   AAGATTGGTGGTATTGGAACTGTTCCTGTCGGCCGTATCGAGACTGGTGT
NHJ5318     AAGATTGGTGGTATTGGAACTGTCCCTGTCGGCCGTATCGAGACCGGTAC
NHJ6209     AAGATTGGCGGTATTGGAACTGTCCCCGTCGGCCGTATCGAGACCGGTAC
NHJ6240     AAGATTGGCGGTATTGGAACTGTTCCCGTCGGCCGTATCGAGACCGGTAC
NHJ6293     AAGATTGGTGGTATTGGAACTGTTCCTGTCGGCCGTATCGAGACTGGTGT
NHJ6791     AAGATTGGTGGTATTGGAACAGTTCCTGTCGGCCGTATCGAGACTGGTGT
SGSF339     AAGATTGGCGGTATCGGCACAGTCCCTGTCGGCCGTGTCGAGACTGGTGT
YHH2310002  AAGATTGGTGGTATTGGAACAGTTCCTGTCGGCCGTATCGAGACTGGTGT
YHH2310003  AAGATTGGTGGTATTGGAACAGTTCCTGTCGGCCGTATCGAGACTGGTGT
ZY22.006    AAGATTGGTGGTATTGGAACAGTTCCTGTCGGCCGTATCGAGACTGGTGT
ZY22.007    AAGATTGGTGGTATTGGAACAGTTCCTGTCGGCCGTATCGAGACTGGTGT
ZY22.008    AAGATTGGTGGTATTGGAACAGTTCCTGTCGGCCGTATCGAGACTGGTGT

BCC36100    CCTGAAGCCCGGTATGGTCGTTACATTTGCTCCCGCCAACGTCACCACTG
BCC36101    CCTGAAGCCCGGTATGGTCGTTACATTTGCTCCCGCCAACGTCACCACTG
CBS125.65   CCTCAAGCCCGGTATGGTCGTTACCTTCGCTCCCTCCAACGTCACCACTG
CBS130.71   CCTCAAGCCCGGTATGGTCGTTACCTTCGCTCCCTCCAACGTCACCACTG
CBS218.56   CCTCAAGCCCGGTATGGTCGTTACCTTCGCTCCCTCCAACGTCACCACTG
CEHS133a    NNNNNNNNNNNNNNNNNNNNNNNNNNNNNNNNNNNNNNNNNNNNNNNNNN
CGMCC28305  CCTCAAGCCCGGTATGGTCGTCACTTTCGCTCCCGCCAACGTCACCACTG
CGMCC28306  CCTCAAGCCCGGTATGGTCGTCACTTTCGCTCCCGCCAACGTCACCACTG
DY101711    CCTCAAGCCCGGTATGGTCGTTACCTTCGCTCCTGCCAACGTCACCACTG
DY101712    CCTCAAGCCCGGTATGGTCGTTACCTTCGCTCCTGCCAACGTCACCACTG
EFCC6279    CCTCAAGCCCGGTATGGTCGTTACCTTCGCTCCCTCCAACGTCACCACTG
EFCC6564    NNTCAAGCCCGGTATGGTCGTTACCTTCGCTCCCTCCAACGTCACCACTG
INEHS133a   NNNNNNNNNNNNNNNNNNNNNNNNNNNNNNNNNNNNNNNNNNNNNNNNNN
KY04071     CCTCAAGCCCGGTATGGTCGTTACCTTCGCTCCCGCCAACGTCACCACTG
KY04072     CCTCAAGCCCGGTATGGTCGTTACCTTCGCTCCCGCCAACGTCACCACTG
MFLU1582    CCTCAAGCCCGGTATGGTCGTCACCTTTGCTCCCGCCAATGTCACCACTG
MFLUCC2113  CCTCAAGCCCGGTATGGTCGTCACCTTTGCTCCCGCCAATGTCACCACTG
NHJ11343    CCTCAAGCCCGGTATGGTCGTTACCTTCGCTCCCGCCAACGTCACCACTG
NHJ12516    CCTCAAGCCCGGTATGGTCGTTACCTTCGCTCCCGCCAACGTCACCACTG
NHJ345.01   CCTCAAGCCCGGTATGGTCGTTACCTTCGCTCCCGCCAACGTCACCACTG
NHJ5318     CCTCAAGCCCGGTATGGTCGTCACCTTCGCCCCGGCCAACGTCACCACTG
NHJ6209     CCTCAAGCCCGGTATGGTCGTCACCTTCGCCCCGGCCAACGTCACGACTG
NHJ6240     CCTCAAGCCCGGTATGGTCGTCACCTTCGCCCCGGCCAACGTCACGACTG
NHJ6293     CCTCAAGCCCGGTATGGTCGTTACCTTCGCTCCCGCCAACGTCACCACTG
NHJ6791     CCTCAAGCCCGGTATGGTCGTTACCTTCGCTCCCGCCAACGTCACCACTG
SGSF339     CATCAAGCCCGGCATGGTTGTCACCTTTGCCCCTGCCAACGTCACCACTG
YHH2310002  CCTCAAGCCCGGTATGGTCGTTACCTTCGCTCCCGCTGGTGTCACCACCG
YHH2310003  CCTCAAGCCCGGTATGGTCGTTACCTTCGCTCCCGCTGGTGTCACCACCG
ZY22.006    CCTCAAGCCCGGTATGGTCGTTACCTTCGCTCCTGCCAACGTCACCACTG
ZY22.007    CCTCAAGCCCGGTATGGTCGTTACCTTCGCTCCTGCCAACGTCACCACTG
ZY22.008    CCTCAAGCCCGGTATGGTCGTTACCTTCGCTCCTGCCAACGTCACCACTG

BCC36100    AAGTCAAGTCCGTTGAGATGCACCACGAGCAGCTCACCGAGGGTCTGCCC
BCC36101    AAGTCAAGTCCGTTGAGATGCACCACGAGCAGCTCACCGAGGGTCTGCCC
CBS125.65   AAGTCAAGTCCGTGGAAATGCACCACGAGCAGCTTACTGAGGGTGTCCCC
CBS130.71   AAGTCAAGTCCGTGGAAATGCACCACGAGCAGCTTTCTGAGGGTGTCCCC
CBS218.56   AAGTCAAGTCCGTGGAAATGCACCACGAGCAGCTTACTGAGGGTGTCCCC
CEHS133a    NNNNNNNNNNNNNNNNNNNNNNNNNNNNNNNNNNNNNNNNNNNNNNNNNN
CGMCC28305  AAGTCAAGTCCGTCGAGATGCACCACGAGCAGCTCTCCGAGGGTAACCCC
CGMCC28306  AAGTCAAGTCCGTCGAGATGCACCACGAGCAGCTCTCCGAGGGTAACCCC
DY101711    AAGTCAAGTCCGTGGAGATGCACCACGAGCAGCTTACCGAGGGTCAGCCC
DY101712    AAGTCAAGTCCGTGGAGATGCACCACGAGCAGCTTACCGAGGGTCAGCCC
EFCC6279    AAGTCAAGTCCGTTGAGATGCACCACGAGCAGCTCACTGAGGGCCAGCCC
EFCC6564    AAGTCAAGTCCGTTGAGATGCACCACGAGCAGCTCACTGAGGGCCAGCCC
INEHS133a   NNNNNNNNNNNNNNNNNNNNNNNNNNNNNNNNNNNNNNNNNNNNNNNNNN
KY04071     AAGTCAAGTCCGTTGAGATGCACCACGAGCAGCTCCAGGCTGGTCAGCCC
KY04072     AAGTCAAGTCCGTTGAGATGCACCACGAGCAGCTCCAGGCTGGTCAGCCC
MFLU1582    AAGTCAAGTCGGTCGAGATGCACCACGAGCAGCTTCAGGAAGGTCAGCCA
MFLUCC2113  AAGTCAAGTCGGTCGAGATGCACCACGAGCAGCTTCAGGAAGGTCAGCCA
NHJ11343    AAGTCAAGTCCGTTGAGATGCACCACGAGCAGCTCCAGGCTGGTCAGCCC
NHJ12516    AAGTCAAGTCCGTTGAGATGCACCACGAGCAGCTCCAGGCTGGTCAGCCC
NHJ345.01   AAGTCAAGTCCGTTGAGATGCACCACGAGCAGCTCCAGGCTGGTCAGCCC
NHJ5318     AAGTCAAGTCGGTCGAGATGCACCACGAGCAGCTTCCCGAGGCCTTCCCC
NHJ6209     AAGTCAAGTCGGTCGAGATGCACCACGAGCAGCTTCCCGAGGCCTTCCCC
NHJ6240     AAGTCAAGTCGGTCGAGATGCACCACGAGCAGCTTCCCGAGGCCTTCCCC
NHJ6293     AAGTCAAGTCCGTTGAGATGCACCACGAGCAGCTCCAGGCTGGTCAGCCC
NHJ6791     AAGTCAAGTCCGTTGAGATGCACCACGAGCAGCTCCAGGCTGGTCAGCCC
SGSF339     AAGTCAAGTCCGTGGAGATGCACCACGAGCAGCTTACCGAGGGCAACCCC
YHH2310002  AAGTCAAGTCCGTTGAGATGCACCACGAGCAGCTTCAGGCCGGTAACCCT
YHH2310003  AAGTCAAGTCCGTTGAGATGCACCACGAGCAGCTTCAGGCCGGTAACCCT
ZY22.006    AAGTCAAGTCCGTGGAGATGCACCACGAGCAGCTTACCGAGGGTCAGCCT
ZY22.007    AAGTCAAGTCCGTGGAGATGCACCACGAGCAGCTTACCGAGGGTCAGCCT
ZY22.008    AAGTCAAGTCCGTGGAGATGCACCACGAGCAGCTTACCGAGGGTCAGCCT

BCC36100    GGTGACAACGTTGGATTCAACGTGAAGAACGTTTCCGTCAAGGACATCCG
BCC36101    GGTGACAACGTTGGATTCAACGTGAAGAACGTTTCCGTCAAGGACATCCG
CBS125.65   GGTGACAACGTTGGTTTCAACGTGAAGAACGTTTCCGTCAAGGAAATCCG
CBS130.71   GGTGACAACGTTGGTTTCAACGTGAAGAACGTTTCCGTCAAGGAAATCCG
CBS218.56   GGTGACAACGTTGGTTTCAACGTGAAGAACGTTTCCGTCAAGGAAATCCG
CEHS133a    NNNNNNNNNNNNNNNNNNNNNNNNNNNNNNNNNNNNNNNNNNNNNNNNNN
CGMCC28305  GGTGACAACGTCGGATTCAACGTGAAGAACGTTTCCGTCAAGGATATCCG
CGMCC28306  GGTGACAACGTCGGATTCAACGTGAAGAACGTTTCCGTCAAGGATATCCG
DY101711    GGTGACAACGTCGGCTTCAACGTGAAGAACGTCTCCGTCAAGGATATCCG
DY101712    GGTGACAACGTCGGCTTCAACGTGAAGAACGTCTCCGTCAAGGATATCCG
EFCC6279    GGTGACAACGTTGGTTTCAACGTGAAGAACGTCTCCGTCAAGGATATCCG
EFCC6564    GGTGACAACGTTGGTTTCAACGTGAAGAACGTCTCCGTCAAGGATATCCG
INEHS133a   NNNNNNNNNNNNNNNNNNNNNNNNNNNNNNNNNNNNNNNNNNNNNNNNNN
KY04071     GGTGACAACGTTGGATTCAACGTGAAGAACGTCTCCGTCAAGGATATCCG
KY04072     GGTGACAACGTTGGATTCAACGTGAAGAACGTCTCCGTCAAGGATATCCG
MFLU1582    GGTGACAACGTTGGTTTCAACGTGAAGAACGTCTCCGTCAAGGACATTCG
MFLUCC2113  GGTGACAACGTTGGTTTCAACGTGAAGAACGTCTCCGTCAAGGACATTCG
NHJ11343    GGTGACAACGTTGGATTCAACGTGAAGAACGTCTCCGTCAAGGATATCCG
NHJ12516    GGTGACAACGTTGGATTCAACGTGAAGAACGTCTCCGTCAAGGATATCCG
NHJ345.01   GGTGACAACGTTGGATTCAACGTGAAGAACGTCTCCGTCAAGGATATCCG
NHJ5318     GGTGACAACGTTGGTTTCAACGTGAAGAACGTCTCCGTCAAGGATATCCG
NHJ6209     GGTGACAACGTTGGTTTCAACGTGAAGAACGTGTCCGTCAAGGACATCCG
NHJ6240     GGTGACAACGTTGGTTTCAACGTGAAGAACGTGTCCGTCAAGGACATCCG
NHJ6293     GGTGACAACGTTGGATTCAACGTGAAGAACGTCTCCGTCAAGGATATCCG
NHJ6791     GGTGACAACGTTGGATTCAACGTGAAGAACGTCTCCGTCAAGGATATCCG
SGSF339     GGTGACAACGTCGGCTTCAACGTGAAGAACGTTTCCGTCAAGGATATCCG
YHH2310002  GGTGACAACGTTGGATTCAACGTGAAGAACGTTTCCGTCAAGGATATCCG
YHH2310003  GGTGACAACGTTGGATTCAACGTGAAGAACGTTTCCGTCAAGGATATCCG
ZY22.006    GGTGACAACGTCGGCTTCAACGTGAAGAACGTCTCCGTCAAGGATATCCG
ZY22.007    GGTGACAACGTCGGCTTCAACGTGAAGAACGTCTCCGTCAAGGATATCCG
ZY22.008    GGTGACAACGTCGGCTTCAACGTGAAGAACGTCTCCGTCAAGGATATCCG

BCC36100    CCGTGGTAACGTTGCTGGTGACTCCAAGAACGACCCCCCCTTGGGAGCTG
BCC36101    CCGTGGTAACGTTGCTGGTGACTCCAAGAACGACCCCCCCTTGGGAGCTG
CBS125.65   CCGTGGTAACGTTGCTGGTGACTCCAAGAACGACCCCCCCATGGGTGCCG
CBS130.71   CCGTGGTAACGTTGCTGGTGACTCCAAGAACGACCCCCCCATGGGTGCCG
CBS218.56   CCGTGGTAACGTTGCTGGTGACTCCAAGAACGACCCCCCCATGGGTGCCG
CEHS133a    NNNNNNNNNNNNNNNNNNNNNNNNNNNNNNNNNNNNNNNNNNNNNNNNNN
CGMCC28305  TCGTGGAAACGTTGCTGGTGACTCCAAGAACGACCCTCCCATGGGTTCCG
CGMCC28306  TCGTGGAAACGTTGCTGGTGACTCCAAGAACGACCCTCCCATGGGTTCCG
DY101711    CCGTGGTAACGTTGCTGGTGACTCCAAGAACGACCCCCCCATGGGTGCCG
DY101712    CCGTGGTAACGTTGCTGGTGACTCCAAGAACGACCCCCCCATGGGTGCCG
EFCC6279    CCGTGGCAACGTTGCCGGTGACTCCAAGAACGACCCCCCTCAGGGTGCCG
EFCC6564    CCGTGGCAACGTTGCCGGTGACTCCAAGAACGACCCCCCTCAGGGTGCCG
INEHS133a   NNNNNNNNNNNNNNNNNNNNNNNNNNNNNNNNNNNNNNNNNNNNNNNNNN
KY04071     CCGTGGTAACGTTGCTGGTGACTCCAAGAACGACCCTCCTCAGGGTGCCG
KY04072     CCGTGGTAACGTTGCTGGTGACTCCAAGAACGACCCTCCTCAGGGTGCCG
MFLU1582    CCGTGGCAACGTCGCTGGTGACTCCAAGAACGACCCTCCTCTGGGCTGTG
MFLUCC2113  CCGTGGCAACGTCGCTGGTGACTCCAAGAACGACCCTCCTCTGGGCTGTG
NHJ11343    CCGTGGTAACGTTGCTGGTGACTCCAAGAACGACCCTCCTCAGGGTGCCG
NHJ12516    CCGTGGTAACGTTGCTGGTGACTCCAAGAACGACCCTCCTCAGGGTGCTG
NHJ345.01   CCGTGGTAACGTTGCTGGTGACTCCAAGAACGACCCCCCTATGGGAGCCG
NHJ5318     CCGTGGAAACGTGGCTGGCGACTCCAAGAACGACCCTCCCCTGGGTGCCG
NHJ6209     CCGTGGAAACGTGGCTGGTGACTCCAAGAACGACCCTCCCATGGGTGCCG
NHJ6240     CCGTGGAAACGTTGCTGGTGACTCCAAGAACGACCCTCCCATGGGTGCCG
NHJ6293     CCGTGGTAACGTTGCTGGTGACTCCAAGAACGACCCCCCTATGGGAGCCG
NHJ6791     CCGTGGTAACGTTGCTGGTGACTCCAAGAACGACCCCCCTATGGGAGCCG
SGSF339     CCGTGGCAACGTTGCCGGTAACTCCAAGGACGACCCCCCCATGGGCTGCG
YHH2310002  CCGTGGTAACGTTGCTGGTGACTCCAAGAACGACCCCCCTATGGGTGCCG
YHH2310003  CCGTGGTAACGTTGCTGGTGACTCCAAGAACGACCCCCCTATGGGTGCCG
ZY22.006    CCGTGGTAACGTTGCCGGTGACTCCAAGAACGACCCCCCTCTGGGTGCCG
ZY22.007    CCGTGGTAACGTTGCCGGTGACTCCAAGAACGACCCCCCTCTGGGTGCCG
ZY22.008    CCGTGGTAACGTTGCCGGTGACTCCAAGAACGACCCCCCTCTGGGTGCCG

BCC36100    CCTCTTTCGACGCCCAGGTCATCGTCCTCAACCACCCCGGTCAGGTTGGT
BCC36101    CCTCTTTCGACGCCCAGGTCATCGTCCTCAACCACCCCGGTCAGGTTGGT
CBS125.65   CTTCTTTCGATGCCCAGGTCATCGTTCTCAACCACCCCGGTCAGGTCGGT
CBS130.71   CTTCCTTCGATGCCCAGGTCATCGTTCTCAACCACCCCGGCCAGGTCGGT
CBS218.56   CTTCTTTCGATGCCCAGGTCATCGTTCTCAACCACCCCGGTCAGGTCGGT
CEHS133a    NNNNNNNNNNNNNNNNNNNNNNNNNNNNNNNNNNNNNNNNNNNNNNNNNN
CGMCC28305  CCTCTTTCGATGCCCAGGTCATCGTTCTCAACCACCCCGGCCAGGTCGGT
CGMCC28306  CCTCTTTCGATGCCCAGGTCATCGTTCTCAACCACCCCGGCCAGGTCGGT
DY101711    CTTCCTTCGACGCCCAGGTCATCGTCCTCAACCACCCCGGTCAGGTCGGT
DY101712    CTTCCTTCGACGCCCAGGTCATCGTCCTCAACCACCCCGGTCAGGTCGGT
EFCC6279    CTTCTTTCGATGCCCAGGTTATCGTTCTCAACCACCCCGGCCAGGTCGGT
EFCC6564    CTTCTTTCGATGCCCAGGTTATCGTTCTCAACCACCCCGGCCAGGTCGGT
INEHS133a   NNNNNNNNNNNNNNNNNNNNNNNNNNNNNNNNNNNNNNNNNNNNNNNNNN
KY04071     CCTCTTTCGATGCCCAGGTCATCGTCCTCAACCACCCTGGCCAGGTCGGT
KY04072     CCTCTTTCGATGCCCAGGTCATCGTCCTCAACCACCCTGGCCAGGTCGGT
MFLU1582    CTTCATTCGACGCCCAGGTCATCGTCCTTAACCACCCTGGCCAGGTCGGC
MFLUCC2113  CTTCATTCGACGCCCAGGTCATCGTCCTTAACCACCCTGGCCAGGTCGGC
NHJ11343    CCTCTTTCGATGCCCAGGTCATCGTCCTCAACCACCCTGGCCAGGTCGGT
NHJ12516    CCTCTTTCGATGCCCAGGTCATCGTCCTCAACCACCCTGGCCAGGTCGGT
NHJ345.01   CCTCTTTCGATGCCCAGGTCATCGTTCTCAACCACCCCGGTCAAGTCGGT
NHJ5318     CCTCTTTCGACGCCCAGGTCATTGTCCTCAACCACCCCGGTCAGGTCGGT
NHJ6209     CCTCTTTCGACGCCCAGGTCATCGTCCTCAACCACCCCGGTCAGGTCGGT
NHJ6240     CCTCTTTCGACGCCCAGGTCATCGTCCTCAACCACCCCGGTCAGGTCGGT
NHJ6293     CCTCTTTCGATGCCCAGGTCATCGTTCTCAACCACCCCGGTCAAGTCGGT
NHJ6791     CGTCTTTCGATGCCCAGGTCATCGTTCTCAACCACCCCGGTCAAGTCGGT
SGSF339     CCTCTTTCGATGCCCAGGTCATCGTCATGAACCACCCCGGCCAGGTCGGT
YHH2310002  CTTCTTTCGATGCCCAGGTCATTGTTCTCAACCACCCTGGTCAGGTCGGT
YHH2310003  CTTCTTTCGATGCCCAGGTCATTGTTCTCAACCACCCTGGTCAGGTCGGT
ZY22.006    CTTCTTTCGACGCCCAGGTCATCGTCCTCAACCACCCTGGTCAGGTCGGT
ZY22.007    CTTCTTTCGACGCCCAGGTCATCGTCCTCAACCACCCTGGTCAGGTCGGT
ZY22.008    CTTCTTTCGACGCCCAGGTCATCGTCCTCAACCACCCTGGTCAGGTCGGT

BCC36100    GCTGGTTATGCCCCTGTCCTCGACTGCCACACCGCCCACATCGCTTGCAA
BCC36101    GCTGGTTATGCCCCTGTCCTCGACTGCCACACCGCCCACATCGCTTGCAA
CBS125.65   GCTGGTTACGCTCCCGTCCTCGATTGCCACACCGCCCACATTGCCTGCAA
CBS130.71   GCTGGTTACGCCCCCGTCCTCGATTGCCACACCGCCCACATTGCCTGCAA
CBS218.56   GCTGGTTACGCTCCCGTCCTCGATTGCCACACCGCCCACATTGCCTGCAA
CEHS133a    NNNNNNNNNNNNNNNNNNNNNNNNNNNNNNNNNNNNNNNNNNNNNNNNNN
CGMCC28305  GCTGGTTACGCCCCCGTCCTTGATTGCCACACCGCCCACATTGCTTGCAA
CGMCC28306  GCTGGTTACGCCCCCGTCCTTGATTGCCACACCGCCCACATTGCTTGCAA
DY101711    GCCGGTTACGCTCCCGTCTTGGATTGCCACACTGCCCACATTGCCTGCAA
DY101712    GCCGGTTACGCTCCCGTCTTGGATTGCCACACTGCCCACATTGCCTGCAA
EFCC6279    GCTGGTTACGCCCCCGTCCTCGACTGCCACACCGCCCACATTGCTTGCAA
EFCC6564    GCTGGTTACGCCCCCGTCCTCGACTGCCACACCGCCCACATTGCTTGCAA
INEHS133a   NNNNNNNNNNNNNNNNNNNNNNNNNNNNNNNNNNNNNNNNNNNNNNNNNN
KY04071     GCTGGTTACGCCCCCGTCCTTGATTGCCACACCGCCCACATTGCTTGCAA
KY04072     GCTGGTTACGCCCCCGTCCTTGATTGCCACACCGCCCACATTGCTTGCAA
MFLU1582    TGTGGCTATGCTCCTGTCCTGGACTGTCACACCGCTCACATTGCTTGCAA
MFLUCC2113  TGTGGCTATGCTCCTGTCCTGGACTGTCACACCGCTCACATTGCTTGCAA
NHJ11343    GCTGGTTACGCCCCCGTCCTTGATTGCCACACCGCCCACATTGCTTGCAA
NHJ12516    GCTGGTTACGCCCCCGTCCTTGATTGCCACACCGCCCACATTGCTTGCAA
NHJ345.01   GCTGGTTACGCTCCCGTCCTTGATTGCCACACCGCCCACATTGCTTGCAA
NHJ5318     GCTGGCTACGCCCCTGTCCTCGATTGCCACACGGCCCACATTGCCTGCAA
NHJ6209     GCTGGTTACGCCCCTGTTCTCGATTGCCACACGGCCCACATTGCCTGCAA
NHJ6240     GCTGGTTACGCCCCTGTCCTCGATTGCCACACGGCCCACATTGCCTGCAA
NHJ6293     GCTGGTTACGCTCCCGTCCTTGATTGCCACACCGCCCACATTGCTTGCAA
NHJ6791     GCTGGTTACGCTCCCGTCCTTGATTGCCACACCGCCCACATTGCTTGCAA
SGSF339     GCTGGTTACGCGCCCGTTCTGGACTGCCACACCGCCCACATTGCCTGCAA
YHH2310002  GCTGGTTACGCCCCCGTCCTGGATTGCCACACTGCCCACATTGCTTGCAA
YHH2310003  GCTGGTTACGCCCCCGTCCTGGATTGCCACACTGCCCACATTGCTTGCAA
ZY22.006    GCCGGTTACGCTCCCGTCTTGGATTGCCACACCGCCCACATTGCCTGCAA
ZY22.007    GCCGGTTACGCTCCCGTCTTGGATTGCCACACCGCCCACATTGCCTGCAA
ZY22.008    GCCGGTTACGCTCCCGTCTTGGATTGCCACACCGCCCACATTGCCTGCAA

BCC36100    GTTCGCCGAGATCAAGGAGAAGATTGACCGACGTACTGGTAA-GGCTGTT
BCC36101    GTTCGCCGAGATCAAGGAGAAGATTGACCGACGTACTGGTAA-GGCTGTT
CBS125.65   GTTCTCTGAGATCAAGGAGAAGATTGACCGACGTACCGGTAA-GGCTGTT
CBS130.71   GTTCTCTGAGATCAAGGAGAAGATTGACCGACGTACCGGTAA-GGCTGTT
CBS218.56   GTTCTCTGAGATCAAGGAGAAGATTGACCGACGTACCGGTAA-GGCTGTT
CEHS133a    NNNNNNNNNNNNNNNNNNNNNNNNNNNNNNNNNNNNNNNNNNNNNNNNNN
CGMCC28305  GTTCGCCGAGATCAAGGAGAAGATTGACCGACGTACTGGTAA-GGCTGTC
CGMCC28306  GTTCGCCGAGATCAAGGAGAAGATTGACCGACGTACTGGTAA-GGCTGTC
DY101711    GTTCTCTGAGATCAAGGAGAAGATCGATCGCCGTACCGGTAA-GGCTGTC
DY101712    GTTCTCTGAGATCAAGGAGAAGATCGATCGCCGTACCGGTAAAGGCTGTC
EFCC6279    GTTCTCTGAGATCAAGGAGAAGATTGACCGCCGTACCGGTAA-GGCTGTC
EFCC6564    GTTCTCTGAGATCAAGGAGAAGATTGACCGCCGTACCGGTAA-GGCTGTC
INEHS133a   NNNNNNNNNNNNNNNNNNNNNNNNNNNNNNNNNNNNNNNNNNNNNNNNNN
KY04071     GTTCTCTGAGATCAAGGAGAAGATTGACCGACGTACTGGTAA-GGCTGTC
KY04072     GTTCTCTGAGATCAAGGAGAAGATTGACCGACGTACTGGTAA-GGCTGTC
MFLU1582    GTTCCATCTTATCAAGGAGAAGATTGATCGACGTACCGGCAA-GTCTACT
MFLUCC2113  GTTCTCTGTTATCAAGGAGAAGATTGATCGACGTACCGGCAA-GTGTACT
NHJ11343    GTTCTCTGAGATCAAGGAGAAGATTGACCGACGTACTGGTAA-GGCTGTC
NHJ12516    GTTCTCTGAGATCAAGGAAAAGATTGACCGACGTACTGGTAA-GGCTGTC
NHJ345.01   GTTCGCTGAGATCAAGGAGAAGATTGACCGACGTACTGGTAA-GGCTGTC
NHJ5318     GTTCGCCGAGATCAAGGAGAAGATTGACCGACGTACTGGTAA-GGCCGTT
NHJ6209     GTTCGCCGAGATCAAGGAGAAGATTGACCGACGTACTGGTAA-GGCCGTC
NHJ6240     GTTCGCCGAGATCAAGGAGAAGATTGACCGACGTACCGGTAA-GGCCGTC
NHJ6293     GTTCGCTGAGATCAAGGAGAAGATTGACCGACGTACTGGTAA-GGCTGTC
NHJ6791     GTTCGCCGAGATCAAGGAGAAGATTGACCGACGTACTGGTAA-GGCTGTC
SGSF339     GTTCGCTGAGCTCAAGGAGAAGATCGATCGCCGTACTGGTAA-GGCTACT
YHH2310002  GTTCTCTGAGATCAAGGAGAAGATTGACCGACGTACTGGTAA-GGCTGTC
YHH2310003  GTTCTCTGAGATCAAGGAGAAGATTGACCGACGTACTGGTAA-GGCTGTC
ZY22.006    GTTCTCCGAGATCAAGGAGAAGATCGATCGCCGTACCGGTAA-GGCCGTC
ZY22.007    GTTCTCCGAGATCAAGGAGAAGATCGATCGCCGTACCGGTAA-GGCCGTC
ZY22.008    GTTCTCCGAGATCAAGGAGAAGATCGATCGCCGTACCGGTAA-GGCCGTC

BCC36100    GAAAGCGCCCCCAAGTTCATCAAGTCTGGTGACTCTGCCATTGTCAAGAT
BCC36101    GAAAGCGCCCCCAAGTTCATCAAGTCTGGTGACTCTGCCATTGTCAAGAT
CBS125.65   GAGAGCGCCCCCAAGTTCATCAAGTCTGGTGACTCTGCCATCGTCAAGAT
CBS130.71   GAGTCCGCCCCCAAGTTCATCAAGTCTGGTGACTCTGCCATCGTCAAGAT
CBS218.56   GAGAGCGCCCCCAAGTTCATCAAGTCTGGTGACTCTGCCATCGTCAAGAT
CEHS133a    NNNNNNNNNNNNNNNNNNNNNNNNNNNNNNNNNNNNNNNNNNNNNNNNNN
CGMCC28305  GAAGACGCCCCCAAGTTCATCAAGTCCGGTGACTCTGCCATCGTCAAGAT
CGMCC28306  GAAGACGCCCCCAAGTTCATCAAGTCCGGTGACTCTGCCATCGTCAAGAT
DY101711    GAGGCTGCCCCCAAGTTCATCAAGTCTGGTGACTCCGCCATCGTCAAGAT
DY101712    GAGGCTGCCCCCAAGTTCATCAAGTCTGGTGACTCCGCCATCGTCAAGAT
EFCC6279    GAATCTGCCCCCAAGTTCATCAAGTCCGGTGACTCCGCCATCGTCAAGAT
EFCC6564    GAATCTGCCCCCAAGTTCATCAAGTCCGGTGACTCCGCCATCGTCAAGAT
INEHS133a   NNNNNNNNNNNNNNNNNNNNNNNNNNNNNNNNNNNNNNNNNNNNNNNNNN
KY04071     GAAGACGCCCCCAAGTTCATCAAGTCTGGTGACTCTGCCATCGTCAAGAT
KY04072     GAAGACGCCCCCAAGTTCATCAAGTCTGGTGACTCTGCCATCGTCAAGAT
MFLU1582    GAGACCAACCCCAAATTCATCAAGTCCGGTGACTCTGCCATCGTCACTAT
MFLUCC2113  GAGACCAACCCCAAATTCATCAAGTCCGGTGACTCTGCCATCGTCACTAT
NHJ11343    GAAGACGCCCCCAAGTTCATCAAGTCTGGTGACTCTGCCATCGTTAAGAT
NHJ12516    GAAGACGCCCCCAAGTTCATCAAGTCTGGTGACTCTGCCATCGTCAAGAT
NHJ345.01   GAAGACGCCCCCAAGTTCATCAAGTCTGGTGACTCCGCCATTGTCAAGAT
NHJ5318     GAGACTGCCCCCAAGTTCGTCAAGTCTGGTGACGCTGCCATCGTCAAGAT
NHJ6209     GAGACTGCCCCCAAGTTCGTCAAGTCTGGTGACGCCGCCATCGTCAAGAT
NHJ6240     GAGACTGCCCCCAAGTTCGTCAAGTCTGGTGACGCCGCCATCGTCAAGAT
NHJ6293     GAAGACGCCCCCAAGTTCATCAAGTCTGGTGACTCCGCCATTGTCAAGAT
NHJ6791     GAAGACGCCCCCAAGTTCATCAAGTCTGGTGACTCTGCCATCGTCAAGAT
SGSF339     GAGACCAACCCCAAGTTCGTCAAGGCTGGTGACGCTGCCATCNNNNNNNN
YHH2310002  GAAGACGCCCCCAAGTTCATCAAGTCTGGTGACTCTGCCATCGTCAAGAT
YHH2310003  GAAGACGCCCCCAAGTTCATCAAGTCTGGTGACTCTGCCATCGTCAAGAT
ZY22.006    GAGACTGCCCCCAAGTTCATCAAGTCTGGTGACTCCGCCATCGTCAAGAT
ZY22.007    GAGACTGCCCCCAAGTTCATCAAGTCTGGTGACTCCGCCATCGTCAAGAT
ZY22.008    GAGACTGCCCCCAAGTTCATCAAGTCTGGTGACTCCGCCATCGTCAAGAT

BCC36100    GATT-CCCTCCAAGCCCATGTGTGTCGAG
BCC36101    GATT-CCCTCCAAGCCCATGTGTGTCGAG
CBS125.65   GGTT-CCCTCCAAGCCCATGTGCGTTGAG
CBS130.71   GGTT-CCCTCCAAGCCCATGTGCGTTGAG
CBS218.56   GGTT-CCCTCCAAGCCCATGTGCGTTGAG
CEHS133a    NNNNNNNNNNNNNNNNNNNNNNNNNNNNN
CGMCC28305  GGTT-CCCTCCAAGCCCATNNNNNNNNNN
CGMCC28306  GGTT-CCCTCCAAGCCNNNNNNNNNNNNN
DY101711    GGTT-CCCTCCAAGCCCATGTGCGTTGAG
DY101712    GGTTTCCCTCCAAGCCCATGTGCGTTGAG
EFCC6279    GGTT-CCCTCCAAGCCCATGTGTGTCGAG
EFCC6564    GGTT-CCCTCCAAGCCCATGTGTGTCGAG
INEHS133a   NNNNNNNNNNNNNNNNNNNNNNNNNNNNN
KY04071     GGTT-CCCTCCAAGCCCATGTGTGTTGAG
KY04072     GGTT-CCCTCCAAGCCCATGTGTGTTGAG
MFLU1582    GGTC-CCCTCCAAGCCCATGTGTGTGGAG
MFLUCC2113  GATC-CCCTCCAAGCCCATGTGTGTGGAG
NHJ11343    GGTT-CCCTCCAAGCCCATGTGTGTTGAG
NHJ12516    GGTT-CCCTCCAAGCCCATGTGTGTTGAG
NHJ345.01   GGTT-CCCTCCAAGCCCATGTGTGTTGAG
NHJ5318     GGTT-CCCTCCAAGCCCATGTGCGTCGAG
NHJ6209     GGTT-CCCTCCAAGCCCATGTGCGTCGAG
NHJ6240     GGTT-CCCTCCAAGCCCATGTGCGTCGAG
NHJ6293     GGTT-CCCTCCAAGCCCATGTGTGTTGAG
NHJ6791     GGTT-CCCTCCAAGCCCATGTGTGTTGAG
SGSF339     NNNNNNNNNNNNNNNNNNNNNNNNNNNNN
YHH2310002  GGTT-CCCTCCAAGCCCATGTGTGTTGAG
YHH2310003  GGTT-CCCTCCAAGCCCATGTGTGTTGAG
ZY22.006    GGTT-CCCTCCAAGCCCATGTGCGTTGAG
ZY22.007    GGTT-CCCTCCAAGCCCATGTGCGTTGAG
ZY22.008    GGTT-CCCTCCAAGCCCATGTGCGTTGAG
;
end;
