# Supplementary material for: ﻿Morphological and phylogenetic evidence reveals three new arthropod-associated species of Hypocreales (Clavicipitaceae, Bionectriaceae, and Myrotheciomycetaceae) from karst habitats in Guizhou, China
Source: MycoKeys. 2025 Oct 17;123:319–53. doi: 10.3897/mycokeys.123.164334 (PMC12552844; doi:10.3897/mycokeys.123.164334)
Supplement: Supplementary material 17 — Aligement of ITS for dataset 4 [file mycokeys-123-319-s017.fas]

>CBS921.97
CCGAGTTTACA-------ACTCCCAAACCAT-TGTGAATCTTACCTT---TTCGTTGCTTCGGCGGGAT-CGCCCCGGGCGCCATCGTGTGCCCCGGATCCA-GGCGCCCGCCGGGGGACCT----AAACTCTGTCGTTT-----------AGTGGTATTTCTGAGTGG--------------ATTATC---------AAATAA-TCAAAACTTTCAACAACGGATCTCTTGGTTCTGGCATCGATGAAGAACGCAGCGAAATGCGAAAAGTAATGTGAATTGCAGAATTCAGTGAATCATCGAATCTTTGAACGCACATTGCGCCCGCCAGTATTCTGGCGGGCATGCCTGTCTGAGCGTCATTTCAACCCTCATGCCCTC------C------------------------GGGCGT---------GGTGTTGGGGATCGGCCTTCAGCCCTCTCGGGGGCGAGGCCGGCCCCTAAATCTAGTGGCGGACCCGCTG-TGGCCTCCTCTGCGTAGTAGTG-ATACCCCGCA-CTGGAAAGCAGCG-AGCCCCTGCCGTAAAACCCC--AACTCTTCTA
>CPC33206
CTGAGTTTTACC--AA--ACTCCCAACCCCTATGTGAACCATACCTTTCCACTGTTGCTTCGGCGGGACACGCCCCGGGTGCT---GCGCGCCCCGGAACCA-GGCGCCCGCCGGGGACCATTTACAAACTCTTGTTTCTT----------ACTACTGTATCTTCTGAGCAAAACCGCCGAAAGGCGAA------ACAAAACAA-TCAAAACTTTCAACAACGGATCTCTTGGTTCTGGCATCGATGAAGAACGCAGCGAAATGCGATAAGTAATGTGAATTGCAGAATTCAGTGAATCATCGAATCTTTGAACGCACATTGCGCCCGCCAGTATTCTGGCGGGCATGCCTGTCCGAGCGTCATTTCAACCCTCGCCCACTC----CCCTTTAGGGGGGAGACGGGCGGTGTTGGGGCTCAGGCCGAAGGCGGCGGTTCTCCGGAACCCGCCCGCCCCACGGGCCTGT---CCCCTAAATGCAGTGGCGGCCTCGCCG-CTGCCTCCTCCGCGTAGTAGCACAAACCTCGCGGGTGGAAGGCGGCGCGGCCACAGCCGTAAAACCCCCCAACTTTTTCA
>CBS133762
CCGAGTTATCA-------ACTCCCAAACCAT-TGTGAATCTTACCTT---TTCATTGCTTCGGCGGGAT-CGCCCCGGGCACC-TTGTGTGCCCCGGATCCA-GGCGCTCGCCGGGGGACCT----AAACTCTGTCGTTT-----------AGTGGTATTTCTGAGTGG--------------ATTATT---------AAATAA-TCAAAACTTTCAACAACGGATCTCTTGGTTCTGGCATCGATGAAGAACGCAGCGAAATGCGAAAAGTAATGTGAATTGCAGAATTCAGTGAATCATCGAATCTTTGAACGCACATTGCGCCCGCCAGTATTCTGGCGGGCATGCCTGTCTGAGCGTCATTTCAACCCTCATGCC-TC------C------------------------GGGCGT---------GGTGTTGGGGATCGGCCTTCAGCCCTCTCGGGGGCGCGGCCGGCCCCTAAATCTAGTGGCGGACCCGCTG-TGGCCTCCTCTGCGTAGTAGTG-ATACCCCGCA-CCGGAAAGCAGCG-AGCCCCTGCCGTAAAACCCC--AACTCTTCTA
>CBS123.78
CCGAGTTTACA--------CTCCCAACCCTT-TGTGAACCATACCT----ACCGTTGCTTCGGCGGACC--GCCCCGGGCGCT---GCGTGCCCCGGACCCA-GGCGCCCGCCGGGGACCACTC--AAACCCTGTTTTTTTTTTTTT--GAACATGTGTATCTTCTGAGCGA----GCCGAAAGGCCTCGTAAAAACAAAACAA-TCAAAACTTTCAACAACGGATCTCTTGGTTCTGGCATCGATGAAGAACGCAGCGAAATGCGATAAGTAATGTGAATTGCAGAATTCAGTGAATCATCGAATCTTTGAACGCACATTGCGCCCGCCAGTATTCTGGCGGGCATGCCTGTCCGAGCGTCATTTCAACCCTCGGGCTCCC----CTCTCTTCGA-----------G--GGCGGGCCC---------GGCGTTGGGGCTCAGGCGCCGTCTCTGCTCG-GCGCCTGT---CCCCTAAATGCAGTGGCGGCCTCGCCG-CTGCCTCCTCCGCGTAGTAGCACAAACCTCGCGGCTGGAAGGCGGCGCGGCCAC-GCCGTAAAACCCCCCAACTTTTANN
>CBS150.62
TAGAG----TTT----CTACTCTTCAACCCC-TGTGAACT-TACCT----ATTAT-CCTCCGGCGGAAC--GCCCCG-GTGCC---TTCGGGGCCGGG--TCAGGCGCCCGCCGGGGACCAAAC--AAACTGTATTTGTC-----------TCCTGTATACCTCAGAATTAGG-----CGTAAAGCCG----------AAATG--TAACAACTTTTGACAATGGATCTCTTGGCACTGGCATCGATGAAGAACGCAGCGAAATGCGATAAGTAATGTGAATTGCAGAGCACAGTGAATCATCGAATCTTTGAACGCACATGGCGCCCGCTGGTAATCCGGCGGGCATGCCTGTCCGAGCGTCATTTCAACCCTCAGAACCCC-----TCTCTCGGG----------------AGGGCGTTACT-----GGTGTTGGGGATCGAGCGCCCCCCGCG-----GCGCCCGT---CCCTTAAATCTATTGGCGGCTCCGGAGTCTGTCTCCCCTGCGTAGTATTGCA--TCTCGCTTTGGTGACGTCCCCGGGCTGCTGTGGCTCTGC--CACGAAACCCCCA
>CBS652.93
TAGAG----TAC----CTACTCTTCAACCCC-TGTGAACT-TACCT----ATTAT-TCTCCGGCGGAAC--GCCCCG-GTACC---TTCGGGGCCGGA--TCAGGCGCCTGCCGGGGTACAAAC--AAACTGTATTTGTC-----------TCCTGTATACCTCAGAATTAGG-----CGTAAAGCCG----------AAATG--TAACAACTTTTGACAATGGATCTCTTGGCACTAGCATCGATGAAGAACGCAGCGAAATGCGATAAGTAATGTGAATTGCAGAGCACAGTGAATCATCGAATCTTTGAACGCACATGGCGCCCGCCGGTAATCCGGTGGGCATGCCTGTCCGAGCGTCATTTCAACCCTCAGAACCCC-----TTC----------------------GGGGCGTTACT-----GGTGTTGGGGATCGAGAGCCCTA---G-----GCTCCCGT---CCCTTAAATCTATTGGCGGCTCCGGAGTCTGTCTCCCCTGCGTAGTATTGCA--TCTCGCTTTGGTGACTTCTTCGGGCTGCTGTGGCCCTGC--CACGAAACCCCCA
>CBS144942
TGAGT----TTA----ACGCTCTTCAACCCC-TGTGAACCATACCT----ATTTT-CCCCCGGCGGAAC--GCCCCG-GTGCC---TTCGGGGCCGGG--TCAGGCGCCCGCCGGGGG-CAAAC--AGACTGTATTTGTA-----------CCCC-TATACCTCAGAATTAGG-----CGTAAAGCCG----------AAATG--TAACAACTTTTGACAATGGATCTCTTGGCACTAGCATCGATGAAGAACGCAGCGAAATGCGATAAGTAATGTGAATTGCAGAGCACAGTGAATCATCGAATCTTTGAACGCACATGGCGCCCGCCGGTAATCCGGTGGGCATGCCTGTCCGAGCGTCATTTCAACCCTCAGGACCCC-----TTC----------------------GGGGCGTCACT-----GGTGTTGGGGATCGAGGGCCGCAA--G-----GCTCCCGC---CCCCTAAATCTATTGGCGGCTTCCGGAGTTGTCTCCCCTGCGTAGTACTGCA--TCTCGCTTTGGTGACTCCCCCGGGCCGCTGCGGCCCCGCGCCGCGAACCCCCCA
>CBS141.62
TAGAG----TTT----CTACTCTTCAACCCC-TGTGAACT-TACCT----ATTAT-CCTCCGGCGGAAC--GCCCCG-GTGCC---TTCGGGGCCGGG--CCAGGCGCCCGCCGGGGACCAAAC--AAACTGTATTTGTC-----------TCCTGTATACCTCAGAAATTGG-----CGTAAAGCCG----------AAATG--TAACAACTTTTGACAATGGATCTCTTGGCACTGGCATCGATGAAGAACGCAGCGAAATGCGATAAGTAATGTGAATTGCAGAGCACAGTGAATCATCGAATCTTTGAACGCACATGGCGCCCGCCGGTAATCCGGCGGGCATGCCTGTCCGAGCGTCATTTCAACCCTCAGAACCCC-----TCTCTCGGG----------------AGGGCGTTACT-----GGTGTTGGGGAACGAGCGCCCCCCGCG-----GCGCCCGT---CCCTTAAATCTATTGGCGGCTCCGGAGTCTGTCTCCCCTGCGTAGTATTGCA--TCTCGCTTTGGTGACGTCCCCGGGCTGCTGTGGCTCTGC--CACGAAACCCCCA
>CBS726.71
TAGAACAGTTTA----CTGCTCTTCAACCCC-TGTGAACT-TACCTT---ATTAT-TCTCCGGCGGAAC--GCCCCG-GTGCC---TTCGGGGCCGGA--TCAGGCGCCCGCCGGGGTAACCAA--AAACCGTATTTGTA-----------CCCTGTATACCTCAGAATTAGG-----CGTAAAGCCG----------AAATG--TAACAACTTTTGACAATGGATCTCTTGGCACTGGCATCGATGAAGAACGCAGCGAAATGCGATAAGTAATGTGAATTGCAGAGCACAGTGAATCATCGAATCTTTGAACGCACATGGCGCCCGCCGGTAATCCGGTGGGCATGCCTGTCCGAGCGTCATTTCAACCCTCAGAACCCC-----TCTCTCGGG----------------AGGGCGTTACT-----GGTGTTGGGGATGGAGCGCCCCCCGCG-----GCGCCCCT---CCCTTAAATCTATTGGCGGCTCCGGAGTCTGTCTCCCCTGCGTAGTATTGCA--TCTCGCTTTGGTGACTTCTTCGGGCTGCTGTGGCACTGC--CACGAAACCCTCA
>CBS142.62
TAGAG----TTT----CTACTCTTCAACCCC-TGTGAACT-TACCT----ATTAT-CCTCCGGCGGAAC--GCCCCG-GTGCC---TTCGGGGCCGGG--TCAGGCGCCCGCCGGGGACCAAAC--AAACTGTATTTGTC-----------TCCTGTATACCTCAGAATCAGG-----CGTAAAGCCG----------AAATG--TAACAACTTTTGACAATGGATCTCTTGGCACTGGCATCGATGAAGAACGCAGCGAAATGCGATAAGTAATGTGAATTGCAGAGCACAGTGAATCATCGAATCTTTGAACGCACATGGCGCCCGCTGGTAATCCGGCGGGCATGCCTGTCCGAGCGTCATTTCAACCCTCAGAACCCC-----TCTCTCGGG----------------AGGGTGTTACT-----GGTGTTGGGGATCGAGCGCCCCCCGCG-----GCGCCCGT---CCCTTAAATCTATTGGCGGCTCCGGAGTCTGTCTCCCCTGCGTAGTATTGCA--TCTCGCTTTGGTGACGTCCCCGGGCTGCTGTGGCTCTGC--CACGAAACCCCCA
>CBS113717
ACAAAA-CGAGTGCTTCGGCTCTCCAACCCATTGTGAAC-ATACCT----ATCGTTCCCTCGGCGGGCT---CAGCGCGCGGC---CGGCCTCCGGGCCACCGGGCGTCCGCCGGGGACAAC-C--AAACCCGAATTTT------------TCGTGTATATCTGAGGGGCGAAAG-CCCG-AAAACAA----------AA-TGAATCAAAACTTTCAACAACGGATCTCTTGGCTCTGGCATCGATGAAGAACGCAGCGAAATGCGATAAGTAATGTGAATTGCAGAATTCAGTGAATCATCGAATCTTTGAACGCACATTGCGCCCGCCGGCACTCCGGCGGGCATGCCTGTCCGAGCGTCATTTCAACCCTCAGGGCC-C-----CCTTTCGGG------------GGCG-GCACCT---------GGTTCTGGGGATCAGCGGCCCTT--CGG--G-GCCCCTGT---CCCCCAAATTGAGTGGCGGTCGCGCCG-CAGCCTCCCCTGCGTAGTAGCACA--CCTCGCA-CCGGAGAGCGGCTCGGCCAC-GCCGTAAAACCCCCAA---TTTTAC
>CBS425.67
CCAGAG-TGCC--TTTTGGCTCTCCAACCCACTGTGAAC-ATACCT----ACGTTTCCCTCGGCGGGCT---CAGCGCGCGGC---GGTCTT-CCGTC--TCG--CGTCCGCCGGGGGCACC-T--AAACTCTGATTTATA----------TCGTGTATCTCTGAGGGGCGAAAG-CCCGTAAAACAA----------AA-TGAATCAAAACTTTCAACAACGGATCTCTTGGCTCTGGCATCGATGAAGAACGCAGCGAAATGCGATAAGTAATGTGAATTGCAGAATTCAGTGAATCATCGAATCTTTGAACGCACATTGCGCCCGCCGGCACTCCGGCGGGCATGCCTGTCCGAGCGTCATTTCAACCCTCGGGCCCAC-----CCTTCGCGG------------GGAACGGGCCC---------GGCGTTGGGGACCGGAGGCCGCCTCGGC--G-GCACCCGCA--TCCCTAAATTCAGTGGCGGTCGCGCCG-CAGCCTCCC-TGCGTAGTAGCACA--CCTCGCA-CCGGAGAGCGGCATGGCCAC-GCCTCGAGCTCCCCCTAATTTTTTC
>CBS707.73
CCAGAGATGCC--ACCAGGCTCTCCAACCCACTGTGAAC-ATACCT----ACGTT-CCCCCGGCGGGGT---CAGCGCGCGGC---GGCCTCAGCGCCCCTCG--CGTCCGCCGGGGGCCCC-C--AAACCCGAATTTACA----------GCGTGTCT-TCTGAGGGGCGAAAG-CCCGTAAAAACA----------AA-TGAATCAAAACTTTCAACAACGGATCTCTTGGCTCTGGCATCGATGAAGAACGCAGCGAAATGCGATAAGTAATGTGAATTGCAGAATTCAGTGAATCATCGAATCTTTGAACGCACATTGCGCCCGCCAGTACTCTGGCGGGCATGCCTGTCCGAGCGTCATTTCAACCCTCGGGCCCCC-----GTTTCGGCG------------G---CGGGCCC---------GGCGTTGGGGATCAGGGGCCGCC-CGGC--G-GACCCTGC---CCCCTAAATACAGTGGCGGTCGCGCCG-CAGCCTCCCCTGCGTAGTAGCACA--CCTCGCA-CCGGAGAGCGGCTCGGCCAC-GCCGTGAAACCCCCCAC--TATTTC
>CBS796.69
CCAGAG-TGCC--TTCAGGCTCTCCAACCCACTGTGAAC-ATACCT----ACGTT-CCCCCGGCGGGCT---CAGCGCGAGGC---GGCTCCGGCCGC--CCG--CGTCCGCCGAGGGCATCTC--AAACCCGAATTTAT-----------TCGTGTCT-TCTGAGGGGCGAAAG-CCCGTAAAACAA----------AA-TGAATCAAAACTTTCAACAACGGATCTCTTGGCTCTGGCATCGATGAAGAACGCAGCGAAATGCGATAAGTAATGTGAATTGCAGAATTCAGTGAATCATCGAATCTTTGAACGCACATTGCGCCCGCCAGTACTCTGGCGGGCATGCCTGTCCGAGCGTCATTTCAACCCTCGGGACCCC-----CCTCCGGGG------------CG---GGACCC---------GGCGCTGGGGATCGGAGGCCGCACCGGC------CCCCGT---CCCCCAAATACAGTGGCGGTCGCGCCG-CAGCCTCCCCTGCGTAGTAGCACA--CCTCGCA-CCGGAGAGCGGCTCGGCCAC-GCCGTGAAACCCCCCAC--TATACC
>CBS959.72
NNNNNNNNNNNNNNNNNNNNNNNNNNNNNNNNNNNNNNNNNNNNNNNNNNNNNNT-CCCTCGGCGGGCT---CAGCGCGCGGC---GGTCCTCCCGGGCCCCGCGCGTCCGCCGGGGGCCAG-C--AAACTCGAATTTACT----------ACGTGTATCTCTGAGGGGCGAAAG-CCCGTAAAACAA----------AAATGAATCAAAACTTTCAACAACGGATCTCTTGGCTCTGGCATCGATGAAGAACGCAGCGAAATGCGATAAGTAATGTGAATTGCAGAATTCAGTGAATCATCGAATCTTTGAACGCACATTGCGCCCGCCAGCACTCTGGCGGGCATGCCTGTCCGAGCGTCATTTCAACCCTCAGGCCCCC-----CGTCCGCGG------------GGAACCGGCCT---------GGCGTTGGGGCTCAGCGGCCTTC--ACC--G-GCCCCTGT---CCCCGAAATTCAGTGGCGGTCGCGCCG-CAGCCTCCCCTGCGTAGTAGCACA--CCTCGCA-CCGGAGAGCGGCACGGCCAC-GCCGTAAAACCCCCCAG-TTTTACC
>CBS122.29
CCAGAG-TGC---CCTAGGCTCTCCAACCCATTGTGAAC-ATACCT----ATCGTTCCCTCGGCGGGCT---CAGCGCGCGGT----G-CCTCCGGGC-TCCGGGCGTCCGCCGGGGACAAC-C--AAACTCTGATTTTA-----------TTGTGAATCTCTGAGGGGCGAAAG-CCCG-AAAACAA----------AA-TGAATCAAAACTTTCAACAACGGATCTCTTGGCTCTGGCATCGATGAAGAACGCAGCGAAATGCGATAAGTAATGTGAATTGCAGAATTCAGTGAATCATCGAATCTTTGAACGCACATTGCGCCCGCCGGCACTCCGGCGGGCATGCCTGTCCGAGCGTCATTTCAACCCTCAGGACC-C-----CCTTTCGGG------------GG---GGACCT---------GGTGCTGGGGATCAGCGGCCTC---CG---G-GCCCCTGT---CCCCCAAATTGAGTGGCGGTCGCGCCG-CAGCCTCCCCTGCGTAGTAGCACA--CCTCGCA-CCGGAGAGCGGCTCGGCCAC-GCCGTGAAACCCCCAA---TTTTTT
>CBS428.67
NNNNGAGTGCC---TTAGGCTCTCCAACCCACTGTGAAC-ATACCT----AAGTT-CCCTCGGCGGGCT---CAGCGCGCGGC---GGTC--TCCGGGCCCCGCGCGTCCGCCGGGGGCCAG-C--AAACTCGATTTTACT----------ACGTGTATCTCTGAGGGGCGAAAG-CCCGTAAAACAA----------AA-TGAATCAAAACTTTCAACAACGGATCTCTTGGCTCTGGCATCGATGAAGAACGCAGCGAAATGCGATAAGTAATGTGAATTGCAGAATTCAGTGAATCATCGAATCTTTGAACGCACATTGCGCCCGCCAGCACTCTGGCGGGCATGCCTGTCCGAGCGTCATTTCAACCCTCAGGCCCCCTCGTCCGTCCGCGGCT---------CGGGGGGGACCT---------GGCGTTGGGGCTCAGCGGCCTTC--ACC--G-GCCCCTGT---CCCCGAAATTCAGTGGCGGTCGCGCCG-CAGCCTCCCCTGCGTAGTAGCACA--CCTCGCA-CCGGAGAGCGGCACGGCCAC-GCCGTAAAACCCCCCAG-TTTTACC
>CBS346.70
CCAGAG-TGC---CCTAGGCTCTCCA-CCCATTGTGAAC-TTACCA----AACGTTCCCTCGGCGGGCT---CAGCGCGCGGT----GGCCTCCGGGCCTCCGGGCGTCCGCCGGGGAAAAC-C--AAACCCTGATTTAA-----------TCGTATTTCTCTGAGGGGCGAAAG-CCCG-AAAACAA----------AA-TGAATCAAAACTTTCAACAACGGATCTCTTGGCTCTGGCATCGATGAAGAACGCAGCGAAATGCGATAAGTAATGTGAATTGCAGAATTCAGTGAATCATCGAATCTTTGAACGCACATTGCGCCCGCCGGCACTCCGGCGGGCATGCCTGTCCGAGCGTCATTTCAACCCTCAGGCCCAC-----CCTTCCGGG------------GGAGCGGGCCT---------GGTTCTGGGGATCGGCGGCCCT---CGC--G-GCCCCCGT---CCCTCAAATTCAGTGGCGGTCGCGCCG-CAGCCTCCCCTGCGTAGTAGCACAA-CCTCGCA-CCGGAGAGCGGAACGACCAC-GCCGTAAAACACCCAA---TTTTTT
>CBS243.59
CCAGAG-TGCC--TTTTGGCTCTCCA-CCCACTGTGAAC-ATACCT----ACGTTTCCCTCGGCGGGCT---CAGCGCGTTGC---GGTTCTGCCGCC--TCG--CGTCCGCCGGGGGCACC-C--AAACTCGAATTTATA----------TCGTGTATCTCTGAGGGGCGAAAG-CCCGTAAAACAA----------A--TGAATCAAAACTTTCAACAACGGATCTCTTGGCTCTGGCATCGATGAAGAACGCAGCGAAATGCGATAAGTAATGTGAATTGCAGAATTCAGTGAATCATCGAATCTTTGAACGCACATTGCGCCCGCCGGCACTCCGGCGGGCATGCCTGTCCGAGCGTCATTTCAACCCTCGGGCCCAC-----CCCTCGCGG------------GGAACGGGCCC---------GGCGTTGGGGACCGGAGGCCGCCCCGGC--G-GCACCCGC---CCCCTAAATTCAGTGGCGGTCGCGCCG-CAGCCTCCCCTGCGTAGTAGCACA--CCTCGCA-CCGGAGAGCGGCACGGCCAC-GCCTCGAAACCCCCCAA--TTTTTC
>CBS129.64
CCGAGTTTACA--------CTCCCAACCCTT-TGTGAACCTTACCT----ATCGTTGCTTCGGCGGACC--GCCCCGGGTGCT---GCGTGCCCCGGACCCA-GGCGCCCGCCGGGGACCACTC--AAACCCTGTTTTTGTTTTTTTCAAAACATGTGTATCTTCTGAGCGA----GCCGAAAGGCGTC------AAAAAACAA-TCAAAACTTTCAACAACGGATCTCTTGGTTCTGGCATCGATGAAGAACGCAGCGAAATGCGATAAGTAATGTGAATTGCAGAATTCAGTGAATCATCGAATCTTTGAACGCACATTGCGCCCGCCAGTATTCTGGCGGGCATGCCTGTCCGAGCGTCATTTCAACCCTCGGGCCCCC----CTCT----GC-----------G--GGCGG-CCC---------GGCGTTGGGGCTCAGGCGCCGTCTCTGCTCG-GCGCCTGT---CCCCTAAATGCAGTGGCGGCCTCGCCG-CTGCCTCCTCCGCGTAGTAGCACAAACCTCGCGGCTGGAAGGCGGCGCGGCCAC-GCCGTAAAACCCCCCAACTTTANNN
>CBS101444
CCGAGTTTACAC--AA--ACTCCCAACCCTT-TGTGAACCTTACCT----ACCGTTGCTTCGGCGGACC--GCCCCGGGTGCT---GCGTGCCCCGGACCCA-GGCGCCCGCCGGGGACCATTC--AAACCCTGTTTTTT---------AATCA-GTGTATCTTCTGAGCGA----GCCGAAAGGCAAC--------AAAACAA-TCAAAACTTTCAACAACGGATCTCTTGGTTCTGGCATCGATGAAGAACGCAGCGAAATGCGATAAGTAATGTGAATTGCAGAATTCAGTGAATCATCGAATCTTTGAACGCACATTGCGCCCGCCAGTATTCTGGCGGGCATGCCTGTCCGAGCGTCATTTCAACCCTCGGGCCCCC----CCTCTAACC------------GGGGGCGGGACC---------GGTGTTGGGGCTCAGGCGTCCTTCTCG---G-GCGCCTGT---CCCCTAAATGCAGTGGCGGCCTCGCCG-CTGCCTCCTCCGCGTAGTAGCACAAACCTCGCGGCTGGAAGGCGGCGCGGCCAC-GCCGTGAAACCCCCAACTTTTACCA
>CBS102186
CCGAGTTTACAC--AA--ACTCCCAACCCTT-TGTGAACCTTACCT----ACCGTTGCTTCGGCGGACC--GCCCCGGGTGCT---GCGTGCCCCGGACCCA-GGCGCCCGCCGGGGACCATTC--AAACCCTGTTTTTT---------AATCA-GTGTATCTTCTGAGCGA----GCCGAAAGGCAAC--------AAAACAA-TCAAAACTTTCAACAACGGATCTCTTGGTTCTGGCATCGATGAAGAACGCAGCGAAATGCGATAAGTAATGTGAATTGCAGAATTCAGTGAATCATCGAATCTTTGAACGCACATTGCGCCCGCCAGTATTCTGGCGGGCATGCCTGTCCGAGCGTCATTTCAACCCTCGGGCCCCC----CCTCTAACC------------GGGGGCGGGACC---------GGTGTTGGGGCTCAGGCGTCCTTCTCG---G-GCGCCTGT---CCCCTAAATGCAGTGGCGGCCTCGCCG-CTGCCTCCTCCGCGTAGTAGCACAAACCTCGCGGCTGGAAGGCGGCGCGGCCAC-GCCGTGAAACCCCCAACTTTTACCA
>DAOM186447
CCGAGTTTACAA-------CTCCCAACCCTT-TGTGAACCTTACCT----ATCGTTGCTTCGGCGGACC--GCCCCGGGTGCT---GCGTGCCCCGGACTCA-GGCGCCCGCCGGGGACCAACC--AAACCCTGTTTTTT---------AAACATGTGTATCATCTGAGCGA----GCCGAAAGGCAAC---------AAACAA-TCAAAACTTTCAACAACGGATCTCTTGGTTCTGGCATCGATGAAGAACGCAGCGAAATGCGATAAGTAATGTGAATTGCAGAATTCAGTGAATCATCGAATCTTTGAACGCACATTGCGCCCGCCAGTATTCTGGCGGGCATGCCTGTTCGAGCGTCATTTCAACCCTCGGGCCCCC----GCTTCT-CGC-----------G--GGCGG-CCC---------GGCGTTGGGGCTCAGGCGCCGTCTCTGCTCG-GCGCCTGT---CCCCTAAATGCAGTGGCGGCCTCGCCG-CTGCCTCCTCCGCGTAGTAGCACAAACCTCGCGGCTGGAAGGCGGCGCGGCCAC-GCCGTAAAACCCCCAACTATTACCA
>EU44537
CCGAGTTTACAA-------CTCCCAACCCTT-TGTGAACCTTACCT----ATCGTTGCTTCGGCGGACC--GCCCCGGGTGCT---GCGTGCCCCGGACTCA-GGCGCCCGCCGGGGACCAACC--AAACCCTGTTTTTT---------AAACATGTGTATCATCTGAGCGA----GCCGAAAGGCAAC---------AAACAA-TCAAAACTTTCAACAACGGATCTCTTGGTTCTGGCATCGATGAAGAACGCAGCGAAATGCGATAAGTAATGTGAATTGCAGAATTCAGTGAATCATCGAATCTTTGAACGCACATTGCGCCCGCCAGTATTCTGGCGGGCATGCCTGTTCGAGCGTCATTTCAACCCTCGGGCCCCC----GCTTCT-CGC-----------G--GGCGG-CCC---------GGCGTTGGGGCTCAGGCGCCGTCTCTGCTCG-GCGCCTGT---CCCCTAAATGCAGTGGCGGCCTCGCCG-CTGCCTCCTCCGCGTAGTAGCACAAACCTCGCGGCTGGAAGGCGGCGCGGCCAC-GCCGTAAAACCCCCAACTATTACCA
>DAOM208997
TAGAGTTAACAA--AACAACTCCCAACCCTT-TGTGAACCTTACCT----ACCGTTGCTTCGGCGGACC--GCCCCGGGCGCT---GCGTGCCCCGGACCCAAGGCGCCCGCCGGGGACCACAC--GAACCCTGTTTAAC---------AAACATGTGTATCCTCTGAGCGA----GCCGAAAGGCAAC--------AAAACAAATCAAAACTTTCAACAACGGATCTCTTGGTTCTGGCATCGATGAAGAACGCAGCGAAATGCGATAAGTAATGTGAATTGCAGAATTCAGTGAATCATCGAATCTTTGAACGCACATTGCGCCCGCCAGTATTCTGGCGGGCATGCCTGTCCGAGCGTCATTTCAACCCTCGGGCCCCC----CCCTTTTCCCCTCGCGGGGGAGGGGGCGGGCCC---------GGCGTTGGGGCCCAGGCGTCCTCCAAG---G-GCGCCTGT---CCCCGAAACCCAGTGGCGGCCTCGCCG-CTGCCTCCTCCGCGTAGTAGCACAAACCTCGCGGGCGGAAGGCGGCGCGGCCAC-GCCGTAAAACCCCAAACTTTTACCA
>CBS566.50
TAGAGTTAACAA--AACAACTCCCAACCCTT-TGTGAACCTTACCT----ACCGTTGCTTCGGCGGACC--GCCCCGGGCGCT---GCGTGCCCCGGACCCAAGGCGCCCGCCGGGGACCACAC--GAACCCTGTTTAAC---------AAACATGTGTATCCTCTGAGCGA----GCCGAAAGGCAAC--------AAAACAAATCAAAACTTTCAACAACGGATCTCTTGGTTCTGGCATCGATGAAGAACGCAGCGAAATGCGATAAGTAATGTGAATTGCAGAATTCAGTGAATCATCGAATCTTTGAACGCACATTGCGCCCGCCAGTATTCTGGCGGGCATGCCTGTCCGAGCGTCATTTCAACCCTCGGGCCCCC----CCCTTTTCCCCTCGCGGGGGAGGGGGCGGGCCC---------GGCGTTGGGGCCCAGGCGTCCTCCAAG---G-GCGCCTGT---CCCCGAAACCCAGTGGCGGCCTCGCCG-CTGCCTCCTCCGCGTAGTAGCACAAACCTCGCGGGCGGAAGGCGGCGCGGCCAC-GCCGTAAAACCCCAAACTTTTACCA
>CBS227.76
CCGAGTTTACA--------CTCCCAACCCTT-TGTGAACCTTACCT----ATCGTTGCTTCGGCGGACC--GCCCCGGGTGCT---GCGTGCCCCGGACTCA-GGCGCCCGCCGGGGACCAACC--AAACCCTGTTTTTT---------AAACATGTGTATCATCTGAGCGA----GCCGAAAGGCAAC---------AAACAA-TCAAAACTTTCAACAACGGATCTCTTGGTTCTGGCATCGATGAAGAACGCAGCGAAATGCGATAAGTAATGTGAATTGCAGAATTCAGTGAATCATCGAATCTTTGAACGCACATTGCGCCCGCCAGTATTCTGGCGGGCATGCCTGTTCGAGCGTCATTTCAACCCTCGGGCCCCC----GCTTCT-CGC-----------G--GGCGG-CCC---------GGCGTTGGGGCTCAGGCGCCGTCTCTGCTCG-GCGCCTGT---CCCCTAAATGCAGTGGCGGCCTCGCCG-CTGCCTCCTCCGCGTAGTAGCACAAACCTCGCGGCTGGAAGGCGGCGCGGCCAC-GCCGTAAAACGCCGGAGTATTACCA
>DY05461
CCGAGTTTACA--------CTCCCAACCCTT-TGTGAACCTTACCT----ACCGTTGCTTCGGCGGACC--GCCCCGGGTGCT---GCGTGCCCCGGGCCCA-GGCGCCCGCCGGGGACCACTCC-AAACCCTGTTTTTGTTTTTTTCAAAACATTTGTATCTTCTGAGCGA----GCCGAAAGGCGTC------AAAAAACAA-TCAAAACTTTCAACAACGGATCTCTTGGTTCTGGCATCGATGAAGAACGCAGCGAAATGCGATAAGTAATGTGAATTGCAGAATTCAGTGAATCATCGAATCTTTGAACGCACATTGCGCCCGCCAGTATTCTGGCGGGCATGCCTGTCCGAGCGTCATTTCAACCCTCGGGCCCCC----CTCT----GC-----------G--GGCGG-CCC---------GGCGT-GGGGCTCAGGCGCCGTCTCTGCTCG-GCGCCTGT---CCCCTAAATGCAGTGGCGGCCTCGCCG-CTGCCTCCTCCGCGTAGTAGCACAAACCTCGCGGCTGGAAGGCGGCGCGGCCAC-GCCGTAAAACCCCCCAACTTTACCA
>DY05462
CCGAGTTTACA--------CTCCCAACCCTT-TGTGAACCTTACCT----ACCGTTGCTTCGGCGGACC--GCCCCGGGTGCT---GCGTGCCCCGGGCCCA-GGCGCCCGCCGGGGACCACTCC-AAACCCTGTTTTTGTTTTTTTCAAAACATTTGTATCTTCTGAGCGA----GCCGAAAGGCGTC------AAAAAACAA-TCAAAACTTTCAACAACGGATCTCTTGGTTCTGGCATCGATGAAGAACGCAGCGAAATGCGATAAGTAATGTGAATTGCAGAATTCAGTGAATCATCGAATCTTTGAACGCACATTGCGCCCGCCAGTATTCTGGCGGGCATGCCTGTCCGAGCGTCATTTCAACCCTCGGGCCCCC----CTCT----GC-----------G--GGCGG-CCC---------GGCGT-GGGGCTCAGGCGCCGTCTCTGCTCG-GCGCCTGT---CCCCTAAATGCAGTGGCGGCCTCGCCG-CTGCCTCCTCCGCGTAGTAGCACAAACCTCGCGGCTGGAAGGCGGCGCGGCCAC-GCCGTAAAACCCCCCAACTTTACCA
>DY05591
CCGAGTTTACA--------CTCCCAACCCTT-TGTGAACCTTACCT----ACCGTTGCTTCGGCGGACC--GCCCCGGGTGCT---GCGTGCCCCGGGCCCA-GGCGCCCGCCGGGGACCACTCC-AAACCCTGTTTTTGTTTTTTTCAAAACATTTGTATCTTCTGAGCGA----GCCGAAAGGCGTC------AAAAAACAA-TCAAAACTTTCAACAACGGATCTCTTGGTTCTGGCATCGATGAAGAACGCAGCGAAATGCGATAAGTAATGTGAATTGCAGAATTCAGTGAATCATCGAATCTTTGAACGCACATTGCGCCCGCCAGTATTCTGGCGGGCATGCCTGTCCGAGCGTCATTTCAACCCTCGGGCCCCC----CTCT----GC-----------G--GGCGG-CCC---------GGCGTTGGGGCTCAGGCGCCGTCTCTGCTCG-GCGCCTGT---CCCCTAAATGCAGTGGCGGCCTCGCCG-CTGCCTCCTCCGCGTAGTAGCACAAACCTCGCGGCTGGAAGGCGGCGCGGCCAC-GCCGTAAAACCCCCCAACTTTACCA
>DY05592
CCGAGTTTACA--------CTCCCAACCCTT-TGTGAACCTTACCT----ACCGTTGCTTCGGCGGACC--GCCCCGGGTGCT---GCGTGCCCCGGGCCCA-GGCGCCCGCCGGGGACCACTCC-AAACCCTGTTTTTGTTTTTTTCAAAACATTTGTATCTTCTGAGCGA----GCCGAAAGGCGTC------AAAAAACAA-TCAAAACTTTCAACAACGGATCTCTTGGTTCTGGCATCGATGAAGAACGCAGCGAAATGCGATAAGTAATGTGAATTGCAGAATTCAGTGAATCATCGAATCTTTGAACGCACATTGCGCCCGCCAGTATTCTGGCGGGCATGCCTGTCCGAGCGTCATTTCAACCCTCGGGCCCCC----CTCT----GC-----------G--GGCGG-CCC---------GGCGTTGGGGCTCAGGCGCCGTCTCTGCTCG-GCGCCTGT---CCCCTAAATGCAGTGGCGGCCTCGCCG-CTGCCTCCTCCGCGTAGTAGCACAAACCTCGCGGCTGGAAGGCGGCGCGGCCAC-GCCGTAAAACCCCCCAACTTTACCA
