# Supplementary material for: ﻿Morphological and phylogenetic evidence reveals three new arthropod-associated species of Hypocreales (Clavicipitaceae, Bionectriaceae, and Myrotheciomycetaceae) from karst habitats in Guizhou, China
Source: MycoKeys. 2025 Oct 17;123:319–53. doi: 10.3897/mycokeys.123.164334 (PMC12552844; doi:10.3897/mycokeys.123.164334)
Supplement: Supplementary material 18 — Aligement of LSU for dataset 4 [file mycokeys-123-319-s018.fas]

>DY05461
GGCGAGTGAAGCGGCAACAGCTCAAATTTGAAAGCTGGCTCTCGGGCCCGCATTGTAATTTGCAGAGGATGCTTCTGGCGACGCGCCTTCCGAGTT-CCCTGGAACGGGACGCCATAGAGGGTGAGAGCCCCGTCCGGTCGTGC-GCCTAGCCTCTGTGAAGCTCCTTCGACGAGTCGAGTAGTTTGGGAATGCTGCTCAAAATGGGAGGTATACGTCTTCTAAAGCTAAATACCGGCCAGAGACCGATAGCGCACAAGTAGAGTGATCGAAAGATGAAAAGCACTTTGAAAAGAGAGTTAAAAAGTACGTGAAATTGTTGAAAGGGAAGCGCTCATGACCAGACTTGGGCTGGCTCGATCATCCGGCGTTCTCGCCGGTGCACTCGGGCCGCTCAGGCCAGCATCAGCTTCCGCCGGGGGACAAAGGCGGTGGGAATGTGGCTCCC--TCGGGAGTGTTATAGCCCGCCGTGCAATACCCTGGTGGGGGCTGAGGTTCGCGCGTATGCACGGATGCTGGCGTAATGGTCATCAGCGACCCGTCTTGAAACACGGACCAAGGAGTCGTCTTCGTATGCGAGTGTTCGGGTGTCAAACCCCTACGCGGAATGAAAGTGAACGCTGGTGAGAGCTTCGGCGCATCACCGACCGATCCTGATGTTCTCGGATGGATTTGAGTAAGAGCATACGGGGCCGGACCCGAAAGAAGGTGAACTATGCCTGTATAGGGTGAAGCCAGAGGAAACTCTGGTGGAGGCTCGCAGCGGTTCTGACGTGCA
>DY05462
GGCGAGTGAAGCGGCAACAGCTCAAATTTGAAAGCTGGCTCTCGGGCCCGCATTGTAATTTGCAGAGGATGCTTCTGGCGACGCGCCTTCCGAGTT-CCCTGGAACGGGACGCCATAGAGGGTGAGAGCCCCGTCCGGTCGTGC-GCCTAGCCTCTGTGAAGCTCCTTCGACGAGTCGAGTAGTTTGGGAATGCTGCTCAAAATGGGAGGTATACGTCTTCTAAAGCTAAATACCGGCCAGAGACCGATAGCGCACAAGTAGAGTGATCGAAAGATGAAAAGCACTTTGAAAAGAGAGTTAAAAAGTACGTGAAATTGTTGAAAGGGAAGCGCTCATGACCAGACTTGGGCTGGCTCGATCATCCGGCGTTCTCGCCGGTGCACTCGGGCCGCTCAGGCCAGCATCAGCTTCCGCCGGGGGACAAAGGCGGTGGGAATGTGGCTCCC--TCGGGAGTGTTATAGCCCGCCGTGCAATACCCTGGTGGGGGCTGAGGTTCGCGCGTATGCACGGATGCTGGCGTAATGGTCATCAGCGACCCGTCTTGAAACACGGACCAAGGAGTCGTCTTCGTATGCGAGTGTTCGGGTGTCAAACCCCTACGCGGAATGAAAGTGAACGCTGGTGAGAGCTTCGGCGCATCACCGACCGATCCTGATGTTCTCGGATGGATTTGAGTAAGAGCATACGGGGCCGGACCCGAAAGAAGGTGAACTATGCCTGTATAGGGTGAAGCCAGAGGAAACTCTGGTGGAGGCTCGCAGCGGTTCTGACGTGCA
>DY05591
GGCGAGTGAAGCGGCAACAGCTCAAATTTGAAAGCTGGCTCTCGGGCCCGCATTGTAATTTGCAGAGGATGCTTCTGGCGACGCGCCTTCCGAGTT-CCCTGGAACGGGACGCCATAGAGGGTGAGAGCCCCGTCCGGTCGTGC-GCCTAGCCTCTGTGAAGCTCCTTCGACGAGTCGAGTAGTTTGGGAATGCTGCTCAAAATGGGAGGTATACGTCTTCTAAAGCTAAATACCGGCCAGAGACCGATAGCGCACAAGTAGAGTGATCGAAAGATGAAAAGCACTTTGAAAAGAGAGTTAAAAAGTACGTGAAATTGTTGAAAGGGAAGCGCTCATGACCAGACTTGGGCTGGCTCGATCATCCGGCGTTCTCGCCGGTGCACTCGGGCCGCTCAGGCCAGCATCAGCTTCCGCCGGGGGACAAAGGCGGTGGGAATGTGGCTCCC--TCGGGAGTGTTATAGCCCGCCGTGCAATACCCTGGTGGGGGCTGAGGTTCGCGCGTATGCACGGATGCTGGCGTAATGGTCATCAGCGACCCGTCTTGAAACACGGACCAAGGAGTCGTCTTCGTATGCGAGTGTTCGGGTGTCAAACCCCTACGCGGAATGAAAGTGAACGCTGGTGAGAGCTTCGGCGCATCACCGACCGATCCTGATGTTCTCGGATGGATTTGAGTAAGAGCATACGGGGCCGGACCCGAAAGAAGGTGAACTATGCCTGTATAGGGTGAAGCCAGAGGAAACTCTGGTGGAGGCTCGCAGCGGTTCTGACGTGCA
>DY05592
GGCGAGTGAAGCGGCAACAGCTCAAATTTGAAAGCTGGCTCTCGGGCCCGCATTGTAATTTGCAGAGGATGCTTCTGGCGACGCGCCTTCCGAGTT-CCCTGGAACGGGACGCCATAGAGGGTGAGAGCCCCGTCCGGTCGTGC-GCCTAGCCTCTGTGAAGCTCCTTCGACGAGTCGAGTAGTTTGGGAATGCTGCTCAAAATGGGAGGTATACGTCTTCTAAAGCTAAATACCGGCCAGAGACCGATAGCGCACAAGTAGAGTGATCGAAAGATGAAAAGCACTTTGAAAAGAGAGTTAAAAAGTACGTGAAATTGTTGAAAGGGAAGCGCTCATGACCAGACTTGGGCTGGCTCGATCATCCGGCGTTCTCGCCGGTGCACTCGGGCCGCTCAGGCCAGCATCAGCTTCCGCCGGGGGACAAAGGCGGTGGGAATGTGGCTCCC--TCGGGAGTGTTATAGCCCGCCGTGCAATACCCTGGTGGGGGCTGAGGTTCGCGCGTATGCACGGATGCTGGCGTAATGGTCATCAGCGACCCGTCTTGAAACACGGACCAAGGAGTCGTCTTCGTATGCGAGTGTTCGGGTGTCAAACCCCTACGCGGAATGAAAGTGAACGCTGGTGAGAGCTTCGGCGCATCACCGACCGATCCTGATGTTCTCGGATGGATTTGAGTAAGAGCATACGGGGCCGGACCCGAAAGAAGGTGAACTATGCCTGTATAGGGTGAAGCCAGAGGAAACTCTGGTGGAGGCTCGCAGCGGTTCTGACGTGCA
>CBS921.97
GGCGAGTGAAGCGGCAACAGCTCAAATTTGAAATCTGGC--GCAAGCCCGAGTTGTAATTTGTAGAGGATGTTTCTGGCGACGTGCCTTCCGAGTT-CCCTGGAACGGGACGCCATAGAGGGTGAGAGCCCCGTACGGTTGGTT-GCCTAGCCTCTGTGAAACTCCTTCAACGAGTCGAGTAGTTTGGGAATGCTGCTCTAAATGGGAGGTATACGTCTTCTAAAGCTAAATACCGGCCAGAGACCGATAGCGCACAAGTAGAGTGATCGAAAGATGAAAAGCACTTTGAAAAGAGGGTTAAATAGTACGTGAAATTGTTGAAAGGGAAGCGTTTATGACCAGACTTGCGCAGG-TTGATCATCCGTCGTTCTCGGCGGTGCACTCTGCCTGCGCAGGCCAGCATCAGTTCGCTCCGGGGGATAAAGGCTTCGGGAATGTAGCTCCC--TCGGGAGTGTTATAGACCGTTGCGTAATACCCTGGAGCGGACTGAGGTTCGCGC-TCTGCAAGGATGCTGGCGTAATGGTCATCAGCGACCCGTCTTGAAACACGGACCAAGGAGTCGTCTTCGTATGCGAGTGTTCGGGTGTCAAACCCCTACGCGTAATGAAAGTGAACGTAGGAGAGAGCTTCGGCGCATCTCCGACCGATCCTGATGTTCTCGGATGGATTTGAGTAAGAGCATACGGGGCCGGACCCGAAAGAAGGTGAACTATGCCTGTATAGGGTGAAGCCAGAGGAAACTCTGGTGGAGGCTCGCAGCGGTTCTGACGTGCA
>CBS133762
GGCGAGTGAAGCGGCAACAGCTCAAATTTGAAATCTGGC--GCAAGCCCGAGTTGTAATTTGTAGAGGATGTTTCTGGCGACGTGCCTTCCGAGTT-CCCTGGAACGGGACGCCATAGAGGGTGAGAGCCCCGTACGGTTGGTT-GCCTAGCCTCTGTGAAACTCCTTCGACGAGTCGAGTAGTTTGGGAATGCTGCTCTAAATGGGAGGTATACGTCTTCTAAAGCTAAATACCGGCCAGAGACCGATAGCGCACAAGTAGAGTGATCGAAAGATGAAAAGCACTTTGAAAAGAGGGTTAAATAGTACGTGAAATTGTTGAAAGGGAAGCGTTTATGACCAGACTTGCGCAGG-TTGATCATCCGTCGTTCTCGGCGGTGCACTCTGCCTGCGCAGGCCAGCATCAGTTCGCTTCGGGGGATAAAGGCTTCGGGAATGTAGCTCCC--TCGGGAGTGTTATAGACCGTTGCGTAATACCCTGAAGCGGACTGAGGTTCGCGC-TCTGCAAGGATGCTGGCGTAATGGTCATCAGCGACCCGTCTTGAAACACGGACCAAGGAGTCGTCTTCGTATGCGAGTGTTCGGGTGTCAAACCCCTACGCGTAATGAAAGTGAACGTAGGAGAGAGCTTCGGCGCATCTCCGACCGATCCTGATGTTCTCGGATGGATTTGAGTAAGAGCATACGGGGCCGGACCCGAAAGAAGGTGAACTATGCCTGTATAGGGTGAAGCCNNNNNNNNNNNNNNNNNNNNNNNNNNNNNNNNNNNNNNNNNN
>CBS123.78
GGCGAGTGAAGCGGCAACAGCTCAAATTTGAAAGCTGGCTCTCGGGCCCGCATTGTAATTTGCAGAGGATGCTTCTGGCGACGCGCCTTCCGAGTTTCCCTGGAACGGGACGCCATAGAGGGTGAGAGCCCCGTCCGGTCGTGC-GCCTAGCCTCTGTGAAGTTCCTTCGACGAGTCGAGTAGTTTGGGAATGCTGCTCAAAATGGGAGGTATACGTCTTCTAAAGCTAAATACCGGCCAGAGACCGATAGCGCACAAGTAGAGTGATCGAAAGATGAAAAGCACTTTGAAAAGAGAGTTAAAAAGTACGTGAAATTGTTGAAAGGGAAGCGCTCATGACCAGACTTGGGCTGGCTCGATCATCCGGCGTTCTCGCCGGTGCACTCGGGCCGCTCAGGCCAGCATCAGCTTCCGCCGGGGGATAAAGGCGGCGGGAATGTGGCTCCC--TCGGGAGTGTTATAGCCCGCCGTGCAATACCCTGGTGGGGGCTGAGGTTCGCGCGTATGCACGGATGCTGGCGTAATGGTCATCAGCGACCCGTCTTGAAACACGGACCAAGGAGTCGTCTTCGTATGCGAGTGTTCGGGTGTCAAACCCCTACGCGGAATGAAAGTGAACGCTGGTGAGAGCTTCGGCGCATCACCGACCGATCCTGATGTTCTCGGATGGATTTGAGTAAGAGCATACGGGGCCGGACCCGAAAGAAGGTGAACTATGCCTGTATAGGGTGAAGCCAGAGGAAACTCTGGTGGAGGCTCGCAGCGGTTCTGACGTGCA
>CBS144420
GGCGAGTGAAGCGGCAACAGCTCAAATTTGAAAGCTGGCTTTCGGGCCCGCATTGTAATTTGCAGAGGATGCTTCTGGCGACGCGCCTTCCGAGTT-CCCTGGAACGGGACGCCAAAGAGGGTGAGAGCCCCGTCCGGTCGTGC-GCCTAGCCTCTGTGAAGCTCCTTCGACGAGTCGAGTAGTTTGGGAATGCTGCTCAAAATGGGAGGTATACGTCTTCTAAAGCTAAATACCGGCCAGAGACCGATAGCGCACAAGTAGAGTGATCGAAAGATGAAAAGCACTTTGAAAAGAGAGTTAAAAAGTACGTGAAATTGTTGAAAGGGAAGCGCTCATGACCAGACTTGGGCTGGCCCGATCATCCGGCCTTCTGGCCGGTGCACTCGGGCCGCTCAGGCCAGCATCAGCTTCCGCCGGGGGACAAAGGCGGTGGGAACGTGGCTCCT--TCGGGAGTGTTATAGCCCGCCGTGTAATACCCTGGTGGGGGCTGAGGTTCGCGCGTATGCACGGATGCTGGCGTAATGGTCATCAGCGACCCGTCTTGAAACACGGACCAAGGAGTCGTCTTCGTATGCGAGTGTTCGGGTGTCAAACCCCTACGCGGAATGAAAGTGAACGCTGGTGAGAGCTTCGGCGCATCACCGACCGATCCTGATGTTCTCGGATGGATTTGAGTAAGAGCATACGGGGCCGGACCCGAAAGAAGGTGAACTATGCCTGTATAGGGTGAAGCCAGAGGAAACTCTGGTGGAGGCTCGCAGCGGTTCTGACGTGCA
>CBS150.62
GGCGAGTGAAGCGGCAACAGCTCAAATTTGAAATCTGGCCTTCGGGTCCGAGTTGTAATTTGCAGAGGATGCTTTTGACGAGGTGGCGACCGAGTG-CCCTGGAACGGGCCGCCGTAGAGGGTGAGAGCCCCGTATGGTCGCACTGCCGAGTCTCTGTAAAGCTCCTTCAACGAGTCGAGTAGTTTGGGAATGCTGCTCTAAATGGGAGGTGTATGTCTTCTAAAGCTAAATACCGGCCAGTGACCGATAGCGCACAAGTAGAGTGATCGAAAGGTGAAAAGAACTTTGAAAAGAGAGTTAAAAAGTACGTGAAATTGTCAAAAGGGAAGCATTTATGACCAGACTTGGGCGTGGTTGATCATCCGGCGTTCTCGCCGGTGCACTCTGCCCGCCTAGGCCAGCATCAGTTCGCCTCGGGGGAGAAAGGCTTCGGGAATGTAGCTCCT--TCGGGAGTGTTATAGCCCGTTGCGTAATGCCCTGGGGTGGACTGAGGTCCGCGCTCGCGCTTGGATGTTGGCATAATGGTCATCAATGACCCGTCTTGAAACACGGACCAAGGAGTCGTCTTCGTATGCGAGTGTTCGGGTGTCAAACCCCTACGCGAAATGAAAGTGAACGCAGGTGGGAGCTTCGGCGCACCACCGACCGATCCTGATGTTCTCGGATGGATTTGAGTAAGAGCATACGGGGCCGGACCCGAAAGAAGGTGAACTATGCCTGTGTAGGGTGAAGCCAGAGGAAACTCTGGTGGAGGCTCGCAGCGGTTCTGACGTGCA
>CBS652.93
GGCGAGTGAAGCGGCAACAGCTCAAATTTGAAATCTGGCCTTCGGGTCCGAGTTGTAATTTGCAGAGGATGCTTTTGACGAGGCGGCGACCGAGTC-CCCTGGAATGGGGCGCCTTAGAGGGTGAGAGCCCCGTATGGTCGCACTGCTGAGTCTCTGTAAAGCTCCTTCAACGAGTCGAGTAGTTTGGGAATGCTGCTCTAAATGGGAGGTGTATGTCTTCTAAAGCTAAATACCGGCTAGTGACCGATAGCGCACAAGTAGAGTGATCGAAAGGTGAAAAGAACTTTGAAAAGAGAGTTAAAAAGTACGTGAAATTGTCAAAAGGGAAGCATTTATGACCAGACTTGGGCGTGGTTGATCATCCGGCGTTCTCGCCGGTGCACTCTGCCCGCCTAGGCCAGCATCAGTTCGCTTCGGGGGAAAAAGGCACTGGGAATGTAGCTCCT--TCGGGAGTGTTATAGCCCTATGCGTAATGCCCTGGGGTGGACTGAGGTCCGCGCTTGCGCTTGGATGTTGGCATAATGGTCATCAATGACCCGTCTTGAAACACGGACCAAGGAGTCGTCTTCGTATGCGAGTGTTCGGGTGTCAAACCCCTACGCGAAATGAAAGTGAACGCAGGTGGGAGCTTCGGCGCACCACCGACCGATCCTGATGTTCTCGGATGGATTTGAGTAAGAGCATACGGGGCCGGACCCGAAAGAAGGTGAACTATGCCTGTGTAGGGTGAAGCCAGAGGAAACTCTGGTGGAGGCTCGCAGCGGTTCTGACGTGCA
>CBS144942
GGCGAGTGAAGCGGCAACAGCTCAAATTTGAAATCTGGCCCTCGGGTCCGAGTTGTAATTTGCAGAGGATGCTTTTGACGAAGCGGCGACCGAGTC-CCCTGGAATGGGGCGCCTTAGAGGGTGAGAGCCCCGTAAGGTCGCGCTGCCGAGTCTCTGTAAAGCTCCTTCGACGAGTCGAGTAGTTTGGGAATGCTGCTCTAATTGGGAGGTGTATGTCTTCTAAAGCTAAATACCGGCTAGTGACCGATAGCGCACAAGTAGAGTGATCGAAAGGTGAAAAGAACTTTGAAAAGAGAGTTAAAAAGTACGTGAAATTGTCAAAAGGGAAGCATTTATGACCAGACTTGGGCGTGGTTGATCATCCGGCGTTCTCGCCGGTGCACTCTGCCCGCCCAGGCCAGCATCAGTTCGTCTCGGGGGAGAAAGGCGCGGGGAATGTGGCTCCT--TCGGGAGTGTTATAGCCCCGTGTGTAATGCCCTGGGATGGACTGAGGTCCGCGCTCGCGCTTGGATGTTGGCATAATGGTCATCAATGACCCGTCTTGAAACACGGACCAAGGAGTCGTCTTCGTATGCGAGTGTTCGGGTGTCAAACCCCTACGCGAAATGAAAGTGAACGCAGGTGGGAGCTTCGGCGCACCACCGACCGATCCTGATGTTCTCGGATGGATTTGAGTAAGAGCATACGGGGCCGGACCCGAAAGAAGGTGAACTATGCCTGTGTAGGGTGAAGCCAGAGGAAACTCTGGTGGAGGCTCGCAGCGGTTCTGACGTGCA
>CBS141.62
GGCGAGTGAAGCGGCAACAGCTCAAATTTGAAATCTGGCCCTCGGGTCCGAGTTGTAATTTGCAGAGGATGCTTTTGACGAGGTGGCGACCGAGTG-CCCTGGAACGGGCCGCCGTAGAGGGTGAGAGCCCCGTATGGTCGCACTGCCGAGTCTCTGTAAAGCTCCTTCAACGAGTCGAGTAGTTTGGGAATGCTGCTCTAAATGGGAGGTGTATGTCTTCTAAAGCTAAATACCGGCCAGTGACCGATAGCGCACAAGTAGAGTGATCGAAAGGTGAAAAGAACTTTGAAAAGAGAGTTAAAAAGTACGTGAAATTGTCAAAAGGGAAGCATTTATGACCAGACTTGGGCGTGGTTGATCATCCGGCGTTCTCGCCGGTGCACTCTGCCCGCCTAGGCCAGCATCAGTTCGCCTCGGGGGAGAAAGGCTTCGGGAATGTGGCTCCT--TCGGGAGTGTTATAGCCCGTTGCGTAATGCCCTGGGGTGGACTGAGGTCCGCGCTCGCGCTTGGATGTTGGCATAATGGTCATCAATGACCCGTCTTGAAACACGGACCAAGGAGTCGTCTTCGTATGCGAGTGTTCGGGTGTCAAACCCCTACGCGAAATGAAAGTGAACGCAGGTGGGAGCTTCGGCGCACCACCGACCGATCCTGATGTTCTCGGATGGATTTGAGTAAGAGCATACGGGGCCGGACCCGAAAGAAGGTGAACTATGCCTGTGTAGGGTGAAGCCAGAGGAAACTCTGGTGGAGGCTCGCAGCGGTTCTGACGTGCA
>CBS726.71
GGCGAGTGAAGCGGCAACAGCTCAAATTTGAAATCTGGCCTTCGGGTCCGAGTTGTAATTTGCAGAGGATGCTTTTGACGATGCGGCGACCGAGTC-CCCTGGAATGGGGCGCCATAGAGGGTGAGAGCCCCGTATGGTCGCACTGCTGAGTCTCTGTAAAGCTCCTTCAACGAGTCGAGTAGTTTGGGAATGCTGCTCTAAATGGGAGGTGTATGTCTTCTAAAGCTAAATACCGGCCAGTGACCGATAGCGCACAAGTAGAGTGATCGAAAGGTGAAAAGAACTTTGAAAAGAGAGTTAAAAAGTACGTGAAATTGTCAAAAGGGAAGCATTTATGACCAGACTTGGGCGTGGTTGATCATCCGGTGTTCTCACCGGTGCACTCTGCCCGCCTAGGCCAGCATCAGTTCGCCTCGGGGGAGAAAGGCTTCGGGAATGTGGCTCCT--TCGGGAGTGTTATAGCCCGTTGCGTAATGCCCTGGGGTGGACTGAGGTCCGCGCTCGCGCTTGGATGTTGGCATAATGGTCATCAATGACCCGTCTTGAAACACGGACCAAGGAGTCGTCTTCGTATGCGAGTGTTCGGGTGTCAAACCCCTACGCGAAATGAAAGTGAACGCAGGTGGGAGCTTCGGCGCACCACCGACCGATCCTGATGTTCTCGGATGGATTTGAGTAAGAGCATACGGGGCCGGACCCGAAAGAAGGTGAACTATGCCTGTGTAGGGTGAAGCCAGAGGAAACTCTGGTGGAGGCTCGCAGCGGTTCTGACGTGCA
>CBS142.62
GGCGAGTGAAGCGGCAACAGCTCAAATTTGAAATCTGGCCTTCGGGTCCGAGTTGTAATTTGCAGAGGATGCTTTTGACGAGGTGGCGACCGAGTG-CCCTGGAACGGGCCGCCGTAGAGGGTGAGAGCCCCGTATGGTCGCACTGCCGAGTCTCTGTAAAGCTCCTTCAACGAGTCGAGTAGTTTGGGAATGCTGCTCTAAATGGGAGGTGTATGTCTTCTAAAGCTAAATACCGGCCAGTGACCGATAGCGCACAAGTAGAGTGATCGAAAGGTGAAAAGAACTTTGAAAAGAGAGTTAAAAAGTACGTGAAATTGTCAAAAGGGAAGCATTTATGACCAGACTTGGGCGTGGTTGATCATCCGGCGTTCTCGCCGGTGCACTCTGCCCGCCTAGGCCAGCATCAGTTCGCCTCGGGGGAGAAAGGCTTCGGGAATGTAGCTCCT--TCGGGAGTGTTATAGCCCGTTGCGTAATGCCCTGGGGTGGACTGAGGTCCGCGCTCGCGCTTGGATGTTGGCATAATGGTCATCAATGACCCGTCTTGAAACACGGACCAAGGAGTCGTCTTCGTATGCGAGTGT-CGGGTGTCAAACCCCTACGCGAAATGAAAGTGAACGCAGGTGGGAGCTTCGGCGCACCACCGACCGATCCTGATGTTCTCGGATGGATTTGAGTAAGAGCATACGGGGCCGGACCCGAAAGAAGGTGAACTATGCCTGTGTAGGGTGAAGCCAGAGGAAACTCTGGTGGAGGCTCGCAGCGGTTCTGACGTGCA
>CBS113717
GGCGAGTGAAGCGGCAACAGCTCAAATTTGAAATCTGGCCGCAAGGTCCGAGTTGTAATTTGCAGAGGATGCTTTTGGCGAGGTGCCTTCCGAGTT-CCCTGGAACGGGACGCCATAGAGGGTGAGAGCCCCGTACGGTAGGACCACCGAGCCTTTGTAAAGCTCCTTCGACGAGTCGAGTAGTTTGGGAATGCTGCTCTAAATGGGAGGTGTACGTCTTCTAAAGCTAAATACCGGCCAGAGACCGATAGCGCACAAGTAGAGTGATCGAAAGATGAAAAGCACTTTGAAAAGAGGGTTAAAAAGTACGTGAAATTGTTGAAAGGGAAGCATTCATGACCAGACTTGGGCTTGGTTGAACATCCGGCGTTCTCGCCGGTGCACTCTGCCAGTCCAGGCCAGCATCAGTTTGCCCCGGGGGACAAAGGCGGTGGGAATGTGGCTCTCTCCGGGGAGTGTTATAGCCCGCCGTGTAATGCCCTGGGGCGGACTGAGGAACGCGCTTCGGCTCGGATGCTGGCGTAATGGTCATCAATGACCCGTCTTGAAACACGGACCAAGGAGTCGTCTTCGTATGCGAGTGTTCGGGTGTCAAACCCCTACGCGAAATGAAAGTGAACGTAGGTGAGAGCTTCGGCGCATCACCGACCGATCCTGATGTTCTCGGACGGATTTGAGTAAGAGCATACGGGGCCGGACCCGAAAGAAGGTGAACTATGCCTGTATAGGGTGAAGCCAGAGGAAACTCTGGTGGAGGCTCGCAGCGGTTCTGACGTGCA
>CBS425.67
GGCGAGTGAAGCGGCAACAGCTCAAATTTGAAATCTGGCCGCAAGGTCCGAGTTGTAATTTGTAGAGGATGCTTTTGGCGAGGTGACTTCCGAGTT-CCCTGGAACGGGACGCCATAGAGGGTGAGAGCCCCGTACGGTCGTGCCACCGAGCCTCTGTAAAGCTCCTTCGACGAGTCGAGTAGTTTGGGAATGCTGCTCTAAATGGGAGGTGTACGTCTTCTAAAGCTAAATACCGGCCAGAGACCGATAGCGCACAAGTAGAGTGATCGAAAGATGAAAAGCACTTTGAAAAGAGGGTTAAAAAGTACGTGAAATTGTTGAAAGGGAAGCATTCATGACCAGACTTGGGCTTGGTTGAACATCCGGCGTTCTCGCCGGTGCACTCTGCCAGCTCAGGCCAGCATCAGTTTGCCCCGGGGGACAAAGGCGGCGGGAATGTGGCTCCCTACGGGGAGTGTTATAGCCCGTCGTGTAATGCCCTGGGGTGGACTGAGGTTCGCGCTC-GGCACGGATGCTGGCGTAATGGTNNNNNNNNNNNNNNNNNNNNNNNNNNNNNNNNNNNNNNNNNNNNNNNNNNNNNNNNNNNNNNNNNNNNNNNNNNNNNNNNNNNNNNNNNNNNNNNNNNNNNNNNNNNNNNNNNNNNNNNNNNNNNNNNNNNNNNNNNNNNNNNNNNNNNNNNNNNNNNNNNNNNNNNNNNNNNNNNNNNNNNNNNNNNNNNNNNNNNNNNNNNNNNNNNNNNNNNNNNNNNNNNNNNNNNNNNNNNNNNNNNNNNNNNNN
>CBS707.73
GGCGAGTGAAGCGGCAACAGCTCAAATTTGAAATCTGGCCGCAAGGTCCGAGTTGTAATTTGCAGAGGATGCTTTTGGCGAGGTGCCTTCCGAGTT-CCCTGGAACGGGACGCCACAGAGGGTGAGAGCCCCGTACGGTCGTGCCACCGAGCCTCTGTAAAGCTCCTTCGACGAGTCGAGTAGTTTGGGAATGCTGCTCTAAATGGGAGGTGTACGTCTTCTAAAGCTAAATACCGGCCAGAGACCGATAGCGCACAAGTAGAGTGATCGAAAGATGAAAAGCACTTTGAAAAGAGGGTTAAAAAGTACGTGAAATTGTTGAAAGGGAAGCATTCATGACCAGACTTGGGCTTGGTTGAACATCCGGCGTTCTCGCCGGTGCACTCTGCCAGCCCAGGCCAGCATCAGTTTGCCCCGGGGGACAAAGGCGGCGGGAATGTGGCTCCCCACGGGGAGTGTTATAGCCCGCCGCGCAATGCCCTGGGGCGGACTGAGGTTCGCGCTCCGGCACGGNNNNNNNNNNNNNNNNNNNNNNNNNNNNNNNNNNNNNNNNNNNNNNNNNNNNNNNNNNNNNNNNNNNNNNNNNNNNNNNNNNNNNNNNNNNNNNNNNNNNNNNNNNNNNNNNNNNNNNNNNNNNNNNNNNNNNNNNNNNNNNNNNNNNNNNNNNNNNNNNNNNNNNNNNNNNNNNNNNNNNNNNNNNNNNNNNNNNNNNNNNNNNNNNNNNNNNNNNNNNNNNNNNNNNNNNNNNNNNNNNNNNNNNNNNNNNNNNNNNNNNNNNN
>CBS796.69
GGCGAGTGAAGCGGCAACAGCTCAAATTTGAAATCTGGCCGCAAGGTCCGAGTTGTAATTTGTAGAGGATGCTTTTGGCGAGGTGACTTCCGAGTT-CCCTGGAACGGGACGCCATAGAGGGTGAGAGCCCCGTACGGTCGTGCCACCGAGCCTCTGTAAAGCTCCTTCGACGAGTCGAGTAGTTTGGGAATGCTGCTCTAAATGGGAGGTGTACGTCTTCTAAAGCTAAATACCGGCCAGAGACCGATAGCGCACAAGTAGAGTGATCGAAAGATGAAAAGCACTTTGAAAAGAGGGTTAAAAAGTACGTGAAATTGTTGAAAGGGAAGCATTCATGACCAGACTTGGGCTTGGTTGAACATCCGGCGTTCTCGCCGGTGCACTCTGCCAGCTCAGGCCAGCATCAGTTTGCCCCGGGGGATAAAGGCGGTGGGAATGTAGCTCCCTTCGGGGAGTGTTATAGCCCGCCGTGTAATGCCCTGGGGTGGACTGAGGTTCGCGCTTCGGCACGGNNNNNNNNNNNNNNNNNNNNNNNNNNNNNNNNNNNNNNNNNNNNNNNNNNNNNNNNNNNNNNNNNNNNNNNNNNNNNNNNNNNNNNNNNNNNNNNNNNNNNNNNNNNNNNNNNNNNNNNNNNNNNNNNNNNNNNNNNNNNNNNNNNNNNNNNNNNNNNNNNNNNNNNNNNNNNNNNNNNNNNNNNNNNNNNNNNNNNNNNNNNNNNNNNNNNNNNNNNNNNNNNNNNNNNNNNNNNNNNNNNNNNNNNNNNNNNNNNNNNNNNNNN
>CBS959.72
GGCGAGTGAAGCGGCAACAGCTCAAATTTGAAATCTGGCCGCAAGGTCCGAGTTGTAATTTGTAGAGGATGCTTTTGGCGAGGTGCCTTCCGAGTT-CCCTGGAACGGGACGCCATAGAGGGTGAGAGCCCCGTACGGTCGTGCCACCGAGCCTCTGTAAAGCTCCTTCGACGAGTCGAGTAGTTTGGGAATGCTGCTCTAAATGGGAGGTGTACGTCTTCTAAAGCTAAATACCGGCCAGAGACCGATAGCGCACAAGTAGAGTGATCGAAAGATGAAAAGCACTTTGAAAAGAGGGTTAAAAAGTACGTGAAATTGTTGAAAGGGAAGCATTCATGACCAGACTTGGGCTTGGTTGAACATCCGGCGTTCTCGCCGGTGCACTCTGCCAGCTCAGGCCAGCATCAGTTTGCCCCGGGGGATAAAGGCGGCGGGAATGTGGCTCCCCTCGGGGAGTGTTATAGCCCGTCGTGCAATGCCCTGGGGCGGACTGAGGTTCGCGCTCGAGCACNNNNNNNNNNNNNNNNNNNNNNNNNNNNNNNNNNNNNNNNNNNNNNNNNNNNNNNNNNNNNNNNNNNNNNNNNNNNNNNNNNNNNNNNNNNNNNNNNNNNNNNNNNNNNNNNNNNNNNNNNNNNNNNNNNNNNNNNNNNNNNNNNNNNNNNNNNNNNNNNNNNNNNNNNNNNNNNNNNNNNNNNNNNNNNNNNNNNNNNNNNNNNNNNNNNNNNNNNNNNNNNNNNNNNNNNNNNNNNNNNNNNNNNNNNNNNNNNNNNNNNNNNNNN
>CBS122.29
GGCGAGTGAAGCGGCAACAGCTCAAATTTGAAATCTGGCCGCAAGGTCCGAGTTGTAATTTGTAGAGGATGCTTTTGGCGAGGTGCCTTCCGAGTT-CCCTGGAACGGGACGCCATAGAGGGTGAGAGCCCCGTACGGTAGGACCACCAAGCCTCTGTAAAGCTCCTTCGACGAGTCGAGTAGTTTGGGAATGCTGCTCTAAATGGGAGGTGTACGTCTTCTAAAGCTAAATACCGGCCAGAGACCGATAGCGCACAAGTAGAGTGATCGAAAGATGAAAAGCACTTTGAAAAGAGGGTTAAAAAGTACGTGAAATTGTTGAAAGGGAAGCATTCATGACCAGACTTGGGCTTGGTTGAACATCCGGCGTTCTCGCCGGTGCACTCTGCCAGTCCAGGCCAGCATCAGTTTGCCCCGGGGGATAAAGGCGGCGGGAATGTGGCTCCCTTCGGGGAGTGTTATAGCCCGTCGTGTAATGCCCTGGGGCGGACTGAGGAACGCGCTTCGGCACGGATGCTGGCGTAATGGTCATCAATGACCCGTCTTGAAACACGGACCAAGGAGTCGTCTTCGTATGCGAGTGTTCGGGTGTCAAACCCCTACGCGTAATGAAAGTGAACGTAGGTGAGAGCTTCGGCGCATCACCGACCGATCCTGATGTTCTCGGATGGATTTGAGTAAGAGCATACGGGGCCGGACCCGAAAGAAGGTGAACTATGCCTGTATAGGGTGAAGCCAGAGGAAACTCTGGTGGAGGCTCGCAGCGGTTCTGACGTGCA
>CBS428.67
GGCGAGTGAAGCGGCAACAGCTCAAATTTGAAATCTGGCCGCAAGGTCCGAGTTGTAATTTGTAGAGGATGCTTTTGGCGAGGTGCCTTCCGAGTT-CCCTGGAACGGGACGCCATAGAGGGTGAGAGCCCCGTACGGTCGTGCCACCGAGCCTCTGTAAAGCTCCTTCGACGAGTCGAGTAGTTTGGGAATGCTGCTCTAAATGGGAGGTGTACGTCTTCTAAAGCTAAATACCGGCCAGAGACCGATAGCGCACAAGTAGAGTGATCGAAAGATGAAAAGCACTTTGAAAAGAGGGTTAAAAAGTACGTGAAATTGTTGAAAGGGAAGCATTCATGACCAGACTTGGGCTTGGTTGAACATCCGGCGTTCTCGCCGGTGCACTCTGCCAGCTCAGGCCAGCATCAGTTTGCCCCGGGGGATAAAGGCGGCGGGAATGTGGCTCCCCACGGGGAGTGTTATAGCCCGTCGTGCAATGCCCTGGGGCGGACTGAGGTTCGCGCTTCGGCACGGATGCTGGCGTAATGGTCATCAATGACCCGTCTTGAAACACGGACCAAGGAGTCGTCTTCGTATGCGAGTGTTCGGGTGTCAAACCCCTACGCGTAATGAAAGTGAACGTAGGTGAGAGCTTCGGCGCATCACCGACCGATCCTGATGTTCTCGGATGGATTTGAGTAAGAGCATACGGGGCCGGACCCGAAAGAAGGTGAACTATGCCTGTATAGGGTGAAGCCAGAGGAAACTCTGGTGGAGGCTCGCAGCGGTTCTGACGTGCA
>CBS346.70
GGCGAGTGAAGCGGCAACAGCTCAAATTTGAAATCTGGCCTCACGGTCCGAGTTGTAATTTGTAGAGGATGCTTTTGGCGAGGTGCTTTCCGAGTT-CCCTGGAACGGGACGCCATAGAGGGTGAGAGCCCCGTACGGTAAGACCACCGAGCCTCTGTAAAGCTCCTTCGACGAGTCGAGTAGTTTGGGAATGCTGCTCTAAATGGGAGGTGTACGTCTTCTAAAGCTAAATACCGGCCAGAGACCGATAGCGCACAAGTAGAGTGATCGAAAGATGAAAAGCACTTTGAAAAGAGGGTTAAAAAGTACGTGAAATTGTTGAAAGGGAAGCATTCATGACCAGACTTGGGCTTGGTTGAACATCCGGCGTTCTCGCCGGTGCACTCTGCCAGTCCAGGCCAGCATCAGTTTGCCCCGGGGGACAAAGGCGGTGGGAATGTGGCTCTCTTCGGGGAGTGTTATAGCCCGCCGTGTAATGCCCTGGGGCGGACTGAGGAACGCGCTTCGGCACGGATGCTGGCGTAATGGTCATCAATGACCCGTCTTGAAACACGGACCAAGGAGTCGTCTTCGTATGCGAGTGTTCGGGTGTCAAACCCCTACGCGTAATGAAAGTGAACGTAGGTGAGAGCTTCGGCGCATCACCGACCGATCCTGATGTTCTCGGATGGATTTGAGTAAGAGCATACGGGGCCGGACCCGAAAGAAGGTGAACTATGCCTGTATAGGGTGAAGCCAGAGGAAACTCTGGTGGAGGCTCGCAGCGGTTCTGACGTGCA
>CBS243.59
NNNNAGTGAAGCGGCAACAGCTCAAATTTGAAATCTGGCCGCAAGGTCCGAGTTGTAATTTGTAGAGGATGCTTTTGGCGAGGTGACTTCCGAGTT-CCCTGGAACGGGACGCCATAGAGGGTGAGAGCCCCGTACGGTCGTGCCACCGAGCCTCTGTAAAGCTCCTTCGACGAGTCGAGTAGTTTGGGAATGCTGCTCTAAATGGGAGGTGTACGTCTTCTAAAGCTAAATACCGGCCAGAGACCGATAGCGCACAAGTAGAGTGATCGAAAGATGAAAAGCACTTTGAAAAGAGGGTTAAAAAGTACGTGAAATTGTTGAAAGGGAAGCATTCATGACCAGACTTGGGCTTGGTTGAACATCCGGCGTTCTCGCCGGTGCACTCTGCCAGCTCAGGCCAGCATCAGTTTGCCCCGGGGGACAAAGGCGGCGGGAATGTGGCTCCCTACGGGGAGTGTTATAGCCCGTCGTGTAATGCCCTGGGGTGGACTGAGGTTCGCGCTTCGGCACGGATGCTAGCGTAANNNNNNNNNNNNNNNNNNNNNNNNNNNNNNNNNNNNNNNNNNNNNNNNNNNNNNNNNNNNNNNNNNNNNNNNNNNNNNNNNNNNNNNNNNNNNNNNNNNNNNNNNNNNNNNNNNNNNNNNNNNNNNNNNNNNNNNNNNNNNNNNNNNNNNNNNNNNNNNNNNNNNNNNNNNNNNNNNNNNNNNNNNNNNNNNNNNNNNNNNNNNNNNNNNNNNNNNNNNNNNNNNNNNNNNNNNNNNNNNNNNNNNNNNNNNNN
>CBS129.64
GGCGAGTGAAGCGGCAACAGCTCAAATTTGAAAGCTGGCTCTCGGGCCCGCATTGTAATTTGCAGAGGATGCTTCTGGCGACGCGCCTTCCGAGTT-CCCTGGAACGGGACGCCATAGAGGGTGAGAGCCCCGTCCGGTCGTGC-GCCTAGCCTCTGTGAAGCTCCTTCGACGAGTCGAGTAGTTTGGGAATGCTGCTCAAAATGGGAGGTATACGTCTTCTAAAGCTAAATACCGGCCAGAGACCGATAGCGCACAAGTAGAGTGATCGAAAGATGAAAAGCACTTTGAAAAGAGAGTTAAAAAGTACGTGAAATTGTTGAAAGGGAAGCGCTCATGACCAGACTTGGGCTGGCTCGATCATCCGGCGTTCTCGCCGGTGCACTCGGGCCGCTCAGGCCAGCATCAGCTTCCGCCGGGGGATAAAGGCGGTGGGAATGTGGCTCCC--TCGGGAGTGTTATAGCCCGCCGTGCAATACCCTGGTGGGGGCTGAGGTTCGCGCGTATGCACGGATGCTGGCGTAATGGTCATCAGCGACCCGTCTTGAAACACGGACCAAGGAGTCGTCTTCGTATGCGAGTGTTCGGGTGTCAAACCCCTACGCGGAATGAAAGTGAACGCTGGTGAGAGCTTCGGCGCATCACCGACCGATCCTGATGTTCTCGGATGGATTTGAGTAAGAGCATACGGGGCCGGACCCGAAAGAAGGTGAACTATGCCTGTATAGGGTGAAGCCAGAGGAAACTCTGGTGGAGGCTCGCAGCGGTTCTGACGTGCA
>CBS101444
GGCGAGTGAAGCGGCAACAGCTCAAATTTGAAAGCTGGCTCTCGGGCCCGCATTGTAATTTGCAGAGGATGCTTCTGGCGACGCGCCTTCCGAGTT-CCCTGGAACGGGACGCCATAGAGGGTGAGAGCCCCGTCCGGTCGTGC-GCCTAGCCTCTGTGAAGCTCCTTCGACGAGTCGAGTAGTTTGGGAATGCTGCTCAAAATGGGAGGTATACGTCTTCTAAAGCTAAATACCGGCCAGAGACCGATAGCGCACAAGTAGAGTGATCGAAAGATGAAAAGCACTTTGAAAAGAGAGTTAAAAAGTACGTGAAATTGTTGAAAGGGAAGCGCTCATGACCAGACTTGGGCTGGCTCGATCATCCGGCGTTCTCGCCGGTGCACTCGGGCCGCTCAGGCCAGCATCAGCTTTCGCCGGGGGATAAAGGCGGCGGGAATGTGGCTCCC--TCGGGAGTGTTATAGCCCGCCGTGCAATACCCTGGTGAGGGCTGAGGTTCGCGCGTATGCACGGATGCTGGCGTAATGGTCATCAGCGACCCGTCTTGAAACACGGACCAAGGAGTCGTCTTCGTATGCGAGTGTTCGGGTGTCAAACCCCTACGCGGAATGAAAGTGAACGCTGGTGAGAGCTTCGGCGCATCACCGACCGATCCTGATGTTCTCGGATGGATTTGAGTAAGAGCATACGGGGCCGGACCCGAAAGAAGGTGAACTAWGCCTGTATAGGGTGAAGCCAGAGGAAACTSTGGTGGWGGCTCGCAGCGGTTCTGACG-GCA
>CBS102186
GGCGAGTGAAGCGGCAACAGCTCAAATTTGAAAGCTGGCTCTCGGGCCCGCATTGTAATTTGCAGAGGATGCTTCTGGCGACGCGCCTTCCGAGTT-CCCTGGAACGGGACGCCATAGAGGGTGAGAGCCCCGTCCGGTCGTGC-GCCTAGCCTCTGTGAAGCTCCTTCGACGAGTCGAGTAGTTTGGGAATGCTGCTCAAAATGGGAGGTATACGTCTTCTAAAGCTAAATACCGGCCAGAGACCGATAGCGCACAAGTAGAGTGATCGAAAGATGAAAAGCACTTTGAAAAGAGAGTTAAAAAGTACGTGAAATTGTTGAAAGGGAAGCGCTCATGACCAGACTTGGGCTGGCTCGATCATCCGGCGTTCTCGCCGGTGCACTCGGGCCGCTCAGGCCAGCATCAGCTTTCGCCGGGGGATAAAGGCGGCGGGAATGTGGCTCCC--TCGGGAGTGTTATAGCCCGCCGTGCAATACCCTGGTGAGGGCTGAGGTTCGCGCGTATGCACGGATGCTGGCGTAATGGTCATCAGCGACCCGTCTTGAAACACGGACCAAGGAGTCGTCTTCGTATGCGAGTGTTCGGGTGTCAAACCCCTACGCGGAATGAAAGTGAACGCTGGTGAGAGCTTCGGCGCATCACCGACCGATCCTGATGTTCTCGGATGGATTTGAGTAAGAGCATACGGGGCCGGACCCGAAAGAAGGTGAACTAWGCCTGTATAGGGTGAAGCCAGAGGAAACTSTGGTGGWGGCTCGCAGCGGTTCTGACG-GCA
>DAOM208997
GGCGAGTGAAGCGGCAACAGCTCAAATTTGAAAGCTGGCTCTCGGGCCCGCATTGTAATTTGCAGAGGATGCTTCTGGCGACGCGCCTTCCGAGTT-CCCTGGAACGGGACGCCATAGAGGGTGAGAGCCCCGTCCGGTCGTGC-GCCTAGCCTCTGTGAAGCTCCTTCGACGAGTCGAGTAGTTTGGGAATGCTGCTCAAAATGGGAGGTATACGTCTTCTAAAGCTAAATACCGGCCAGAGACCGATAGCGCACAAGTAGAGTGATCGAAAGATGAAAAGCACTTTGAAAAGAGAGTTAAAAAGTACGTGAAATTGTTGAAAGGGAAGCGCTCATGACCAGACTTGGGCTGGCCCGATCATCCGGCGTTCTCGCCGGTGCACTCGGGCCGCCCAGGCCAGCATCAGCTTTCGCCGGGGGATAAAGGCGGCGGGAATGTGGCTCCC--TCGGGAGTGTTATAGCCCGCCGTGCAATACCCTGGTGGGGGCTGAGGTTCGCGCGTATGCACGGATGCTGGCGTAATGGTTATCAGCGACCCGTCTTGAAACACGGACCAAGGAGTCGTCTTCGTATGCGAGTGTTCGGGTGTCAAACCCCTACGCGGAATGAAAGTGAACGCTGGTGAGAGCTTCGGCGCATCACCGACCGATCCTGATGTTCTCGGACGGATTTGAGTAAGAGCATACGGGGCCGGACCCGAAAGAAGGTGAACTATGCCTGTATAGGGTGAAGCCAGAGGAAACTCTGGTGGAGGCTCGCAGCGGTTCTGACGTGCA
>CBS566.50
GGCGAGTGAAGCGGCAACAGCTCAAATTTGAAAGCTGGCTCTCGGGCCCGCATTGTAATTTGCAGAGGATGCTTCTGGCGACGCGCCTTCCGAGTT-CCCTGGAACGGGACGCCATAGAGGGTGAGAGCCCCGTCCGGTCGTGC-GCCTAGCCTCTGTGAAGCTCCTTCGACGAGTCGAGTAGTTTGGGAATGCTGCTCAAAATGGGAGGTATACGTCTTCTAAAGCTAAATACCGGCCAGAGACCGATAGCGCACAAGTAGAGTGATCGAAAGATGAAAAGCACTTTGAAAAGAGAGTTAAAAAGTACGTGAAATTGTTGAAAGGGAAGCGCTCATGACCAGACTTGGGCTGGCCCGATCATCCGGCGTTCTCGCCGGTGCACTCGGGCCGCCCAGGCCAGCATCAGCTTTCGCCGGGGGATAAAGGCGGCGGGAATGTGGCTCCC--TCGGGAGTGTTATAGCCCGCCGTGCAATACCCTGGTGGGGGCTGAGGTTCGCGCGTATGCACGGATGCTGGCGTAATGGTTATCAGCGACCCGTCTTGAAACACGGACCAAGGAGTCGTCTTCGTATGCGAGTGTTCGGGTGTCAAACCCCTACGCGGAATGAAAGTGAACGCTGGTGAGAGCTTCGGCGCATCACCGACCGATCCTGATGTTCTCGGACGGATTTGAGTAAGAGCATACGGGGCCGGACCCGAAAGAAGGTGAACTATGCCTGTATAGGGTGAAGCCAGAGGAAACTCTGGTGGAGGCTCGCAGCGGTTCTGACGTGCA
>ATCC36477
GGCGAGTGAAGCG-CAACAGCTCAAATTTGAAAGCTGGCTCTCGGGCCCGCATTGTAATTTGCAGAGGATGCTTCTGGCGACGCGCCTTCCGAGTT-CCCTGGAACGGGACGCCATAGAGGGTGAGAGCCCCGTCCGGTCGTGC-GCCTAGCCTCTGTGAAGCTCCTTCGACGAGTCGAGTAGTTTGGGAATGCTGCTCAAAATGGGAGGTATACGTCTTCTAAAGCTAAATATTGGCCAGAGACCGATAGCGCACAAGTAGAGTGATCGAAAGATGAAAAGCACTTTGAAAAGAGAGTTAAAAAGTACGTGAAATTGTTGAAAGGGAAGCGCTCATGACCAGACTTGGGCTGGCTCGATCATCCGTCGTTCTCGACGGTGCACTCGG-CCGCTCAGGCCAGCATCACGTTCCGCCGGGGGATAAAGGCAGTGGAAATGTGGCTCCC--TCGGGAGTGTTATAGCCCGCCGTGCAATACCCTGGTGGGGGCTGAGGTTCGCGCGTATGCACGGATGCTGGCGTAATGGTCATCAGCGACCCGTCTTGAAACACGGACCAANNNNNNNNNNNNNNNNNNNNNNNNNNNNNNNNNNNNNNNNNNNNNNNNNNNNNNNNNNNNNNNNNNNNNNNNNNNNNNNNNNNNNNNNNNNNNNNNNNNNNNNNNNNNNNNNNNNNNNNNNNNNNNNNNNNNNNNNNNNNNNNNNNNNNNNNNNNNNNNNNNNNNNNNNNNNNNNNNNNNNNNNNNNNNNNNNNNNNNNNNNNNNNNNNNNNNNNNNNN
>CBS227.76
GGCGAGTGAAGCGGCAACAGCTCAAATTTGAAAGCTGGCTCTCGGGCCCGCATTGTAATTTGCAGAGGATGCTTCTGGCGACGCGCCTTCCGAGTT-CCCTGGAACGGGACGCCATAGAGGGTGAGAGCCCCGTCCGGTCGTGC-GCCTAGCCTCTGTGAAGCTCCTTCGACGAGTCGAGTAGTTTGGGAATGCTGCTCAAAATGGGAGGTATACGTCTTCTAAAGCTAAATATTGGCCAGAGACCGATAGCGCACAAGTAGAGTGATCGAAAGATGAAAAGCACTTTGAAAAGAGAGTTAAAAAGTACGTGAAATTGTTGAAAGGGAAGCGCTCATGACCAGACTTGGGCTGGCTCGATCATCCGTCGTTCTCGACGGTGCACTCGGGCCGCTCAGGCCAGCATCAGCTTCCGCCGGGGGATAAAGGCAGTGGGAATGTGGCTCCC--TCGGGAGTGTTATAGCCCGCCGTGCAATACCCTGGTGGGGGCTGAGGTTCGCGCGTATGCACGGATGCTGGCGTAATGGTCATCAGCGACCCGTCTTGAAACACGGACCAAGGAGTCGTCTTCGTATGCGAGTGTTCGGGTGTCAAACCCCTACGCGGAATGAAAGTGAACGCTGGTGAGAGCTTCGGCGCATCACCGACCGATCCTGATGTTCTCGGATGGATTTGAGTAAGAGCATACGGGGCCGGACCCGAAAGAAGGTGAACTATGCCTGTATAGGGTGAAGCCAGAGGAAACTCTGGTGGAGGCTCGCAGCGGTTCTGACGTGCA
>CPC33206
GGCGAGTGAAGCGGCAACAGCTCAAATTTGAAAGCTGGCTTTCGGGCCCGCATTGTAATTTGCAGAGGATGCTTCTGGCGACGCGCCTTCCGAGTT-CCCTGGAACGGGACGCCAAAGAGGGTGAGAGCCCCGTCCGGTCGTGC-GCCTAGCCTCTGTGAAGCTCCTTCGACGAGTCGAGTAGTTTGGGAATGCTGCTCAAAATGGGAGGTATACGTCTTCTAAAGCTAAATACCGGCCAGAGACCGATAGCGCACAAGTAGAGTGATCGAAAGATGAAAAGCACTTTGAAAAGAGAGTTAAAAAGTACGTGAAATTGTTGAAAGGGAAGCGCTCATGACCAGACTTGGGCTGGCCCGATCATCCGGCCTTCTGGCCGGTGCACTCGGGCCGCTCAGGCCAGCATCAGCTTCCGCCGGGGGACAAAGGCGGTGGGAACGTGGCTCCT--TCGGGAGTGTTATAGCCCGCCGTGTAATACCCTGGTGGGGGCTGAGGTTCGCGCGTATGCACGGATGCTGGCGTAATGGTCATCAGCGACCCGTCTTGAAACACGGACCAAGGAGTCGTCTTCGTATGCGAGTGTTCGGGTGTCAAACCCCTACGCGGAATGAAAGTGAACGCTGGTGAGAGCTTCGGCGCATCACCGACCGATCCTGATGTTCTCGGATGGATTTGAGTAAGAGCATACGGGGCCGGACCCGAAAGAAGGTGAACTATGCCTGTATAGGGTGAAGCCAGAGGAAACTCTGGTGGAGGCTCGCAGCGGTTCTGACGTGCA
