# Supplementary material for: ﻿Morphological and phylogenetic evidence reveals three new arthropod-associated species of Hypocreales (Clavicipitaceae, Bionectriaceae, and Myrotheciomycetaceae) from karst habitats in Guizhou, China
Source: MycoKeys. 2025 Oct 17;123:319–53. doi: 10.3897/mycokeys.123.164334 (PMC12552844; doi:10.3897/mycokeys.123.164334)
Supplement: Supplementary material 19 — Aligement of RPB2 for dataset 4 [file mycokeys-123-319-s019.fas]

>CBS921.97
CGACAACTTCACAACACCCACTGGGGCTTGGTTTGCCCTGCCGAGACACCCGAGGGCCAGGCTTGTGGTCTGGTCAAGAACTTGTCACTTATGTGTTATGTCAGTGTGGGATCTCCTTCGGAGCCTCTGATCGACTTCATGATCAACCGTGGTATGGAAGTGGTGGAAGAGTACGA-GCCACTGA-----GATACCCCCATGCCACCAAGATCTTTATCAACGGAAGCTGGGTTGGTGTTCACCAGGACCCAAAGCATCTTGTTAGCCACGTTGTCGACTTGCGCCGCCAGTCTCTTCTGCCGTATGAAGTATCGCTGGTTCGTGATATTCGTGATCGAGAGTTCAAGATCTTTTCGGACGCTGGCCGTGTCATGCGTCCTGTTTTCACTGTTCAACAAGAAGAGGTCCGGGCTACTGACCCTCCCAAGGGTTCGCTGGTCTTGAACAAGGATCTTGTCAACCAGCTTGCAAAGGAACAAGCAG---AGC------------GTGAGACCGGAGAGTCCAAGTCAGGCTGGAGCCGCCTTATTGCGGCCGGTGCGGTCGAATACTTGGATGCAGAAGAAGAGGAGACTGCCATGATCTGTATGACACCTGAGGATCTGGAGACTTATCGAGCTCAGAAACTAGG----CTACGACTTGGGTGAACCAAGTCTCGAGGCTGAGCCCAACCAACGTCTGAGAACCAAGACCAATCCTACCACTCACATGTATACTC-ACTGCGAAATCCATCCTAGTATGATCTTGGGTATTTGTGCCAGCA
>CBS150.62
CGCCAACTGCACAACACACATTGGGGTCTCGTGTGCCCTGCCGAAACTCCTGAAGGTCAAGCTTGTGGTCTGGTCAAGAATCTGTCGCTCATGTGCTACGTCAGTGTTGGCTCACCTTCCGATCCCATCATCGAATTCATGATCAACCGCGGTATGGAGGTTGTGGAAGAGTATGA-ACCCATGC-----GTTTCCCCAACGCCACCAAGGTGTTCGTCAACGGAACGTGGTGCGGTGTGCATCAAGACCCCAAGCACTTGGTCGACCAACTGGTCACTACCCGCAGAAAGGGTTTCATTTCTGATGAGGTCTCCCTGGTTCGCGACATTCGCGACCGCGAGTTCAAGGTCTTCTCAGATGCTGGTCGCGTCATGCGTCCAGTGTTTACGGTCGAGCAGAATGACGACTCGGAGAGTGGTGTTGAGAAGGGCGCCATGCTCCTCACCAAGGATATGGTCAACCGACTTGACAAGGAGAGGAACAAGGAGT------------A---CGACGAGAAGGACAGGCTCGTCTGGAAGGATCTCACGGAGAGAGGTGCCGTGGAGTATCTTGATGCTGAGGAAGAAGAGACGGCCATGATCTGCATGACGCCAGAAGATCTCGAACTGTACCGTCTGCAAAAGGCAGG----ACATGTTCTACCTCAGGAGGACCCTGGAGACGACCCCAACAAGCGTCTCAAGACCAAGCACAACCCTACGACACACACCTACACTC-ACTGCGAGATTCACCCCAGTATGATTCTTGGTATCTGCGCCAGTA
>CBS652.93
CGTCAATTGCACAACACGCATTGGGGTCTTGTCTGCCCTGCCGAGACGCCCGAAGGACAAGCTTGTGGTCTGGTCAAGAACTTGTCGCTCATGTGTTACGTCAGTGTTGGTTCGCCTTCTGACCCCATTATTGAGTTCATGATCAATCGTGGCATGGAAGTCGTTGAGGAGTACGA-GCCTATGC-----GTTTCCCCAACGCTACCAAGGTATTTGTTAACGGCACCTGGTGTGGTGTCCACCAAGACCCCAAGCACTTGGTCGACCAACTTGTCACAACCCGACGAAAGGGCTTCATTTCAGATGAGGTCTCACTGGTCCGTGATATCCGTGATCGTGAGTTCAAGGTCTTCTCTGATGCCGGTCGAGTCATGCGTCCAGTTTTCACGGTCGAGCAAAACGATGATTCAGAGAGTGGTGTCGAGAAGGGTGCCATGCTTCTGACCAAGGATATGGTCAACAGGTTGGACAAGGAGAGGAACAAGGACT------------A---TCCCGAGAACGAGAGACTGGTTTGGAAGGACCTTACAGAGAGAGGTGCTGTTGAGTACCTCGATGCCGAGGAAGAGGAGACGGCTATGATCTGCATGACACCTGAAGATCTTGAGCTGTACCGCCTGCAAAAGGCGGG----ACACGTCATTCCTCCCGAGGATCCTGGTGAGGATCCCAACAAGCGTCTCAAGACAAAGCATAACCCGACCACGCACACCTACACTC-ACTGCGAGATTCATCCCAGTATGATTTTGGGTATCTGCGCTAGTA
>CBS144942
CGCCAACTGCACAACACACATTGGGGTCTCGTGTGTCCTGCCGAGACGCCCGAAGGACAAGCTTGTGGTCTGGTCAAGAACTTGTCGCTTATGTGCTACGTCAGTGTTGGTTCGCCCTCTGACCCCATCATCGAGTTCATGATCAACCGTGGTATGGAGGTCGTTGAGGAGTACGA-GCCGATGC-----GTTTCCCCAACGCTACCAAGGTCTTCGTTAACGGTACGTGGTGCGGTGTCCACCAGGATCCCAAGCACTTGGTCGACCAGCTTGTCACCACCCGACGAAAGGGTTTCATTTCGGATGAGGTCTCACTCGTTCGCGATATCCGTGATCGTGAGTTCAAGGTATTTTCAGATGCTGGTCGTGTCATGCGTCCAGTCTTCACAGTCGAGCAAAACGATGACTCGGAGAGCGGTGTCGAAAAGGGTGCCATGCTTCTGACCAAGGATATGGTCAACAGACTGGACAAGGAGAGGAACAAGGACT------------A---TGCCGAGAACGAGAGACTGGTCTGGAAGGACCTTACAGAGCGAGGTGCGGTCGAGTACCTTGATGCTGAGGAAGAAGAAACGGCCATGATCTGCATGACACCTGAGGATCTTGAGTTGTACCGCTTGCAAAAGGCGGG----ACATGTCATTCCCCCAGAGGATCCTGGTGATGATCCCAACAAGCGTCTCAAGACAAAGCACAACCCGACTACACACACATACACTC-ACTGCGAGATTCATCCCAGTATGATTCTGGGCATTTGCGCCAGTA
>CBS141.62
CGCCAACTGCACAACACACACTGGGGCCTCGTCTGCCCTGCCGAAACGCCCGAAGGTCAAGCTTGTGGTCTGGTCAAGAACCTTTCGCTCATGTGTTATGTCAGTGTTGGCTCGCCCTCTGACCCCATCATTGAGTTCATGATCAACCGCGGTATGGAGGTTGTGGAAGAGTATGA-ACCCATGC-----GTTTCCCCAACGCAACTAAAGTGTTTGTCAACGGAACATGGTGCGGTGTTCACCAAGACCCCAAGCACCTGGTTGACCAGTTGGTCACCACTCGCAGAAAGGGTTTCATTTCTGACGAGGTCTCGCTGGTGCGCGACATTCGTGACCGTGAGTTCAAAGTCTTCTCGGATGCTGGTCGCGTCATGCGTCCAGTATTCACGGTCGAGCAGAATGACGACTCAGAGAGCGGTGTCGAGAAGGGTGCCATGCTTCTCACCAAGGATATGGTCAATCGACTGGACAAGGAGAGGAACAAGGAGT------------A---CGACGAGAAAGACAGGCTCGTCTGGAAGGATCTCACGGAGAGAGGTGCCGTGGAATATCTCGATGCTGAGGAAGAAGAGACGGCCATGATCTGCATGACGCCAGAGGATCTTGAACTGTATCGTCTGCAGAAGGCAGG----ACATGTTCTTCCCCAGGAGGACCCTGGAGACGATCCCAACAAACGTCTCAAGACCAAGCACAACCCCACAACGCACACCTACACTC-ACTGCGAGATTCACCCCAGTATGATCCTCGGTATCTGCGCCAGTA
>CBS726.71
CGTCAATTGCACAACACACATTGGGGTCTTGTGTGCCCTGCCGAGACGCCCGAAGGACAAGCTTGTGGTCTGGTCAAGAACTTGTCGCTCATGTGTTACGTCAGTGTTGGTTCGCCTTCTGACCCCATCATCGAGTTCATGATCAACCGTGGTATGGAAGTTGTCGAAGAGTACGA-GCCCATGC-----GTTTCCCCAACGCCACCAAGGTTTTCGTTAACGGTACCTGGTGTGGTGTCCACCAAGACCCTAAGCACTTGGTCGATCAGTTGGTTACCACCCGACGAAAGGGTTTCATTTCGGACGAGGTCTCTCTGGTCCGCGACATCCGTGATCGTGAGTTCAAGGTCTTCTCAGACGCTGGTCGTGTCATGCGTCCCGTCTTCACTGTCGAGCAGAACGACGATTCAGAGAGTGGTGTCGAGAAGGGCGCTATGCTTTTGACAAAGGACATGATTAACAGGCTGGATAAGGAGAGGAATAAGGAAT------------A---CGAGGAGCACGAGAGGCTGGCGTGGAAGGATCTCACAGAGAGAGGTGCTGTCGAGTACCTTGACGCTGAGGAAGAAGAGACAGCCATGATTTGCATGACCCCAGAGGATCTTGAGCTGTACCGCCTGCAAAAGGCTGG----ACATGTCATTCCTGAGGAGGATCCTGCCGACGATCCCAACAAGCGTCTCAAGACGAAGCACAACCCCACTACCCACACATATACTC-ACTGTGAGATTCATCCCAGTATGATCTTGGGTATTTGCGCCAGTA
>CBS142.62
CGCCAATTGCACAACACACATTGGGGTCTCGTGTGCCCTGCCGAAACTCCCGAAGGTCAAGCTTGCGGTCTGGTCAAGAATCTGTCGCTCATGTGTTATGTCAGTGTTGGCTCGCCTTCCGATCCCATTATTGAGTTCATGATCAACCGCGGTATGGAAGTTGTAGAAGAGTATGA-GCCCATGC-----GTTTCCCCAACGCCACCAAGGTGTTTGTTAACGGGACGTGGTGCGGTGTTCACCAAGACCCCAAGCACTTGGTCGACCAGTTGGTCACCACTCGCAGAAAGGGTTTCATTTCTGATGAGGTCTCGCTGGTTCGCGATATTCGAGACCGCGAGTTCAAGGTCTTCTCAGATGCTGGGCGTGTCATGCGTCCAGTGTTTACGGTCGAGCAGAATGACGACTCGGAGAGTGGTGTTGAGAAGGGCGCCAAGCTCCTCACCAAGGACATGGTCAACCGACTTGACAAGGAGAGGAACAAGGAGT------------A---TGACGAGAAGGACAGGCTTGTCTGGAAGGACCTCACGGAGAGAGGTGCCGTGGAGTATCTTGATGCTGAGGAGGAAGAGACGGCCATGATCTGCATGACGCCAGAAGATCTTGAACTGTACCGTTTACAAAAGGCAGG----ACATGTTCTACCGCAGGAGGACCCTGGAGACGACCCGAACAAGCGCCTCAAGACCAAGCACAACCCTACGACACACACCTACACTC-ACTGCGAGATCCATCCCAGTATGATTCTGGGCATTTGCGCCAGTA
>CBS113717
CGCCAGCTCCACMACACACACTGGGGTCTCGTGTGCCCAGCAGAAACACCTGAAGGACAGGCGTGCGGTCTCGTGAAGAACCTATCGCTCATGTGCTACGTGAGTCTCGGCTCGCCGTCCGATCCCATCGAAAGATTCATGATCGACCGAGGTATGGACCTGGTGGAGGAGTATGA-GCCGCTGC-----GCTTCCCACATGCCACCAAGGTTTTCGTCAACGGTGTTTGGTGTGGTGTTCACCAGGAACCCAAGCAACTAGTTGATGCTCTTGTCACAACAAGGCGACGAGGTCTCATCTCGAACGAGGTTTCTCTTGTGCGTGACATCAGAGACCGTGAATTCAAGGTCTTTTCGGATGCTGGCCGTGTCATGCGGCCCGTATATACTGTCGAGCAGAACGATGATGCGGACTCTGGTGTCGAGAAGGGTTGCTTGATCCTAACGAAGGATATGGTCAACAGGATGGACAAAGACAAAGGCAATGAGT------------A---TGAGCCCTCGGAAAAACTCTCATGGCAGGAGTTGACTGCACTGGGAGCAGTTGAGTACCTTGATGCTGAGGAGGAGGAAACGGCGATGATTTGCATGACCCCTGAGGATCTCGAACTCTACCGTTTGCAGAAGGCCGG----TGTCCAGGTGCCGGAGGAAGATCCTGGTGATGATCCCAACAAGCGACTCAAGACGAAGACGAACCCCACTACTCACACTTACACAC-ATTGTGAGATTCATCCTAGTATGATTCTAGGCATTTGCGCCAGTA
>CBS425.67
CGTCAACTTCACAACACTCACTGGGGACTTGTCTGCCCAGCAGAAACCCCAGAAGGACAAGCTTGCGGCCTAGTCAAGAATCTTTCGCTCATGTGCTACGTCAGTCTTGGTTCGCCAGCAACACCGATCGAACGGTTCCTGATCGATCGTGGAATGGAACTGCTGGAGGGGCTCGATGTCGGCAGCGGGGGCATTGCGGACTACACCAAGATTTTCGTCAATGGTAGTTGGTGCGGTGTCTCGTCAGAACCCAATGACCTGGTGGAAGCTCTTGTGCTGCCACGTCGGACTGGCTTGATCTCTGCCGAAGTTTCGTTGGTGCGTGATATTAGAGATCGCGAGTTCAAGATTTTCTCGGACGCAGGCCGTGTCATGCGTCCGGTCTTCACCGTTGAGCAGGAGGATGATGGAAAACACGGTGTGGAGAAGGGCGCCTTGATCCTCACCAAGGACATGGTCAACAAGGTCGACAAAGAGCGAGCTCGAGAGC------------T------AGGGGAAGACCCCCTCACGTGGGAAGACCTGACAAAAACCGGCGCCATTGAGTACCTGGACGCGGAAGAAGAAGAGTCGGCAATGATTTGCATGACTCCCGAGGATCTGGAGCTCTATAGGCTTCAGAGAGCTGG----AGTTGCAATTCCAGAAGAGGATCCTCTCGACGACCCCAACAAGCGACTGAAGACAAAGGCGAACCCAACCACGCACACCTACACAC-ACTGTGAGATCCACCCGAGTATGATCTTGGGTATCTGCGCCAGTA
>CBS707.73
CGTCAACTTCACAACACTCACTGGGGTCTTGTCTGCCCAGCGGAAACGCCCGAAGGACAAGCTTGTGGCCTTGTGAAGAACTTGTCGCTCATGTGCTATGTGAGTCTTGGATCGCCCGCCAATCCCATTGAGCGGTTCATGATAGACCGTGGCATGGACCTCATCGAGGAATACGA-GCCGCAGC-----GCTTCCCCAACGCCACCAAGATCTTTGTCAATGGTGTCTGGTGTGGTTTCCACCACGAACCAAAACAGCTTGTGGATGCGCTCATCACGACTCGTCGGCGAGGTCTGATCTCGTCCGAGGTGTCGCTAGTTCGCGACATCCGAGATCGTGAATTCAAGGTGTTCTCAGATGCTGGTCGCGTCATGCGACCTGTCTACACCGTCGAGCAAAATGACGATGCGGATTCAGGAGCAGAGAAGGGCACCCTGATTCTGACCAAGGACATGGTAAATAAGCTGGACAAGGAGAGAGCTGAGGAGT------------------ATGGTGAGCAGAGGCTCACTTGGAAGGATCTGACAGAAAGTGGTGCTGTCGAGTATCTGGACGCGGAAGAGGAAGAAACAGCCATGATCTGCATGACTCCTGAGGACCTGGAGATTTATCGACTTCAAAGGGCTGG----TCTCGCAGTTCCGGATGAAGACCCTGGCGATGACCCCAATAAGCGATTGAAGACGAAGGCGAACCCGACCACCCACACCTACACAC-ACTGCGAGATTCACCCGAGCATGATTCTGGGAATCTGCGCCAGTA
>CBS796.69
NNNNNNNNNNNNNNCACTCACTGGGGTCTTGTTTGCCCGGCGGAGACGCCCGAAGGACAAGCTTGTGGTCTCGTCAAGAACTTACCGCTTATGTGTTACGTGAGTCTTGGATCGCCTGCCAATCCTATCGAGCGGTTCATGATAGACCGAGGCATGGATCTTGTCGAGGAATACGA-GCCAAACC-----GCTTTCCAAACGCCACCAAGATCTTTGTCAATGGTGTGTGGTGTGGTTTCCACCAAGAGCCAAAGCAATTGGTTGATGCGCTCATCACAACTCGTCGCCGAGGCCTGATTCCGTCTGAGGTATCGCTTGTGCGCGACATTCGAGATCGCGAGTTCAAGATCTTCTCAGATGCCGGTCGTGTCATGCGACCAGTCTTCACTGTGGAGCAACAAGACGATGCGGATTCAGGCACAGAGAAGGGCACGTTGATTTTGACCAAGGACATGGTCAACAAACTCGACAAAGAGAGAGCTGAGGAAA------------------ATGGGGAACAGAGACTCAACTGGAAAGACCTCACGGAAAGTGGCGCTATTGAGTATCTGGACGCCGAGGAGGAAGAGACTGCAATGATCTGTATGACCCCCGAGGACCTCGAGATCTATCGGCTGCAAAAGGCAGG----CCTGGCAGTACCAGACGAGGATCCTGGCGATGATCCAAACAAACGGCTGAAGACGAAGACGAACCCGACAACACATACCTACACGC-ACTGCGAGATCCACCCCAGTATGATATTGGGCATCTGCGCGAGTA
>CBS959.72
CGCCAGCTACACAACACTCACTGGGGTCTGGTTTGTCCAGCAGAGACGCCAGAGGGACAGGCTTGTGGTCTTGTCAAGAACCTGTCCCTCATGTGCTATGTGAGTCTTGGATCGCCAGCGAACCCTATCGAACGCTTCATGATAGACCGAGGCATGGACCTTATTGAGGAGTACGA-GCCGGTCC-----GTTTCCCTCACGCCACTAAGATCTTCGTCAATGGTGTCTGGTGCGGTTTCCACCAAGAACCAAAGCAGCTGGTCGACGCCCTCATCACCACCCGCAGGCGAGGCTTGATTTCCCCCGAGGTATCCCTTGTGCGCGATATCCGAGATCGCGAGTTCAAGGTGTTCTCAGATGCCGGTCGTGTCATGCGACCTGTGTTCACCGTCGAGCAAAATGAGGATTCCGACTCAGGGGTCGAGAAGGGCGCTTTGATTCTCACCAAGGACATGGTCAATCGGATCGATAAGGAACGAGCCGAAGAGA------------T---GGGCGCCGAGGAGAGGCTTACTTGGAAAGACCTGACAGAGAGCGGCGCTATCGAATACCTCGATGCGGAGGAAGAAGAGACCGCCATGATTTGCATGACACCTGAGGATCTTGAGCTATACCGCCTACAGAAGGCAGG----CAAGGCAGTACCGGACGAGGACCCGAGTGATGACCCCAACAAGCGACTGAAGACGAAGGGCAAGGAGACCACTCACACCTATACTC-ATTGTGAAATCCACCCAAGTATGATCCTGGGTATCTGTGCTAGTA
>CBS122.29
CGTCAGCTGCACAACACACACTGGGGTCTTGTCTGTCCTGCAGAAACGCCCGAAGGACAAGCTTGTGGTCTCGTGAAGAACCTGTCGCTCATGTGCTACGTCAGTCTGGGATCACCTGCCGATCCCATCGAGCGCTTCATGATCGACCGAGGCATGGATTTGGTTGAGGAATACGA-ACCGCTGC-----GGTTCCCTCATGCTACCAAGGTCTTCGTCAACGGTGTTTGGTGCGGTGTTCACCAAGAGCCTAAGCAACTGGTGGATGCACTGGTCACAACTCGGCGACGAGGTCTCATCTCGAACGAGGTTTCCTTGGTGCGCGACATCCGTGATCGTGAATTCAAGGTTTTCTCTGATGCCGGCCGTGTTATGCGACCTGTATTCACTGTGGAGCAGAATGATGATGCGGACTCGGGAGTCGAGAAGGGCTGCTTGATCCTAACCAAGGACATGGTCAACAAGCTTGACAAGGAGAGAGCGGACGAAT------------A---CGATCCTGAAGACCGACTATCTTGGCAGGGACTGACTGCCCTGGGAGCGGTCGAGTACCTGGATGCTGAGGAAGAGGAAACAGCCATGATTTGCATGACTCCCGAGGACCTTGAGCTCTACCGATTGCAGAAGGCCGG----TATCCAGGTTCCAGAGGAAGATCCCGGTGACGATCCCAATAAGAGACTGAAAACGAAGACGAACCCGACGACGCACACTTACACAC-ACTGCGAGATCCACCCCAGTATGATTCTGGGTATTTGCGCCAGTA
>CBS428.67
CGCCAGCTACACAACACTCACTGGGGTCTGGTTTGTCCAGCAGAGACGCCTGAGGGACAGGCTTGTGGTCTTGTCAAGAATCTGTCCCTCATGTGCTATGTGAGTCTTGGATCGCCAGCGAACCCCATCGAACGCTTCATGATAGACCGAGGCATGGACCTTATTGAGGAGTACGA-GCCGGTCC-----GTTTCCCTCACGCCACTAAGATCTTCGTCAATGGTGTCTGGTGCGGTTTCCATCAAGAACCAAAGCAGCTGGTCGACGCACTCATCACCACCCGCAGGCGAGGCTTGATTTCCCCCGAGGTCTCCCTTGTGCGCGATATCCGAGATCGCGAGTTCAAAGTGTTCTCAGATGCCGGTCGTGTTATGCGACCTGTGTTCACCGTCGAGCAAAATGAGGATTCCGACTCAGGGGTCGAGAAGGGCGCTTTGATCCTCACCAAGGACATGGTCAACCGGATCGACAAGGAACGAGCCGAAGAGA------------T---GGGTGCTGAGGAGAGACTTACTTGGAAAGACCTGACGGAGAGCGGCGCTATCGAATACCTCGATGCGGAGGAAGAAGAGACCGCCATGATTTGCATGACACCTGAGGATCTCGAGCTATACCGCCTACAGAAGGCAGG----CAAGGCAGTACCGGATGAGGACCCAAGTGATGACCCCAACAAGCGACTGAAGACGAAGGGCAAGGAGACCACTCACACTTATACTC-ATTGTGAGATCCACCCAAGTATGATTCTGGGTATCTGTGCCAGTA
>CBS346.70
CGTCAATTACACAACACTCATTGGGGTCTTGTCTGCCCTGCAGAAACACCCGAAGGACAGGCTTGTGGTCTTGTGAAGAACCTGTCGCTCATGTGCTACGTGAGTCTAGGTTCGCCTGCAGACCCAATCGAGAGGTTCATGATCGATCGTGGCATGGATCTGGTGGAAGAGTACGA-ACCGCTGC-----GTTTCCCGCATGCTACCAAGGTTTTCGTCAACGGCGTGTGGTGTGGTGTTCACCAAGAGCCCAAGCAGTTGGTCGATGCCCTGGTCACAACCCGCCGTCGCGGACTGATCTCCAACGAGGTATCGCTTGTTCGCGATATCAGAGATCGTGAATTCAAGGTCTTCTCCGACGCTGGTCGTGTGATGCGTCCTGTGTTCACTGTTGAGCAGAGTGATGATTCCGATCAAGGAATTGAGAAGGGCAGCCTGATCCTCACCAAGGATATGGTCAACAAGCTTGACAAGGAGCGGGCTGATGAGT------------T---CGAGGACGGCGAACGCTTGTCATGGCAGGAACTTACCGCTCTCGGAGCAGTCGAGTATCTCGATGCCGAGGAAGAGGAGACGGCGATGATCTGCATGACACCTGAGGATCTCGAGCTTTACAGGCTGCAGAAAGCTGG----TATTCAGATTCCCGAAGAGGACCCGGGTGATGATCCCAACAAGCGACTGAAGACGAAGACCAACCCAACCACTCACACATACACAC-ACTGCGAGATTCATCCCAGTATGATTCTGGGTATTTGTGCCAGTA
>CBS243.59
CGCCAACTTCATAACACACACTGGGGTCTCGTCTGCCCAGCCGAGACTCCAGAAGGACAGGCCTGCGGTCTGGTAAAGAATCTTTCGCTCATGTGCTACGTCAGTCTTGGATCTCCGGCCAACCCCATCGAGCAGTTCTTGATCGACCGCGGTATGGACCTGCTGGAAGACTATGATGTCGGCGCCAGCGGCATAGCAGAGTATACCAAGATCTTTGTCAACGGTACATGGTGCGGTCTTTCTTCGGAGCCCAAGGCGTTGGTGGACGCTCTCGTCACGACACGTCGGAACGGTTTGATCACTCCTGAAGTTTCGCTTGTGCACGACATCCGAGACCGTGAGTTCAAGGTTTTCGCGGATGCAGGCCGTGTGATGCGACCTGTCTTCACCGTTGAGCAAAATCATGATCCAGACTCTGGGGTCGAGAAGGGCACTTTGATCCTCACCAAGGACATGGTCAACAGAGTAGACAAGGAGCGCGCTGAAGAGC------------T------TGGTCAGGCTCCTCTTTCATGGGAAGACCTGACAAGGACTGGCGCCATCGAGTATCTAGATGCCGAGGAAGAAGAGTCGGCAATGATCTGCATGACCCCGGAGGACCTGGAGATTTACAGACTTCAGAGATCTGG----AGCTCAAGTGCCCGAAGAGGATCCTGCAGACGATCCTAACAAGCGACTGAAGACAAAGACGAACCCTACCACGCACACCTATACAC-ACTGCGAGATTCACCCGAGCATGATCTTGGGTATTTGCGCCAGCA
>CBS101444
CGACAATTGCACAATACGCATTGGGGCTTAGTGTGCCCGGCCGAGACTCCTGAGGGTCAGGCCTGTGGTCTTGTCAAGAATCTATCTCTCATGTGTTACGTTAGTGTTGGCTCACCGGCAGACCCTCTGGTGGATTTCATGATCAACAGAGGCATGGAAGTCATCGAGGAATATGA-ACCATTGA-----GATTTCCACATGCCACAAAGATCTTTATCAATGGTAGCTGGGTTGGTGTTCACCAGGATCCCAAGCATCTTGTCAGCCAGGTTCTCGACTTGCGTCGCAAGTCTTATCTCAATTATGAGGTTTCCCTTGTTCGAGATATCAGGGATCGAGAATTCAAGATCTTCTCTGATGCCGGCCGCGTGATGCGGCCAGTATTTACAGTCCGGCAGGAAGATGGGCAGATTGGGGACCCTCCCAAGGGAACCCTTGTATTGACCAAGGAACACGTGAACCAGCTAGCGAGAGAACAGGCCGGTGAGCCACCTGAGGTCAATGAAGACGGTGATGTCAAGCCGGGCTGGGAAGGCCTGGTCAGTGCAGGCGCTGTTGAGTATCTTGATGCTGAGGAGGAGGAGACAGCTATGATATGCATGACACCCGATGACCTCGAAATATACCGCGCGCAGAAAACAGAAGG-CTATGAGCCGCCGGCCTTCGACCCAGCGG--AACCC-AACAAACGAGTCAGAACTAAGATCAATGCGTCAACACACATCTATACAC-ACTGCNNNNNNNNNNNNNNNNNNNNNNNNNNNNNNNNNNNNNNNN
>CBS102186
CGACAATTGCACAATACGCATTGGGGCTTAGTGTGCCCGGCCGAGACTCCTGAGGGTCAGGCCTGTGGTCTTGTCAAGAATCTATCTCTCATGTGTTACGTTAGTGTTGGCTCACCGGCAGACCCTCTGGTGGATTTCATGATCAACAGAGGCATGGAAGTCATCGAGGAATATGA-ACCATTGA-----GATTTCCACATGCCACAAAGATCTTTATCAATGGTAGCTGGGTTGGTGTTCACCAGGATCCCAAGCATCTTGTCAGCCAGGTTCTCGACTTGCGTCGCAAGTCTTATCTCAATTATGAGGTTTCCCTTGTTCGAGATATCAGGGATCGAGAATTCAAGATCTTCTCTGATGCCGGCCGCGTGATGCGGCCAGTATTTACAGTCCGGCAGGAAGATGGGCAGATTGGGGACCCTCCCAAGGGAACCCTTGTATTGACCAAGGAACACGTGAACCAGCTAGCGAGAGAACAGGCCGGTGAGCCACCTGAGGTCAATGAAGACGGTGATGTCAAGCCGGGCTGGGAAGGCCTGGTCAGTGCAGGCGCTGTTGAGTATCTTGATGCTGAGGAGGAGGAGACAGCTATGATATGCATGACACCCGATGACCTCGAAATATACCGCGCGCAGAAAACAGAAGG-CTATGAGCCGCCGGCCTTCGACCCAGCGG--AACCC-AACAAACGAGTCAGAACTAAGATCAATGCGTCAACACACATCTATACAC-ACTGCGAAATCCACCCAAGNNNNNNNNNNNNNNNNNNNNNNNNNN
>DY05461
CGACAATTACACAACACCCATTGGGGGCTGGTTTGTCCAGCTGAGACCCCTGAGGGCCAAGCATGCGGCCTTGTCAAGAATCTGTCACTTATGTGCTACGTCAGTGTTGGCTCGCCGGCTGATCCTCTCGTGGATTTCATGATCAACAGAGGCATGGAAGTCATCGAGGAATATGA-ACCATTGA-----GGTTTCCACATGCCACAAAGATCTTCATCAACGGCAGTTGGGTTGGCGTTCACCAAGATCCCAAACACCTTGTCAGCCAAGTTCTCGACTTGCGTCGCAAGTCTTACCTTAACTATGAGGTTTCTCTCGTGCGAGATATCCGAGACCGCGAGTTTAAGATCTTCTCCGACGCCGGCCGTGTGATGCGACCTGTATTCACAGTACGGCAGGAAGACGGGCAGATCGGAGACCCGCCTAAGGGAACCCTCGTGCTGACCAAGGAACACGTGAACCAACTGGCGAGGGAACAGGCTGGTGAGCCTCCGGAGGCTAATGAAGATGGTGATATCAAGCCGGGTTGGGAAGGGTTGGTTAGCGCACGCGCTGTTGAGTATCTTGATGCCGAGGAGGAGGAGACGGCTATGATTTGCATGACACCTGATGACCTCGAAGTCCATCGCGATCAGAAGCTAAACGGGTTACGTGCCGCCTGCCTTCGACCCCCTCG--GAACCGAACAA-CGTATAAGGACCAAGATCAATCCGTCAACACATATCTACACCC-ACTGTGAGATTCATCCAAGCATGATTCTTGGTATCTGTGCTAGCA
>DY05462
CGACAATTACACAACACCCATTGGGGGCTGGTTTGTCCAGCTGAGACCCCTGAGGGCCAAGCATGCGGCCTTGTCAAGAATCTGTCACTTATGTGCTACGTCAGTGTTGGCTCGCCGGCTGATCCTCTCGTGGATTTCATGATCAACAGAGGCATGGAAGTCATCGAGGAATATGA-ACCATTGA-----GGTTTCCACATGCCACAAAGATCTTCATCAACGGCAGTTGGGTTGGCGTTCACCAAGATCCCAAACACCTTGTCAGCCAAGTTCTCGACTTGCGTCGCAAGTCTTACCTTAACTATGAGGTTTCTCTCGTGCGAGATATCCGAGACCGCGAGTTTAAGATCTTCTCCGACGCCGGCCGTGTGATGCGACCTGTATTCACAGTACGGCAGGAAGACGGGCAGATCGGAGACCCGCCTAAGGGAACCCTCGTGCTGACCAAGGAACACGTGAACCAACTGGCGAGGGAACAGGCTGGTGAGCCTCCGGAGGCTAATGAAGATGGTGATATCAAGCCGGGTTGGGAAGGGTTGGTTAGCGCACGCGCTGTTGAGTATCTTGATGCCGAGGAGGAGGAGACGGCTATGATTTGCATGACACCTGATGACCTCGAAGTCCATCGCGATCAGAAGCTAAACGGGTTACGTGCCGCCTGCCTTCGACCCCCTCG--GAACCGAACAA-CGTATAAGGACCAAGATCAATCCGTCAACACATATCTACACCC-ACTGTGAGATTCATCCAAGCATGATTCTTGGTATCTGTGCTAGCA
>DY05591
CGACAATTACACAACACCCATTGGGGGCTGGTTTGTCCAGCTGAGACCCCTGAGGGCCAAGCATGCGGCCTTGTCAAGAATCTGTCACTTATGTGCTACGTCAGTGTTGGCTCGCCGGCTGATCCTCTCGTGGATTTCATGATCAACAGAGGCATGGAAGTCATCGAGGAATATGA-ACCATTGA-----GGTTTCCACATGCCACAAAGATCTTCATCAACGGCAGTTGGGTTGGCGTTCACCAAGATCCCAAACACCTTGTCAGCCAAGTTCTCGACTTGCGTCGCAAGTCTTACCTTAACTATGAGGTTTCTCTCGTGCGAGATATCCGAGACCGCGAGTTTAAGATCTTCTCCGACGCCGGCCGTGTGATGCGACCTGTATTCACAGTACGGCAGGAAGACGGGCAGATCGGAGACCCGCCTAAGGGAACCCTCGTGCTGACCAAGGAACACGTGAACCAACTGGCGAGGGAACAGGCTGGTGAGCCTCCGGAGGCTAATGAAGATGGTGATATCAAGCCGGGTTGGGAAGGGTTGGTTAGCGCA-GCGCTGTTGAGTATCTTGATGCCGAGGAGGAGGAGACGGCTATGATTTGCATGACACCTGATGACCTCGAAGTCCATCGCGATCAGAAGCTAAACGG-TTACGTGCCGCCTGCCTTCGACCCCTCGG--AACCCGAACAAACGTATAAGGACCAAGATCAATCCGTCAACACATATCTACACCCCACTGTGAGATTCATCCAAGCATGATTCTTG-TATCTGTGCTAGCA
>DY05592
CGACAATTACACAACACCCATTGGGGGCTGGTTTGTCCAGCTGAGACCCCTGAGGGCCAAGCATGCGGCCTTGTCAAGAATCTGTCACTTATGTGCTACGTCAGTGTTGGCTCGCCGGCTGATCCTCTCGTGGATTTCATGATCAACAGAGGCATGGAAGTCATCGAGGAATATGA-ACCATTGA-----GGTTTCCACATGCCACAAAGATCTTCATCAACGGCAGTTGGGTTGGCGTTCACCAAGATCCCAAACACCTTGTCAGCCAAGTTCTCGACTTGCGTCGCAAGTCTTACCTTAACTATGAGGTTTCTCTCGTGCGAGATATCCGAGACCGCGAGTTTAAGATCTTCTCCGACGCCGGCCGTGTGATGCGACCTGTATTCACAGTACGGCAGGAAGACGGGCAGATCGGAGACCCGCCTAAGGGAACCCTCGTGCTGACCAAGGAACACGTGAACCAACTGGCGAGGGAACAGGCTGGTGAGCCTCCGGAGGCTAATGAAGATGGTGATATCAAGCCGGGTTGGGAAGGGTTGGTTAGCGCA-GCGCTGTTGAGTATCTTGATGCCGAGGAGGAGGAGACGGCTATGATTTGCATGACACCTGATGACCTCGAAGTCCATCGCGATCAGAAGCTAAACGG-TTACGTGCCGCCTGCCTTCGACCCCTCGG--AACCCGAACAAACGTATAAGGACCAAGATCAATCCGTCAACACATATCTACACCCCACTGTGAGATTCATCCAAGCATGATTCTTG-TATCTGTGCTAGCA
