# Supplementary material for: ﻿Morphological and phylogenetic evidence reveals three new arthropod-associated species of Hypocreales (Clavicipitaceae, Bionectriaceae, and Myrotheciomycetaceae) from karst habitats in Guizhou, China
Source: MycoKeys. 2025 Oct 17;123:319–53. doi: 10.3897/mycokeys.123.164334 (PMC12552844; doi:10.3897/mycokeys.123.164334)
Supplement: Supplementary material 20 — Aligement of tef-1a for dataset 4 [file mycokeys-123-319-s020.fas]

>DY05461
CCAAGGATGGCCAGACCCGTGAGCACGCTCTGCTCGCCTACACCCTGGG------------------------------------------------------TGTTAAGCAGATC---ATCGTCGCCATCAACAAGATGGACACCACCCAGTGGTCCGAGGCTCGTTACCAGGAGATCATCAAGGAGACATCCAACTTCATCAAGAAGGTCGGCTACAACCCCAAGAGCGTCGCCTTCGTCCCCATCTCCGGTTTCCACGGTGACAACATGCTTGCTGCCTCCGCCAACTGCCCCTGGTACAAGGGTTGGGAGAAGGAGACCAAGGCTGGCAAGACCAGCGGCAAGACTCTCCTCGAGGCCATCGACTCCATCGAGCCCCCCAAGCGTCCTCTTGACAAGCCCCTGCGTCTCCCTCTCCAGGATGTCTACAAGATTGGTGGTATTGGAACGGTCCCTGTCGGCCGTATCGAGACCGGTATCCTCAAGCCCGGTATGGTCGTTACCTTCGCTCCTGCCAACGTCACCACTGAAGTCAAGTCCGTCGAGATGCACCACGAGCAGCTCTCTGAAGGTCTCCCCGGTGACAACGTTGGTTTCAACGTGAAGAACGTTTCCGTCAAGGATATCCGCCGTGGTAACGTCGCTTCTGACTCCAAGAACGACCCCGCCCTTGGTGCCGCTTCCTTCGACGCCCAGGTCATCGTCCTCAACCACCCCGGTCAGGTCGGTGCTGGTTACGCCCCCGTCCTGGACTGCCACACTGCCCACATCGCCTGCAAGTTCGCCGAGATCAAAGGAGAAGATTGACCGCCGTACTGGTAA-GGCCGTTGAGACCGCCCCCAAGTTCATCAAGTCTGGTGACT
>DY05462
CCAAGGATGGCCAGACCCGTGAGCACGCTCTGCTCGCCTACACCCTGGG------------------------------------------------------TGTTAAGCAGATC---ATCGTCGCCATCAACAAGATGGACACCACCCAGTGGTCCGAGGCTCGTTACCAGGAGATCATCAAGGAGACATCCAACTTCATCAAGAAGGTCGGCTACAACCCCAAGAGCGTCGCCTTCGTCCCCATCTCCGGTTTCCACGGTGACAACATGCTTGCTGCCTCCGCCAACTGCCCCTGGTACAAGGGTTGGGAGAAGGAGACCAAGGCTGGCAAGACCAGCGGCAAGACTCTCCTCGAGGCCATCGACTCCATCGAGCCCCCCAAGCGTCCTCTTGACAAGCCCCTGCGTCTCCCTCTCCAGGATGTCTACAAGATTGGTGGTATTGGAACGGTCCCTGTCGGCCGTATCGAGACCGGTATCCTCAAGCCCGGTATGGTCGTTACCTTCGCTCCTGCCAACGTCACCACTGAAGTCAAGTCCGTCGAGATGCACCACGAGCAGCTCTCTGAAGGTCTCCCCGGTGACAACGTTGGTTTCAACGTGAAGAACGTTTCCGTCAAGGATATCCGCCGTGGTAACGTCGCTTCTGACTCCAAGAACGACCCCGCCCTTGGTGCCGCTTCCTTCGACGCCCAGGTCATCGTCCTCAACCACCCCGGTCAGGTCGGTGCTGGTTACGCCCCCGTCCTGGACTGCCACACTGCCCACATCGCCTGCAAGTTCGCCGAGATCAA-GGAGAAGATTGACCGCCGTACTGGTAA-GGCCGTTGAGACCGCCCCCAAGTTCATCAAGTCTGGTGACT
>DY05591
CCAAGGATGGCCAGACCCGTGAGCACGCTCTGCTCGCCTACACCCTGGG------------------------------------------------------TGTTAAGCAGATC---ATCGTCGCCATCAACAAGATGGACACCACCCAGTGGTCCGAGGCTCGTTACCAGGAGATCATCAAGGAGACATCCAACTTCATCAAGAAGGTCGGCTACAACCCCAAGAGCGTCGCCTTCGTCCCCATCTCCGGTTTCCACGGTGACAACATGCTTGCTGCCTCCGCCAACTGCCCCTGGTACAAGGGTTGGGAGAAGGAGACCAAGGCTGGCAAGACCAGCGGCAAGACTCTCCTCGAGGCCATCGACTCCATCGAGCCCCCCAAGCGTCCTCTTGACAAGCCCCTGCGTCTCCCTCTCCAGGATGTCTACAAGATTGGTGGTATTGGAACGGTCCCTGTCGGCCGTATCGAGACCGGTATCCTCAAGCCCGGTATGGTCGTTACCTTCGCTCCTGCCAACGTCACCACTGAAGTCAAGTCCGTCGAGATGCACCACGAGCAGCTCTCTGAAGGTCTCCCCGGTGACAACGTTGGTTTCAACGTGAAGAACGTTTCCGTCAAGGATATCCGCCGTGGTAACGTCGCTTCTGACTCCAAGAACGACCCCGCCCTTGGTGCCGCTTCCTTCGACGCCCAGGTCATCGTCCTCAACCACCCCGGTCAGGTCGGTGCTGGTTACGCCCCCGTCCTGGACTGCCACACTGCCCACATCGCCTGCAAGTTCGCCGAGATCAAAGGAGAAGATTGACCGCCGTACTGGTAAAGGCCGTTGAGACCGCCCCCAAGTTCATCAAGTCTGGTGACT
>DY05592
CCAAGGATGGCCAGACCCGTGAGCACGCTCTGCTCGCCTACACCCTGGG------------------------------------------------------TGTTAAGCAGATC---ATCGTCGCCATCAACAAGATGGACACCACCCAGTGGTCCGAGGCTCGTTACCAGGAGATCATCAAGGAGACATCCAACTTCATCAAGAAGGTCGGCTACAACCCCAAGAGCGTCGCCTTCGTCCCCATCTCCGGTTTCCACGGTGACAACATGCTTGCTGCCTCCGCCAACTGCCCCTGGTACAAGGGTTGGGAGAAGGAGACCAAGGCTGGCAAGACCAGCGGCAAGACTCTCCTCGAGGCCATCGACTCCATCGAGCCCCCCAAGCGTCCTCTTGACAAGCCCCTGCGTCTCCCTCTCCAGGATGTCTACAAGATTGGTGGTATTGGAACGGTCCCTGTCGGCCGTATCGAGACCGGTATCCTCAAGCCCGGTATGGTCGTTACCTTCGCTCCTGCCAACGTCACCACTGAAGTCAAGTCCGTCGAGATGCACCACGAGCAGCTCTCTGAAGGTCTCCCCGGTGACAACGTTGGTTTCAACGTGAAGAACGTTTCCGTCAAGGATATCCGCCGTGGTAACGTCGCTTCTGACTCCAAGAACGACCCCGCCCTTGGTGCCGCTTCCTTCGACGCCCAGGTCATCGTCCTCAACCACCCCGGTCAGGTCGGTGCTGGTTACGCCCCCGTCCTGGACTGCCACACTGCCCACATCGCCTGCAAGTTCGCCGAGATCAA-GGAGAAGATTGACCGCCGTACTGGTAAAGGCCGTTGAGACCGCCCCCAAGTTCATCAAGTCTGGTGACT
>CBS921.97
CCAAGGATGGCCAGACCCGTGAGCACGCTCTGCTCGCCTACACCCTCGG------------------------------------------------------TGTCAAGCAGATC---ATTGTTGCCATCAACAAGATGGACACTGCCAAGTGGGCCGAGGCTCGTTACCAGGAAATCATCAAGGAGACTTCCAACTTCATCAAGAAGGTCGGCTACAACCCCAAGACTGTTGCCTTCGTCCCCATCTCCGGTTTCAACGGTGACAACATGCTCCAGCCCTCCACCAACTGCCCCTGGTACAAGGGTTGGGAGAAGGAGACCAAGGCCGGCAAGTCCACCGGTAAGACTCTTCTCGAGGCCATTGACTCCATTGAGCCTCCCAAGCGTCCTTCCGACAAGCCCCTCCGTCTTCCCCTCCAGGATGTCTACAAGATCGGTGGTATTGGAACAGTACCTGTCGGCCGTATCGAGACTGGTGTTATCAAGCCCGGTATGGTCGTTACCTTCGCTCCTTCCAACGTCACCACTGAAGTCAAGTCCGTCGAAATGCACCACGAGCAGCTTACCGAGGGTCTTCCCGGTGACAACGTTGGTTTCAACGTGAAGAACGTTTCCGTCAAGGATATCCGCCGTGGTAACGTCGCTTCCGACTCCAAGAACGACCCCGCCCTGGGCGCCGCTTCTTTCAACGCCCAGGTCATTGTCCTCAACCACCCCGGTCAGGTCGGTGCTGGTTACGCTCCCGTCCTGGATTGCCACACTGCCCACATTGCCTGCAAGTTCGGCGAGATCCT-CGAGAAGATCGACCGACGAACTGGCAA-GTCTGTTGAGGCCAACCCCAAGTTCATCAAGTCTGGTGACG
>CBS123.78
CCAAGGATGGCCAGACCCGTGAGCACGCTCTGCTCGCCTACACCCTGGG------------------------------------------------------TGTCAAGCAGATC---ATCGTCGCCATCAACAAGATGGACACCACCCAGTGGTCTGAGGCCCGTTACCAGGAGATCATCAAGGAGACCTCCAACTTCATCAAGAAGGTCGGTTACAACCCCAAGAGCGTCGCCTTCGTCCCCATCTCCGGTTTCCACGGTGACAACATGCTGGCTCCCTCCACCAACTGCCCCTGGTACAAGGGCTGGGAGAAGGAGACCAAGGCTGGCAAGTCCACCGGCAAGACCCTCCTCGAGGCCATCGACTCCATCGAGCCCCCCAAGCGTCCTCTTGACAAGCCCCTGCGTCTCCCTCTCCAGGATGTCTACAAGATTGGTGGTATTGGAACGGTCCCTGTCGGCCGTATCGAGACCGGTACCCTCAAGCCCGGTATGGTCGTTACCTTCGCTCCCTCCAACGTCACCACTGAAGTCAAGTCCGTCGAGATGCACCACGAGCAGCTCCCCGAGGGTTTCCCTGGTGACAACGTTGGTTTCAACGTGAAGAACGTTTCTGTCAAGGATATTCGCCGTGGTAACGTCGCTTCTGACTCCAAGAACGACCCCGCCATGGGTGCTGCCTCCTTCGACGCCCAGGTCATTGTCCTCAACCACCCCGGTCAGGTTGGTGCTGGTTATGCCCCCGTTCTGGACTGCCACACTGCCCACATCGCCTGCAAGTTCTCCGAGATCAA-GGAGAAGATTGACCGCCGTACCGGTAA-GGCTGTTGAGTCCGCCCCCAAGTTCATCAAGTCTGGTGACT
>CBS144420
CCAAGGATGGCCAGACTCGTGAGCACGCTCTCCTCGCCTACACCCTGGG------------------------------------------------------TGTCAAGCAGCTC---ATCGTTGCCATCAACAAGATGGACACCACCCAGTGGTCTGAGGCCCGTTTCCAGGAGATTATCAAGGAGACCTCCAACTTCATCAAGAAGGTCGGCTACAACCCCAAGACCGTTGCCTTTGTCCCCATCTCCGGTTTCCACGGTGACAACATGCTTGCCGCCTCCACCAACTGCCCCTGGTACAAGGGTTGGGAGAAGGAGACCAAGGCTGGCAAGTCCACCGGCAAGACCCTCCTCGAGGCCATTGACGCCATTGAGGCCCCCAAGCGTCCTCTTGACAAGCCCCTCCGTCTTCCCCTCCAGGATGTCTACAAGATTGGTGGTATTGGCACGGTCCCTGTCGGCCGTATCGAGACCGGTACCATCAAGCCCGGTATGGTCGTTACCTTCGCTCCCTCCAACGTTACCACTGAAGTCAAGTCCGTTGAGATGCACCACGAGCAGCTCCCTGAGGGTTTCCCTGGTGACAACGTTGGTTTCAACGTGAAGAACGTCTCTGTCAAGGATATCCGCCGTGGTAACGTCGCCTCCGACTCCAAGAACGACCCCGCTCTTGCCGCTGCTTCCTTCGACGCCCAGGTCATCGTCCTTAACCACCCCGGTCAGGTCGGTGCTGGTTACGCTCCCGTCCTCGACTGCCACACCGCCCACATCGCCTGCAAGTTCGCCGAGCTCAA-GGAGAAGATTGACCGCCGTACCGGTAA-GGCTGTTGAGTCTTCCCCCAAGTTCATCAAGTCTGGTGACT
>CBS150.62
CCAAGGATGGCCAGACTCGTGAGCACGCTCTCCTTGCGTACACTCTTGG------------------------------------------------------TGTCCGCCAGCTC---ATTGTTGCCATCAACAAGATGGACACCACCAAGTGGTCCGAGGCTCGTTACCAGGAGATCATCAAGGAGACCTCCAACTTCATCAAGAAGGTCGGCTACAACCCCAAGACTGTTGCCTTCGTCCCCATCTCCGGCTTCAACGGCGACAACATGCTTTCCCCCTCCACCAACTGCCCCTGGTACAAGGGTTGGGAGCGTGAGGTCAAGGGCTCCAAGCAGACCGGCAAGACCCTCCTCGAGGCCATTGACGGTATTGAGCCCCCCAAGCGCCCCAACGACAAGCCCCTCCGTCTTCCCCTCCAGGATGTCTACAAGATCGGTGGTATTGGAACTGTTCCCGTCGGCCGTATCGAGACTGGTGTCCTCAAGCCCGGTATGGTCGTCACCTTCGCTCCCGCCAACGTCACCACTGAAGTCAAGTCCGTCGAGATGCACCACGAGCAGCTCTCCGAGGGTCTCCCCGGTGACAACGTCGGCTTCAACGTCAAGAACGTCTCCGTCAAGGAGATCCGTCGTGGCAACGTTGCCGGTGACTCCAAGAACGACCCCCCCATGGGTGCCGCTTCTTTCGACGCCCAGGTCATTGTCCTGAACCACCCCGGTCAGGTCGGTGCTGGTTACGCTCCCGTCCTCGATTGCCACACTGCCCACATTGCGTGCAAGTTCTCCGCCATCAA-GGAGAAGATTGACCGCCGTACCGGCAA-GTCCGTCGAGGATGCCCCCAAGTTCATCAAGTCTGGTGACT
>CBS652.93
CCAAGGATGGCCAGACTCGTGAGCACGCTCTGCTCGCCTACACCCTCGG------------------------------------------------------TGTCCGTCAGCTC---ATTGTTGCCATCAACAAGATGGACACCACCAAGTGGTCTGAGGCCCGTTACCAGGAGATCATCAAGGAGACCTCCAACTTCATCAAGAAGGTCGGCTACAACCCCAAGACCGTCGCTTTCGTCCCCATCTCTGGCTTCAACGGCGACAACATGCTTGAGGCCTCCTCCAACTGCCCCTGGTACAAGGGTTGGGAGCGTGAGATCAAGGGCGCTAAGCAGACCGGCAAGACCCTCCTCGAGGCCATTGACGGCATTGAGCCCCCCAAGCGTCCTTCCGACAAGCCCCTCCGTCTTCCCCTCCAGGATGTCTACAAGATCGGTGGTATTGGAACTGTTCCCGTCGGCCGTATCGAGACTGGTGTCCTCAAGCCCGGTATGGTCGTTACCTTCGCTCCCGCCAACGTCACCACTGAAGTCAAGTCCGTTGAGATGCACCACGAGCAGCTCTCCGAGGGTCTTCCCGGTGACAACGTTGGTTTCAACGTCAAGAACGTCTCTGTCAAGGACATTCGCCGTGGCAACGTTGCCGGTGACTCCAAGCAGGACCCTCCTTTGGGCGCTGCCTCCTTCGACGCCCAGGTCATTGTCCTGAACCACCCCGGTCAGGTCGGTGCTGGTTACGCTCCCGTCCTCGATTGCCACACTGCCCACATTGCGTGCAAGTTCGCCGAGATCAA-GGAGAAGATCGACCGCCGTACCGGAAA-GTCCGTTGAGGACGCTCCCAAGTTCATCAAGTCTGGTGACT
>CBS141.62
CCAAGGATGGCCAGACTCGTGAGCACGCGCTGCTTGCGTACACGCTTGGGCACGTTTCTCTCCTGACATTCAAATGATGATTTGTGCTAACCATCGACCACAGCGTTCGCCAATTG---ATCGTTGCCATCAACAAGATGGACACTACCAAGTGGTCTGAGGCCCGTTACCAGGAGATCATCAAGGAGACCTCCAACTTCATCAAGAAGGTCGGCTACAACCCCAAGACTGTTGCCTTCGTCCCCATCTCCGGCTTCAACGGCGACAACATGCTTTCCCCCTCCACCAACTGCCCCTGGTACAAGGGTTGGGAGCGTGAGGTCAAGGGCGCCAAGCAGACCGGCAAGACCCTCCTCGAGGCCATTGACGGCATTGAGCCCCCCAAGCGTCCCTCCGACAAGCCCCTCCGTCTTCCTCTCCAGGATGTCTACAAGATCGGCGGTATCGGCACTGTCCCCGTCGGCCGTATCGAGACTGGTGTCCTCAAGCCCGGTATGGTCGTTACCTTCGCTCCCGCCAACGTCACCACTGAAGTCAAGTCCGTCGAGATGCACCACGAGCAGCTCCCCGAGGGTCTCCCCGGTGACAACGTCGGCTTCAACGTCAAGAACGTCTCCGTCAAGGAGATCCGTCGTGGCAACGTTGCCGGTGACTCCAAGAACGACCCTCCTTTGGGTGCCGCTTCTTTCGACGCCCAGGTCATTGTCCTGAACCACCCCGGTCAGGTCGGTGCTGGTTACGCTCCCGTCCTCGACTGCCACACTGCCCACATTGCGTGCAAGTTCTCCGAGATCAA-GGAGAAGATTGACCGCCGTACCGGCAA-GTCTGTCGAGGCCGCTCCCAAGTTCATCAAGTCTGGTGACT
>CBS726.71
CCAAGGATGGCCAGACCCGTGAGCACGCTCTGCTCGCCTACACCCTCGG------------------------------------------------------TGTCCGTCAGCTC---ATTGTTGCCATCAACAAGATGGACACCACCAAGTGGTCCGAGGCCCGTTACCAGGAGATCATCAAGGAGACCTCCAACTTCATCAAGAAGGTTGGCTACAACCCCAAGACCGTCGCTTTCGTCCCCATCTCCGGTTTCAACGGCGACAACATGCTCCAGGCCTCCACCAACTGCCCTTGGTACAAGGGTTGGGAGCGTGAGGTCAAGGGTTCCAAGCAGACCGGCAAGACCCTCCTCGAGGCCATTGACGGCATTGAGCCCCCCAAGCGTCCCTCCGACAAGCCCCTCCGTCTTCCCCTCCAGGATGTCTACAAGATCGGTGGTATCGGTACTGTCCCCGTCGGCCGTATCGAGACTGGTGTCCTCAAGCCCGGCATGGTCGTCACCTTCGCCCCTGCCAACGTCACCACTGAAGTCAAGTCCGTCGAGATGCACCACGAGCAGCTCCCTGAGGGTCTCCCCGGAGACAACGTCGGCTTCAACGTCAAGAACGTCTCCGTCAAGGAGATCCGTCGTGGCAACGTCGCTGGTGACTCCAAGAACGACCCCCCGTTGGGTGCCGCTTCTTTCGACGCCCAGGTCATTGTCCTGAACCACCCCGGTCAGGTCGGTGCTGGTTACGCTCCCGTCCTCGATTGCCACACTGCCCACATTGCGTGCAAGTTCTCCGAGATCAA-GGAGAAGATTGACCGCCGTACCGGAAA-GTCCGTCGAGGCTGCTCCCAAGTTCATCAAGTCTGGTGACT
>CBS142.62
CCAAGGATGGCCAGACTCGTGAGCATGCTCTCCTTGCATACACGCTCGGA---GTTCGTCAGCTCATGTAAGAAGCACT-CCTGTCTTTCTGAATAAAAGCAACTGCTGACAATCGTGTAGTGTTGCCATCAACAAGATGGACACCACCAAGTGGTCCGAGGACCGTTACAAGGAGATCATCAAGGAGACATCCAACTTCATCAAGAAGGTTGGCTACAACCCCAAGACTGTCGCCTTTGTCCCCATCTCCGGCTTCAACGGCGACAACATGCTTGCCCCCTCCACCAACTGCCCCTGGTACAAGGGCTGGGAGCGTGAGGTCAAGGGTGCCAAGCAGACCGGCAAGACCCTCCTCGAGGCCATTGACGGCATTGAGCCCCCCAAGCGTCCCTCCGACAAGCCCCTCCGTCTTCCTCTCCAGGATGTCTACAAGATCGGTGGTATTGGCACTGTCCCCGTCGGCCGTATCGAGACTGGTGTCCTCAAGCCCGGTATGGTCGTTACCTTCGCTCCCGCCAACGTCACCACTGAAGTGAAGTCCGTCGAGATGCACCACGAGCAGCTCTCCGAGGGTCTCCCCGGTGACAACGTCGGCTTCAACGTCAAGAACGTCTCCGTCAAGGAGATCCGTCGTGGCAACGTCGCCGGTGACTCCAAGAACGACCCTCCCCAGGGTGCCGCTTCTTTCGACGCCCAGGTCATTGTCCTGAACCACCCCGGTCAGGTCGGTGCTGGTTACGCCCCCGTCCTCGATTGCCACACTGCCCACATTGCGTGCAAGTTCTCCGCCATCAA-GGAGAAGATTGACCGCCGTACCGGCAA-GTCCGTCGAGGATGCCCCCAAGTTCATCAAGTCTGGTGACT
>CBS113717
CCAAGGATGGCCAGACTCGTGAGCACGCTCTGCTCGCCTACACCCTCGG------------------------------------------------------TGTGCGTCAGCTC---ATTGTCGCCATCAACAAGATGGACACCACCAAGTGGTCTGAGGCCCGTTACCAGGAGATTATCAAGGAGACCTCCAACTTCATCAAGAAGGTTGGCTACAACCCCAAGACTGTCGCCTTCGTCCCCATCTCCGGTTTCCACGGTGACAACATGCTTGCCCCCACCACCAACGCCCCCTGGTACAAGGGATGGGAGCGTGAGGTCAAGGGCAACAAGCAGACCGGCAAGACCCTCCTCGAGGCCATTGACGGTGTTGAGCCCCCCAAGCGTCCCAACGACAAGCCCCTCCGTCTTCCTCTCCAGGATGTGTACAAGATCGGTGGTATTGGAACGGTTCCTGTCGGCCGTATCGAGACTGGTGTCCTCAAGCCCGGTATGGTCGTTACCTTCGCTCCCGCCAACGTCACCACTGAAGTCAAGTCCGTCGAGATGCACCACGAGCAGCTCACTGAGGGTCTTCCCGGTGACAACGTCGGCTTCAACGTGAAGAACGTCTCCGTCAAGGAGATCCGTCGTGGCAACGTTGCTGGTGACTCCAAGAACGACCCCCCGCTGGGTGCCGCTTCTTTCGATGCCCAGGTCATTGTCCTGAACCACCCCGGTCAGGTCGGTCCCGGTTACGCCCCTGTCCTCGATTGCCACACTGCCCACATTGCCTGCAAGTTCGCCGAGATCAA-GGAGAAGATCGACCGCCGTACCGGAAA-GTCCGTTGAGGACGCCCCCAAGTNNNNNNNNNNNNNNNNNN
>CBS425.67
CCAAGGATGGCCAGACTCGTGAGCACGCCCTGCTCGCCTACACCCTCGG------------------------------------------------------TGTCCGTCAGCTC---ATTGTTGCCATCAACAAGATGGACACCACCAAGTGGTCTGAGGCCCGTTACCAGGAGATCATCAAGGAGACCTCCAACTTCATCAAGAAGGTCGGCTACAACCCCAAGACCGTCGCTTTCGTCCCCATCTCTGGCTTCAACGGCGACAACATGCTTCAGGCCTCCACCAACTGCCCCTGGTACAAGGGATGGGAGCGTGAGGTCAAGGGCAGCAAGCAGACCGGCAAGACCCTCCTCGAGGCTATTGACGGTATTGAGCCCCCCAAGCGTCCCAACGACAAGCCCCTCCGTCTTCCTCTTCAGGATGTTTACAAGATCGGTGGTATTGGAACTGTTCCTGTCGGCCGTATCGAGACTGGTGTCCTCAAGCCCGGTATGGTCGTTACCTTCGCTCCCGCCAACGTCACCACTGAAGTCAAGTCCGTCGAGATGCACCACGAGCAGCTTTCCGAGGGTCTCCCCGGTGACAACGTCGGCTTCAACGTGAAGAACGTTTCCGTCAAGGATATCCGTCGTGGTAACGTTGCCGGTGACTCCAAGAACGACCCCCCGCTGGGTGCCGCTTCTTTCGATGCCCAGGTCATCGTCCTCAACCACCCCGGTCAGGTCGGTGCTGGTTACGCCCCGGTCCTCGATTGCCACACTGCCCACATTGCTTGCAAGTTCGCCGAGATCAA-GGAGAAGATCGACCGCCGTACCGGCAA-GTCTGTTGAGGACGCCCCCAAGTTCATCAAGTCTGGTGACT
>CBS707.73
CCAAGGATGGCCAGACTCGTGAGCACGCCCTGCTCGCCTACACCCTCGG------------------------------------------------------TGTGCGTCAGCTC---ATCGTCGCCATCAACAAGATGGACACCACCAAGTGGTCTGAGGCCCGTTACCAGGAGATCATCAAGGAGACCTCCAACTTCATCAAGAAGGTCGGCTACAACCCCAAGACCGTCGCTTTCGTCCCCATCTCCGGTTTCCACGGCGACAACATGCTTTCCCCCTCCACCAACTGCCCCTGGTACAAGGGTTGGGAGCGTGAGGTCAAGGGCAGCAAGCAGACCGGCAAGACCCTCCTTGAGGCCATTGACGGCGTTGAGCCCCCCAAGCGCCCCGTCGACAAGCCCCTCCGTCTCCCTCTCCAGGATGTGTACAAGATCGGCGGTATTGGCACTGTCCCCGTCGGCCGTATCGAGACTGGTGTCCTCAAGCCCGGTATGGTCGTTACCTTCGCTCCCGCCAACGTCACCACCGAAGTCAAGTCCGTCGAGATGCACCACGAGCAGCTTCCCGAGGGTCTCCCCGGTGACAACGTCGGCTTCAACGTGAAGAACGTCTCCGTCAAGGAGATCCGTCGTGGCAACGTCGCTGGTGACTCCAAGAACGACCCCCCGCAGGGTGCCGCTTCTTTCGACGCCCAGGTCATTGTCCTCAACCACCCCGGTCAGGTCGGCCCTGGTTACGCCCCCGTCCTCGACTGCCACACTGCCCACATTGCCTGCAAGTTCTCCGAGATCAA-GGAGAAGATCGACCGCCGTACTGGCAA-GTCTGTTGAGGATGCTCCCAAGTTCATCAAGTCTGGTGACT
>CBS796.69
NNNNNNNNNNNNNNNNNNNNNNNNNNNNNNNNNNNNNNNNNNNNNNNNNNNNNNNNNNNNNNNNNNNNNNNNNNNNNNNNNNNNNNNNNNNNNNNNNNNNNNNNNNNNNNNNNNNNNNNNNNNNNNNNNNNNNNNAGATGGACACCACCAAGTGGTCTGAGGCCCGTTACCAGGAGATCATCAAGGAGACCTCCAACTTCATCAAGAAGGTCGGCTACAACCCCAAGACTGTTGCCTTCGTCCCCATCTCTGGTTTCCACGGCGACAACATGCTTGCCCCCTCCACCAACGCCCCCTGGTACAAGGGTTGGGAGCGTGAGGTCAAGGGCAACAAGCAGACCGGCAAGACCCTCCTCGAGGCCATTGACGGTATTGAGCCCCCCAAGCGCCCTGTCGACAAGCCCCTCCGTCTCCCCCTCCAGGATGTGTACAAGATCGGTGGTATTGGAACGGTTCCCGTCGGCCGTATCGAGACTGGTGTCCTCAAGCCCGGTATGGTCGTTACCTTCGCTCCCGCCAACGTCACCACTGAGGTCAAGTCCGTCGAGATGCACCACGAGCAGCTTCCCGAGGGTCTCCCCGGTGACAACGTCGGCTTCAACGTGAAGAACGTCTCCGTCAAGGAGATCCGTCGTGGCAACGTCGCTGGTGACTCCAAGAACGACCCCCCGCTGGGTGCCGCTTCTTTCGATGCCCAGGTCATTGTCCTCAACCACCCCGGTCAGGTCGGCCCCGGCTACGCCCCCGTCCTCGACTGCCACACCGCCCACATTGCCTGCAAGTTCTCCGAGATCAA-GGAGAAGATCGACCGCCGTACCGGCAA-GTCTGTTGAGGACGCCCCCAAGTTCATCAAGTCTGGTGACT
>CBS959.72
CCAAGGATGGCCAGACTCGTGAGCACGCCCTGCTCGCCTACACCCTTGG------------------------------------------------------TGTGCGTCAGCTC---ATTGTCGCCATCAACAAGATGGACACCACCAAGTGGTCTGAGGCCCGTTACCAGGAGATTATCAAGGAGACCTCCAACTTCATCAAGAAGGTCGGCTACAACCCCAAGACCGTCGCCTTCGTCCCCATCTCTGGCTTCAACGGCGACAACATGCTGTCCCCCTCCACCAACTGCCCCTGGTACAAGGGTTGGGAGCGTGAGGTCAAGGGCGCCAAGCAGACCGGCAAGACCCTCCTCGAGGCCATTGACGGCATTGAGCCCCCCAAGCGTCCCTCCGACAAGCCTCTCCGTCTTCCCCTCCAGGATGTCTACAAGATCGGTGGTATTGGCACGGTCCCTGTCGGCCGTATCGAGACCGGTGTCCTCAAGCCCGGTATGGTCGTCACTTTCGCCCCCGCCAACGTCACCACTGAAGTCAAGTCCGTCGAGATGCACCACGAGCAGCTCGCCGAGGGTCTTCCTGGTGACAACGTCGGCTTCAACGTGAAGAACGTCTCCGTCAAGGAGATCCGTCGTGGCAACGTCGCTGGTGATTCCAAGAACGACCCCCCGCTGGGTGCCGCTTCTTTCGAGGCCCAGGTCATCGTCCTCAACCACCCCGGTCAGGTCGGTGCTGGTTACGCCCCCGTCCTCGATTGCCACACTGCCCACATTGCCTGCAAGTTCTCCGAGATCAA-GGAGAAGATCGACCGCCGTACCGGCAA-GTCTGTTGAGGACGCCCCCAAGTTCATCAAGTCTGGTGACT
>CBS122.29
CCAAGGATGGCCAGACTCGTGAGCACGCCCTGCTCGCCTACACCCTCGG------------------------------------------------------TGTGCGTCAGCTC---ATCGTCGCCATCAACAAGATGGACACCACCAAGTGGTCTGAGGCCCGTTACCAGGAGATTATCAAGGAGACCTCCAACTTCATCAAGAAGGTCGGCTACAACCCCAAGACCGTCGCCTTCGTCCCCATCTCCGGTTTCCACGGTGACAACATGCTTGCCCCCACCACCAACGCCCCCTGGTACAAGGGTTGGGAGCGTGAGATCAAGGGCAACAAGCAGACCGGCAAGACCCTCCTCGAGGCCATTGACGGTGTTGAGCCCCCCAAGCGTCCCTCCGACAAGCCCCTCCGTCTTCCCCTTCAGGATGTCTACAAGATTGGTGGTATTGGCACGGTCCCTGTCGGCCGTATCGAGACCGGTGTCCTCAAGCCCGGTATGGTCGTCACCTTCGCCCCTGCCAACGTCACCACTGAAGTCAAGTCCGTCGAGATGCACCACGAGCAGCTCTCTGAGGGTCTTCCCGGTGACAACGTCGGCTTCAACGTGAAGAACGTCTCCGTCAAGGAGATCCGTCGTGGTAACGTTGCTGGTGACACCAAGAACGACCCCCCGCTTGGCGCTGCCTCTTTCGAGGCCCAGGTCATCGTCCTCAACCACCCCGGTCAGGTCGGTGCTGGTTACGCCCCGGTCCTCGATTGCCACACTGCCCACATTGCTTGCAAGTTCGCCGAGATCAA-GGAGAAGATCGACCGCCGTACCGGCAA-GTCTGTTGAGGACGCCCCCAAGTTCATCAAGTCTGGTGACT
>CBS428.67
CCAAGGATGGCCAGACTCGTGAGCACGCCCTGCTCGCCTACACCCTTGG------------------------------------------------------TGTGCGTCAGCTC---ATCGTCGCCATCAACAAGATGGACACCACCAAGTGGTCTGAGGCCCGTTACCAGGAGATTATCAAGGAGACCTCCAACTTCATCAAGAAGGTCGGCTACAACCCCAAGACCGTTGCTTTTGTTCCCATCTCTGGTTTCAACGGCGACAACATGCTTGCCCCCTCCACCAACTGCCCCTGGTACAAGGGTTGGGAGCGTGAGGTCAAGGGCGCCAAGCAGACCGGCAAGACCCTCCTCGAGGCCATTGACGGCATTGAGCCCCCCAAGCGTCCCTCCGACAAGCCCCTCCGTCTTCCCCTCCAAGATGTCTACAAGATCGGTGGTATTGGCACGGTCCCTGTCGGCCGTATCGAGACCGGTGTCCTCAAGCCCGGTATGGTCGTCACTTTCGCCCCCGCCAACGTCACCACTGAAGTCAAGTCCGTCGAGATGCACCACGAGCAGCTCACTGAGGGTCTCCCTGGTGACAACGTCGGCTTCAACGTGAAGAACGTCTCCGTCAAGGAGATCCGCCGTGGCAACGTCGCTGGTGACTCCAAGAACGACCCCCCGCTGGGTGCCGCTTCTTTCGAGGCCCAGGTCATCGTCCTCAACCACCCCGGTCAGGTCGGTGCTGGTTACGCCCCCGTCCTCGACTGCCACACTGCCCACATTGCCTGCAAGTTCTCCGAGATCAA-GGAGAAGATCGACCGCCGTACCGGCAA-GTCTGTTGAGGACGCCCCCAAGTTCATCAAGTCTGGTGACT
>CBS346.70
CCAAGGATGGCCAGACTCGTGAGCACGCCCTGCTCGCCTACACCCTTGG------------------------------------------------------TGTGCGTCAGCTC---ATCGTCGCCATCAACAAGATGGACACCACCAAGTGGTCCGAGGCCCGTTACCAGGAGATTATCAAGGAGACCTCCAACTTCATCAAGAAGGTCGGCTACAACCCCAAGACCGTCGCCTTCGTCCCCATCTCCGGTTTCCACGGTGACAACATGCTTGCCCCCACCACCAACGCCCCCTGGTACAAGGGTTGGGAGCGTGAGATCAAGGGCAACAAGCAGACCGGCAAGACCCTCCTCGAGGCCATTGACGGTTGCGAGCCTCCCAAGCGCCCCAACGACAAGCCCCTCCGTCTTCCCCTCCAGGATGTCTACAAGATTGGTGGTATTGGAACGGTTCCTGTCGGCCGTATCGAGACTGGTATCCTCAAGCCCGGTATGGTCGTCACCTTCGCTCCCGCCAACGTCACCACTGAAGTCAAGTCCGTCGAGATGCACCACGAGCAGCTCACTGAGGGTCTTCCCGGTGACAACGTCGGCTTCAACGTGAAGAACGTCTCCGTCAAGGAGATCCGTCGTGGTAACGTTGCTGGTGACTCCAAGAACGACCCCCCGCTTGGTGCCGCCTCTTTCGAGGCCCAGGTCATCGTCCTCAACCACCCCGGTCAGGTCGGCCCCGGTTACGCTCCCGTCCTCGATTGCCACACTGCCCACATTGCTTGCAAGTTCGCCGAGATCAA-GGAGAAGATCGACCGCCGTACCGGAAA-GTCCGTTGAGGATGCTCCCAAGTTCATCAAGTCTGGTGACT
>CBS243.59
CCAAGGATGGCCAGACTCGTGAGCACGCTCTCCTCGCCTACACCCTCGG------------------------------------------------------TGTGCGTCAGCTC---ATCGTCGCCATCAACAAGATGGACACCACCAAGTGGTCTGAGGCCCGTTACCAGGAGATCATCAAGGAGACCTCCAACTTCATCAAGAAGGTCGGCTACAACCCCAAGACCGTCGCTTTCGTCCCCATCTCTGGTTTCCACGGCGACAACATGCTTGCTGCCTCCACCAACTGCCCCTGGTACAAGGGTTGGGAGCGTGAGGTCAAGGGCGCCAAGCAGACCGGCAAGACCCTCCTCGAGGCCATTGACGGTATTGAGCCCCCCAAGCGTCCCTCCGACAAGCCCCTCCGTCTTCCTCTCCAGGATGTCTACAAGATCGGTGGTATTGGAACTGTTCCCGTCGGCCGTATCGAGACTGGTGTCCTCAAGCCCGGTATGGTCGTTACCTTCGCTCCCGCCAACGTCACCACTGAAGTCAAGTCCGTCGAGATGCACCACGAGCAGCTCACTGAGGGTCTCCCTGGTGACAACGTCGGCTTCAACGTGAAGAACGTTTCCGTCAAGGATATCCGCCGTGGTAACGTTGCCTCTGACTCCAAGAACGACCCCGCCCTCGGTGCCGCTTCTTTCGATGCTCAGGTCATCGTCCTCAACCACCCCGGTCAGGTCGGTGCTGGTTACGCCCCGGTCCTTGACTGCCACACCGCCCACATTGCTTGCAAGTTCGCCGAGATCAA-GGAGAAGATCGACCGCCGTACCGGCAA-GTCTGTTGAGGACGCCCCCAAGTTCATCAAGTCTGGTGACT
>CBS129.64
CCAAGGATGGCCAGACCCGTGAGCACGCTCTGCTCGCCTACACCCTGGG------------------------------------------------------TGTTAAGCAGATC---ATCGTCGCCATCAACAAGATGGACACCACCCAGTGGTCCGAGGCTCGTTACCAGGAGATCATCAAGGAGACGTCCAACTTCATCAAGAAGGTCGGCTACAACCCCAAGAGCGTCGCCTTCGTCCCCATCTCCGGTTTCCACGGTGACAACATGCTTGCTGCCTCCACCAACTGCCCCTGGTACAAGGGTTGGGAGAAGGAGACCAAGGCTGGCAAGTCCAGCGGCAAGACCCTCCTCGAGGCCATCGACTCCATCGAGCCCCCCAAGCGTCCTCTTGACAAGCCCCTGCGTCTCCCTCTCCAGGATGTCTACAAGATTGGTGGCATTGGAACAGTCCCTGTCGGCCGTATCGAGACCGGTATCCTCAAGCCCGGTATGGTCGTTACCTTCGCTCCTGCCAACGTCACCACTGAAGTCAAGTCCGTCGAGATGCACCACGAGCAGCTCGCTGAGGGTCTCCCCGGTGACAACGTTGGTTTCAACGTGAAGAACGTTTCCGTCAAGGATATCCGCCGTGGTAACGTCGCTTCTGACTCCAAGAACGACCCCGCCCTGGGTGCCGCTTCCTTCGACGCCCAGGTCATCGTCCTCAACCACCCTGGTCAGGTCGGTGCTGGTTACGCCCCCGTCCTGGACTGCCACACTGCCCACATCGCCTGCAAGTTCGCCGAGATCAA-GGAGAAGATTGACCGTCGTACTGGTAA-GGCCGTTGAGACCGCCCCCAAGTTCATCAAGTCTGGTGACT
>CBS101444
CCAAGGATGGCCAGACCCGTGAGCACGCCCTGCTCGCCTACACTCTGGG------------------------------------------------------TGTCAAGCAGCTC---ATCGTCGCCATCAACAAGATGGACACCACCCAGTGGTCTGAGGCCCGTTACCAGGAAATCATCAAGGAGACTTCCAACTTCATCAAGAAGGTCGGCTACAACCCCAAGAGTGTTGCCTTCGTCCCCATCTCTGGTTTCCACGGCGACAACATGCTTGCTGCCTCCACCAACTGCCCCTGGTACAAGGGTTGGGAGAAGGAGACCAAGGCTGGCAAGTCCACCGGCAAGACCCTCCTCGAGGCCATCGACTCCATCGAGCCCCCCAAGCGTCCTCTTGACAAGCCCCTGCGTCTCCCTCTCCAGGATGTCTACAAGATCGGTGGTATTGGAACAGTCCCTGTCGGCCGTATCGAGACTGGTACCCTCAAGCCCGGTATGGTCGTCACCTTCGCTCCCTCCAACGTCACCACTGAAGTCAAGTCCGTTGAGATGCACCACGAGCAGCTCCCTGAGGGCTTCCCCGGTGACAACGTTGGTTTCAACGTGAAGAACGTTTCCGTCAAGGATATCCGTCGTGGCAACGTCGCCTCTGACTCCAAGAACGACCCCGCCATGGGTGCCGCCTCCTTCGACGCCCAGGTCATCGTCCTCAACCACCCCGGTCAGGTCGGTGCTGGTTACGCCCCCGTCCTGGACTGCCACACTGCCCACATTGCCTGCAAGTTCGCCGAGATCAA-GGAGAAGATCGACCGTCGTACTGGTAA-GGCTGTTGAGTCTGCCCCCAAGTTCATCAAGTCTGGTGACT
>CBS102186
CCAAGGATGGCCAGACCCGTGAGCACGCCCTGCTCGCCTACACTCTGGG------------------------------------------------------TGTCAAGCAGCTC---ATCGTCGCCATCAACAAGATGGACACCACCCAGTGGTCTGAGGCCCGTTACCAGGAAATCATCAAGGAGACTTCCAACTTCATCAAGAAGGTCGGCTACAACCCCAAGAGTGTTGCCTTCGTCCCCATCTCTGGTTTCCACGGCGACAACATGCTTGCTGCCTCCACCAACTGCCCCTGGTACAAGGGTTGGGAGAAGGAGACCAAGGCTGGCAAGTCCACCGGCAAGACCCTCCTCGAGGCCATCGACTCCATCGAGCCCCCCAAGCGTCCTCTTGACAAGCCCCTGCGTCTCCCTCTCCAGGATGTCTACAAGATCGGTGGTATTGGAACAGTCCCTGTCGGCCGTATCGAGACTGGTACCCTCAAGCCTGGTATGGTCGTCACCTTCGCTCCCTCCAACGTCACCACTGAAGTCAAGTCCGTTGAGATGCACCACGAGCAGCTCCCTGAGGGCTTCCCCGGTGACAACGTTGGTTTCAACGTGAAGAACGTTTCCGTCAAGGATATCCGTCGTGGCAACGTCGCCTCTGACTCCAAGAACGACCCCGCCATGGGTGCCGCCTCCTTCGACGCCCAGGTCATCGTCCTCAACCACCCCGGTCAGGTCGGTGCTGGTTACGCCCCCGTCCTGGACTGCCACACTGCCCACATTGCCTGCAAGTTCGCCGAGATCAA-GGAGAAGATCGACCGTCGTACTGGTAA-GGCTGTTGAGTCTGCCCCCAAGTTCATCAAGTCTGGTGACT
>EU44537
CCAAGGATGGCCAGACCCGTGAGCACGCTCTGCTCGCCTACACCCTGGG------------------------------------------------------TGTCAAGCAGCTC---ATCGTCGCCATCAACAAGATGGACACCACCCAGTGGTCTGAGGCCCGTTACCAGGAAATCATCAAGGAGACCTCCAACTTCATCAAGAAGGTCGGCTACAACCCCAAGACCGTCGCCTTCGTCCCCATCTCCGGTTTCCACGGCGACAACATGCTTGCTGCCTCCACCAACTGCCCCTGGTACAAGGGTTGGGAGAAGGAGACCAAGGCTGGCAAGTCCACCGGCAAGACCCTTCTCGAGGCCATCGACTCCATCGAGCCCCCCAAGCGTCCCACTGACAAGCCCCTGCGTCTCCCTCTCCAGGACGTCTACAAGATCGGTGGTATTGGAACAGTCCCCGTCGGCCGTATCGAGACTGGTATCATCAAGCCCGGTATGGTCGTTACCTTCGCTCCTTCCAACGTCACCACTGAAGTCAAGTCCGTTGAGATGCACCACGAGCAGCTTGCCGAGGGTGTCCCCGGTGACAACGTTGGTTTCAACGTGAAGAACGTTTCCGTCAAGGATATCCGCCGTGGTAACGTCGCTTCTGACTCCAAGAACGACCCCGCCATGGGCGCTGCTTCCTTCGACGCCCAGGTCATTGTCCTCAACCACCCTGGTCAGGTCGGTGCCGGCTATGCCCCCGTCCTGGACTGCCACACTGCCCACATTGCCTGCAAGTTCGCCGAGATCAA-GGAGAAGATCGACCGCCGTACTGGTAA-GGCTGTCGAGGCCGCCCCCAAGTTCATCAAGTCTGGTGACT
