# Supplementary material for: ﻿Morphological and phylogenetic evidence reveals three new arthropod-associated species of Hypocreales (Clavicipitaceae, Bionectriaceae, and Myrotheciomycetaceae) from karst habitats in Guizhou, China
Source: MycoKeys. 2025 Oct 17;123:319–53. doi: 10.3897/mycokeys.123.164334 (PMC12552844; doi:10.3897/mycokeys.123.164334)
Supplement: Supplementary material 21 — Dataset 4 for analysis 4 [file mycokeys-123-319-s021.nxs]

#NEXUS
BEGIN DATA;
dimensions ntax=33 nchar=3004;
format missing=?
symbols="ABCDEFGHIKLMNPQRSTUVWXYZ"
interleave datatype=DNA gap= -;

matrix
ATCC36477   NNNNNNNNNNNNNNNNNNNNNNNNNNNNNNNNNNNNNNNNNNNNNNNNNN
CBS101444   CCGAGTTTACAC--AA--ACTCCCAACCCTT-TGTGAACCTTACCT----
CBS102186   CCGAGTTTACAC--AA--ACTCCCAACCCTT-TGTGAACCTTACCT----
CBS113717   ACAAAA-CGAGTGCTTCGGCTCTCCAACCCATTGTGAAC-ATACCT----
CBS122.29   CCAGAG-TGC---CCTAGGCTCTCCAACCCATTGTGAAC-ATACCT----
CBS123.78   CCGAGTTTACA--------CTCCCAACCCTT-TGTGAACCATACCT----
CBS129.64   CCGAGTTTACA--------CTCCCAACCCTT-TGTGAACCTTACCT----
CBS133762   CCGAGTTATCA-------ACTCCCAAACCAT-TGTGAATCTTACCTT---
CBS141.62   TAGAG----TTT----CTACTCTTCAACCCC-TGTGAACT-TACCT----
CBS142.62   TAGAG----TTT----CTACTCTTCAACCCC-TGTGAACT-TACCT----
CBS144420   NNNNNNNNNNNNNNNNNNNNNNNNNNNNNNNNNNNNNNNNNNNNNNNNNN
CBS144942   TGAGT----TTA----ACGCTCTTCAACCCC-TGTGAACCATACCT----
CBS150.62   TAGAG----TTT----CTACTCTTCAACCCC-TGTGAACT-TACCT----
CBS227.76   CCGAGTTTACA--------CTCCCAACCCTT-TGTGAACCTTACCT----
CBS243.59   CCAGAG-TGCC--TTTTGGCTCTCCA-CCCACTGTGAAC-ATACCT----
CBS346.70   CCAGAG-TGC---CCTAGGCTCTCCA-CCCATTGTGAAC-TTACCA----
CBS425.67   CCAGAG-TGCC--TTTTGGCTCTCCAACCCACTGTGAAC-ATACCT----
CBS428.67   NNNNGAGTGCC---TTAGGCTCTCCAACCCACTGTGAAC-ATACCT----
CBS566.50   TAGAGTTAACAA--AACAACTCCCAACCCTT-TGTGAACCTTACCT----
CBS652.93   TAGAG----TAC----CTACTCTTCAACCCC-TGTGAACT-TACCT----
CBS707.73   CCAGAGATGCC--ACCAGGCTCTCCAACCCACTGTGAAC-ATACCT----
CBS726.71   TAGAACAGTTTA----CTGCTCTTCAACCCC-TGTGAACT-TACCTT---
CBS796.69   CCAGAG-TGCC--TTCAGGCTCTCCAACCCACTGTGAAC-ATACCT----
CBS921.97   CCGAGTTTACA-------ACTCCCAAACCAT-TGTGAATCTTACCTT---
CBS959.72   NNNNNNNNNNNNNNNNNNNNNNNNNNNNNNNNNNNNNNNNNNNNNNNNNN
CPC33206    CTGAGTTTTACC--AA--ACTCCCAACCCCTATGTGAACCATACCTTTCC
DAOM186447  CCGAGTTTACAA-------CTCCCAACCCTT-TGTGAACCTTACCT----
DAOM208997  TAGAGTTAACAA--AACAACTCCCAACCCTT-TGTGAACCTTACCT----
DY05461     CCGAGTTTACA--------CTCCCAACCCTT-TGTGAACCTTACCT----
DY05462     CCGAGTTTACA--------CTCCCAACCCTT-TGTGAACCTTACCT----
DY05591     CCGAGTTTACA--------CTCCCAACCCTT-TGTGAACCTTACCT----
DY05592     CCGAGTTTACA--------CTCCCAACCCTT-TGTGAACCTTACCT----
EU44537     CCGAGTTTACAA-------CTCCCAACCCTT-TGTGAACCTTACCT----

ATCC36477   NNNNNNNNNNNNNNNNNNNNNNNNNNNNNNNNNNNNNNNNNNNNNNNNNN
CBS101444   ACCGTTGCTTCGGCGGACC--GCCCCGGGTGCT---GCGTGCCCCGGACC
CBS102186   ACCGTTGCTTCGGCGGACC--GCCCCGGGTGCT---GCGTGCCCCGGACC
CBS113717   ATCGTTCCCTCGGCGGGCT---CAGCGCGCGGC---CGGCCTCCGGGCCA
CBS122.29   ATCGTTCCCTCGGCGGGCT---CAGCGCGCGGT----G-CCTCCGGGC-T
CBS123.78   ACCGTTGCTTCGGCGGACC--GCCCCGGGCGCT---GCGTGCCCCGGACC
CBS129.64   ATCGTTGCTTCGGCGGACC--GCCCCGGGTGCT---GCGTGCCCCGGACC
CBS133762   TTCATTGCTTCGGCGGGAT-CGCCCCGGGCACC-TTGTGTGCCCCGGATC
CBS141.62   ATTAT-CCTCCGGCGGAAC--GCCCCG-GTGCC---TTCGGGGCCGGG--
CBS142.62   ATTAT-CCTCCGGCGGAAC--GCCCCG-GTGCC---TTCGGGGCCGGG--
CBS144420   NNNNNNNNNNNNNNNNNNNNNNNNNNNNNNNNNNNNNNNNNNNNNNNNNN
CBS144942   ATTTT-CCCCCGGCGGAAC--GCCCCG-GTGCC---TTCGGGGCCGGG--
CBS150.62   ATTAT-CCTCCGGCGGAAC--GCCCCG-GTGCC---TTCGGGGCCGGG--
CBS227.76   ATCGTTGCTTCGGCGGACC--GCCCCGGGTGCT---GCGTGCCCCGGACT
CBS243.59   ACGTTTCCCTCGGCGGGCT---CAGCGCGTTGC---GGTTCTGCCGCC--
CBS346.70   AACGTTCCCTCGGCGGGCT---CAGCGCGCGGT----GGCCTCCGGGCCT
CBS425.67   ACGTTTCCCTCGGCGGGCT---CAGCGCGCGGC---GGTCTT-CCGTC--
CBS428.67   AAGTT-CCCTCGGCGGGCT---CAGCGCGCGGC---GGTC--TCCGGGCC
CBS566.50   ACCGTTGCTTCGGCGGACC--GCCCCGGGCGCT---GCGTGCCCCGGACC
CBS652.93   ATTAT-TCTCCGGCGGAAC--GCCCCG-GTACC---TTCGGGGCCGGA--
CBS707.73   ACGTT-CCCCCGGCGGGGT---CAGCGCGCGGC---GGCCTCAGCGCCCC
CBS726.71   ATTAT-TCTCCGGCGGAAC--GCCCCG-GTGCC---TTCGGGGCCGGA--
CBS796.69   ACGTT-CCCCCGGCGGGCT---CAGCGCGAGGC---GGCTCCGGCCGC--
CBS921.97   TTCGTTGCTTCGGCGGGAT-CGCCCCGGGCGCCATCGTGTGCCCCGGATC
CBS959.72   NNNNT-CCCTCGGCGGGCT---CAGCGCGCGGC---GGTCCTCCCGGGCC
CPC33206    ACTGTTGCTTCGGCGGGACACGCCCCGGGTGCT---GCGCGCCCCGGAAC
DAOM186447  ATCGTTGCTTCGGCGGACC--GCCCCGGGTGCT---GCGTGCCCCGGACT
DAOM208997  ACCGTTGCTTCGGCGGACC--GCCCCGGGCGCT---GCGTGCCCCGGACC
DY05461     ACCGTTGCTTCGGCGGACC--GCCCCGGGTGCT---GCGTGCCCCGGGCC
DY05462     ACCGTTGCTTCGGCGGACC--GCCCCGGGTGCT---GCGTGCCCCGGGCC
DY05591     ACCGTTGCTTCGGCGGACC--GCCCCGGGTGCT---GCGTGCCCCGGGCC
DY05592     ACCGTTGCTTCGGCGGACC--GCCCCGGGTGCT---GCGTGCCCCGGGCC
EU44537     ATCGTTGCTTCGGCGGACC--GCCCCGGGTGCT---GCGTGCCCCGGACT

ATCC36477   NNNNNNNNNNNNNNNNNNNNNNNNNNNNNNNNNNNNNNNNNNNNNNNNNN
CBS101444   CA-GGCGCCCGCCGGGGACCATTC--AAACCCTGTTTTTT---------A
CBS102186   CA-GGCGCCCGCCGGGGACCATTC--AAACCCTGTTTTTT---------A
CBS113717   CCGGGCGTCCGCCGGGGACAAC-C--AAACCCGAATTTT-----------
CBS122.29   CCGGGCGTCCGCCGGGGACAAC-C--AAACTCTGATTTTA----------
CBS123.78   CA-GGCGCCCGCCGGGGACCACTC--AAACCCTGTTTTTTTTTTTTT--G
CBS129.64   CA-GGCGCCCGCCGGGGACCACTC--AAACCCTGTTTTTGTTTTTTTCAA
CBS133762   CA-GGCGCTCGCCGGGGGACCT----AAACTCTGTCGTTT----------
CBS141.62   CCAGGCGCCCGCCGGGGACCAAAC--AAACTGTATTTGTC----------
CBS142.62   TCAGGCGCCCGCCGGGGACCAAAC--AAACTGTATTTGTC----------
CBS144420   NNNNNNNNNNNNNNNNNNNNNNNNNNNNNNNNNNNNNNNNNNNNNNNNNN
CBS144942   TCAGGCGCCCGCCGGGGG-CAAAC--AGACTGTATTTGTA----------
CBS150.62   TCAGGCGCCCGCCGGGGACCAAAC--AAACTGTATTTGTC----------
CBS227.76   CA-GGCGCCCGCCGGGGACCAACC--AAACCCTGTTTTTT---------A
CBS243.59   TCG--CGTCCGCCGGGGGCACC-C--AAACTCGAATTTATA---------
CBS346.70   CCGGGCGTCCGCCGGGGAAAAC-C--AAACCCTGATTTAA----------
CBS425.67   TCG--CGTCCGCCGGGGGCACC-T--AAACTCTGATTTATA---------
CBS428.67   CCGCGCGTCCGCCGGGGGCCAG-C--AAACTCGATTTTACT---------
CBS566.50   CAAGGCGCCCGCCGGGGACCACAC--GAACCCTGTTTAAC---------A
CBS652.93   TCAGGCGCCTGCCGGGGTACAAAC--AAACTGTATTTGTC----------
CBS707.73   TCG--CGTCCGCCGGGGGCCCC-C--AAACCCGAATTTACA---------
CBS726.71   TCAGGCGCCCGCCGGGGTAACCAA--AAACCGTATTTGTA----------
CBS796.69   CCG--CGTCCGCCGAGGGCATCTC--AAACCCGAATTTAT----------
CBS921.97   CA-GGCGCCCGCCGGGGGACCT----AAACTCTGTCGTTT----------
CBS959.72   CCGCGCGTCCGCCGGGGGCCAG-C--AAACTCGAATTTACT---------
CPC33206    CA-GGCGCCCGCCGGGGACCATTTACAAACTCTTGTTTCTT---------
DAOM186447  CA-GGCGCCCGCCGGGGACCAACC--AAACCCTGTTTTTT---------A
DAOM208997  CAAGGCGCCCGCCGGGGACCACAC--GAACCCTGTTTAAC---------A
DY05461     CA-GGCGCCCGCCGGGGACCACTCC-AAACCCTGTTTTTGTTTTTTTCAA
DY05462     CA-GGCGCCCGCCGGGGACCACTCC-AAACCCTGTTTTTGTTTTTTTCAA
DY05591     CA-GGCGCCCGCCGGGGACCACTCC-AAACCCTGTTTTTGTTTTTTTCAA
DY05592     CA-GGCGCCCGCCGGGGACCACTCC-AAACCCTGTTTTTGTTTTTTTCAA
EU44537     CA-GGCGCCCGCCGGGGACCAACC--AAACCCTGTTTTTT---------A

ATCC36477   NNNNNNNNNNNNNNNNNNNNNNNNNNNNNNNNNNNNNNNNNNNNNNNNNN
CBS101444   ATCA-GTGTATCTTCTGAGCGA----GCCGAAAGGCAAC--------AAA
CBS102186   ATCA-GTGTATCTTCTGAGCGA----GCCGAAAGGCAAC--------AAA
CBS113717   -TCGTGTATATCTGAGGGGCGAAAG-CCCG-AAAACAA----------AA
CBS122.29   -TTGTGAATCTCTGAGGGGCGAAAG-CCCG-AAAACAA----------AA
CBS123.78   AACATGTGTATCTTCTGAGCGA----GCCGAAAGGCCTCGTAAAAACAAA
CBS129.64   AACATGTGTATCTTCTGAGCGA----GCCGAAAGGCGTC------AAAAA
CBS133762   -AGTGGTATTTCTGAGTGG--------------ATTATT---------AA
CBS141.62   -TCCTGTATACCTCAGAAATTGG-----CGTAAAGCCG----------AA
CBS142.62   -TCCTGTATACCTCAGAATCAGG-----CGTAAAGCCG----------AA
CBS144420   NNNNNNNNNNNNNNNNNNNNNNNNNNNNNNNNNNNNNNNNNNNNNNNNNN
CBS144942   -CCCC-TATACCTCAGAATTAGG-----CGTAAAGCCG----------AA
CBS150.62   -TCCTGTATACCTCAGAATTAGG-----CGTAAAGCCG----------AA
CBS227.76   AACATGTGTATCATCTGAGCGA----GCCGAAAGGCAAC---------AA
CBS243.59   -TCGTGTATCTCTGAGGGGCGAAAG-CCCGTAAAACAA----------A-
CBS346.70   -TCGTATTTCTCTGAGGGGCGAAAG-CCCG-AAAACAA----------AA
CBS425.67   -TCGTGTATCTCTGAGGGGCGAAAG-CCCGTAAAACAA----------AA
CBS428.67   -ACGTGTATCTCTGAGGGGCGAAAG-CCCGTAAAACAA----------AA
CBS566.50   AACATGTGTATCCTCTGAGCGA----GCCGAAAGGCAAC--------AAA
CBS652.93   -TCCTGTATACCTCAGAATTAGG-----CGTAAAGCCG----------AA
CBS707.73   -GCGTGTCT-TCTGAGGGGCGAAAG-CCCGTAAAAACA----------AA
CBS726.71   -CCCTGTATACCTCAGAATTAGG-----CGTAAAGCCG----------AA
CBS796.69   -TCGTGTCT-TCTGAGGGGCGAAAG-CCCGTAAAACAA----------AA
CBS921.97   -AGTGGTATTTCTGAGTGG--------------ATTATC---------AA
CBS959.72   -ACGTGTATCTCTGAGGGGCGAAAG-CCCGTAAAACAA----------AA
CPC33206    -ACTACTGTATCTTCTGAGCAAAACCGCCGAAAGGCGAA------ACAAA
DAOM186447  AACATGTGTATCATCTGAGCGA----GCCGAAAGGCAAC---------AA
DAOM208997  AACATGTGTATCCTCTGAGCGA----GCCGAAAGGCAAC--------AAA
DY05461     AACATTTGTATCTTCTGAGCGA----GCCGAAAGGCGTC------AAAAA
DY05462     AACATTTGTATCTTCTGAGCGA----GCCGAAAGGCGTC------AAAAA
DY05591     AACATTTGTATCTTCTGAGCGA----GCCGAAAGGCGTC------AAAAA
DY05592     AACATTTGTATCTTCTGAGCGA----GCCGAAAGGCGTC------AAAAA
EU44537     AACATGTGTATCATCTGAGCGA----GCCGAAAGGCAAC---------AA

ATCC36477   NNNNNNNNNNNNNNNNNNNNNNNNNNNNNNNNNNNNNNNNNNNNNNNNNN
CBS101444   ACAA-TCAAAACTTTCAACAACGGATCTCTTGGTTCTGGCATCGATGAAG
CBS102186   ACAA-TCAAAACTTTCAACAACGGATCTCTTGGTTCTGGCATCGATGAAG
CBS113717   -TGAATCAAAACTTTCAACAACGGATCTCTTGGCTCTGGCATCGATGAAG
CBS122.29   -TGAATCAAAACTTTCAACAACGGATCTCTTGGCTCTGGCATCGATGAAG
CBS123.78   ACAA-TCAAAACTTTCAACAACGGATCTCTTGGTTCTGGCATCGATGAAG
CBS129.64   ACAA-TCAAAACTTTCAACAACGGATCTCTTGGTTCTGGCATCGATGAAG
CBS133762   ATAA-TCAAAACTTTCAACAACGGATCTCTTGGTTCTGGCATCGATGAAG
CBS141.62   ATG--TAACAACTTTTGACAATGGATCTCTTGGCACTGGCATCGATGAAG
CBS142.62   ATG--TAACAACTTTTGACAATGGATCTCTTGGCACTGGCATCGATGAAG
CBS144420   NNNNNNNNNNNNNNNNNNNNNNNNNNNNNNNNNNNNNNNNNNNNNNNNNN
CBS144942   ATG--TAACAACTTTTGACAATGGATCTCTTGGCACTAGCATCGATGAAG
CBS150.62   ATG--TAACAACTTTTGACAATGGATCTCTTGGCACTGGCATCGATGAAG
CBS227.76   ACAA-TCAAAACTTTCAACAACGGATCTCTTGGTTCTGGCATCGATGAAG
CBS243.59   -TGAATCAAAACTTTCAACAACGGATCTCTTGGCTCTGGCATCGATGAAG
CBS346.70   -TGAATCAAAACTTTCAACAACGGATCTCTTGGCTCTGGCATCGATGAAG
CBS425.67   -TGAATCAAAACTTTCAACAACGGATCTCTTGGCTCTGGCATCGATGAAG
CBS428.67   -TGAATCAAAACTTTCAACAACGGATCTCTTGGCTCTGGCATCGATGAAG
CBS566.50   ACAAATCAAAACTTTCAACAACGGATCTCTTGGTTCTGGCATCGATGAAG
CBS652.93   ATG--TAACAACTTTTGACAATGGATCTCTTGGCACTAGCATCGATGAAG
CBS707.73   -TGAATCAAAACTTTCAACAACGGATCTCTTGGCTCTGGCATCGATGAAG
CBS726.71   ATG--TAACAACTTTTGACAATGGATCTCTTGGCACTGGCATCGATGAAG
CBS796.69   -TGAATCAAAACTTTCAACAACGGATCTCTTGGCTCTGGCATCGATGAAG
CBS921.97   ATAA-TCAAAACTTTCAACAACGGATCTCTTGGTTCTGGCATCGATGAAG
CBS959.72   ATGAATCAAAACTTTCAACAACGGATCTCTTGGCTCTGGCATCGATGAAG
CPC33206    ACAA-TCAAAACTTTCAACAACGGATCTCTTGGTTCTGGCATCGATGAAG
DAOM186447  ACAA-TCAAAACTTTCAACAACGGATCTCTTGGTTCTGGCATCGATGAAG
DAOM208997  ACAAATCAAAACTTTCAACAACGGATCTCTTGGTTCTGGCATCGATGAAG
DY05461     ACAA-TCAAAACTTTCAACAACGGATCTCTTGGTTCTGGCATCGATGAAG
DY05462     ACAA-TCAAAACTTTCAACAACGGATCTCTTGGTTCTGGCATCGATGAAG
DY05591     ACAA-TCAAAACTTTCAACAACGGATCTCTTGGTTCTGGCATCGATGAAG
DY05592     ACAA-TCAAAACTTTCAACAACGGATCTCTTGGTTCTGGCATCGATGAAG
EU44537     ACAA-TCAAAACTTTCAACAACGGATCTCTTGGTTCTGGCATCGATGAAG

ATCC36477   NNNNNNNNNNNNNNNNNNNNNNNNNNNNNNNNNNNNNNNNNNNNNNNNNN
CBS101444   AACGCAGCGAAATGCGATAAGTAATGTGAATTGCAGAATTCAGTGAATCA
CBS102186   AACGCAGCGAAATGCGATAAGTAATGTGAATTGCAGAATTCAGTGAATCA
CBS113717   AACGCAGCGAAATGCGATAAGTAATGTGAATTGCAGAATTCAGTGAATCA
CBS122.29   AACGCAGCGAAATGCGATAAGTAATGTGAATTGCAGAATTCAGTGAATCA
CBS123.78   AACGCAGCGAAATGCGATAAGTAATGTGAATTGCAGAATTCAGTGAATCA
CBS129.64   AACGCAGCGAAATGCGATAAGTAATGTGAATTGCAGAATTCAGTGAATCA
CBS133762   AACGCAGCGAAATGCGAAAAGTAATGTGAATTGCAGAATTCAGTGAATCA
CBS141.62   AACGCAGCGAAATGCGATAAGTAATGTGAATTGCAGAGCACAGTGAATCA
CBS142.62   AACGCAGCGAAATGCGATAAGTAATGTGAATTGCAGAGCACAGTGAATCA
CBS144420   NNNNNNNNNNNNNNNNNNNNNNNNNNNNNNNNNNNNNNNNNNNNNNNNNN
CBS144942   AACGCAGCGAAATGCGATAAGTAATGTGAATTGCAGAGCACAGTGAATCA
CBS150.62   AACGCAGCGAAATGCGATAAGTAATGTGAATTGCAGAGCACAGTGAATCA
CBS227.76   AACGCAGCGAAATGCGATAAGTAATGTGAATTGCAGAATTCAGTGAATCA
CBS243.59   AACGCAGCGAAATGCGATAAGTAATGTGAATTGCAGAATTCAGTGAATCA
CBS346.70   AACGCAGCGAAATGCGATAAGTAATGTGAATTGCAGAATTCAGTGAATCA
CBS425.67   AACGCAGCGAAATGCGATAAGTAATGTGAATTGCAGAATTCAGTGAATCA
CBS428.67   AACGCAGCGAAATGCGATAAGTAATGTGAATTGCAGAATTCAGTGAATCA
CBS566.50   AACGCAGCGAAATGCGATAAGTAATGTGAATTGCAGAATTCAGTGAATCA
CBS652.93   AACGCAGCGAAATGCGATAAGTAATGTGAATTGCAGAGCACAGTGAATCA
CBS707.73   AACGCAGCGAAATGCGATAAGTAATGTGAATTGCAGAATTCAGTGAATCA
CBS726.71   AACGCAGCGAAATGCGATAAGTAATGTGAATTGCAGAGCACAGTGAATCA
CBS796.69   AACGCAGCGAAATGCGATAAGTAATGTGAATTGCAGAATTCAGTGAATCA
CBS921.97   AACGCAGCGAAATGCGAAAAGTAATGTGAATTGCAGAATTCAGTGAATCA
CBS959.72   AACGCAGCGAAATGCGATAAGTAATGTGAATTGCAGAATTCAGTGAATCA
CPC33206    AACGCAGCGAAATGCGATAAGTAATGTGAATTGCAGAATTCAGTGAATCA
DAOM186447  AACGCAGCGAAATGCGATAAGTAATGTGAATTGCAGAATTCAGTGAATCA
DAOM208997  AACGCAGCGAAATGCGATAAGTAATGTGAATTGCAGAATTCAGTGAATCA
DY05461     AACGCAGCGAAATGCGATAAGTAATGTGAATTGCAGAATTCAGTGAATCA
DY05462     AACGCAGCGAAATGCGATAAGTAATGTGAATTGCAGAATTCAGTGAATCA
DY05591     AACGCAGCGAAATGCGATAAGTAATGTGAATTGCAGAATTCAGTGAATCA
DY05592     AACGCAGCGAAATGCGATAAGTAATGTGAATTGCAGAATTCAGTGAATCA
EU44537     AACGCAGCGAAATGCGATAAGTAATGTGAATTGCAGAATTCAGTGAATCA

ATCC36477   NNNNNNNNNNNNNNNNNNNNNNNNNNNNNNNNNNNNNNNNNNNNNNNNNN
CBS101444   TCGAATCTTTGAACGCACATTGCGCCCGCCAGTATTCTGGCGGGCATGCC
CBS102186   TCGAATCTTTGAACGCACATTGCGCCCGCCAGTATTCTGGCGGGCATGCC
CBS113717   TCGAATCTTTGAACGCACATTGCGCCCGCCGGCACTCCGGCGGGCATGCC
CBS122.29   TCGAATCTTTGAACGCACATTGCGCCCGCCGGCACTCCGGCGGGCATGCC
CBS123.78   TCGAATCTTTGAACGCACATTGCGCCCGCCAGTATTCTGGCGGGCATGCC
CBS129.64   TCGAATCTTTGAACGCACATTGCGCCCGCCAGTATTCTGGCGGGCATGCC
CBS133762   TCGAATCTTTGAACGCACATTGCGCCCGCCAGTATTCTGGCGGGCATGCC
CBS141.62   TCGAATCTTTGAACGCACATGGCGCCCGCCGGTAATCCGGCGGGCATGCC
CBS142.62   TCGAATCTTTGAACGCACATGGCGCCCGCTGGTAATCCGGCGGGCATGCC
CBS144420   NNNNNNNNNNNNNNNNNNNNNNNNNNNNNNNNNNNNNNNNNNNNNNNNNN
CBS144942   TCGAATCTTTGAACGCACATGGCGCCCGCCGGTAATCCGGTGGGCATGCC
CBS150.62   TCGAATCTTTGAACGCACATGGCGCCCGCTGGTAATCCGGCGGGCATGCC
CBS227.76   TCGAATCTTTGAACGCACATTGCGCCCGCCAGTATTCTGGCGGGCATGCC
CBS243.59   TCGAATCTTTGAACGCACATTGCGCCCGCCGGCACTCCGGCGGGCATGCC
CBS346.70   TCGAATCTTTGAACGCACATTGCGCCCGCCGGCACTCCGGCGGGCATGCC
CBS425.67   TCGAATCTTTGAACGCACATTGCGCCCGCCGGCACTCCGGCGGGCATGCC
CBS428.67   TCGAATCTTTGAACGCACATTGCGCCCGCCAGCACTCTGGCGGGCATGCC
CBS566.50   TCGAATCTTTGAACGCACATTGCGCCCGCCAGTATTCTGGCGGGCATGCC
CBS652.93   TCGAATCTTTGAACGCACATGGCGCCCGCCGGTAATCCGGTGGGCATGCC
CBS707.73   TCGAATCTTTGAACGCACATTGCGCCCGCCAGTACTCTGGCGGGCATGCC
CBS726.71   TCGAATCTTTGAACGCACATGGCGCCCGCCGGTAATCCGGTGGGCATGCC
CBS796.69   TCGAATCTTTGAACGCACATTGCGCCCGCCAGTACTCTGGCGGGCATGCC
CBS921.97   TCGAATCTTTGAACGCACATTGCGCCCGCCAGTATTCTGGCGGGCATGCC
CBS959.72   TCGAATCTTTGAACGCACATTGCGCCCGCCAGCACTCTGGCGGGCATGCC
CPC33206    TCGAATCTTTGAACGCACATTGCGCCCGCCAGTATTCTGGCGGGCATGCC
DAOM186447  TCGAATCTTTGAACGCACATTGCGCCCGCCAGTATTCTGGCGGGCATGCC
DAOM208997  TCGAATCTTTGAACGCACATTGCGCCCGCCAGTATTCTGGCGGGCATGCC
DY05461     TCGAATCTTTGAACGCACATTGCGCCCGCCAGTATTCTGGCGGGCATGCC
DY05462     TCGAATCTTTGAACGCACATTGCGCCCGCCAGTATTCTGGCGGGCATGCC
DY05591     TCGAATCTTTGAACGCACATTGCGCCCGCCAGTATTCTGGCGGGCATGCC
DY05592     TCGAATCTTTGAACGCACATTGCGCCCGCCAGTATTCTGGCGGGCATGCC
EU44537     TCGAATCTTTGAACGCACATTGCGCCCGCCAGTATTCTGGCGGGCATGCC

ATCC36477   NNNNNNNNNNNNNNNNNNNNNNNNNNNNNNNNNNNNNNNNNNNNNNNNNN
CBS101444   TGTCCGAGCGTCATTTCAACCCTCGGGCCCCC----CCTCTAACC-----
CBS102186   TGTCCGAGCGTCATTTCAACCCTCGGGCCCCC----CCTCTAACC-----
CBS113717   TGTCCGAGCGTCATTTCAACCCTCAGGGCC-C-----CCTTTCGGG----
CBS122.29   TGTCCGAGCGTCATTTCAACCCTCAGGACC-C-----CCTTTCGGG----
CBS123.78   TGTCCGAGCGTCATTTCAACCCTCGGGCTCCC----CTCTCTTCGA----
CBS129.64   TGTCCGAGCGTCATTTCAACCCTCGGGCCCCC----CTCT----GC----
CBS133762   TGTCTGAGCGTCATTTCAACCCTCATGCC-TC------C-----------
CBS141.62   TGTCCGAGCGTCATTTCAACCCTCAGAACCCC-----TCTCTCGGG----
CBS142.62   TGTCCGAGCGTCATTTCAACCCTCAGAACCCC-----TCTCTCGGG----
CBS144420   NNNNNNNNNNNNNNNNNNNNNNNNNNNNNNNNNNNNNNNNNNNNNNNNNN
CBS144942   TGTCCGAGCGTCATTTCAACCCTCAGGACCCC-----TTC----------
CBS150.62   TGTCCGAGCGTCATTTCAACCCTCAGAACCCC-----TCTCTCGGG----
CBS227.76   TGTTCGAGCGTCATTTCAACCCTCGGGCCCCC----GCTTCT-CGC----
CBS243.59   TGTCCGAGCGTCATTTCAACCCTCGGGCCCAC-----CCCTCGCGG----
CBS346.70   TGTCCGAGCGTCATTTCAACCCTCAGGCCCAC-----CCTTCCGGG----
CBS425.67   TGTCCGAGCGTCATTTCAACCCTCGGGCCCAC-----CCTTCGCGG----
CBS428.67   TGTCCGAGCGTCATTTCAACCCTCAGGCCCCCTCGTCCGTCCGCGGCT--
CBS566.50   TGTCCGAGCGTCATTTCAACCCTCGGGCCCCC----CCCTTTTCCCCTCG
CBS652.93   TGTCCGAGCGTCATTTCAACCCTCAGAACCCC-----TTC----------
CBS707.73   TGTCCGAGCGTCATTTCAACCCTCGGGCCCCC-----GTTTCGGCG----
CBS726.71   TGTCCGAGCGTCATTTCAACCCTCAGAACCCC-----TCTCTCGGG----
CBS796.69   TGTCCGAGCGTCATTTCAACCCTCGGGACCCC-----CCTCCGGGG----
CBS921.97   TGTCTGAGCGTCATTTCAACCCTCATGCCCTC------C-----------
CBS959.72   TGTCCGAGCGTCATTTCAACCCTCAGGCCCCC-----CGTCCGCGG----
CPC33206    TGTCCGAGCGTCATTTCAACCCTCGCCCACTC----CCCTTTAGGGGGGA
DAOM186447  TGTTCGAGCGTCATTTCAACCCTCGGGCCCCC----GCTTCT-CGC----
DAOM208997  TGTCCGAGCGTCATTTCAACCCTCGGGCCCCC----CCCTTTTCCCCTCG
DY05461     TGTCCGAGCGTCATTTCAACCCTCGGGCCCCC----CTCT----GC----
DY05462     TGTCCGAGCGTCATTTCAACCCTCGGGCCCCC----CTCT----GC----
DY05591     TGTCCGAGCGTCATTTCAACCCTCGGGCCCCC----CTCT----GC----
DY05592     TGTCCGAGCGTCATTTCAACCCTCGGGCCCCC----CTCT----GC----
EU44537     TGTTCGAGCGTCATTTCAACCCTCGGGCCCCC----GCTTCT-CGC----

ATCC36477   NNNNNNNNNNNNNNNNNNNNNNNNNNNNNNNNNNNNNNNNNNNNNNNNNN
CBS101444   -------GGGGGCGGGACC---------GGTGTTGGGGCTCAGGCGTCCT
CBS102186   -------GGGGGCGGGACC---------GGTGTTGGGGCTCAGGCGTCCT
CBS113717   --------GGCG-GCACCT---------GGTTCTGGGGATCAGCGGCCCT
CBS122.29   --------GG---GGACCT---------GGTGCTGGGGATCAGCGGCCTC
CBS123.78   -------G--GGCGGGCCC---------GGCGTTGGGGCTCAGGCGCCGT
CBS129.64   -------G--GGCGG-CCC---------GGCGTTGGGGCTCAGGCGCCGT
CBS133762   -------------GGGCGT---------GGTGTTGGGGATCGGCCTTCAG
CBS141.62   ------------AGGGCGTTACT-----GGTGTTGGGGAACGAGCGCCCC
CBS142.62   ------------AGGGTGTTACT-----GGTGTTGGGGATCGAGCGCCCC
CBS144420   NNNNNNNNNNNNNNNNNNNNNNNNNNNNNNNNNNNNNNNNNNNNNNNNNN
CBS144942   ------------GGGGCGTCACT-----GGTGTTGGGGATCGAGGGCCGC
CBS150.62   ------------AGGGCGTTACT-----GGTGTTGGGGATCGAGCGCCCC
CBS227.76   -------G--GGCGG-CCC---------GGCGTTGGGGCTCAGGCGCCGT
CBS243.59   --------GGAACGGGCCC---------GGCGTTGGGGACCGGAGGCCGC
CBS346.70   --------GGAGCGGGCCT---------GGTTCTGGGGATCGGCGGCCCT
CBS425.67   --------GGAACGGGCCC---------GGCGTTGGGGACCGGAGGCCGC
CBS428.67   -------CGGGGGGGACCT---------GGCGTTGGGGCTCAGCGGCCTT
CBS566.50   CGGGGGAGGGGGCGGGCCC---------GGCGTTGGGGCCCAGGCGTCCT
CBS652.93   ------------GGGGCGTTACT-----GGTGTTGGGGATCGAGAGCCCT
CBS707.73   --------G---CGGGCCC---------GGCGTTGGGGATCAGGGGCCGC
CBS726.71   ------------AGGGCGTTACT-----GGTGTTGGGGATGGAGCGCCCC
CBS796.69   --------CG---GGACCC---------GGCGCTGGGGATCGGAGGCCGC
CBS921.97   -------------GGGCGT---------GGTGTTGGGGATCGGCCTTCAG
CBS959.72   --------GGAACCGGCCT---------GGCGTTGGGGCTCAGCGGCCTT
CPC33206    GACGGGCGGTGTTGGGGCTCAGGCCGAAGGCGGCGGTTCTCCGGAACCCG
DAOM186447  -------G--GGCGG-CCC---------GGCGTTGGGGCTCAGGCGCCGT
DAOM208997  CGGGGGAGGGGGCGGGCCC---------GGCGTTGGGGCCCAGGCGTCCT
DY05461     -------G--GGCGG-CCC---------GGCGT-GGGGCTCAGGCGCCGT
DY05462     -------G--GGCGG-CCC---------GGCGT-GGGGCTCAGGCGCCGT
DY05591     -------G--GGCGG-CCC---------GGCGTTGGGGCTCAGGCGCCGT
DY05592     -------G--GGCGG-CCC---------GGCGTTGGGGCTCAGGCGCCGT
EU44537     -------G--GGCGG-CCC---------GGCGTTGGGGCTCAGGCGCCGT

ATCC36477   NNNNNNNNNNNNNNNNNNNNNNNNNNNNNNNNNNNNNNNNNNNNNNNNNN
CBS101444   TCTCG---G-GCGCCTGT---CCCCTAAATGCAGTGGCGGCCTCGCCG-C
CBS102186   TCTCG---G-GCGCCTGT---CCCCTAAATGCAGTGGCGGCCTCGCCG-C
CBS113717   T--CGG--G-GCCCCTGT---CCCCCAAATTGAGTGGCGGTCGCGCCG-C
CBS122.29   ---CG---G-GCCCCTGT---CCCCCAAATTGAGTGGCGGTCGCGCCG-C
CBS123.78   CTCTGCTCG-GCGCCTGT---CCCCTAAATGCAGTGGCGGCCTCGCCG-C
CBS129.64   CTCTGCTCG-GCGCCTGT---CCCCTAAATGCAGTGGCGGCCTCGCCG-C
CBS133762   CCCTCTCGGGGGCGCGGCCGGCCCCTAAATCTAGTGGCGGACCCGCTG-T
CBS141.62   CCGCG-----GCGCCCGT---CCCTTAAATCTATTGGCGGCTCCGGAGTC
CBS142.62   CCGCG-----GCGCCCGT---CCCTTAAATCTATTGGCGGCTCCGGAGTC
CBS144420   NNNNNNNNNNNNNNNNNNNNNNNNNNNNNNNNNNNNNNNNNNNNNNNNNN
CBS144942   AA--G-----GCTCCCGC---CCCCTAAATCTATTGGCGGCTTCCGGAGT
CBS150.62   CCGCG-----GCGCCCGT---CCCTTAAATCTATTGGCGGCTCCGGAGTC
CBS227.76   CTCTGCTCG-GCGCCTGT---CCCCTAAATGCAGTGGCGGCCTCGCCG-C
CBS243.59   CCCGGC--G-GCACCCGC---CCCCTAAATTCAGTGGCGGTCGCGCCG-C
CBS346.70   ---CGC--G-GCCCCCGT---CCCTCAAATTCAGTGGCGGTCGCGCCG-C
CBS425.67   CTCGGC--G-GCACCCGCA--TCCCTAAATTCAGTGGCGGTCGCGCCG-C
CBS428.67   C--ACC--G-GCCCCTGT---CCCCGAAATTCAGTGGCGGTCGCGCCG-C
CBS566.50   CCAAG---G-GCGCCTGT---CCCCGAAACCCAGTGGCGGCCTCGCCG-C
CBS652.93   A---G-----GCTCCCGT---CCCTTAAATCTATTGGCGGCTCCGGAGTC
CBS707.73   C-CGGC--G-GACCCTGC---CCCCTAAATACAGTGGCGGTCGCGCCG-C
CBS726.71   CCGCG-----GCGCCCCT---CCCTTAAATCTATTGGCGGCTCCGGAGTC
CBS796.69   ACCGGC------CCCCGT---CCCCCAAATACAGTGGCGGTCGCGCCG-C
CBS921.97   CCCTCTCGGGGGCGAGGCCGGCCCCTAAATCTAGTGGCGGACCCGCTG-T
CBS959.72   C--ACC--G-GCCCCTGT---CCCCGAAATTCAGTGGCGGTCGCGCCG-C
CPC33206    CCCGCCCCACGGGCCTGT---CCCCTAAATGCAGTGGCGGCCTCGCCG-C
DAOM186447  CTCTGCTCG-GCGCCTGT---CCCCTAAATGCAGTGGCGGCCTCGCCG-C
DAOM208997  CCAAG---G-GCGCCTGT---CCCCGAAACCCAGTGGCGGCCTCGCCG-C
DY05461     CTCTGCTCG-GCGCCTGT---CCCCTAAATGCAGTGGCGGCCTCGCCG-C
DY05462     CTCTGCTCG-GCGCCTGT---CCCCTAAATGCAGTGGCGGCCTCGCCG-C
DY05591     CTCTGCTCG-GCGCCTGT---CCCCTAAATGCAGTGGCGGCCTCGCCG-C
DY05592     CTCTGCTCG-GCGCCTGT---CCCCTAAATGCAGTGGCGGCCTCGCCG-C
EU44537     CTCTGCTCG-GCGCCTGT---CCCCTAAATGCAGTGGCGGCCTCGCCG-C

ATCC36477   NNNNNNNNNNNNNNNNNNNNNNNNNNNNNNNNNNNNNNNNNNNNNNNNNN
CBS101444   TGCCTCCTCCGCGTAGTAGCACAAACCTCGCGGCTGGAAGGCGGCGCGGC
CBS102186   TGCCTCCTCCGCGTAGTAGCACAAACCTCGCGGCTGGAAGGCGGCGCGGC
CBS113717   AGCCTCCCCTGCGTAGTAGCACA--CCTCGCA-CCGGAGAGCGGCTCGGC
CBS122.29   AGCCTCCCCTGCGTAGTAGCACA--CCTCGCA-CCGGAGAGCGGCTCGGC
CBS123.78   TGCCTCCTCCGCGTAGTAGCACAAACCTCGCGGCTGGAAGGCGGCGCGGC
CBS129.64   TGCCTCCTCCGCGTAGTAGCACAAACCTCGCGGCTGGAAGGCGGCGCGGC
CBS133762   GGCCTCCTCTGCGTAGTAGTG-ATACCCCGCA-CCGGAAAGCAGCG-AGC
CBS141.62   TGTCTCCCCTGCGTAGTATTGCA--TCTCGCTTTGGTGACGTCCCCGGGC
CBS142.62   TGTCTCCCCTGCGTAGTATTGCA--TCTCGCTTTGGTGACGTCCCCGGGC
CBS144420   NNNNNNNNNNNNNNNNNNNNNNNNNNNNNNNNNNNNNNNNNNNNNNNNNN
CBS144942   TGTCTCCCCTGCGTAGTACTGCA--TCTCGCTTTGGTGACTCCCCCGGGC
CBS150.62   TGTCTCCCCTGCGTAGTATTGCA--TCTCGCTTTGGTGACGTCCCCGGGC
CBS227.76   TGCCTCCTCCGCGTAGTAGCACAAACCTCGCGGCTGGAAGGCGGCGCGGC
CBS243.59   AGCCTCCCCTGCGTAGTAGCACA--CCTCGCA-CCGGAGAGCGGCACGGC
CBS346.70   AGCCTCCCCTGCGTAGTAGCACAA-CCTCGCA-CCGGAGAGCGGAACGAC
CBS425.67   AGCCTCCC-TGCGTAGTAGCACA--CCTCGCA-CCGGAGAGCGGCATGGC
CBS428.67   AGCCTCCCCTGCGTAGTAGCACA--CCTCGCA-CCGGAGAGCGGCACGGC
CBS566.50   TGCCTCCTCCGCGTAGTAGCACAAACCTCGCGGGCGGAAGGCGGCGCGGC
CBS652.93   TGTCTCCCCTGCGTAGTATTGCA--TCTCGCTTTGGTGACTTCTTCGGGC
CBS707.73   AGCCTCCCCTGCGTAGTAGCACA--CCTCGCA-CCGGAGAGCGGCTCGGC
CBS726.71   TGTCTCCCCTGCGTAGTATTGCA--TCTCGCTTTGGTGACTTCTTCGGGC
CBS796.69   AGCCTCCCCTGCGTAGTAGCACA--CCTCGCA-CCGGAGAGCGGCTCGGC
CBS921.97   GGCCTCCTCTGCGTAGTAGTG-ATACCCCGCA-CTGGAAAGCAGCG-AGC
CBS959.72   AGCCTCCCCTGCGTAGTAGCACA--CCTCGCA-CCGGAGAGCGGCACGGC
CPC33206    TGCCTCCTCCGCGTAGTAGCACAAACCTCGCGGGTGGAAGGCGGCGCGGC
DAOM186447  TGCCTCCTCCGCGTAGTAGCACAAACCTCGCGGCTGGAAGGCGGCGCGGC
DAOM208997  TGCCTCCTCCGCGTAGTAGCACAAACCTCGCGGGCGGAAGGCGGCGCGGC
DY05461     TGCCTCCTCCGCGTAGTAGCACAAACCTCGCGGCTGGAAGGCGGCGCGGC
DY05462     TGCCTCCTCCGCGTAGTAGCACAAACCTCGCGGCTGGAAGGCGGCGCGGC
DY05591     TGCCTCCTCCGCGTAGTAGCACAAACCTCGCGGCTGGAAGGCGGCGCGGC
DY05592     TGCCTCCTCCGCGTAGTAGCACAAACCTCGCGGCTGGAAGGCGGCGCGGC
EU44537     TGCCTCCTCCGCGTAGTAGCACAAACCTCGCGGCTGGAAGGCGGCGCGGC

ATCC36477   NNNNNNNNNNNNNNNNNNNNNNNNNNNNNGGCGAGTGAAGCG-CAACAGC
CBS101444   CAC-GCCGTGAAACCCCCAACTTTTACCAGGCGAGTGAAGCGGCAACAGC
CBS102186   CAC-GCCGTGAAACCCCCAACTTTTACCAGGCGAGTGAAGCGGCAACAGC
CBS113717   CAC-GCCGTAAAACCCCCAA---TTTTACGGCGAGTGAAGCGGCAACAGC
CBS122.29   CAC-GCCGTGAAACCCCCAA---TTTTTTGGCGAGTGAAGCGGCAACAGC
CBS123.78   CAC-GCCGTAAAACCCCCCAACTTTTANNGGCGAGTGAAGCGGCAACAGC
CBS129.64   CAC-GCCGTAAAACCCCCCAACTTTANNNGGCGAGTGAAGCGGCAACAGC
CBS133762   CCCTGCCGTAAAACCCC--AACTCTTCTAGGCGAGTGAAGCGGCAACAGC
CBS141.62   TGCTGTGGCTCTGC--CACGAAACCCCCAGGCGAGTGAAGCGGCAACAGC
CBS142.62   TGCTGTGGCTCTGC--CACGAAACCCCCAGGCGAGTGAAGCGGCAACAGC
CBS144420   NNNNNNNNNNNNNNNNNNNNNNNNNNNNNGGCGAGTGAAGCGGCAACAGC
CBS144942   CGCTGCGGCCCCGCGCCGCGAACCCCCCAGGCGAGTGAAGCGGCAACAGC
CBS150.62   TGCTGTGGCTCTGC--CACGAAACCCCCAGGCGAGTGAAGCGGCAACAGC
CBS227.76   CAC-GCCGTAAAACGCCGGAGTATTACCAGGCGAGTGAAGCGGCAACAGC
CBS243.59   CAC-GCCTCGAAACCCCCCAA--TTTTTCNNNNAGTGAAGCGGCAACAGC
CBS346.70   CAC-GCCGTAAAACACCCAA---TTTTTTGGCGAGTGAAGCGGCAACAGC
CBS425.67   CAC-GCCTCGAGCTCCCCCTAATTTTTTCGGCGAGTGAAGCGGCAACAGC
CBS428.67   CAC-GCCGTAAAACCCCCCAG-TTTTACCGGCGAGTGAAGCGGCAACAGC
CBS566.50   CAC-GCCGTAAAACCCCAAACTTTTACCAGGCGAGTGAAGCGGCAACAGC
CBS652.93   TGCTGTGGCCCTGC--CACGAAACCCCCAGGCGAGTGAAGCGGCAACAGC
CBS707.73   CAC-GCCGTGAAACCCCCCAC--TATTTCGGCGAGTGAAGCGGCAACAGC
CBS726.71   TGCTGTGGCACTGC--CACGAAACCCTCAGGCGAGTGAAGCGGCAACAGC
CBS796.69   CAC-GCCGTGAAACCCCCCAC--TATACCGGCGAGTGAAGCGGCAACAGC
CBS921.97   CCCTGCCGTAAAACCCC--AACTCTTCTAGGCGAGTGAAGCGGCAACAGC
CBS959.72   CAC-GCCGTAAAACCCCCCAG-TTTTACCGGCGAGTGAAGCGGCAACAGC
CPC33206    CACAGCCGTAAAACCCCCCAACTTTTTCAGGCGAGTGAAGCGGCAACAGC
DAOM186447  CAC-GCCGTAAAACCCCCAACTATTACCANNNNNNNNNNNNNNNNNNNNN
DAOM208997  CAC-GCCGTAAAACCCCAAACTTTTACCAGGCGAGTGAAGCGGCAACAGC
DY05461     CAC-GCCGTAAAACCCCCCAACTTTACCAGGCGAGTGAAGCGGCAACAGC
DY05462     CAC-GCCGTAAAACCCCCCAACTTTACCAGGCGAGTGAAGCGGCAACAGC
DY05591     CAC-GCCGTAAAACCCCCCAACTTTACCAGGCGAGTGAAGCGGCAACAGC
DY05592     CAC-GCCGTAAAACCCCCCAACTTTACCAGGCGAGTGAAGCGGCAACAGC
EU44537     CAC-GCCGTAAAACCCCCAACTATTACCANNNNNNNNNNNNNNNNNNNNN

ATCC36477   TCAAATTTGAAAGCTGGCTCTCGGGCCCGCATTGTAATTTGCAGAGGATG
CBS101444   TCAAATTTGAAAGCTGGCTCTCGGGCCCGCATTGTAATTTGCAGAGGATG
CBS102186   TCAAATTTGAAAGCTGGCTCTCGGGCCCGCATTGTAATTTGCAGAGGATG
CBS113717   TCAAATTTGAAATCTGGCCGCAAGGTCCGAGTTGTAATTTGCAGAGGATG
CBS122.29   TCAAATTTGAAATCTGGCCGCAAGGTCCGAGTTGTAATTTGTAGAGGATG
CBS123.78   TCAAATTTGAAAGCTGGCTCTCGGGCCCGCATTGTAATTTGCAGAGGATG
CBS129.64   TCAAATTTGAAAGCTGGCTCTCGGGCCCGCATTGTAATTTGCAGAGGATG
CBS133762   TCAAATTTGAAATCTGGC--GCAAGCCCGAGTTGTAATTTGTAGAGGATG
CBS141.62   TCAAATTTGAAATCTGGCCCTCGGGTCCGAGTTGTAATTTGCAGAGGATG
CBS142.62   TCAAATTTGAAATCTGGCCTTCGGGTCCGAGTTGTAATTTGCAGAGGATG
CBS144420   TCAAATTTGAAAGCTGGCTTTCGGGCCCGCATTGTAATTTGCAGAGGATG
CBS144942   TCAAATTTGAAATCTGGCCCTCGGGTCCGAGTTGTAATTTGCAGAGGATG
CBS150.62   TCAAATTTGAAATCTGGCCTTCGGGTCCGAGTTGTAATTTGCAGAGGATG
CBS227.76   TCAAATTTGAAAGCTGGCTCTCGGGCCCGCATTGTAATTTGCAGAGGATG
CBS243.59   TCAAATTTGAAATCTGGCCGCAAGGTCCGAGTTGTAATTTGTAGAGGATG
CBS346.70   TCAAATTTGAAATCTGGCCTCACGGTCCGAGTTGTAATTTGTAGAGGATG
CBS425.67   TCAAATTTGAAATCTGGCCGCAAGGTCCGAGTTGTAATTTGTAGAGGATG
CBS428.67   TCAAATTTGAAATCTGGCCGCAAGGTCCGAGTTGTAATTTGTAGAGGATG
CBS566.50   TCAAATTTGAAAGCTGGCTCTCGGGCCCGCATTGTAATTTGCAGAGGATG
CBS652.93   TCAAATTTGAAATCTGGCCTTCGGGTCCGAGTTGTAATTTGCAGAGGATG
CBS707.73   TCAAATTTGAAATCTGGCCGCAAGGTCCGAGTTGTAATTTGCAGAGGATG
CBS726.71   TCAAATTTGAAATCTGGCCTTCGGGTCCGAGTTGTAATTTGCAGAGGATG
CBS796.69   TCAAATTTGAAATCTGGCCGCAAGGTCCGAGTTGTAATTTGTAGAGGATG
CBS921.97   TCAAATTTGAAATCTGGC--GCAAGCCCGAGTTGTAATTTGTAGAGGATG
CBS959.72   TCAAATTTGAAATCTGGCCGCAAGGTCCGAGTTGTAATTTGTAGAGGATG
CPC33206    TCAAATTTGAAAGCTGGCTTTCGGGCCCGCATTGTAATTTGCAGAGGATG
DAOM186447  NNNNNNNNNNNNNNNNNNNNNNNNNNNNNNNNNNNNNNNNNNNNNNNNNN
DAOM208997  TCAAATTTGAAAGCTGGCTCTCGGGCCCGCATTGTAATTTGCAGAGGATG
DY05461     TCAAATTTGAAAGCTGGCTCTCGGGCCCGCATTGTAATTTGCAGAGGATG
DY05462     TCAAATTTGAAAGCTGGCTCTCGGGCCCGCATTGTAATTTGCAGAGGATG
DY05591     TCAAATTTGAAAGCTGGCTCTCGGGCCCGCATTGTAATTTGCAGAGGATG
DY05592     TCAAATTTGAAAGCTGGCTCTCGGGCCCGCATTGTAATTTGCAGAGGATG
EU44537     NNNNNNNNNNNNNNNNNNNNNNNNNNNNNNNNNNNNNNNNNNNNNNNNNN

ATCC36477   CTTCTGGCGACGCGCCTTCCGAGTT-CCCTGGAACGGGACGCCATAGAGG
CBS101444   CTTCTGGCGACGCGCCTTCCGAGTT-CCCTGGAACGGGACGCCATAGAGG
CBS102186   CTTCTGGCGACGCGCCTTCCGAGTT-CCCTGGAACGGGACGCCATAGAGG
CBS113717   CTTTTGGCGAGGTGCCTTCCGAGTT-CCCTGGAACGGGACGCCATAGAGG
CBS122.29   CTTTTGGCGAGGTGCCTTCCGAGTT-CCCTGGAACGGGACGCCATAGAGG
CBS123.78   CTTCTGGCGACGCGCCTTCCGAGTTTCCCTGGAACGGGACGCCATAGAGG
CBS129.64   CTTCTGGCGACGCGCCTTCCGAGTT-CCCTGGAACGGGACGCCATAGAGG
CBS133762   TTTCTGGCGACGTGCCTTCCGAGTT-CCCTGGAACGGGACGCCATAGAGG
CBS141.62   CTTTTGACGAGGTGGCGACCGAGTG-CCCTGGAACGGGCCGCCGTAGAGG
CBS142.62   CTTTTGACGAGGTGGCGACCGAGTG-CCCTGGAACGGGCCGCCGTAGAGG
CBS144420   CTTCTGGCGACGCGCCTTCCGAGTT-CCCTGGAACGGGACGCCAAAGAGG
CBS144942   CTTTTGACGAAGCGGCGACCGAGTC-CCCTGGAATGGGGCGCCTTAGAGG
CBS150.62   CTTTTGACGAGGTGGCGACCGAGTG-CCCTGGAACGGGCCGCCGTAGAGG
CBS227.76   CTTCTGGCGACGCGCCTTCCGAGTT-CCCTGGAACGGGACGCCATAGAGG
CBS243.59   CTTTTGGCGAGGTGACTTCCGAGTT-CCCTGGAACGGGACGCCATAGAGG
CBS346.70   CTTTTGGCGAGGTGCTTTCCGAGTT-CCCTGGAACGGGACGCCATAGAGG
CBS425.67   CTTTTGGCGAGGTGACTTCCGAGTT-CCCTGGAACGGGACGCCATAGAGG
CBS428.67   CTTTTGGCGAGGTGCCTTCCGAGTT-CCCTGGAACGGGACGCCATAGAGG
CBS566.50   CTTCTGGCGACGCGCCTTCCGAGTT-CCCTGGAACGGGACGCCATAGAGG
CBS652.93   CTTTTGACGAGGCGGCGACCGAGTC-CCCTGGAATGGGGCGCCTTAGAGG
CBS707.73   CTTTTGGCGAGGTGCCTTCCGAGTT-CCCTGGAACGGGACGCCACAGAGG
CBS726.71   CTTTTGACGATGCGGCGACCGAGTC-CCCTGGAATGGGGCGCCATAGAGG
CBS796.69   CTTTTGGCGAGGTGACTTCCGAGTT-CCCTGGAACGGGACGCCATAGAGG
CBS921.97   TTTCTGGCGACGTGCCTTCCGAGTT-CCCTGGAACGGGACGCCATAGAGG
CBS959.72   CTTTTGGCGAGGTGCCTTCCGAGTT-CCCTGGAACGGGACGCCATAGAGG
CPC33206    CTTCTGGCGACGCGCCTTCCGAGTT-CCCTGGAACGGGACGCCAAAGAGG
DAOM186447  NNNNNNNNNNNNNNNNNNNNNNNNNNNNNNNNNNNNNNNNNNNNNNNNNN
DAOM208997  CTTCTGGCGACGCGCCTTCCGAGTT-CCCTGGAACGGGACGCCATAGAGG
DY05461     CTTCTGGCGACGCGCCTTCCGAGTT-CCCTGGAACGGGACGCCATAGAGG
DY05462     CTTCTGGCGACGCGCCTTCCGAGTT-CCCTGGAACGGGACGCCATAGAGG
DY05591     CTTCTGGCGACGCGCCTTCCGAGTT-CCCTGGAACGGGACGCCATAGAGG
DY05592     CTTCTGGCGACGCGCCTTCCGAGTT-CCCTGGAACGGGACGCCATAGAGG
EU44537     NNNNNNNNNNNNNNNNNNNNNNNNNNNNNNNNNNNNNNNNNNNNNNNNNN

ATCC36477   GTGAGAGCCCCGTCCGGTCGTGC-GCCTAGCCTCTGTGAAGCTCCTTCGA
CBS101444   GTGAGAGCCCCGTCCGGTCGTGC-GCCTAGCCTCTGTGAAGCTCCTTCGA
CBS102186   GTGAGAGCCCCGTCCGGTCGTGC-GCCTAGCCTCTGTGAAGCTCCTTCGA
CBS113717   GTGAGAGCCCCGTACGGTAGGACCACCGAGCCTTTGTAAAGCTCCTTCGA
CBS122.29   GTGAGAGCCCCGTACGGTAGGACCACCAAGCCTCTGTAAAGCTCCTTCGA
CBS123.78   GTGAGAGCCCCGTCCGGTCGTGC-GCCTAGCCTCTGTGAAGTTCCTTCGA
CBS129.64   GTGAGAGCCCCGTCCGGTCGTGC-GCCTAGCCTCTGTGAAGCTCCTTCGA
CBS133762   GTGAGAGCCCCGTACGGTTGGTT-GCCTAGCCTCTGTGAAACTCCTTCGA
CBS141.62   GTGAGAGCCCCGTATGGTCGCACTGCCGAGTCTCTGTAAAGCTCCTTCAA
CBS142.62   GTGAGAGCCCCGTATGGTCGCACTGCCGAGTCTCTGTAAAGCTCCTTCAA
CBS144420   GTGAGAGCCCCGTCCGGTCGTGC-GCCTAGCCTCTGTGAAGCTCCTTCGA
CBS144942   GTGAGAGCCCCGTAAGGTCGCGCTGCCGAGTCTCTGTAAAGCTCCTTCGA
CBS150.62   GTGAGAGCCCCGTATGGTCGCACTGCCGAGTCTCTGTAAAGCTCCTTCAA
CBS227.76   GTGAGAGCCCCGTCCGGTCGTGC-GCCTAGCCTCTGTGAAGCTCCTTCGA
CBS243.59   GTGAGAGCCCCGTACGGTCGTGCCACCGAGCCTCTGTAAAGCTCCTTCGA
CBS346.70   GTGAGAGCCCCGTACGGTAAGACCACCGAGCCTCTGTAAAGCTCCTTCGA
CBS425.67   GTGAGAGCCCCGTACGGTCGTGCCACCGAGCCTCTGTAAAGCTCCTTCGA
CBS428.67   GTGAGAGCCCCGTACGGTCGTGCCACCGAGCCTCTGTAAAGCTCCTTCGA
CBS566.50   GTGAGAGCCCCGTCCGGTCGTGC-GCCTAGCCTCTGTGAAGCTCCTTCGA
CBS652.93   GTGAGAGCCCCGTATGGTCGCACTGCTGAGTCTCTGTAAAGCTCCTTCAA
CBS707.73   GTGAGAGCCCCGTACGGTCGTGCCACCGAGCCTCTGTAAAGCTCCTTCGA
CBS726.71   GTGAGAGCCCCGTATGGTCGCACTGCTGAGTCTCTGTAAAGCTCCTTCAA
CBS796.69   GTGAGAGCCCCGTACGGTCGTGCCACCGAGCCTCTGTAAAGCTCCTTCGA
CBS921.97   GTGAGAGCCCCGTACGGTTGGTT-GCCTAGCCTCTGTGAAACTCCTTCAA
CBS959.72   GTGAGAGCCCCGTACGGTCGTGCCACCGAGCCTCTGTAAAGCTCCTTCGA
CPC33206    GTGAGAGCCCCGTCCGGTCGTGC-GCCTAGCCTCTGTGAAGCTCCTTCGA
DAOM186447  NNNNNNNNNNNNNNNNNNNNNNNNNNNNNNNNNNNNNNNNNNNNNNNNNN
DAOM208997  GTGAGAGCCCCGTCCGGTCGTGC-GCCTAGCCTCTGTGAAGCTCCTTCGA
DY05461     GTGAGAGCCCCGTCCGGTCGTGC-GCCTAGCCTCTGTGAAGCTCCTTCGA
DY05462     GTGAGAGCCCCGTCCGGTCGTGC-GCCTAGCCTCTGTGAAGCTCCTTCGA
DY05591     GTGAGAGCCCCGTCCGGTCGTGC-GCCTAGCCTCTGTGAAGCTCCTTCGA
DY05592     GTGAGAGCCCCGTCCGGTCGTGC-GCCTAGCCTCTGTGAAGCTCCTTCGA
EU44537     NNNNNNNNNNNNNNNNNNNNNNNNNNNNNNNNNNNNNNNNNNNNNNNNNN

ATCC36477   CGAGTCGAGTAGTTTGGGAATGCTGCTCAAAATGGGAGGTATACGTCTTC
CBS101444   CGAGTCGAGTAGTTTGGGAATGCTGCTCAAAATGGGAGGTATACGTCTTC
CBS102186   CGAGTCGAGTAGTTTGGGAATGCTGCTCAAAATGGGAGGTATACGTCTTC
CBS113717   CGAGTCGAGTAGTTTGGGAATGCTGCTCTAAATGGGAGGTGTACGTCTTC
CBS122.29   CGAGTCGAGTAGTTTGGGAATGCTGCTCTAAATGGGAGGTGTACGTCTTC
CBS123.78   CGAGTCGAGTAGTTTGGGAATGCTGCTCAAAATGGGAGGTATACGTCTTC
CBS129.64   CGAGTCGAGTAGTTTGGGAATGCTGCTCAAAATGGGAGGTATACGTCTTC
CBS133762   CGAGTCGAGTAGTTTGGGAATGCTGCTCTAAATGGGAGGTATACGTCTTC
CBS141.62   CGAGTCGAGTAGTTTGGGAATGCTGCTCTAAATGGGAGGTGTATGTCTTC
CBS142.62   CGAGTCGAGTAGTTTGGGAATGCTGCTCTAAATGGGAGGTGTATGTCTTC
CBS144420   CGAGTCGAGTAGTTTGGGAATGCTGCTCAAAATGGGAGGTATACGTCTTC
CBS144942   CGAGTCGAGTAGTTTGGGAATGCTGCTCTAATTGGGAGGTGTATGTCTTC
CBS150.62   CGAGTCGAGTAGTTTGGGAATGCTGCTCTAAATGGGAGGTGTATGTCTTC
CBS227.76   CGAGTCGAGTAGTTTGGGAATGCTGCTCAAAATGGGAGGTATACGTCTTC
CBS243.59   CGAGTCGAGTAGTTTGGGAATGCTGCTCTAAATGGGAGGTGTACGTCTTC
CBS346.70   CGAGTCGAGTAGTTTGGGAATGCTGCTCTAAATGGGAGGTGTACGTCTTC
CBS425.67   CGAGTCGAGTAGTTTGGGAATGCTGCTCTAAATGGGAGGTGTACGTCTTC
CBS428.67   CGAGTCGAGTAGTTTGGGAATGCTGCTCTAAATGGGAGGTGTACGTCTTC
CBS566.50   CGAGTCGAGTAGTTTGGGAATGCTGCTCAAAATGGGAGGTATACGTCTTC
CBS652.93   CGAGTCGAGTAGTTTGGGAATGCTGCTCTAAATGGGAGGTGTATGTCTTC
CBS707.73   CGAGTCGAGTAGTTTGGGAATGCTGCTCTAAATGGGAGGTGTACGTCTTC
CBS726.71   CGAGTCGAGTAGTTTGGGAATGCTGCTCTAAATGGGAGGTGTATGTCTTC
CBS796.69   CGAGTCGAGTAGTTTGGGAATGCTGCTCTAAATGGGAGGTGTACGTCTTC
CBS921.97   CGAGTCGAGTAGTTTGGGAATGCTGCTCTAAATGGGAGGTATACGTCTTC
CBS959.72   CGAGTCGAGTAGTTTGGGAATGCTGCTCTAAATGGGAGGTGTACGTCTTC
CPC33206    CGAGTCGAGTAGTTTGGGAATGCTGCTCAAAATGGGAGGTATACGTCTTC
DAOM186447  NNNNNNNNNNNNNNNNNNNNNNNNNNNNNNNNNNNNNNNNNNNNNNNNNN
DAOM208997  CGAGTCGAGTAGTTTGGGAATGCTGCTCAAAATGGGAGGTATACGTCTTC
DY05461     CGAGTCGAGTAGTTTGGGAATGCTGCTCAAAATGGGAGGTATACGTCTTC
DY05462     CGAGTCGAGTAGTTTGGGAATGCTGCTCAAAATGGGAGGTATACGTCTTC
DY05591     CGAGTCGAGTAGTTTGGGAATGCTGCTCAAAATGGGAGGTATACGTCTTC
DY05592     CGAGTCGAGTAGTTTGGGAATGCTGCTCAAAATGGGAGGTATACGTCTTC
EU44537     NNNNNNNNNNNNNNNNNNNNNNNNNNNNNNNNNNNNNNNNNNNNNNNNNN

ATCC36477   TAAAGCTAAATATTGGCCAGAGACCGATAGCGCACAAGTAGAGTGATCGA
CBS101444   TAAAGCTAAATACCGGCCAGAGACCGATAGCGCACAAGTAGAGTGATCGA
CBS102186   TAAAGCTAAATACCGGCCAGAGACCGATAGCGCACAAGTAGAGTGATCGA
CBS113717   TAAAGCTAAATACCGGCCAGAGACCGATAGCGCACAAGTAGAGTGATCGA
CBS122.29   TAAAGCTAAATACCGGCCAGAGACCGATAGCGCACAAGTAGAGTGATCGA
CBS123.78   TAAAGCTAAATACCGGCCAGAGACCGATAGCGCACAAGTAGAGTGATCGA
CBS129.64   TAAAGCTAAATACCGGCCAGAGACCGATAGCGCACAAGTAGAGTGATCGA
CBS133762   TAAAGCTAAATACCGGCCAGAGACCGATAGCGCACAAGTAGAGTGATCGA
CBS141.62   TAAAGCTAAATACCGGCCAGTGACCGATAGCGCACAAGTAGAGTGATCGA
CBS142.62   TAAAGCTAAATACCGGCCAGTGACCGATAGCGCACAAGTAGAGTGATCGA
CBS144420   TAAAGCTAAATACCGGCCAGAGACCGATAGCGCACAAGTAGAGTGATCGA
CBS144942   TAAAGCTAAATACCGGCTAGTGACCGATAGCGCACAAGTAGAGTGATCGA
CBS150.62   TAAAGCTAAATACCGGCCAGTGACCGATAGCGCACAAGTAGAGTGATCGA
CBS227.76   TAAAGCTAAATATTGGCCAGAGACCGATAGCGCACAAGTAGAGTGATCGA
CBS243.59   TAAAGCTAAATACCGGCCAGAGACCGATAGCGCACAAGTAGAGTGATCGA
CBS346.70   TAAAGCTAAATACCGGCCAGAGACCGATAGCGCACAAGTAGAGTGATCGA
CBS425.67   TAAAGCTAAATACCGGCCAGAGACCGATAGCGCACAAGTAGAGTGATCGA
CBS428.67   TAAAGCTAAATACCGGCCAGAGACCGATAGCGCACAAGTAGAGTGATCGA
CBS566.50   TAAAGCTAAATACCGGCCAGAGACCGATAGCGCACAAGTAGAGTGATCGA
CBS652.93   TAAAGCTAAATACCGGCTAGTGACCGATAGCGCACAAGTAGAGTGATCGA
CBS707.73   TAAAGCTAAATACCGGCCAGAGACCGATAGCGCACAAGTAGAGTGATCGA
CBS726.71   TAAAGCTAAATACCGGCCAGTGACCGATAGCGCACAAGTAGAGTGATCGA
CBS796.69   TAAAGCTAAATACCGGCCAGAGACCGATAGCGCACAAGTAGAGTGATCGA
CBS921.97   TAAAGCTAAATACCGGCCAGAGACCGATAGCGCACAAGTAGAGTGATCGA
CBS959.72   TAAAGCTAAATACCGGCCAGAGACCGATAGCGCACAAGTAGAGTGATCGA
CPC33206    TAAAGCTAAATACCGGCCAGAGACCGATAGCGCACAAGTAGAGTGATCGA
DAOM186447  NNNNNNNNNNNNNNNNNNNNNNNNNNNNNNNNNNNNNNNNNNNNNNNNNN
DAOM208997  TAAAGCTAAATACCGGCCAGAGACCGATAGCGCACAAGTAGAGTGATCGA
DY05461     TAAAGCTAAATACCGGCCAGAGACCGATAGCGCACAAGTAGAGTGATCGA
DY05462     TAAAGCTAAATACCGGCCAGAGACCGATAGCGCACAAGTAGAGTGATCGA
DY05591     TAAAGCTAAATACCGGCCAGAGACCGATAGCGCACAAGTAGAGTGATCGA
DY05592     TAAAGCTAAATACCGGCCAGAGACCGATAGCGCACAAGTAGAGTGATCGA
EU44537     NNNNNNNNNNNNNNNNNNNNNNNNNNNNNNNNNNNNNNNNNNNNNNNNNN

ATCC36477   AAGATGAAAAGCACTTTGAAAAGAGAGTTAAAAAGTACGTGAAATTGTTG
CBS101444   AAGATGAAAAGCACTTTGAAAAGAGAGTTAAAAAGTACGTGAAATTGTTG
CBS102186   AAGATGAAAAGCACTTTGAAAAGAGAGTTAAAAAGTACGTGAAATTGTTG
CBS113717   AAGATGAAAAGCACTTTGAAAAGAGGGTTAAAAAGTACGTGAAATTGTTG
CBS122.29   AAGATGAAAAGCACTTTGAAAAGAGGGTTAAAAAGTACGTGAAATTGTTG
CBS123.78   AAGATGAAAAGCACTTTGAAAAGAGAGTTAAAAAGTACGTGAAATTGTTG
CBS129.64   AAGATGAAAAGCACTTTGAAAAGAGAGTTAAAAAGTACGTGAAATTGTTG
CBS133762   AAGATGAAAAGCACTTTGAAAAGAGGGTTAAATAGTACGTGAAATTGTTG
CBS141.62   AAGGTGAAAAGAACTTTGAAAAGAGAGTTAAAAAGTACGTGAAATTGTCA
CBS142.62   AAGGTGAAAAGAACTTTGAAAAGAGAGTTAAAAAGTACGTGAAATTGTCA
CBS144420   AAGATGAAAAGCACTTTGAAAAGAGAGTTAAAAAGTACGTGAAATTGTTG
CBS144942   AAGGTGAAAAGAACTTTGAAAAGAGAGTTAAAAAGTACGTGAAATTGTCA
CBS150.62   AAGGTGAAAAGAACTTTGAAAAGAGAGTTAAAAAGTACGTGAAATTGTCA
CBS227.76   AAGATGAAAAGCACTTTGAAAAGAGAGTTAAAAAGTACGTGAAATTGTTG
CBS243.59   AAGATGAAAAGCACTTTGAAAAGAGGGTTAAAAAGTACGTGAAATTGTTG
CBS346.70   AAGATGAAAAGCACTTTGAAAAGAGGGTTAAAAAGTACGTGAAATTGTTG
CBS425.67   AAGATGAAAAGCACTTTGAAAAGAGGGTTAAAAAGTACGTGAAATTGTTG
CBS428.67   AAGATGAAAAGCACTTTGAAAAGAGGGTTAAAAAGTACGTGAAATTGTTG
CBS566.50   AAGATGAAAAGCACTTTGAAAAGAGAGTTAAAAAGTACGTGAAATTGTTG
CBS652.93   AAGGTGAAAAGAACTTTGAAAAGAGAGTTAAAAAGTACGTGAAATTGTCA
CBS707.73   AAGATGAAAAGCACTTTGAAAAGAGGGTTAAAAAGTACGTGAAATTGTTG
CBS726.71   AAGGTGAAAAGAACTTTGAAAAGAGAGTTAAAAAGTACGTGAAATTGTCA
CBS796.69   AAGATGAAAAGCACTTTGAAAAGAGGGTTAAAAAGTACGTGAAATTGTTG
CBS921.97   AAGATGAAAAGCACTTTGAAAAGAGGGTTAAATAGTACGTGAAATTGTTG
CBS959.72   AAGATGAAAAGCACTTTGAAAAGAGGGTTAAAAAGTACGTGAAATTGTTG
CPC33206    AAGATGAAAAGCACTTTGAAAAGAGAGTTAAAAAGTACGTGAAATTGTTG
DAOM186447  NNNNNNNNNNNNNNNNNNNNNNNNNNNNNNNNNNNNNNNNNNNNNNNNNN
DAOM208997  AAGATGAAAAGCACTTTGAAAAGAGAGTTAAAAAGTACGTGAAATTGTTG
DY05461     AAGATGAAAAGCACTTTGAAAAGAGAGTTAAAAAGTACGTGAAATTGTTG
DY05462     AAGATGAAAAGCACTTTGAAAAGAGAGTTAAAAAGTACGTGAAATTGTTG
DY05591     AAGATGAAAAGCACTTTGAAAAGAGAGTTAAAAAGTACGTGAAATTGTTG
DY05592     AAGATGAAAAGCACTTTGAAAAGAGAGTTAAAAAGTACGTGAAATTGTTG
EU44537     NNNNNNNNNNNNNNNNNNNNNNNNNNNNNNNNNNNNNNNNNNNNNNNNNN

ATCC36477   AAAGGGAAGCGCTCATGACCAGACTTGGGCTGGCTCGATCATCCGTCGTT
CBS101444   AAAGGGAAGCGCTCATGACCAGACTTGGGCTGGCTCGATCATCCGGCGTT
CBS102186   AAAGGGAAGCGCTCATGACCAGACTTGGGCTGGCTCGATCATCCGGCGTT
CBS113717   AAAGGGAAGCATTCATGACCAGACTTGGGCTTGGTTGAACATCCGGCGTT
CBS122.29   AAAGGGAAGCATTCATGACCAGACTTGGGCTTGGTTGAACATCCGGCGTT
CBS123.78   AAAGGGAAGCGCTCATGACCAGACTTGGGCTGGCTCGATCATCCGGCGTT
CBS129.64   AAAGGGAAGCGCTCATGACCAGACTTGGGCTGGCTCGATCATCCGGCGTT
CBS133762   AAAGGGAAGCGTTTATGACCAGACTTGCGCAGG-TTGATCATCCGTCGTT
CBS141.62   AAAGGGAAGCATTTATGACCAGACTTGGGCGTGGTTGATCATCCGGCGTT
CBS142.62   AAAGGGAAGCATTTATGACCAGACTTGGGCGTGGTTGATCATCCGGCGTT
CBS144420   AAAGGGAAGCGCTCATGACCAGACTTGGGCTGGCCCGATCATCCGGCCTT
CBS144942   AAAGGGAAGCATTTATGACCAGACTTGGGCGTGGTTGATCATCCGGCGTT
CBS150.62   AAAGGGAAGCATTTATGACCAGACTTGGGCGTGGTTGATCATCCGGCGTT
CBS227.76   AAAGGGAAGCGCTCATGACCAGACTTGGGCTGGCTCGATCATCCGTCGTT
CBS243.59   AAAGGGAAGCATTCATGACCAGACTTGGGCTTGGTTGAACATCCGGCGTT
CBS346.70   AAAGGGAAGCATTCATGACCAGACTTGGGCTTGGTTGAACATCCGGCGTT
CBS425.67   AAAGGGAAGCATTCATGACCAGACTTGGGCTTGGTTGAACATCCGGCGTT
CBS428.67   AAAGGGAAGCATTCATGACCAGACTTGGGCTTGGTTGAACATCCGGCGTT
CBS566.50   AAAGGGAAGCGCTCATGACCAGACTTGGGCTGGCCCGATCATCCGGCGTT
CBS652.93   AAAGGGAAGCATTTATGACCAGACTTGGGCGTGGTTGATCATCCGGCGTT
CBS707.73   AAAGGGAAGCATTCATGACCAGACTTGGGCTTGGTTGAACATCCGGCGTT
CBS726.71   AAAGGGAAGCATTTATGACCAGACTTGGGCGTGGTTGATCATCCGGTGTT
CBS796.69   AAAGGGAAGCATTCATGACCAGACTTGGGCTTGGTTGAACATCCGGCGTT
CBS921.97   AAAGGGAAGCGTTTATGACCAGACTTGCGCAGG-TTGATCATCCGTCGTT
CBS959.72   AAAGGGAAGCATTCATGACCAGACTTGGGCTTGGTTGAACATCCGGCGTT
CPC33206    AAAGGGAAGCGCTCATGACCAGACTTGGGCTGGCCCGATCATCCGGCCTT
DAOM186447  NNNNNNNNNNNNNNNNNNNNNNNNNNNNNNNNNNNNNNNNNNNNNNNNNN
DAOM208997  AAAGGGAAGCGCTCATGACCAGACTTGGGCTGGCCCGATCATCCGGCGTT
DY05461     AAAGGGAAGCGCTCATGACCAGACTTGGGCTGGCTCGATCATCCGGCGTT
DY05462     AAAGGGAAGCGCTCATGACCAGACTTGGGCTGGCTCGATCATCCGGCGTT
DY05591     AAAGGGAAGCGCTCATGACCAGACTTGGGCTGGCTCGATCATCCGGCGTT
DY05592     AAAGGGAAGCGCTCATGACCAGACTTGGGCTGGCTCGATCATCCGGCGTT
EU44537     NNNNNNNNNNNNNNNNNNNNNNNNNNNNNNNNNNNNNNNNNNNNNNNNNN

ATCC36477   CTCGACGGTGCACTCGG-CCGCTCAGGCCAGCATCACGTTCCGCCGGGGG
CBS101444   CTCGCCGGTGCACTCGGGCCGCTCAGGCCAGCATCAGCTTTCGCCGGGGG
CBS102186   CTCGCCGGTGCACTCGGGCCGCTCAGGCCAGCATCAGCTTTCGCCGGGGG
CBS113717   CTCGCCGGTGCACTCTGCCAGTCCAGGCCAGCATCAGTTTGCCCCGGGGG
CBS122.29   CTCGCCGGTGCACTCTGCCAGTCCAGGCCAGCATCAGTTTGCCCCGGGGG
CBS123.78   CTCGCCGGTGCACTCGGGCCGCTCAGGCCAGCATCAGCTTCCGCCGGGGG
CBS129.64   CTCGCCGGTGCACTCGGGCCGCTCAGGCCAGCATCAGCTTCCGCCGGGGG
CBS133762   CTCGGCGGTGCACTCTGCCTGCGCAGGCCAGCATCAGTTCGCTTCGGGGG
CBS141.62   CTCGCCGGTGCACTCTGCCCGCCTAGGCCAGCATCAGTTCGCCTCGGGGG
CBS142.62   CTCGCCGGTGCACTCTGCCCGCCTAGGCCAGCATCAGTTCGCCTCGGGGG
CBS144420   CTGGCCGGTGCACTCGGGCCGCTCAGGCCAGCATCAGCTTCCGCCGGGGG
CBS144942   CTCGCCGGTGCACTCTGCCCGCCCAGGCCAGCATCAGTTCGTCTCGGGGG
CBS150.62   CTCGCCGGTGCACTCTGCCCGCCTAGGCCAGCATCAGTTCGCCTCGGGGG
CBS227.76   CTCGACGGTGCACTCGGGCCGCTCAGGCCAGCATCAGCTTCCGCCGGGGG
CBS243.59   CTCGCCGGTGCACTCTGCCAGCTCAGGCCAGCATCAGTTTGCCCCGGGGG
CBS346.70   CTCGCCGGTGCACTCTGCCAGTCCAGGCCAGCATCAGTTTGCCCCGGGGG
CBS425.67   CTCGCCGGTGCACTCTGCCAGCTCAGGCCAGCATCAGTTTGCCCCGGGGG
CBS428.67   CTCGCCGGTGCACTCTGCCAGCTCAGGCCAGCATCAGTTTGCCCCGGGGG
CBS566.50   CTCGCCGGTGCACTCGGGCCGCCCAGGCCAGCATCAGCTTTCGCCGGGGG
CBS652.93   CTCGCCGGTGCACTCTGCCCGCCTAGGCCAGCATCAGTTCGCTTCGGGGG
CBS707.73   CTCGCCGGTGCACTCTGCCAGCCCAGGCCAGCATCAGTTTGCCCCGGGGG
CBS726.71   CTCACCGGTGCACTCTGCCCGCCTAGGCCAGCATCAGTTCGCCTCGGGGG
CBS796.69   CTCGCCGGTGCACTCTGCCAGCTCAGGCCAGCATCAGTTTGCCCCGGGGG
CBS921.97   CTCGGCGGTGCACTCTGCCTGCGCAGGCCAGCATCAGTTCGCTCCGGGGG
CBS959.72   CTCGCCGGTGCACTCTGCCAGCTCAGGCCAGCATCAGTTTGCCCCGGGGG
CPC33206    CTGGCCGGTGCACTCGGGCCGCTCAGGCCAGCATCAGCTTCCGCCGGGGG
DAOM186447  NNNNNNNNNNNNNNNNNNNNNNNNNNNNNNNNNNNNNNNNNNNNNNNNNN
DAOM208997  CTCGCCGGTGCACTCGGGCCGCCCAGGCCAGCATCAGCTTTCGCCGGGGG
DY05461     CTCGCCGGTGCACTCGGGCCGCTCAGGCCAGCATCAGCTTCCGCCGGGGG
DY05462     CTCGCCGGTGCACTCGGGCCGCTCAGGCCAGCATCAGCTTCCGCCGGGGG
DY05591     CTCGCCGGTGCACTCGGGCCGCTCAGGCCAGCATCAGCTTCCGCCGGGGG
DY05592     CTCGCCGGTGCACTCGGGCCGCTCAGGCCAGCATCAGCTTCCGCCGGGGG
EU44537     NNNNNNNNNNNNNNNNNNNNNNNNNNNNNNNNNNNNNNNNNNNNNNNNNN

ATCC36477   ATAAAGGCAGTGGAAATGTGGCTCCC--TCGGGAGTGTTATAGCCCGCCG
CBS101444   ATAAAGGCGGCGGGAATGTGGCTCCC--TCGGGAGTGTTATAGCCCGCCG
CBS102186   ATAAAGGCGGCGGGAATGTGGCTCCC--TCGGGAGTGTTATAGCCCGCCG
CBS113717   ACAAAGGCGGTGGGAATGTGGCTCTCTCCGGGGAGTGTTATAGCCCGCCG
CBS122.29   ATAAAGGCGGCGGGAATGTGGCTCCCTTCGGGGAGTGTTATAGCCCGTCG
CBS123.78   ATAAAGGCGGCGGGAATGTGGCTCCC--TCGGGAGTGTTATAGCCCGCCG
CBS129.64   ATAAAGGCGGTGGGAATGTGGCTCCC--TCGGGAGTGTTATAGCCCGCCG
CBS133762   ATAAAGGCTTCGGGAATGTAGCTCCC--TCGGGAGTGTTATAGACCGTTG
CBS141.62   AGAAAGGCTTCGGGAATGTGGCTCCT--TCGGGAGTGTTATAGCCCGTTG
CBS142.62   AGAAAGGCTTCGGGAATGTAGCTCCT--TCGGGAGTGTTATAGCCCGTTG
CBS144420   ACAAAGGCGGTGGGAACGTGGCTCCT--TCGGGAGTGTTATAGCCCGCCG
CBS144942   AGAAAGGCGCGGGGAATGTGGCTCCT--TCGGGAGTGTTATAGCCCCGTG
CBS150.62   AGAAAGGCTTCGGGAATGTAGCTCCT--TCGGGAGTGTTATAGCCCGTTG
CBS227.76   ATAAAGGCAGTGGGAATGTGGCTCCC--TCGGGAGTGTTATAGCCCGCCG
CBS243.59   ACAAAGGCGGCGGGAATGTGGCTCCCTACGGGGAGTGTTATAGCCCGTCG
CBS346.70   ACAAAGGCGGTGGGAATGTGGCTCTCTTCGGGGAGTGTTATAGCCCGCCG
CBS425.67   ACAAAGGCGGCGGGAATGTGGCTCCCTACGGGGAGTGTTATAGCCCGTCG
CBS428.67   ATAAAGGCGGCGGGAATGTGGCTCCCCACGGGGAGTGTTATAGCCCGTCG
CBS566.50   ATAAAGGCGGCGGGAATGTGGCTCCC--TCGGGAGTGTTATAGCCCGCCG
CBS652.93   AAAAAGGCACTGGGAATGTAGCTCCT--TCGGGAGTGTTATAGCCCTATG
CBS707.73   ACAAAGGCGGCGGGAATGTGGCTCCCCACGGGGAGTGTTATAGCCCGCCG
CBS726.71   AGAAAGGCTTCGGGAATGTGGCTCCT--TCGGGAGTGTTATAGCCCGTTG
CBS796.69   ATAAAGGCGGTGGGAATGTAGCTCCCTTCGGGGAGTGTTATAGCCCGCCG
CBS921.97   ATAAAGGCTTCGGGAATGTAGCTCCC--TCGGGAGTGTTATAGACCGTTG
CBS959.72   ATAAAGGCGGCGGGAATGTGGCTCCCCTCGGGGAGTGTTATAGCCCGTCG
CPC33206    ACAAAGGCGGTGGGAACGTGGCTCCT--TCGGGAGTGTTATAGCCCGCCG
DAOM186447  NNNNNNNNNNNNNNNNNNNNNNNNNNNNNNNNNNNNNNNNNNNNNNNNNN
DAOM208997  ATAAAGGCGGCGGGAATGTGGCTCCC--TCGGGAGTGTTATAGCCCGCCG
DY05461     ACAAAGGCGGTGGGAATGTGGCTCCC--TCGGGAGTGTTATAGCCCGCCG
DY05462     ACAAAGGCGGTGGGAATGTGGCTCCC--TCGGGAGTGTTATAGCCCGCCG
DY05591     ACAAAGGCGGTGGGAATGTGGCTCCC--TCGGGAGTGTTATAGCCCGCCG
DY05592     ACAAAGGCGGTGGGAATGTGGCTCCC--TCGGGAGTGTTATAGCCCGCCG
EU44537     NNNNNNNNNNNNNNNNNNNNNNNNNNNNNNNNNNNNNNNNNNNNNNNNNN

ATCC36477   TGCAATACCCTGGTGGGGGCTGAGGTTCGCGCGTATGCACGGATGCTGGC
CBS101444   TGCAATACCCTGGTGAGGGCTGAGGTTCGCGCGTATGCACGGATGCTGGC
CBS102186   TGCAATACCCTGGTGAGGGCTGAGGTTCGCGCGTATGCACGGATGCTGGC
CBS113717   TGTAATGCCCTGGGGCGGACTGAGGAACGCGCTTCGGCTCGGATGCTGGC
CBS122.29   TGTAATGCCCTGGGGCGGACTGAGGAACGCGCTTCGGCACGGATGCTGGC
CBS123.78   TGCAATACCCTGGTGGGGGCTGAGGTTCGCGCGTATGCACGGATGCTGGC
CBS129.64   TGCAATACCCTGGTGGGGGCTGAGGTTCGCGCGTATGCACGGATGCTGGC
CBS133762   CGTAATACCCTGAAGCGGACTGAGGTTCGCGC-TCTGCAAGGATGCTGGC
CBS141.62   CGTAATGCCCTGGGGTGGACTGAGGTCCGCGCTCGCGCTTGGATGTTGGC
CBS142.62   CGTAATGCCCTGGGGTGGACTGAGGTCCGCGCTCGCGCTTGGATGTTGGC
CBS144420   TGTAATACCCTGGTGGGGGCTGAGGTTCGCGCGTATGCACGGATGCTGGC
CBS144942   TGTAATGCCCTGGGATGGACTGAGGTCCGCGCTCGCGCTTGGATGTTGGC
CBS150.62   CGTAATGCCCTGGGGTGGACTGAGGTCCGCGCTCGCGCTTGGATGTTGGC
CBS227.76   TGCAATACCCTGGTGGGGGCTGAGGTTCGCGCGTATGCACGGATGCTGGC
CBS243.59   TGTAATGCCCTGGGGTGGACTGAGGTTCGCGCTTCGGCACGGATGCTAGC
CBS346.70   TGTAATGCCCTGGGGCGGACTGAGGAACGCGCTTCGGCACGGATGCTGGC
CBS425.67   TGTAATGCCCTGGGGTGGACTGAGGTTCGCGCTC-GGCACGGATGCTGGC
CBS428.67   TGCAATGCCCTGGGGCGGACTGAGGTTCGCGCTTCGGCACGGATGCTGGC
CBS566.50   TGCAATACCCTGGTGGGGGCTGAGGTTCGCGCGTATGCACGGATGCTGGC
CBS652.93   CGTAATGCCCTGGGGTGGACTGAGGTCCGCGCTTGCGCTTGGATGTTGGC
CBS707.73   CGCAATGCCCTGGGGCGGACTGAGGTTCGCGCTCCGGCACGGNNNNNNNN
CBS726.71   CGTAATGCCCTGGGGTGGACTGAGGTCCGCGCTCGCGCTTGGATGTTGGC
CBS796.69   TGTAATGCCCTGGGGTGGACTGAGGTTCGCGCTTCGGCACGGNNNNNNNN
CBS921.97   CGTAATACCCTGGAGCGGACTGAGGTTCGCGC-TCTGCAAGGATGCTGGC
CBS959.72   TGCAATGCCCTGGGGCGGACTGAGGTTCGCGCTCGAGCACNNNNNNNNNN
CPC33206    TGTAATACCCTGGTGGGGGCTGAGGTTCGCGCGTATGCACGGATGCTGGC
DAOM186447  NNNNNNNNNNNNNNNNNNNNNNNNNNNNNNNNNNNNNNNNNNNNNNNNNN
DAOM208997  TGCAATACCCTGGTGGGGGCTGAGGTTCGCGCGTATGCACGGATGCTGGC
DY05461     TGCAATACCCTGGTGGGGGCTGAGGTTCGCGCGTATGCACGGATGCTGGC
DY05462     TGCAATACCCTGGTGGGGGCTGAGGTTCGCGCGTATGCACGGATGCTGGC
DY05591     TGCAATACCCTGGTGGGGGCTGAGGTTCGCGCGTATGCACGGATGCTGGC
DY05592     TGCAATACCCTGGTGGGGGCTGAGGTTCGCGCGTATGCACGGATGCTGGC
EU44537     NNNNNNNNNNNNNNNNNNNNNNNNNNNNNNNNNNNNNNNNNNNNNNNNNN

ATCC36477   GTAATGGTCATCAGCGACCCGTCTTGAAACACGGACCAANNNNNNNNNNN
CBS101444   GTAATGGTCATCAGCGACCCGTCTTGAAACACGGACCAAGGAGTCGTCTT
CBS102186   GTAATGGTCATCAGCGACCCGTCTTGAAACACGGACCAAGGAGTCGTCTT
CBS113717   GTAATGGTCATCAATGACCCGTCTTGAAACACGGACCAAGGAGTCGTCTT
CBS122.29   GTAATGGTCATCAATGACCCGTCTTGAAACACGGACCAAGGAGTCGTCTT
CBS123.78   GTAATGGTCATCAGCGACCCGTCTTGAAACACGGACCAAGGAGTCGTCTT
CBS129.64   GTAATGGTCATCAGCGACCCGTCTTGAAACACGGACCAAGGAGTCGTCTT
CBS133762   GTAATGGTCATCAGCGACCCGTCTTGAAACACGGACCAAGGAGTCGTCTT
CBS141.62   ATAATGGTCATCAATGACCCGTCTTGAAACACGGACCAAGGAGTCGTCTT
CBS142.62   ATAATGGTCATCAATGACCCGTCTTGAAACACGGACCAAGGAGTCGTCTT
CBS144420   GTAATGGTCATCAGCGACCCGTCTTGAAACACGGACCAAGGAGTCGTCTT
CBS144942   ATAATGGTCATCAATGACCCGTCTTGAAACACGGACCAAGGAGTCGTCTT
CBS150.62   ATAATGGTCATCAATGACCCGTCTTGAAACACGGACCAAGGAGTCGTCTT
CBS227.76   GTAATGGTCATCAGCGACCCGTCTTGAAACACGGACCAAGGAGTCGTCTT
CBS243.59   GTAANNNNNNNNNNNNNNNNNNNNNNNNNNNNNNNNNNNNNNNNNNNNNN
CBS346.70   GTAATGGTCATCAATGACCCGTCTTGAAACACGGACCAAGGAGTCGTCTT
CBS425.67   GTAATGGTNNNNNNNNNNNNNNNNNNNNNNNNNNNNNNNNNNNNNNNNNN
CBS428.67   GTAATGGTCATCAATGACCCGTCTTGAAACACGGACCAAGGAGTCGTCTT
CBS566.50   GTAATGGTTATCAGCGACCCGTCTTGAAACACGGACCAAGGAGTCGTCTT
CBS652.93   ATAATGGTCATCAATGACCCGTCTTGAAACACGGACCAAGGAGTCGTCTT
CBS707.73   NNNNNNNNNNNNNNNNNNNNNNNNNNNNNNNNNNNNNNNNNNNNNNNNNN
CBS726.71   ATAATGGTCATCAATGACCCGTCTTGAAACACGGACCAAGGAGTCGTCTT
CBS796.69   NNNNNNNNNNNNNNNNNNNNNNNNNNNNNNNNNNNNNNNNNNNNNNNNNN
CBS921.97   GTAATGGTCATCAGCGACCCGTCTTGAAACACGGACCAAGGAGTCGTCTT
CBS959.72   NNNNNNNNNNNNNNNNNNNNNNNNNNNNNNNNNNNNNNNNNNNNNNNNNN
CPC33206    GTAATGGTCATCAGCGACCCGTCTTGAAACACGGACCAAGGAGTCGTCTT
DAOM186447  NNNNNNNNNNNNNNNNNNNNNNNNNNNNNNNNNNNNNNNNNNNNNNNNNN
DAOM208997  GTAATGGTTATCAGCGACCCGTCTTGAAACACGGACCAAGGAGTCGTCTT
DY05461     GTAATGGTCATCAGCGACCCGTCTTGAAACACGGACCAAGGAGTCGTCTT
DY05462     GTAATGGTCATCAGCGACCCGTCTTGAAACACGGACCAAGGAGTCGTCTT
DY05591     GTAATGGTCATCAGCGACCCGTCTTGAAACACGGACCAAGGAGTCGTCTT
DY05592     GTAATGGTCATCAGCGACCCGTCTTGAAACACGGACCAAGGAGTCGTCTT
EU44537     NNNNNNNNNNNNNNNNNNNNNNNNNNNNNNNNNNNNNNNNNNNNNNNNNN

ATCC36477   NNNNNNNNNNNNNNNNNNNNNNNNNNNNNNNNNNNNNNNNNNNNNNNNNN
CBS101444   CGTATGCGAGTGTTCGGGTGTCAAACCCCTACGCGGAATGAAAGTGAACG
CBS102186   CGTATGCGAGTGTTCGGGTGTCAAACCCCTACGCGGAATGAAAGTGAACG
CBS113717   CGTATGCGAGTGTTCGGGTGTCAAACCCCTACGCGAAATGAAAGTGAACG
CBS122.29   CGTATGCGAGTGTTCGGGTGTCAAACCCCTACGCGTAATGAAAGTGAACG
CBS123.78   CGTATGCGAGTGTTCGGGTGTCAAACCCCTACGCGGAATGAAAGTGAACG
CBS129.64   CGTATGCGAGTGTTCGGGTGTCAAACCCCTACGCGGAATGAAAGTGAACG
CBS133762   CGTATGCGAGTGTTCGGGTGTCAAACCCCTACGCGTAATGAAAGTGAACG
CBS141.62   CGTATGCGAGTGTTCGGGTGTCAAACCCCTACGCGAAATGAAAGTGAACG
CBS142.62   CGTATGCGAGTGT-CGGGTGTCAAACCCCTACGCGAAATGAAAGTGAACG
CBS144420   CGTATGCGAGTGTTCGGGTGTCAAACCCCTACGCGGAATGAAAGTGAACG
CBS144942   CGTATGCGAGTGTTCGGGTGTCAAACCCCTACGCGAAATGAAAGTGAACG
CBS150.62   CGTATGCGAGTGTTCGGGTGTCAAACCCCTACGCGAAATGAAAGTGAACG
CBS227.76   CGTATGCGAGTGTTCGGGTGTCAAACCCCTACGCGGAATGAAAGTGAACG
CBS243.59   NNNNNNNNNNNNNNNNNNNNNNNNNNNNNNNNNNNNNNNNNNNNNNNNNN
CBS346.70   CGTATGCGAGTGTTCGGGTGTCAAACCCCTACGCGTAATGAAAGTGAACG
CBS425.67   NNNNNNNNNNNNNNNNNNNNNNNNNNNNNNNNNNNNNNNNNNNNNNNNNN
CBS428.67   CGTATGCGAGTGTTCGGGTGTCAAACCCCTACGCGTAATGAAAGTGAACG
CBS566.50   CGTATGCGAGTGTTCGGGTGTCAAACCCCTACGCGGAATGAAAGTGAACG
CBS652.93   CGTATGCGAGTGTTCGGGTGTCAAACCCCTACGCGAAATGAAAGTGAACG
CBS707.73   NNNNNNNNNNNNNNNNNNNNNNNNNNNNNNNNNNNNNNNNNNNNNNNNNN
CBS726.71   CGTATGCGAGTGTTCGGGTGTCAAACCCCTACGCGAAATGAAAGTGAACG
CBS796.69   NNNNNNNNNNNNNNNNNNNNNNNNNNNNNNNNNNNNNNNNNNNNNNNNNN
CBS921.97   CGTATGCGAGTGTTCGGGTGTCAAACCCCTACGCGTAATGAAAGTGAACG
CBS959.72   NNNNNNNNNNNNNNNNNNNNNNNNNNNNNNNNNNNNNNNNNNNNNNNNNN
CPC33206    CGTATGCGAGTGTTCGGGTGTCAAACCCCTACGCGGAATGAAAGTGAACG
DAOM186447  NNNNNNNNNNNNNNNNNNNNNNNNNNNNNNNNNNNNNNNNNNNNNNNNNN
DAOM208997  CGTATGCGAGTGTTCGGGTGTCAAACCCCTACGCGGAATGAAAGTGAACG
DY05461     CGTATGCGAGTGTTCGGGTGTCAAACCCCTACGCGGAATGAAAGTGAACG
DY05462     CGTATGCGAGTGTTCGGGTGTCAAACCCCTACGCGGAATGAAAGTGAACG
DY05591     CGTATGCGAGTGTTCGGGTGTCAAACCCCTACGCGGAATGAAAGTGAACG
DY05592     CGTATGCGAGTGTTCGGGTGTCAAACCCCTACGCGGAATGAAAGTGAACG
EU44537     NNNNNNNNNNNNNNNNNNNNNNNNNNNNNNNNNNNNNNNNNNNNNNNNNN

ATCC36477   NNNNNNNNNNNNNNNNNNNNNNNNNNNNNNNNNNNNNNNNNNNNNNNNNN
CBS101444   CTGGTGAGAGCTTCGGCGCATCACCGACCGATCCTGATGTTCTCGGATGG
CBS102186   CTGGTGAGAGCTTCGGCGCATCACCGACCGATCCTGATGTTCTCGGATGG
CBS113717   TAGGTGAGAGCTTCGGCGCATCACCGACCGATCCTGATGTTCTCGGACGG
CBS122.29   TAGGTGAGAGCTTCGGCGCATCACCGACCGATCCTGATGTTCTCGGATGG
CBS123.78   CTGGTGAGAGCTTCGGCGCATCACCGACCGATCCTGATGTTCTCGGATGG
CBS129.64   CTGGTGAGAGCTTCGGCGCATCACCGACCGATCCTGATGTTCTCGGATGG
CBS133762   TAGGAGAGAGCTTCGGCGCATCTCCGACCGATCCTGATGTTCTCGGATGG
CBS141.62   CAGGTGGGAGCTTCGGCGCACCACCGACCGATCCTGATGTTCTCGGATGG
CBS142.62   CAGGTGGGAGCTTCGGCGCACCACCGACCGATCCTGATGTTCTCGGATGG
CBS144420   CTGGTGAGAGCTTCGGCGCATCACCGACCGATCCTGATGTTCTCGGATGG
CBS144942   CAGGTGGGAGCTTCGGCGCACCACCGACCGATCCTGATGTTCTCGGATGG
CBS150.62   CAGGTGGGAGCTTCGGCGCACCACCGACCGATCCTGATGTTCTCGGATGG
CBS227.76   CTGGTGAGAGCTTCGGCGCATCACCGACCGATCCTGATGTTCTCGGATGG
CBS243.59   NNNNNNNNNNNNNNNNNNNNNNNNNNNNNNNNNNNNNNNNNNNNNNNNNN
CBS346.70   TAGGTGAGAGCTTCGGCGCATCACCGACCGATCCTGATGTTCTCGGATGG
CBS425.67   NNNNNNNNNNNNNNNNNNNNNNNNNNNNNNNNNNNNNNNNNNNNNNNNNN
CBS428.67   TAGGTGAGAGCTTCGGCGCATCACCGACCGATCCTGATGTTCTCGGATGG
CBS566.50   CTGGTGAGAGCTTCGGCGCATCACCGACCGATCCTGATGTTCTCGGACGG
CBS652.93   CAGGTGGGAGCTTCGGCGCACCACCGACCGATCCTGATGTTCTCGGATGG
CBS707.73   NNNNNNNNNNNNNNNNNNNNNNNNNNNNNNNNNNNNNNNNNNNNNNNNNN
CBS726.71   CAGGTGGGAGCTTCGGCGCACCACCGACCGATCCTGATGTTCTCGGATGG
CBS796.69   NNNNNNNNNNNNNNNNNNNNNNNNNNNNNNNNNNNNNNNNNNNNNNNNNN
CBS921.97   TAGGAGAGAGCTTCGGCGCATCTCCGACCGATCCTGATGTTCTCGGATGG
CBS959.72   NNNNNNNNNNNNNNNNNNNNNNNNNNNNNNNNNNNNNNNNNNNNNNNNNN
CPC33206    CTGGTGAGAGCTTCGGCGCATCACCGACCGATCCTGATGTTCTCGGATGG
DAOM186447  NNNNNNNNNNNNNNNNNNNNNNNNNNNNNNNNNNNNNNNNNNNNNNNNNN
DAOM208997  CTGGTGAGAGCTTCGGCGCATCACCGACCGATCCTGATGTTCTCGGACGG
DY05461     CTGGTGAGAGCTTCGGCGCATCACCGACCGATCCTGATGTTCTCGGATGG
DY05462     CTGGTGAGAGCTTCGGCGCATCACCGACCGATCCTGATGTTCTCGGATGG
DY05591     CTGGTGAGAGCTTCGGCGCATCACCGACCGATCCTGATGTTCTCGGATGG
DY05592     CTGGTGAGAGCTTCGGCGCATCACCGACCGATCCTGATGTTCTCGGATGG
EU44537     NNNNNNNNNNNNNNNNNNNNNNNNNNNNNNNNNNNNNNNNNNNNNNNNNN

ATCC36477   NNNNNNNNNNNNNNNNNNNNNNNNNNNNNNNNNNNNNNNNNNNNNNNNNN
CBS101444   ATTTGAGTAAGAGCATACGGGGCCGGACCCGAAAGAAGGTGAACTAWGCC
CBS102186   ATTTGAGTAAGAGCATACGGGGCCGGACCCGAAAGAAGGTGAACTAWGCC
CBS113717   ATTTGAGTAAGAGCATACGGGGCCGGACCCGAAAGAAGGTGAACTATGCC
CBS122.29   ATTTGAGTAAGAGCATACGGGGCCGGACCCGAAAGAAGGTGAACTATGCC
CBS123.78   ATTTGAGTAAGAGCATACGGGGCCGGACCCGAAAGAAGGTGAACTATGCC
CBS129.64   ATTTGAGTAAGAGCATACGGGGCCGGACCCGAAAGAAGGTGAACTATGCC
CBS133762   ATTTGAGTAAGAGCATACGGGGCCGGACCCGAAAGAAGGTGAACTATGCC
CBS141.62   ATTTGAGTAAGAGCATACGGGGCCGGACCCGAAAGAAGGTGAACTATGCC
CBS142.62   ATTTGAGTAAGAGCATACGGGGCCGGACCCGAAAGAAGGTGAACTATGCC
CBS144420   ATTTGAGTAAGAGCATACGGGGCCGGACCCGAAAGAAGGTGAACTATGCC
CBS144942   ATTTGAGTAAGAGCATACGGGGCCGGACCCGAAAGAAGGTGAACTATGCC
CBS150.62   ATTTGAGTAAGAGCATACGGGGCCGGACCCGAAAGAAGGTGAACTATGCC
CBS227.76   ATTTGAGTAAGAGCATACGGGGCCGGACCCGAAAGAAGGTGAACTATGCC
CBS243.59   NNNNNNNNNNNNNNNNNNNNNNNNNNNNNNNNNNNNNNNNNNNNNNNNNN
CBS346.70   ATTTGAGTAAGAGCATACGGGGCCGGACCCGAAAGAAGGTGAACTATGCC
CBS425.67   NNNNNNNNNNNNNNNNNNNNNNNNNNNNNNNNNNNNNNNNNNNNNNNNNN
CBS428.67   ATTTGAGTAAGAGCATACGGGGCCGGACCCGAAAGAAGGTGAACTATGCC
CBS566.50   ATTTGAGTAAGAGCATACGGGGCCGGACCCGAAAGAAGGTGAACTATGCC
CBS652.93   ATTTGAGTAAGAGCATACGGGGCCGGACCCGAAAGAAGGTGAACTATGCC
CBS707.73   NNNNNNNNNNNNNNNNNNNNNNNNNNNNNNNNNNNNNNNNNNNNNNNNNN
CBS726.71   ATTTGAGTAAGAGCATACGGGGCCGGACCCGAAAGAAGGTGAACTATGCC
CBS796.69   NNNNNNNNNNNNNNNNNNNNNNNNNNNNNNNNNNNNNNNNNNNNNNNNNN
CBS921.97   ATTTGAGTAAGAGCATACGGGGCCGGACCCGAAAGAAGGTGAACTATGCC
CBS959.72   NNNNNNNNNNNNNNNNNNNNNNNNNNNNNNNNNNNNNNNNNNNNNNNNNN
CPC33206    ATTTGAGTAAGAGCATACGGGGCCGGACCCGAAAGAAGGTGAACTATGCC
DAOM186447  NNNNNNNNNNNNNNNNNNNNNNNNNNNNNNNNNNNNNNNNNNNNNNNNNN
DAOM208997  ATTTGAGTAAGAGCATACGGGGCCGGACCCGAAAGAAGGTGAACTATGCC
DY05461     ATTTGAGTAAGAGCATACGGGGCCGGACCCGAAAGAAGGTGAACTATGCC
DY05462     ATTTGAGTAAGAGCATACGGGGCCGGACCCGAAAGAAGGTGAACTATGCC
DY05591     ATTTGAGTAAGAGCATACGGGGCCGGACCCGAAAGAAGGTGAACTATGCC
DY05592     ATTTGAGTAAGAGCATACGGGGCCGGACCCGAAAGAAGGTGAACTATGCC
EU44537     NNNNNNNNNNNNNNNNNNNNNNNNNNNNNNNNNNNNNNNNNNNNNNNNNN

ATCC36477   NNNNNNNNNNNNNNNNNNNNNNNNNNNNNNNNNNNNNNNNNNNNNNNNNN
CBS101444   TGTATAGGGTGAAGCCAGAGGAAACTSTGGTGGWGGCTCGCAGCGGTTCT
CBS102186   TGTATAGGGTGAAGCCAGAGGAAACTSTGGTGGWGGCTCGCAGCGGTTCT
CBS113717   TGTATAGGGTGAAGCCAGAGGAAACTCTGGTGGAGGCTCGCAGCGGTTCT
CBS122.29   TGTATAGGGTGAAGCCAGAGGAAACTCTGGTGGAGGCTCGCAGCGGTTCT
CBS123.78   TGTATAGGGTGAAGCCAGAGGAAACTCTGGTGGAGGCTCGCAGCGGTTCT
CBS129.64   TGTATAGGGTGAAGCCAGAGGAAACTCTGGTGGAGGCTCGCAGCGGTTCT
CBS133762   TGTATAGGGTGAAGCCNNNNNNNNNNNNNNNNNNNNNNNNNNNNNNNNNN
CBS141.62   TGTGTAGGGTGAAGCCAGAGGAAACTCTGGTGGAGGCTCGCAGCGGTTCT
CBS142.62   TGTGTAGGGTGAAGCCAGAGGAAACTCTGGTGGAGGCTCGCAGCGGTTCT
CBS144420   TGTATAGGGTGAAGCCAGAGGAAACTCTGGTGGAGGCTCGCAGCGGTTCT
CBS144942   TGTGTAGGGTGAAGCCAGAGGAAACTCTGGTGGAGGCTCGCAGCGGTTCT
CBS150.62   TGTGTAGGGTGAAGCCAGAGGAAACTCTGGTGGAGGCTCGCAGCGGTTCT
CBS227.76   TGTATAGGGTGAAGCCAGAGGAAACTCTGGTGGAGGCTCGCAGCGGTTCT
CBS243.59   NNNNNNNNNNNNNNNNNNNNNNNNNNNNNNNNNNNNNNNNNNNNNNNNNN
CBS346.70   TGTATAGGGTGAAGCCAGAGGAAACTCTGGTGGAGGCTCGCAGCGGTTCT
CBS425.67   NNNNNNNNNNNNNNNNNNNNNNNNNNNNNNNNNNNNNNNNNNNNNNNNNN
CBS428.67   TGTATAGGGTGAAGCCAGAGGAAACTCTGGTGGAGGCTCGCAGCGGTTCT
CBS566.50   TGTATAGGGTGAAGCCAGAGGAAACTCTGGTGGAGGCTCGCAGCGGTTCT
CBS652.93   TGTGTAGGGTGAAGCCAGAGGAAACTCTGGTGGAGGCTCGCAGCGGTTCT
CBS707.73   NNNNNNNNNNNNNNNNNNNNNNNNNNNNNNNNNNNNNNNNNNNNNNNNNN
CBS726.71   TGTGTAGGGTGAAGCCAGAGGAAACTCTGGTGGAGGCTCGCAGCGGTTCT
CBS796.69   NNNNNNNNNNNNNNNNNNNNNNNNNNNNNNNNNNNNNNNNNNNNNNNNNN
CBS921.97   TGTATAGGGTGAAGCCAGAGGAAACTCTGGTGGAGGCTCGCAGCGGTTCT
CBS959.72   NNNNNNNNNNNNNNNNNNNNNNNNNNNNNNNNNNNNNNNNNNNNNNNNNN
CPC33206    TGTATAGGGTGAAGCCAGAGGAAACTCTGGTGGAGGCTCGCAGCGGTTCT
DAOM186447  NNNNNNNNNNNNNNNNNNNNNNNNNNNNNNNNNNNNNNNNNNNNNNNNNN
DAOM208997  TGTATAGGGTGAAGCCAGAGGAAACTCTGGTGGAGGCTCGCAGCGGTTCT
DY05461     TGTATAGGGTGAAGCCAGAGGAAACTCTGGTGGAGGCTCGCAGCGGTTCT
DY05462     TGTATAGGGTGAAGCCAGAGGAAACTCTGGTGGAGGCTCGCAGCGGTTCT
DY05591     TGTATAGGGTGAAGCCAGAGGAAACTCTGGTGGAGGCTCGCAGCGGTTCT
DY05592     TGTATAGGGTGAAGCCAGAGGAAACTCTGGTGGAGGCTCGCAGCGGTTCT
EU44537     NNNNNNNNNNNNNNNNNNNNNNNNNNNNNNNNNNNNNNNNNNNNNNNNNN

ATCC36477   NNNNNNNNNNNNNNNNNNNNNNNNNNNNNNNNNNNNNNNNNNNNNNNNNN
CBS101444   GACG-GCACGACAATTGCACAATACGCATTGGGGCTTAGTGTGCCCGGCC
CBS102186   GACG-GCACGACAATTGCACAATACGCATTGGGGCTTAGTGTGCCCGGCC
CBS113717   GACGTGCACGCCAGCTCCACMACACACACTGGGGTCTCGTGTGCCCAGCA
CBS122.29   GACGTGCACGTCAGCTGCACAACACACACTGGGGTCTTGTCTGTCCTGCA
CBS123.78   GACGTGCANNNNNNNNNNNNNNNNNNNNNNNNNNNNNNNNNNNNNNNNNN
CBS129.64   GACGTGCANNNNNNNNNNNNNNNNNNNNNNNNNNNNNNNNNNNNNNNNNN
CBS133762   NNNNNNNNNNNNNNNNNNNNNNNNNNNNNNNNNNNNNNNNNNNNNNNNNN
CBS141.62   GACGTGCACGCCAACTGCACAACACACACTGGGGCCTCGTCTGCCCTGCC
CBS142.62   GACGTGCACGCCAATTGCACAACACACATTGGGGTCTCGTGTGCCCTGCC
CBS144420   GACGTGCANNNNNNNNNNNNNNNNNNNNNNNNNNNNNNNNNNNNNNNNNN
CBS144942   GACGTGCACGCCAACTGCACAACACACATTGGGGTCTCGTGTGTCCTGCC
CBS150.62   GACGTGCACGCCAACTGCACAACACACATTGGGGTCTCGTGTGCCCTGCC
CBS227.76   GACGTGCANNNNNNNNNNNNNNNNNNNNNNNNNNNNNNNNNNNNNNNNNN
CBS243.59   NNNNNNNNCGCCAACTTCATAACACACACTGGGGTCTCGTCTGCCCAGCC
CBS346.70   GACGTGCACGTCAATTACACAACACTCATTGGGGTCTTGTCTGCCCTGCA
CBS425.67   NNNNNNNNCGTCAACTTCACAACACTCACTGGGGACTTGTCTGCCCAGCA
CBS428.67   GACGTGCACGCCAGCTACACAACACTCACTGGGGTCTGGTTTGTCCAGCA
CBS566.50   GACGTGCANNNNNNNNNNNNNNNNNNNNNNNNNNNNNNNNNNNNNNNNNN
CBS652.93   GACGTGCACGTCAATTGCACAACACGCATTGGGGTCTTGTCTGCCCTGCC
CBS707.73   NNNNNNNNCGTCAACTTCACAACACTCACTGGGGTCTTGTCTGCCCAGCG
CBS726.71   GACGTGCACGTCAATTGCACAACACACATTGGGGTCTTGTGTGCCCTGCC
CBS796.69   NNNNNNNNNNNNNNNNNNNNNNCACTCACTGGGGTCTTGTTTGCCCGGCG
CBS921.97   GACGTGCACGACAACTTCACAACACCCACTGGGGCTTGGTTTGCCCTGCC
CBS959.72   NNNNNNNNCGCCAGCTACACAACACTCACTGGGGTCTGGTTTGTCCAGCA
CPC33206    GACGTGCANNNNNNNNNNNNNNNNNNNNNNNNNNNNNNNNNNNNNNNNNN
DAOM186447  NNNNNNNNNNNNNNNNNNNNNNNNNNNNNNNNNNNNNNNNNNNNNNNNNN
DAOM208997  GACGTGCANNNNNNNNNNNNNNNNNNNNNNNNNNNNNNNNNNNNNNNNNN
DY05461     GACGTGCACGACAATTACACAACACCCATTGGGGGCTGGTTTGTCCAGCT
DY05462     GACGTGCACGACAATTACACAACACCCATTGGGGGCTGGTTTGTCCAGCT
DY05591     GACGTGCACGACAATTACACAACACCCATTGGGGGCTGGTTTGTCCAGCT
DY05592     GACGTGCACGACAATTACACAACACCCATTGGGGGCTGGTTTGTCCAGCT
EU44537     NNNNNNNNNNNNNNNNNNNNNNNNNNNNNNNNNNNNNNNNNNNNNNNNNN

ATCC36477   NNNNNNNNNNNNNNNNNNNNNNNNNNNNNNNNNNNNNNNNNNNNNNNNNN
CBS101444   GAGACTCCTGAGGGTCAGGCCTGTGGTCTTGTCAAGAATCTATCTCTCAT
CBS102186   GAGACTCCTGAGGGTCAGGCCTGTGGTCTTGTCAAGAATCTATCTCTCAT
CBS113717   GAAACACCTGAAGGACAGGCGTGCGGTCTCGTGAAGAACCTATCGCTCAT
CBS122.29   GAAACGCCCGAAGGACAAGCTTGTGGTCTCGTGAAGAACCTGTCGCTCAT
CBS123.78   NNNNNNNNNNNNNNNNNNNNNNNNNNNNNNNNNNNNNNNNNNNNNNNNNN
CBS129.64   NNNNNNNNNNNNNNNNNNNNNNNNNNNNNNNNNNNNNNNNNNNNNNNNNN
CBS133762   NNNNNNNNNNNNNNNNNNNNNNNNNNNNNNNNNNNNNNNNNNNNNNNNNN
CBS141.62   GAAACGCCCGAAGGTCAAGCTTGTGGTCTGGTCAAGAACCTTTCGCTCAT
CBS142.62   GAAACTCCCGAAGGTCAAGCTTGCGGTCTGGTCAAGAATCTGTCGCTCAT
CBS144420   NNNNNNNNNNNNNNNNNNNNNNNNNNNNNNNNNNNNNNNNNNNNNNNNNN
CBS144942   GAGACGCCCGAAGGACAAGCTTGTGGTCTGGTCAAGAACTTGTCGCTTAT
CBS150.62   GAAACTCCTGAAGGTCAAGCTTGTGGTCTGGTCAAGAATCTGTCGCTCAT
CBS227.76   NNNNNNNNNNNNNNNNNNNNNNNNNNNNNNNNNNNNNNNNNNNNNNNNNN
CBS243.59   GAGACTCCAGAAGGACAGGCCTGCGGTCTGGTAAAGAATCTTTCGCTCAT
CBS346.70   GAAACACCCGAAGGACAGGCTTGTGGTCTTGTGAAGAACCTGTCGCTCAT
CBS425.67   GAAACCCCAGAAGGACAAGCTTGCGGCCTAGTCAAGAATCTTTCGCTCAT
CBS428.67   GAGACGCCTGAGGGACAGGCTTGTGGTCTTGTCAAGAATCTGTCCCTCAT
CBS566.50   NNNNNNNNNNNNNNNNNNNNNNNNNNNNNNNNNNNNNNNNNNNNNNNNNN
CBS652.93   GAGACGCCCGAAGGACAAGCTTGTGGTCTGGTCAAGAACTTGTCGCTCAT
CBS707.73   GAAACGCCCGAAGGACAAGCTTGTGGCCTTGTGAAGAACTTGTCGCTCAT
CBS726.71   GAGACGCCCGAAGGACAAGCTTGTGGTCTGGTCAAGAACTTGTCGCTCAT
CBS796.69   GAGACGCCCGAAGGACAAGCTTGTGGTCTCGTCAAGAACTTACCGCTTAT
CBS921.97   GAGACACCCGAGGGCCAGGCTTGTGGTCTGGTCAAGAACTTGTCACTTAT
CBS959.72   GAGACGCCAGAGGGACAGGCTTGTGGTCTTGTCAAGAACCTGTCCCTCAT
CPC33206    NNNNNNNNNNNNNNNNNNNNNNNNNNNNNNNNNNNNNNNNNNNNNNNNNN
DAOM186447  NNNNNNNNNNNNNNNNNNNNNNNNNNNNNNNNNNNNNNNNNNNNNNNNNN
DAOM208997  NNNNNNNNNNNNNNNNNNNNNNNNNNNNNNNNNNNNNNNNNNNNNNNNNN
DY05461     GAGACCCCTGAGGGCCAAGCATGCGGCCTTGTCAAGAATCTGTCACTTAT
DY05462     GAGACCCCTGAGGGCCAAGCATGCGGCCTTGTCAAGAATCTGTCACTTAT
DY05591     GAGACCCCTGAGGGCCAAGCATGCGGCCTTGTCAAGAATCTGTCACTTAT
DY05592     GAGACCCCTGAGGGCCAAGCATGCGGCCTTGTCAAGAATCTGTCACTTAT
EU44537     NNNNNNNNNNNNNNNNNNNNNNNNNNNNNNNNNNNNNNNNNNNNNNNNNN

ATCC36477   NNNNNNNNNNNNNNNNNNNNNNNNNNNNNNNNNNNNNNNNNNNNNNNNNN
CBS101444   GTGTTACGTTAGTGTTGGCTCACCGGCAGACCCTCTGGTGGATTTCATGA
CBS102186   GTGTTACGTTAGTGTTGGCTCACCGGCAGACCCTCTGGTGGATTTCATGA
CBS113717   GTGCTACGTGAGTCTCGGCTCGCCGTCCGATCCCATCGAAAGATTCATGA
CBS122.29   GTGCTACGTCAGTCTGGGATCACCTGCCGATCCCATCGAGCGCTTCATGA
CBS123.78   NNNNNNNNNNNNNNNNNNNNNNNNNNNNNNNNNNNNNNNNNNNNNNNNNN
CBS129.64   NNNNNNNNNNNNNNNNNNNNNNNNNNNNNNNNNNNNNNNNNNNNNNNNNN
CBS133762   NNNNNNNNNNNNNNNNNNNNNNNNNNNNNNNNNNNNNNNNNNNNNNNNNN
CBS141.62   GTGTTATGTCAGTGTTGGCTCGCCCTCTGACCCCATCATTGAGTTCATGA
CBS142.62   GTGTTATGTCAGTGTTGGCTCGCCTTCCGATCCCATTATTGAGTTCATGA
CBS144420   NNNNNNNNNNNNNNNNNNNNNNNNNNNNNNNNNNNNNNNNNNNNNNNNNN
CBS144942   GTGCTACGTCAGTGTTGGTTCGCCCTCTGACCCCATCATCGAGTTCATGA
CBS150.62   GTGCTACGTCAGTGTTGGCTCACCTTCCGATCCCATCATCGAATTCATGA
CBS227.76   NNNNNNNNNNNNNNNNNNNNNNNNNNNNNNNNNNNNNNNNNNNNNNNNNN
CBS243.59   GTGCTACGTCAGTCTTGGATCTCCGGCCAACCCCATCGAGCAGTTCTTGA
CBS346.70   GTGCTACGTGAGTCTAGGTTCGCCTGCAGACCCAATCGAGAGGTTCATGA
CBS425.67   GTGCTACGTCAGTCTTGGTTCGCCAGCAACACCGATCGAACGGTTCCTGA
CBS428.67   GTGCTATGTGAGTCTTGGATCGCCAGCGAACCCCATCGAACGCTTCATGA
CBS566.50   NNNNNNNNNNNNNNNNNNNNNNNNNNNNNNNNNNNNNNNNNNNNNNNNNN
CBS652.93   GTGTTACGTCAGTGTTGGTTCGCCTTCTGACCCCATTATTGAGTTCATGA
CBS707.73   GTGCTATGTGAGTCTTGGATCGCCCGCCAATCCCATTGAGCGGTTCATGA
CBS726.71   GTGTTACGTCAGTGTTGGTTCGCCTTCTGACCCCATCATCGAGTTCATGA
CBS796.69   GTGTTACGTGAGTCTTGGATCGCCTGCCAATCCTATCGAGCGGTTCATGA
CBS921.97   GTGTTATGTCAGTGTGGGATCTCCTTCGGAGCCTCTGATCGACTTCATGA
CBS959.72   GTGCTATGTGAGTCTTGGATCGCCAGCGAACCCTATCGAACGCTTCATGA
CPC33206    NNNNNNNNNNNNNNNNNNNNNNNNNNNNNNNNNNNNNNNNNNNNNNNNNN
DAOM186447  NNNNNNNNNNNNNNNNNNNNNNNNNNNNNNNNNNNNNNNNNNNNNNNNNN
DAOM208997  NNNNNNNNNNNNNNNNNNNNNNNNNNNNNNNNNNNNNNNNNNNNNNNNNN
DY05461     GTGCTACGTCAGTGTTGGCTCGCCGGCTGATCCTCTCGTGGATTTCATGA
DY05462     GTGCTACGTCAGTGTTGGCTCGCCGGCTGATCCTCTCGTGGATTTCATGA
DY05591     GTGCTACGTCAGTGTTGGCTCGCCGGCTGATCCTCTCGTGGATTTCATGA
DY05592     GTGCTACGTCAGTGTTGGCTCGCCGGCTGATCCTCTCGTGGATTTCATGA
EU44537     NNNNNNNNNNNNNNNNNNNNNNNNNNNNNNNNNNNNNNNNNNNNNNNNNN

ATCC36477   NNNNNNNNNNNNNNNNNNNNNNNNNNNNNNNNNNNNNNNNNNNNNNNNNN
CBS101444   TCAACAGAGGCATGGAAGTCATCGAGGAATATGA-ACCATTGA-----GA
CBS102186   TCAACAGAGGCATGGAAGTCATCGAGGAATATGA-ACCATTGA-----GA
CBS113717   TCGACCGAGGTATGGACCTGGTGGAGGAGTATGA-GCCGCTGC-----GC
CBS122.29   TCGACCGAGGCATGGATTTGGTTGAGGAATACGA-ACCGCTGC-----GG
CBS123.78   NNNNNNNNNNNNNNNNNNNNNNNNNNNNNNNNNNNNNNNNNNNNNNNNNN
CBS129.64   NNNNNNNNNNNNNNNNNNNNNNNNNNNNNNNNNNNNNNNNNNNNNNNNNN
CBS133762   NNNNNNNNNNNNNNNNNNNNNNNNNNNNNNNNNNNNNNNNNNNNNNNNNN
CBS141.62   TCAACCGCGGTATGGAGGTTGTGGAAGAGTATGA-ACCCATGC-----GT
CBS142.62   TCAACCGCGGTATGGAAGTTGTAGAAGAGTATGA-GCCCATGC-----GT
CBS144420   NNNNNNNNNNNNNNNNNNNNNNNNNNNNNNNNNNNNNNNNNNNNNNNNNN
CBS144942   TCAACCGTGGTATGGAGGTCGTTGAGGAGTACGA-GCCGATGC-----GT
CBS150.62   TCAACCGCGGTATGGAGGTTGTGGAAGAGTATGA-ACCCATGC-----GT
CBS227.76   NNNNNNNNNNNNNNNNNNNNNNNNNNNNNNNNNNNNNNNNNNNNNNNNNN
CBS243.59   TCGACCGCGGTATGGACCTGCTGGAAGACTATGATGTCGGCGCCAGCGGC
CBS346.70   TCGATCGTGGCATGGATCTGGTGGAAGAGTACGA-ACCGCTGC-----GT
CBS425.67   TCGATCGTGGAATGGAACTGCTGGAGGGGCTCGATGTCGGCAGCGGGGGC
CBS428.67   TAGACCGAGGCATGGACCTTATTGAGGAGTACGA-GCCGGTCC-----GT
CBS566.50   NNNNNNNNNNNNNNNNNNNNNNNNNNNNNNNNNNNNNNNNNNNNNNNNNN
CBS652.93   TCAATCGTGGCATGGAAGTCGTTGAGGAGTACGA-GCCTATGC-----GT
CBS707.73   TAGACCGTGGCATGGACCTCATCGAGGAATACGA-GCCGCAGC-----GC
CBS726.71   TCAACCGTGGTATGGAAGTTGTCGAAGAGTACGA-GCCCATGC-----GT
CBS796.69   TAGACCGAGGCATGGATCTTGTCGAGGAATACGA-GCCAAACC-----GC
CBS921.97   TCAACCGTGGTATGGAAGTGGTGGAAGAGTACGA-GCCACTGA-----GA
CBS959.72   TAGACCGAGGCATGGACCTTATTGAGGAGTACGA-GCCGGTCC-----GT
CPC33206    NNNNNNNNNNNNNNNNNNNNNNNNNNNNNNNNNNNNNNNNNNNNNNNNNN
DAOM186447  NNNNNNNNNNNNNNNNNNNNNNNNNNNNNNNNNNNNNNNNNNNNNNNNNN
DAOM208997  NNNNNNNNNNNNNNNNNNNNNNNNNNNNNNNNNNNNNNNNNNNNNNNNNN
DY05461     TCAACAGAGGCATGGAAGTCATCGAGGAATATGA-ACCATTGA-----GG
DY05462     TCAACAGAGGCATGGAAGTCATCGAGGAATATGA-ACCATTGA-----GG
DY05591     TCAACAGAGGCATGGAAGTCATCGAGGAATATGA-ACCATTGA-----GG
DY05592     TCAACAGAGGCATGGAAGTCATCGAGGAATATGA-ACCATTGA-----GG
EU44537     NNNNNNNNNNNNNNNNNNNNNNNNNNNNNNNNNNNNNNNNNNNNNNNNNN

ATCC36477   NNNNNNNNNNNNNNNNNNNNNNNNNNNNNNNNNNNNNNNNNNNNNNNNNN
CBS101444   TTTCCACATGCCACAAAGATCTTTATCAATGGTAGCTGGGTTGGTGTTCA
CBS102186   TTTCCACATGCCACAAAGATCTTTATCAATGGTAGCTGGGTTGGTGTTCA
CBS113717   TTCCCACATGCCACCAAGGTTTTCGTCAACGGTGTTTGGTGTGGTGTTCA
CBS122.29   TTCCCTCATGCTACCAAGGTCTTCGTCAACGGTGTTTGGTGCGGTGTTCA
CBS123.78   NNNNNNNNNNNNNNNNNNNNNNNNNNNNNNNNNNNNNNNNNNNNNNNNNN
CBS129.64   NNNNNNNNNNNNNNNNNNNNNNNNNNNNNNNNNNNNNNNNNNNNNNNNNN
CBS133762   NNNNNNNNNNNNNNNNNNNNNNNNNNNNNNNNNNNNNNNNNNNNNNNNNN
CBS141.62   TTCCCCAACGCAACTAAAGTGTTTGTCAACGGAACATGGTGCGGTGTTCA
CBS142.62   TTCCCCAACGCCACCAAGGTGTTTGTTAACGGGACGTGGTGCGGTGTTCA
CBS144420   NNNNNNNNNNNNNNNNNNNNNNNNNNNNNNNNNNNNNNNNNNNNNNNNNN
CBS144942   TTCCCCAACGCTACCAAGGTCTTCGTTAACGGTACGTGGTGCGGTGTCCA
CBS150.62   TTCCCCAACGCCACCAAGGTGTTCGTCAACGGAACGTGGTGCGGTGTGCA
CBS227.76   NNNNNNNNNNNNNNNNNNNNNNNNNNNNNNNNNNNNNNNNNNNNNNNNNN
CBS243.59   ATAGCAGAGTATACCAAGATCTTTGTCAACGGTACATGGTGCGGTCTTTC
CBS346.70   TTCCCGCATGCTACCAAGGTTTTCGTCAACGGCGTGTGGTGTGGTGTTCA
CBS425.67   ATTGCGGACTACACCAAGATTTTCGTCAATGGTAGTTGGTGCGGTGTCTC
CBS428.67   TTCCCTCACGCCACTAAGATCTTCGTCAATGGTGTCTGGTGCGGTTTCCA
CBS566.50   NNNNNNNNNNNNNNNNNNNNNNNNNNNNNNNNNNNNNNNNNNNNNNNNNN
CBS652.93   TTCCCCAACGCTACCAAGGTATTTGTTAACGGCACCTGGTGTGGTGTCCA
CBS707.73   TTCCCCAACGCCACCAAGATCTTTGTCAATGGTGTCTGGTGTGGTTTCCA
CBS726.71   TTCCCCAACGCCACCAAGGTTTTCGTTAACGGTACCTGGTGTGGTGTCCA
CBS796.69   TTTCCAAACGCCACCAAGATCTTTGTCAATGGTGTGTGGTGTGGTTTCCA
CBS921.97   TACCCCCATGCCACCAAGATCTTTATCAACGGAAGCTGGGTTGGTGTTCA
CBS959.72   TTCCCTCACGCCACTAAGATCTTCGTCAATGGTGTCTGGTGCGGTTTCCA
CPC33206    NNNNNNNNNNNNNNNNNNNNNNNNNNNNNNNNNNNNNNNNNNNNNNNNNN
DAOM186447  NNNNNNNNNNNNNNNNNNNNNNNNNNNNNNNNNNNNNNNNNNNNNNNNNN
DAOM208997  NNNNNNNNNNNNNNNNNNNNNNNNNNNNNNNNNNNNNNNNNNNNNNNNNN
DY05461     TTTCCACATGCCACAAAGATCTTCATCAACGGCAGTTGGGTTGGCGTTCA
DY05462     TTTCCACATGCCACAAAGATCTTCATCAACGGCAGTTGGGTTGGCGTTCA
DY05591     TTTCCACATGCCACAAAGATCTTCATCAACGGCAGTTGGGTTGGCGTTCA
DY05592     TTTCCACATGCCACAAAGATCTTCATCAACGGCAGTTGGGTTGGCGTTCA
EU44537     NNNNNNNNNNNNNNNNNNNNNNNNNNNNNNNNNNNNNNNNNNNNNNNNNN

ATCC36477   NNNNNNNNNNNNNNNNNNNNNNNNNNNNNNNNNNNNNNNNNNNNNNNNNN
CBS101444   CCAGGATCCCAAGCATCTTGTCAGCCAGGTTCTCGACTTGCGTCGCAAGT
CBS102186   CCAGGATCCCAAGCATCTTGTCAGCCAGGTTCTCGACTTGCGTCGCAAGT
CBS113717   CCAGGAACCCAAGCAACTAGTTGATGCTCTTGTCACAACAAGGCGACGAG
CBS122.29   CCAAGAGCCTAAGCAACTGGTGGATGCACTGGTCACAACTCGGCGACGAG
CBS123.78   NNNNNNNNNNNNNNNNNNNNNNNNNNNNNNNNNNNNNNNNNNNNNNNNNN
CBS129.64   NNNNNNNNNNNNNNNNNNNNNNNNNNNNNNNNNNNNNNNNNNNNNNNNNN
CBS133762   NNNNNNNNNNNNNNNNNNNNNNNNNNNNNNNNNNNNNNNNNNNNNNNNNN
CBS141.62   CCAAGACCCCAAGCACCTGGTTGACCAGTTGGTCACCACTCGCAGAAAGG
CBS142.62   CCAAGACCCCAAGCACTTGGTCGACCAGTTGGTCACCACTCGCAGAAAGG
CBS144420   NNNNNNNNNNNNNNNNNNNNNNNNNNNNNNNNNNNNNNNNNNNNNNNNNN
CBS144942   CCAGGATCCCAAGCACTTGGTCGACCAGCTTGTCACCACCCGACGAAAGG
CBS150.62   TCAAGACCCCAAGCACTTGGTCGACCAACTGGTCACTACCCGCAGAAAGG
CBS227.76   NNNNNNNNNNNNNNNNNNNNNNNNNNNNNNNNNNNNNNNNNNNNNNNNNN
CBS243.59   TTCGGAGCCCAAGGCGTTGGTGGACGCTCTCGTCACGACACGTCGGAACG
CBS346.70   CCAAGAGCCCAAGCAGTTGGTCGATGCCCTGGTCACAACCCGCCGTCGCG
CBS425.67   GTCAGAACCCAATGACCTGGTGGAAGCTCTTGTGCTGCCACGTCGGACTG
CBS428.67   TCAAGAACCAAAGCAGCTGGTCGACGCACTCATCACCACCCGCAGGCGAG
CBS566.50   NNNNNNNNNNNNNNNNNNNNNNNNNNNNNNNNNNNNNNNNNNNNNNNNNN
CBS652.93   CCAAGACCCCAAGCACTTGGTCGACCAACTTGTCACAACCCGACGAAAGG
CBS707.73   CCACGAACCAAAACAGCTTGTGGATGCGCTCATCACGACTCGTCGGCGAG
CBS726.71   CCAAGACCCTAAGCACTTGGTCGATCAGTTGGTTACCACCCGACGAAAGG
CBS796.69   CCAAGAGCCAAAGCAATTGGTTGATGCGCTCATCACAACTCGTCGCCGAG
CBS921.97   CCAGGACCCAAAGCATCTTGTTAGCCACGTTGTCGACTTGCGCCGCCAGT
CBS959.72   CCAAGAACCAAAGCAGCTGGTCGACGCCCTCATCACCACCCGCAGGCGAG
CPC33206    NNNNNNNNNNNNNNNNNNNNNNNNNNNNNNNNNNNNNNNNNNNNNNNNNN
DAOM186447  NNNNNNNNNNNNNNNNNNNNNNNNNNNNNNNNNNNNNNNNNNNNNNNNNN
DAOM208997  NNNNNNNNNNNNNNNNNNNNNNNNNNNNNNNNNNNNNNNNNNNNNNNNNN
DY05461     CCAAGATCCCAAACACCTTGTCAGCCAAGTTCTCGACTTGCGTCGCAAGT
DY05462     CCAAGATCCCAAACACCTTGTCAGCCAAGTTCTCGACTTGCGTCGCAAGT
DY05591     CCAAGATCCCAAACACCTTGTCAGCCAAGTTCTCGACTTGCGTCGCAAGT
DY05592     CCAAGATCCCAAACACCTTGTCAGCCAAGTTCTCGACTTGCGTCGCAAGT
EU44537     NNNNNNNNNNNNNNNNNNNNNNNNNNNNNNNNNNNNNNNNNNNNNNNNNN

ATCC36477   NNNNNNNNNNNNNNNNNNNNNNNNNNNNNNNNNNNNNNNNNNNNNNNNNN
CBS101444   CTTATCTCAATTATGAGGTTTCCCTTGTTCGAGATATCAGGGATCGAGAA
CBS102186   CTTATCTCAATTATGAGGTTTCCCTTGTTCGAGATATCAGGGATCGAGAA
CBS113717   GTCTCATCTCGAACGAGGTTTCTCTTGTGCGTGACATCAGAGACCGTGAA
CBS122.29   GTCTCATCTCGAACGAGGTTTCCTTGGTGCGCGACATCCGTGATCGTGAA
CBS123.78   NNNNNNNNNNNNNNNNNNNNNNNNNNNNNNNNNNNNNNNNNNNNNNNNNN
CBS129.64   NNNNNNNNNNNNNNNNNNNNNNNNNNNNNNNNNNNNNNNNNNNNNNNNNN
CBS133762   NNNNNNNNNNNNNNNNNNNNNNNNNNNNNNNNNNNNNNNNNNNNNNNNNN
CBS141.62   GTTTCATTTCTGACGAGGTCTCGCTGGTGCGCGACATTCGTGACCGTGAG
CBS142.62   GTTTCATTTCTGATGAGGTCTCGCTGGTTCGCGATATTCGAGACCGCGAG
CBS144420   NNNNNNNNNNNNNNNNNNNNNNNNNNNNNNNNNNNNNNNNNNNNNNNNNN
CBS144942   GTTTCATTTCGGATGAGGTCTCACTCGTTCGCGATATCCGTGATCGTGAG
CBS150.62   GTTTCATTTCTGATGAGGTCTCCCTGGTTCGCGACATTCGCGACCGCGAG
CBS227.76   NNNNNNNNNNNNNNNNNNNNNNNNNNNNNNNNNNNNNNNNNNNNNNNNNN
CBS243.59   GTTTGATCACTCCTGAAGTTTCGCTTGTGCACGACATCCGAGACCGTGAG
CBS346.70   GACTGATCTCCAACGAGGTATCGCTTGTTCGCGATATCAGAGATCGTGAA
CBS425.67   GCTTGATCTCTGCCGAAGTTTCGTTGGTGCGTGATATTAGAGATCGCGAG
CBS428.67   GCTTGATTTCCCCCGAGGTCTCCCTTGTGCGCGATATCCGAGATCGCGAG
CBS566.50   NNNNNNNNNNNNNNNNNNNNNNNNNNNNNNNNNNNNNNNNNNNNNNNNNN
CBS652.93   GCTTCATTTCAGATGAGGTCTCACTGGTCCGTGATATCCGTGATCGTGAG
CBS707.73   GTCTGATCTCGTCCGAGGTGTCGCTAGTTCGCGACATCCGAGATCGTGAA
CBS726.71   GTTTCATTTCGGACGAGGTCTCTCTGGTCCGCGACATCCGTGATCGTGAG
CBS796.69   GCCTGATTCCGTCTGAGGTATCGCTTGTGCGCGACATTCGAGATCGCGAG
CBS921.97   CTCTTCTGCCGTATGAAGTATCGCTGGTTCGTGATATTCGTGATCGAGAG
CBS959.72   GCTTGATTTCCCCCGAGGTATCCCTTGTGCGCGATATCCGAGATCGCGAG
CPC33206    NNNNNNNNNNNNNNNNNNNNNNNNNNNNNNNNNNNNNNNNNNNNNNNNNN
DAOM186447  NNNNNNNNNNNNNNNNNNNNNNNNNNNNNNNNNNNNNNNNNNNNNNNNNN
DAOM208997  NNNNNNNNNNNNNNNNNNNNNNNNNNNNNNNNNNNNNNNNNNNNNNNNNN
DY05461     CTTACCTTAACTATGAGGTTTCTCTCGTGCGAGATATCCGAGACCGCGAG
DY05462     CTTACCTTAACTATGAGGTTTCTCTCGTGCGAGATATCCGAGACCGCGAG
DY05591     CTTACCTTAACTATGAGGTTTCTCTCGTGCGAGATATCCGAGACCGCGAG
DY05592     CTTACCTTAACTATGAGGTTTCTCTCGTGCGAGATATCCGAGACCGCGAG
EU44537     NNNNNNNNNNNNNNNNNNNNNNNNNNNNNNNNNNNNNNNNNNNNNNNNNN

ATCC36477   NNNNNNNNNNNNNNNNNNNNNNNNNNNNNNNNNNNNNNNNNNNNNNNNNN
CBS101444   TTCAAGATCTTCTCTGATGCCGGCCGCGTGATGCGGCCAGTATTTACAGT
CBS102186   TTCAAGATCTTCTCTGATGCCGGCCGCGTGATGCGGCCAGTATTTACAGT
CBS113717   TTCAAGGTCTTTTCGGATGCTGGCCGTGTCATGCGGCCCGTATATACTGT
CBS122.29   TTCAAGGTTTTCTCTGATGCCGGCCGTGTTATGCGACCTGTATTCACTGT
CBS123.78   NNNNNNNNNNNNNNNNNNNNNNNNNNNNNNNNNNNNNNNNNNNNNNNNNN
CBS129.64   NNNNNNNNNNNNNNNNNNNNNNNNNNNNNNNNNNNNNNNNNNNNNNNNNN
CBS133762   NNNNNNNNNNNNNNNNNNNNNNNNNNNNNNNNNNNNNNNNNNNNNNNNNN
CBS141.62   TTCAAAGTCTTCTCGGATGCTGGTCGCGTCATGCGTCCAGTATTCACGGT
CBS142.62   TTCAAGGTCTTCTCAGATGCTGGGCGTGTCATGCGTCCAGTGTTTACGGT
CBS144420   NNNNNNNNNNNNNNNNNNNNNNNNNNNNNNNNNNNNNNNNNNNNNNNNNN
CBS144942   TTCAAGGTATTTTCAGATGCTGGTCGTGTCATGCGTCCAGTCTTCACAGT
CBS150.62   TTCAAGGTCTTCTCAGATGCTGGTCGCGTCATGCGTCCAGTGTTTACGGT
CBS227.76   NNNNNNNNNNNNNNNNNNNNNNNNNNNNNNNNNNNNNNNNNNNNNNNNNN
CBS243.59   TTCAAGGTTTTCGCGGATGCAGGCCGTGTGATGCGACCTGTCTTCACCGT
CBS346.70   TTCAAGGTCTTCTCCGACGCTGGTCGTGTGATGCGTCCTGTGTTCACTGT
CBS425.67   TTCAAGATTTTCTCGGACGCAGGCCGTGTCATGCGTCCGGTCTTCACCGT
CBS428.67   TTCAAAGTGTTCTCAGATGCCGGTCGTGTTATGCGACCTGTGTTCACCGT
CBS566.50   NNNNNNNNNNNNNNNNNNNNNNNNNNNNNNNNNNNNNNNNNNNNNNNNNN
CBS652.93   TTCAAGGTCTTCTCTGATGCCGGTCGAGTCATGCGTCCAGTTTTCACGGT
CBS707.73   TTCAAGGTGTTCTCAGATGCTGGTCGCGTCATGCGACCTGTCTACACCGT
CBS726.71   TTCAAGGTCTTCTCAGACGCTGGTCGTGTCATGCGTCCCGTCTTCACTGT
CBS796.69   TTCAAGATCTTCTCAGATGCCGGTCGTGTCATGCGACCAGTCTTCACTGT
CBS921.97   TTCAAGATCTTTTCGGACGCTGGCCGTGTCATGCGTCCTGTTTTCACTGT
CBS959.72   TTCAAGGTGTTCTCAGATGCCGGTCGTGTCATGCGACCTGTGTTCACCGT
CPC33206    NNNNNNNNNNNNNNNNNNNNNNNNNNNNNNNNNNNNNNNNNNNNNNNNNN
DAOM186447  NNNNNNNNNNNNNNNNNNNNNNNNNNNNNNNNNNNNNNNNNNNNNNNNNN
DAOM208997  NNNNNNNNNNNNNNNNNNNNNNNNNNNNNNNNNNNNNNNNNNNNNNNNNN
DY05461     TTTAAGATCTTCTCCGACGCCGGCCGTGTGATGCGACCTGTATTCACAGT
DY05462     TTTAAGATCTTCTCCGACGCCGGCCGTGTGATGCGACCTGTATTCACAGT
DY05591     TTTAAGATCTTCTCCGACGCCGGCCGTGTGATGCGACCTGTATTCACAGT
DY05592     TTTAAGATCTTCTCCGACGCCGGCCGTGTGATGCGACCTGTATTCACAGT
EU44537     NNNNNNNNNNNNNNNNNNNNNNNNNNNNNNNNNNNNNNNNNNNNNNNNNN

ATCC36477   NNNNNNNNNNNNNNNNNNNNNNNNNNNNNNNNNNNNNNNNNNNNNNNNNN
CBS101444   CCGGCAGGAAGATGGGCAGATTGGGGACCCTCCCAAGGGAACCCTTGTAT
CBS102186   CCGGCAGGAAGATGGGCAGATTGGGGACCCTCCCAAGGGAACCCTTGTAT
CBS113717   CGAGCAGAACGATGATGCGGACTCTGGTGTCGAGAAGGGTTGCTTGATCC
CBS122.29   GGAGCAGAATGATGATGCGGACTCGGGAGTCGAGAAGGGCTGCTTGATCC
CBS123.78   NNNNNNNNNNNNNNNNNNNNNNNNNNNNNNNNNNNNNNNNNNNNNNNNNN
CBS129.64   NNNNNNNNNNNNNNNNNNNNNNNNNNNNNNNNNNNNNNNNNNNNNNNNNN
CBS133762   NNNNNNNNNNNNNNNNNNNNNNNNNNNNNNNNNNNNNNNNNNNNNNNNNN
CBS141.62   CGAGCAGAATGACGACTCAGAGAGCGGTGTCGAGAAGGGTGCCATGCTTC
CBS142.62   CGAGCAGAATGACGACTCGGAGAGTGGTGTTGAGAAGGGCGCCAAGCTCC
CBS144420   NNNNNNNNNNNNNNNNNNNNNNNNNNNNNNNNNNNNNNNNNNNNNNNNNN
CBS144942   CGAGCAAAACGATGACTCGGAGAGCGGTGTCGAAAAGGGTGCCATGCTTC
CBS150.62   CGAGCAGAATGACGACTCGGAGAGTGGTGTTGAGAAGGGCGCCATGCTCC
CBS227.76   NNNNNNNNNNNNNNNNNNNNNNNNNNNNNNNNNNNNNNNNNNNNNNNNNN
CBS243.59   TGAGCAAAATCATGATCCAGACTCTGGGGTCGAGAAGGGCACTTTGATCC
CBS346.70   TGAGCAGAGTGATGATTCCGATCAAGGAATTGAGAAGGGCAGCCTGATCC
CBS425.67   TGAGCAGGAGGATGATGGAAAACACGGTGTGGAGAAGGGCGCCTTGATCC
CBS428.67   CGAGCAAAATGAGGATTCCGACTCAGGGGTCGAGAAGGGCGCTTTGATCC
CBS566.50   NNNNNNNNNNNNNNNNNNNNNNNNNNNNNNNNNNNNNNNNNNNNNNNNNN
CBS652.93   CGAGCAAAACGATGATTCAGAGAGTGGTGTCGAGAAGGGTGCCATGCTTC
CBS707.73   CGAGCAAAATGACGATGCGGATTCAGGAGCAGAGAAGGGCACCCTGATTC
CBS726.71   CGAGCAGAACGACGATTCAGAGAGTGGTGTCGAGAAGGGCGCTATGCTTT
CBS796.69   GGAGCAACAAGACGATGCGGATTCAGGCACAGAGAAGGGCACGTTGATTT
CBS921.97   TCAACAAGAAGAGGTCCGGGCTACTGACCCTCCCAAGGGTTCGCTGGTCT
CBS959.72   CGAGCAAAATGAGGATTCCGACTCAGGGGTCGAGAAGGGCGCTTTGATTC
CPC33206    NNNNNNNNNNNNNNNNNNNNNNNNNNNNNNNNNNNNNNNNNNNNNNNNNN
DAOM186447  NNNNNNNNNNNNNNNNNNNNNNNNNNNNNNNNNNNNNNNNNNNNNNNNNN
DAOM208997  NNNNNNNNNNNNNNNNNNNNNNNNNNNNNNNNNNNNNNNNNNNNNNNNNN
DY05461     ACGGCAGGAAGACGGGCAGATCGGAGACCCGCCTAAGGGAACCCTCGTGC
DY05462     ACGGCAGGAAGACGGGCAGATCGGAGACCCGCCTAAGGGAACCCTCGTGC
DY05591     ACGGCAGGAAGACGGGCAGATCGGAGACCCGCCTAAGGGAACCCTCGTGC
DY05592     ACGGCAGGAAGACGGGCAGATCGGAGACCCGCCTAAGGGAACCCTCGTGC
EU44537     NNNNNNNNNNNNNNNNNNNNNNNNNNNNNNNNNNNNNNNNNNNNNNNNNN

ATCC36477   NNNNNNNNNNNNNNNNNNNNNNNNNNNNNNNNNNNNNNNNNNNNNNNNNN
CBS101444   TGACCAAGGAACACGTGAACCAGCTAGCGAGAGAACAGGCCGGTGAGCCA
CBS102186   TGACCAAGGAACACGTGAACCAGCTAGCGAGAGAACAGGCCGGTGAGCCA
CBS113717   TAACGAAGGATATGGTCAACAGGATGGACAAAGACAAAGGCAATGAGT--
CBS122.29   TAACCAAGGACATGGTCAACAAGCTTGACAAGGAGAGAGCGGACGAAT--
CBS123.78   NNNNNNNNNNNNNNNNNNNNNNNNNNNNNNNNNNNNNNNNNNNNNNNNNN
CBS129.64   NNNNNNNNNNNNNNNNNNNNNNNNNNNNNNNNNNNNNNNNNNNNNNNNNN
CBS133762   NNNNNNNNNNNNNNNNNNNNNNNNNNNNNNNNNNNNNNNNNNNNNNNNNN
CBS141.62   TCACCAAGGATATGGTCAATCGACTGGACAAGGAGAGGAACAAGGAGT--
CBS142.62   TCACCAAGGACATGGTCAACCGACTTGACAAGGAGAGGAACAAGGAGT--
CBS144420   NNNNNNNNNNNNNNNNNNNNNNNNNNNNNNNNNNNNNNNNNNNNNNNNNN
CBS144942   TGACCAAGGATATGGTCAACAGACTGGACAAGGAGAGGAACAAGGACT--
CBS150.62   TCACCAAGGATATGGTCAACCGACTTGACAAGGAGAGGAACAAGGAGT--
CBS227.76   NNNNNNNNNNNNNNNNNNNNNNNNNNNNNNNNNNNNNNNNNNNNNNNNNN
CBS243.59   TCACCAAGGACATGGTCAACAGAGTAGACAAGGAGCGCGCTGAAGAGC--
CBS346.70   TCACCAAGGATATGGTCAACAAGCTTGACAAGGAGCGGGCTGATGAGT--
CBS425.67   TCACCAAGGACATGGTCAACAAGGTCGACAAAGAGCGAGCTCGAGAGC--
CBS428.67   TCACCAAGGACATGGTCAACCGGATCGACAAGGAACGAGCCGAAGAGA--
CBS566.50   NNNNNNNNNNNNNNNNNNNNNNNNNNNNNNNNNNNNNNNNNNNNNNNNNN
CBS652.93   TGACCAAGGATATGGTCAACAGGTTGGACAAGGAGAGGAACAAGGACT--
CBS707.73   TGACCAAGGACATGGTAAATAAGCTGGACAAGGAGAGAGCTGAGGAGT--
CBS726.71   TGACAAAGGACATGATTAACAGGCTGGATAAGGAGAGGAATAAGGAAT--
CBS796.69   TGACCAAGGACATGGTCAACAAACTCGACAAAGAGAGAGCTGAGGAAA--
CBS921.97   TGAACAAGGATCTTGTCAACCAGCTTGCAAAGGAACAAGCAG---AGC--
CBS959.72   TCACCAAGGACATGGTCAATCGGATCGATAAGGAACGAGCCGAAGAGA--
CPC33206    NNNNNNNNNNNNNNNNNNNNNNNNNNNNNNNNNNNNNNNNNNNNNNNNNN
DAOM186447  NNNNNNNNNNNNNNNNNNNNNNNNNNNNNNNNNNNNNNNNNNNNNNNNNN
DAOM208997  NNNNNNNNNNNNNNNNNNNNNNNNNNNNNNNNNNNNNNNNNNNNNNNNNN
DY05461     TGACCAAGGAACACGTGAACCAACTGGCGAGGGAACAGGCTGGTGAGCCT
DY05462     TGACCAAGGAACACGTGAACCAACTGGCGAGGGAACAGGCTGGTGAGCCT
DY05591     TGACCAAGGAACACGTGAACCAACTGGCGAGGGAACAGGCTGGTGAGCCT
DY05592     TGACCAAGGAACACGTGAACCAACTGGCGAGGGAACAGGCTGGTGAGCCT
EU44537     NNNNNNNNNNNNNNNNNNNNNNNNNNNNNNNNNNNNNNNNNNNNNNNNNN

ATCC36477   NNNNNNNNNNNNNNNNNNNNNNNNNNNNNNNNNNNNNNNNNNNNNNNNNN
CBS101444   CCTGAGGTCAATGAAGACGGTGATGTCAAGCCGGGCTGGGAAGGCCTGGT
CBS102186   CCTGAGGTCAATGAAGACGGTGATGTCAAGCCGGGCTGGGAAGGCCTGGT
CBS113717   ----------A---TGAGCCCTCGGAAAAACTCTCATGGCAGGAGTTGAC
CBS122.29   ----------A---CGATCCTGAAGACCGACTATCTTGGCAGGGACTGAC
CBS123.78   NNNNNNNNNNNNNNNNNNNNNNNNNNNNNNNNNNNNNNNNNNNNNNNNNN
CBS129.64   NNNNNNNNNNNNNNNNNNNNNNNNNNNNNNNNNNNNNNNNNNNNNNNNNN
CBS133762   NNNNNNNNNNNNNNNNNNNNNNNNNNNNNNNNNNNNNNNNNNNNNNNNNN
CBS141.62   ----------A---CGACGAGAAAGACAGGCTCGTCTGGAAGGATCTCAC
CBS142.62   ----------A---TGACGAGAAGGACAGGCTTGTCTGGAAGGACCTCAC
CBS144420   NNNNNNNNNNNNNNNNNNNNNNNNNNNNNNNNNNNNNNNNNNNNNNNNNN
CBS144942   ----------A---TGCCGAGAACGAGAGACTGGTCTGGAAGGACCTTAC
CBS150.62   ----------A---CGACGAGAAGGACAGGCTCGTCTGGAAGGATCTCAC
CBS227.76   NNNNNNNNNNNNNNNNNNNNNNNNNNNNNNNNNNNNNNNNNNNNNNNNNN
CBS243.59   ----------T------TGGTCAGGCTCCTCTTTCATGGGAAGACCTGAC
CBS346.70   ----------T---CGAGGACGGCGAACGCTTGTCATGGCAGGAACTTAC
CBS425.67   ----------T------AGGGGAAGACCCCCTCACGTGGGAAGACCTGAC
CBS428.67   ----------T---GGGTGCTGAGGAGAGACTTACTTGGAAAGACCTGAC
CBS566.50   NNNNNNNNNNNNNNNNNNNNNNNNNNNNNNNNNNNNNNNNNNNNNNNNNN
CBS652.93   ----------A---TCCCGAGAACGAGAGACTGGTTTGGAAGGACCTTAC
CBS707.73   ----------------ATGGTGAGCAGAGGCTCACTTGGAAGGATCTGAC
CBS726.71   ----------A---CGAGGAGCACGAGAGGCTGGCGTGGAAGGATCTCAC
CBS796.69   ----------------ATGGGGAACAGAGACTCAACTGGAAAGACCTCAC
CBS921.97   ----------GTGAGACCGGAGAGTCCAAGTCAGGCTGGAGCCGCCTTAT
CBS959.72   ----------T---GGGCGCCGAGGAGAGGCTTACTTGGAAAGACCTGAC
CPC33206    NNNNNNNNNNNNNNNNNNNNNNNNNNNNNNNNNNNNNNNNNNNNNNNNNN
DAOM186447  NNNNNNNNNNNNNNNNNNNNNNNNNNNNNNNNNNNNNNNNNNNNNNNNNN
DAOM208997  NNNNNNNNNNNNNNNNNNNNNNNNNNNNNNNNNNNNNNNNNNNNNNNNNN
DY05461     CCGGAGGCTAATGAAGATGGTGATATCAAGCCGGGTTGGGAAGGGTTGGT
DY05462     CCGGAGGCTAATGAAGATGGTGATATCAAGCCGGGTTGGGAAGGGTTGGT
DY05591     CCGGAGGCTAATGAAGATGGTGATATCAAGCCGGGTTGGGAAGGGTTGGT
DY05592     CCGGAGGCTAATGAAGATGGTGATATCAAGCCGGGTTGGGAAGGGTTGGT
EU44537     NNNNNNNNNNNNNNNNNNNNNNNNNNNNNNNNNNNNNNNNNNNNNNNNNN

ATCC36477   NNNNNNNNNNNNNNNNNNNNNNNNNNNNNNNNNNNNNNNNNNNNNNNNNN
CBS101444   CAGTGCAGGCGCTGTTGAGTATCTTGATGCTGAGGAGGAGGAGACAGCTA
CBS102186   CAGTGCAGGCGCTGTTGAGTATCTTGATGCTGAGGAGGAGGAGACAGCTA
CBS113717   TGCACTGGGAGCAGTTGAGTACCTTGATGCTGAGGAGGAGGAAACGGCGA
CBS122.29   TGCCCTGGGAGCGGTCGAGTACCTGGATGCTGAGGAAGAGGAAACAGCCA
CBS123.78   NNNNNNNNNNNNNNNNNNNNNNNNNNNNNNNNNNNNNNNNNNNNNNNNNN
CBS129.64   NNNNNNNNNNNNNNNNNNNNNNNNNNNNNNNNNNNNNNNNNNNNNNNNNN
CBS133762   NNNNNNNNNNNNNNNNNNNNNNNNNNNNNNNNNNNNNNNNNNNNNNNNNN
CBS141.62   GGAGAGAGGTGCCGTGGAATATCTCGATGCTGAGGAAGAAGAGACGGCCA
CBS142.62   GGAGAGAGGTGCCGTGGAGTATCTTGATGCTGAGGAGGAAGAGACGGCCA
CBS144420   NNNNNNNNNNNNNNNNNNNNNNNNNNNNNNNNNNNNNNNNNNNNNNNNNN
CBS144942   AGAGCGAGGTGCGGTCGAGTACCTTGATGCTGAGGAAGAAGAAACGGCCA
CBS150.62   GGAGAGAGGTGCCGTGGAGTATCTTGATGCTGAGGAAGAAGAGACGGCCA
CBS227.76   NNNNNNNNNNNNNNNNNNNNNNNNNNNNNNNNNNNNNNNNNNNNNNNNNN
CBS243.59   AAGGACTGGCGCCATCGAGTATCTAGATGCCGAGGAAGAAGAGTCGGCAA
CBS346.70   CGCTCTCGGAGCAGTCGAGTATCTCGATGCCGAGGAAGAGGAGACGGCGA
CBS425.67   AAAAACCGGCGCCATTGAGTACCTGGACGCGGAAGAAGAAGAGTCGGCAA
CBS428.67   GGAGAGCGGCGCTATCGAATACCTCGATGCGGAGGAAGAAGAGACCGCCA
CBS566.50   NNNNNNNNNNNNNNNNNNNNNNNNNNNNNNNNNNNNNNNNNNNNNNNNNN
CBS652.93   AGAGAGAGGTGCTGTTGAGTACCTCGATGCCGAGGAAGAGGAGACGGCTA
CBS707.73   AGAAAGTGGTGCTGTCGAGTATCTGGACGCGGAAGAGGAAGAAACAGCCA
CBS726.71   AGAGAGAGGTGCTGTCGAGTACCTTGACGCTGAGGAAGAAGAGACAGCCA
CBS796.69   GGAAAGTGGCGCTATTGAGTATCTGGACGCCGAGGAGGAAGAGACTGCAA
CBS921.97   TGCGGCCGGTGCGGTCGAATACTTGGATGCAGAAGAAGAGGAGACTGCCA
CBS959.72   AGAGAGCGGCGCTATCGAATACCTCGATGCGGAGGAAGAAGAGACCGCCA
CPC33206    NNNNNNNNNNNNNNNNNNNNNNNNNNNNNNNNNNNNNNNNNNNNNNNNNN
DAOM186447  NNNNNNNNNNNNNNNNNNNNNNNNNNNNNNNNNNNNNNNNNNNNNNNNNN
DAOM208997  NNNNNNNNNNNNNNNNNNNNNNNNNNNNNNNNNNNNNNNNNNNNNNNNNN
DY05461     TAGCGCACGCGCTGTTGAGTATCTTGATGCCGAGGAGGAGGAGACGGCTA
DY05462     TAGCGCACGCGCTGTTGAGTATCTTGATGCCGAGGAGGAGGAGACGGCTA
DY05591     TAGCGCA-GCGCTGTTGAGTATCTTGATGCCGAGGAGGAGGAGACGGCTA
DY05592     TAGCGCA-GCGCTGTTGAGTATCTTGATGCCGAGGAGGAGGAGACGGCTA
EU44537     NNNNNNNNNNNNNNNNNNNNNNNNNNNNNNNNNNNNNNNNNNNNNNNNNN

ATCC36477   NNNNNNNNNNNNNNNNNNNNNNNNNNNNNNNNNNNNNNNNNNNNNNNNNN
CBS101444   TGATATGCATGACACCCGATGACCTCGAAATATACCGCGCGCAGAAAACA
CBS102186   TGATATGCATGACACCCGATGACCTCGAAATATACCGCGCGCAGAAAACA
CBS113717   TGATTTGCATGACCCCTGAGGATCTCGAACTCTACCGTTTGCAGAAGGCC
CBS122.29   TGATTTGCATGACTCCCGAGGACCTTGAGCTCTACCGATTGCAGAAGGCC
CBS123.78   NNNNNNNNNNNNNNNNNNNNNNNNNNNNNNNNNNNNNNNNNNNNNNNNNN
CBS129.64   NNNNNNNNNNNNNNNNNNNNNNNNNNNNNNNNNNNNNNNNNNNNNNNNNN
CBS133762   NNNNNNNNNNNNNNNNNNNNNNNNNNNNNNNNNNNNNNNNNNNNNNNNNN
CBS141.62   TGATCTGCATGACGCCAGAGGATCTTGAACTGTATCGTCTGCAGAAGGCA
CBS142.62   TGATCTGCATGACGCCAGAAGATCTTGAACTGTACCGTTTACAAAAGGCA
CBS144420   NNNNNNNNNNNNNNNNNNNNNNNNNNNNNNNNNNNNNNNNNNNNNNNNNN
CBS144942   TGATCTGCATGACACCTGAGGATCTTGAGTTGTACCGCTTGCAAAAGGCG
CBS150.62   TGATCTGCATGACGCCAGAAGATCTCGAACTGTACCGTCTGCAAAAGGCA
CBS227.76   NNNNNNNNNNNNNNNNNNNNNNNNNNNNNNNNNNNNNNNNNNNNNNNNNN
CBS243.59   TGATCTGCATGACCCCGGAGGACCTGGAGATTTACAGACTTCAGAGATCT
CBS346.70   TGATCTGCATGACACCTGAGGATCTCGAGCTTTACAGGCTGCAGAAAGCT
CBS425.67   TGATTTGCATGACTCCCGAGGATCTGGAGCTCTATAGGCTTCAGAGAGCT
CBS428.67   TGATTTGCATGACACCTGAGGATCTCGAGCTATACCGCCTACAGAAGGCA
CBS566.50   NNNNNNNNNNNNNNNNNNNNNNNNNNNNNNNNNNNNNNNNNNNNNNNNNN
CBS652.93   TGATCTGCATGACACCTGAAGATCTTGAGCTGTACCGCCTGCAAAAGGCG
CBS707.73   TGATCTGCATGACTCCTGAGGACCTGGAGATTTATCGACTTCAAAGGGCT
CBS726.71   TGATTTGCATGACCCCAGAGGATCTTGAGCTGTACCGCCTGCAAAAGGCT
CBS796.69   TGATCTGTATGACCCCCGAGGACCTCGAGATCTATCGGCTGCAAAAGGCA
CBS921.97   TGATCTGTATGACACCTGAGGATCTGGAGACTTATCGAGCTCAGAAACTA
CBS959.72   TGATTTGCATGACACCTGAGGATCTTGAGCTATACCGCCTACAGAAGGCA
CPC33206    NNNNNNNNNNNNNNNNNNNNNNNNNNNNNNNNNNNNNNNNNNNNNNNNNN
DAOM186447  NNNNNNNNNNNNNNNNNNNNNNNNNNNNNNNNNNNNNNNNNNNNNNNNNN
DAOM208997  NNNNNNNNNNNNNNNNNNNNNNNNNNNNNNNNNNNNNNNNNNNNNNNNNN
DY05461     TGATTTGCATGACACCTGATGACCTCGAAGTCCATCGCGATCAGAAGCTA
DY05462     TGATTTGCATGACACCTGATGACCTCGAAGTCCATCGCGATCAGAAGCTA
DY05591     TGATTTGCATGACACCTGATGACCTCGAAGTCCATCGCGATCAGAAGCTA
DY05592     TGATTTGCATGACACCTGATGACCTCGAAGTCCATCGCGATCAGAAGCTA
EU44537     NNNNNNNNNNNNNNNNNNNNNNNNNNNNNNNNNNNNNNNNNNNNNNNNNN

ATCC36477   NNNNNNNNNNNNNNNNNNNNNNNNNNNNNNNNNNNNNNNNNNNNNNNNNN
CBS101444   GAAGG-CTATGAGCCGCCGGCCTTCGACCCAGCGG--AACCC-AACAAAC
CBS102186   GAAGG-CTATGAGCCGCCGGCCTTCGACCCAGCGG--AACCC-AACAAAC
CBS113717   GG----TGTCCAGGTGCCGGAGGAAGATCCTGGTGATGATCCCAACAAGC
CBS122.29   GG----TATCCAGGTTCCAGAGGAAGATCCCGGTGACGATCCCAATAAGA
CBS123.78   NNNNNNNNNNNNNNNNNNNNNNNNNNNNNNNNNNNNNNNNNNNNNNNNNN
CBS129.64   NNNNNNNNNNNNNNNNNNNNNNNNNNNNNNNNNNNNNNNNNNNNNNNNNN
CBS133762   NNNNNNNNNNNNNNNNNNNNNNNNNNNNNNNNNNNNNNNNNNNNNNNNNN
CBS141.62   GG----ACATGTTCTTCCCCAGGAGGACCCTGGAGACGATCCCAACAAAC
CBS142.62   GG----ACATGTTCTACCGCAGGAGGACCCTGGAGACGACCCGAACAAGC
CBS144420   NNNNNNNNNNNNNNNNNNNNNNNNNNNNNNNNNNNNNNNNNNNNNNNNNN
CBS144942   GG----ACATGTCATTCCCCCAGAGGATCCTGGTGATGATCCCAACAAGC
CBS150.62   GG----ACATGTTCTACCTCAGGAGGACCCTGGAGACGACCCCAACAAGC
CBS227.76   NNNNNNNNNNNNNNNNNNNNNNNNNNNNNNNNNNNNNNNNNNNNNNNNNN
CBS243.59   GG----AGCTCAAGTGCCCGAAGAGGATCCTGCAGACGATCCTAACAAGC
CBS346.70   GG----TATTCAGATTCCCGAAGAGGACCCGGGTGATGATCCCAACAAGC
CBS425.67   GG----AGTTGCAATTCCAGAAGAGGATCCTCTCGACGACCCCAACAAGC
CBS428.67   GG----CAAGGCAGTACCGGATGAGGACCCAAGTGATGACCCCAACAAGC
CBS566.50   NNNNNNNNNNNNNNNNNNNNNNNNNNNNNNNNNNNNNNNNNNNNNNNNNN
CBS652.93   GG----ACACGTCATTCCTCCCGAGGATCCTGGTGAGGATCCCAACAAGC
CBS707.73   GG----TCTCGCAGTTCCGGATGAAGACCCTGGCGATGACCCCAATAAGC
CBS726.71   GG----ACATGTCATTCCTGAGGAGGATCCTGCCGACGATCCCAACAAGC
CBS796.69   GG----CCTGGCAGTACCAGACGAGGATCCTGGCGATGATCCAAACAAAC
CBS921.97   GG----CTACGACTTGGGTGAACCAAGTCTCGAGGCTGAGCCCAACCAAC
CBS959.72   GG----CAAGGCAGTACCGGACGAGGACCCGAGTGATGACCCCAACAAGC
CPC33206    NNNNNNNNNNNNNNNNNNNNNNNNNNNNNNNNNNNNNNNNNNNNNNNNNN
DAOM186447  NNNNNNNNNNNNNNNNNNNNNNNNNNNNNNNNNNNNNNNNNNNNNNNNNN
DAOM208997  NNNNNNNNNNNNNNNNNNNNNNNNNNNNNNNNNNNNNNNNNNNNNNNNNN
DY05461     AACGGGTTACGTGCCGCCTGCCTTCGACCCCCTCG--GAACCGAACAA-C
DY05462     AACGGGTTACGTGCCGCCTGCCTTCGACCCCCTCG--GAACCGAACAA-C
DY05591     AACGG-TTACGTGCCGCCTGCCTTCGACCCCTCGG--AACCCGAACAAAC
DY05592     AACGG-TTACGTGCCGCCTGCCTTCGACCCCTCGG--AACCCGAACAAAC
EU44537     NNNNNNNNNNNNNNNNNNNNNNNNNNNNNNNNNNNNNNNNNNNNNNNNNN

ATCC36477   NNNNNNNNNNNNNNNNNNNNNNNNNNNNNNNNNNNNNNNNNNNNNNNNNN
CBS101444   GAGTCAGAACTAAGATCAATGCGTCAACACACATCTATACAC-ACTGCNN
CBS102186   GAGTCAGAACTAAGATCAATGCGTCAACACACATCTATACAC-ACTGCGA
CBS113717   GACTCAAGACGAAGACGAACCCCACTACTCACACTTACACAC-ATTGTGA
CBS122.29   GACTGAAAACGAAGACGAACCCGACGACGCACACTTACACAC-ACTGCGA
CBS123.78   NNNNNNNNNNNNNNNNNNNNNNNNNNNNNNNNNNNNNNNNNNNNNNNNNN
CBS129.64   NNNNNNNNNNNNNNNNNNNNNNNNNNNNNNNNNNNNNNNNNNNNNNNNNN
CBS133762   NNNNNNNNNNNNNNNNNNNNNNNNNNNNNNNNNNNNNNNNNNNNNNNNNN
CBS141.62   GTCTCAAGACCAAGCACAACCCCACAACGCACACCTACACTC-ACTGCGA
CBS142.62   GCCTCAAGACCAAGCACAACCCTACGACACACACCTACACTC-ACTGCGA
CBS144420   NNNNNNNNNNNNNNNNNNNNNNNNNNNNNNNNNNNNNNNNNNNNNNNNNN
CBS144942   GTCTCAAGACAAAGCACAACCCGACTACACACACATACACTC-ACTGCGA
CBS150.62   GTCTCAAGACCAAGCACAACCCTACGACACACACCTACACTC-ACTGCGA
CBS227.76   NNNNNNNNNNNNNNNNNNNNNNNNNNNNNNNNNNNNNNNNNNNNNNNNNN
CBS243.59   GACTGAAGACAAAGACGAACCCTACCACGCACACCTATACAC-ACTGCGA
CBS346.70   GACTGAAGACGAAGACCAACCCAACCACTCACACATACACAC-ACTGCGA
CBS425.67   GACTGAAGACAAAGGCGAACCCAACCACGCACACCTACACAC-ACTGTGA
CBS428.67   GACTGAAGACGAAGGGCAAGGAGACCACTCACACTTATACTC-ATTGTGA
CBS566.50   NNNNNNNNNNNNNNNNNNNNNNNNNNNNNNNNNNNNNNNNNNNNNNNNNN
CBS652.93   GTCTCAAGACAAAGCATAACCCGACCACGCACACCTACACTC-ACTGCGA
CBS707.73   GATTGAAGACGAAGGCGAACCCGACCACCCACACCTACACAC-ACTGCGA
CBS726.71   GTCTCAAGACGAAGCACAACCCCACTACCCACACATATACTC-ACTGTGA
CBS796.69   GGCTGAAGACGAAGACGAACCCGACAACACATACCTACACGC-ACTGCGA
CBS921.97   GTCTGAGAACCAAGACCAATCCTACCACTCACATGTATACTC-ACTGCGA
CBS959.72   GACTGAAGACGAAGGGCAAGGAGACCACTCACACCTATACTC-ATTGTGA
CPC33206    NNNNNNNNNNNNNNNNNNNNNNNNNNNNNNNNNNNNNNNNNNNNNNNNNN
DAOM186447  NNNNNNNNNNNNNNNNNNNNNNNNNNNNNNNNNNNNNNNNNNNNNNNNNN
DAOM208997  NNNNNNNNNNNNNNNNNNNNNNNNNNNNNNNNNNNNNNNNNNNNNNNNNN
DY05461     GTATAAGGACCAAGATCAATCCGTCAACACATATCTACACCC-ACTGTGA
DY05462     GTATAAGGACCAAGATCAATCCGTCAACACATATCTACACCC-ACTGTGA
DY05591     GTATAAGGACCAAGATCAATCCGTCAACACATATCTACACCCCACTGTGA
DY05592     GTATAAGGACCAAGATCAATCCGTCAACACATATCTACACCCCACTGTGA
EU44537     NNNNNNNNNNNNNNNNNNNNNNNNNNNNNNNNNNNNNNNNNNNNNNNNNN

ATCC36477   NNNNNNNNNNNNNNNNNNNNNNNNNNNNNNNNNNNNNNNNNNNNNNNNNN
CBS101444   NNNNNNNNNNNNNNNNNNNNNNNNNNNNNNNNNNNNNNCCAAGGATGGCC
CBS102186   AATCCACCCAAGNNNNNNNNNNNNNNNNNNNNNNNNNNCCAAGGATGGCC
CBS113717   GATTCATCCTAGTATGATTCTAGGCATTTGCGCCAGTACCAAGGATGGCC
CBS122.29   GATCCACCCCAGTATGATTCTGGGTATTTGCGCCAGTACCAAGGATGGCC
CBS123.78   NNNNNNNNNNNNNNNNNNNNNNNNNNNNNNNNNNNNNNCCAAGGATGGCC
CBS129.64   NNNNNNNNNNNNNNNNNNNNNNNNNNNNNNNNNNNNNNCCAAGGATGGCC
CBS133762   NNNNNNNNNNNNNNNNNNNNNNNNNNNNNNNNNNNNNNNNNNNNNNNNNN
CBS141.62   GATTCACCCCAGTATGATCCTCGGTATCTGCGCCAGTACCAAGGATGGCC
CBS142.62   GATCCATCCCAGTATGATTCTGGGCATTTGCGCCAGTACCAAGGATGGCC
CBS144420   NNNNNNNNNNNNNNNNNNNNNNNNNNNNNNNNNNNNNNCCAAGGATGGCC
CBS144942   GATTCATCCCAGTATGATTCTGGGCATTTGCGCCAGTANNNNNNNNNNNN
CBS150.62   GATTCACCCCAGTATGATTCTTGGTATCTGCGCCAGTACCAAGGATGGCC
CBS227.76   NNNNNNNNNNNNNNNNNNNNNNNNNNNNNNNNNNNNNNNNNNNNNNNNNN
CBS243.59   GATTCACCCGAGCATGATCTTGGGTATTTGCGCCAGCACCAAGGATGGCC
CBS346.70   GATTCATCCCAGTATGATTCTGGGTATTTGTGCCAGTACCAAGGATGGCC
CBS425.67   GATCCACCCGAGTATGATCTTGGGTATCTGCGCCAGTACCAAGGATGGCC
CBS428.67   GATCCACCCAAGTATGATTCTGGGTATCTGTGCCAGTACCAAGGATGGCC
CBS566.50   NNNNNNNNNNNNNNNNNNNNNNNNNNNNNNNNNNNNNNNNNNNNNNNNNN
CBS652.93   GATTCATCCCAGTATGATTTTGGGTATCTGCGCTAGTACCAAGGATGGCC
CBS707.73   GATTCACCCGAGCATGATTCTGGGAATCTGCGCCAGTACCAAGGATGGCC
CBS726.71   GATTCATCCCAGTATGATCTTGGGTATTTGCGCCAGTACCAAGGATGGCC
CBS796.69   GATCCACCCCAGTATGATATTGGGCATCTGCGCGAGTANNNNNNNNNNNN
CBS921.97   AATCCATCCTAGTATGATCTTGGGTATTTGTGCCAGCACCAAGGATGGCC
CBS959.72   AATCCACCCAAGTATGATCCTGGGTATCTGTGCTAGTACCAAGGATGGCC
CPC33206    NNNNNNNNNNNNNNNNNNNNNNNNNNNNNNNNNNNNNNNNNNNNNNNNNN
DAOM186447  NNNNNNNNNNNNNNNNNNNNNNNNNNNNNNNNNNNNNNNNNNNNNNNNNN
DAOM208997  NNNNNNNNNNNNNNNNNNNNNNNNNNNNNNNNNNNNNNNNNNNNNNNNNN
DY05461     GATTCATCCAAGCATGATTCTTGGTATCTGTGCTAGCACCAAGGATGGCC
DY05462     GATTCATCCAAGCATGATTCTTGGTATCTGTGCTAGCACCAAGGATGGCC
DY05591     GATTCATCCAAGCATGATTCTTG-TATCTGTGCTAGCACCAAGGATGGCC
DY05592     GATTCATCCAAGCATGATTCTTG-TATCTGTGCTAGCACCAAGGATGGCC
EU44537     NNNNNNNNNNNNNNNNNNNNNNNNNNNNNNNNNNNNNNCCAAGGATGGCC

ATCC36477   NNNNNNNNNNNNNNNNNNNNNNNNNNNNNNNNNNNNNNNNNNNNNNNNNN
CBS101444   AGACCCGTGAGCACGCCCTGCTCGCCTACACTCTGGG-------------
CBS102186   AGACCCGTGAGCACGCCCTGCTCGCCTACACTCTGGG-------------
CBS113717   AGACTCGTGAGCACGCTCTGCTCGCCTACACCCTCGG-------------
CBS122.29   AGACTCGTGAGCACGCCCTGCTCGCCTACACCCTCGG-------------
CBS123.78   AGACCCGTGAGCACGCTCTGCTCGCCTACACCCTGGG-------------
CBS129.64   AGACCCGTGAGCACGCTCTGCTCGCCTACACCCTGGG-------------
CBS133762   NNNNNNNNNNNNNNNNNNNNNNNNNNNNNNNNNNNNNNNNNNNNNNNNNN
CBS141.62   AGACTCGTGAGCACGCGCTGCTTGCGTACACGCTTGGGCACGTTTCTCTC
CBS142.62   AGACTCGTGAGCATGCTCTCCTTGCATACACGCTCGGA---GTTCGTCAG
CBS144420   AGACTCGTGAGCACGCTCTCCTCGCCTACACCCTGGG-------------
CBS144942   NNNNNNNNNNNNNNNNNNNNNNNNNNNNNNNNNNNNNNNNNNNNNNNNNN
CBS150.62   AGACTCGTGAGCACGCTCTCCTTGCGTACACTCTTGG-------------
CBS227.76   NNNNNNNNNNNNNNNNNNNNNNNNNNNNNNNNNNNNNNNNNNNNNNNNNN
CBS243.59   AGACTCGTGAGCACGCTCTCCTCGCCTACACCCTCGG-------------
CBS346.70   AGACTCGTGAGCACGCCCTGCTCGCCTACACCCTTGG-------------
CBS425.67   AGACTCGTGAGCACGCCCTGCTCGCCTACACCCTCGG-------------
CBS428.67   AGACTCGTGAGCACGCCCTGCTCGCCTACACCCTTGG-------------
CBS566.50   NNNNNNNNNNNNNNNNNNNNNNNNNNNNNNNNNNNNNNNNNNNNNNNNNN
CBS652.93   AGACTCGTGAGCACGCTCTGCTCGCCTACACCCTCGG-------------
CBS707.73   AGACTCGTGAGCACGCCCTGCTCGCCTACACCCTCGG-------------
CBS726.71   AGACCCGTGAGCACGCTCTGCTCGCCTACACCCTCGG-------------
CBS796.69   NNNNNNNNNNNNNNNNNNNNNNNNNNNNNNNNNNNNNNNNNNNNNNNNNN
CBS921.97   AGACCCGTGAGCACGCTCTGCTCGCCTACACCCTCGG-------------
CBS959.72   AGACTCGTGAGCACGCCCTGCTCGCCTACACCCTTGG-------------
CPC33206    NNNNNNNNNNNNNNNNNNNNNNNNNNNNNNNNNNNNNNNNNNNNNNNNNN
DAOM186447  NNNNNNNNNNNNNNNNNNNNNNNNNNNNNNNNNNNNNNNNNNNNNNNNNN
DAOM208997  NNNNNNNNNNNNNNNNNNNNNNNNNNNNNNNNNNNNNNNNNNNNNNNNNN
DY05461     AGACCCGTGAGCACGCTCTGCTCGCCTACACCCTGGG-------------
DY05462     AGACCCGTGAGCACGCTCTGCTCGCCTACACCCTGGG-------------
DY05591     AGACCCGTGAGCACGCTCTGCTCGCCTACACCCTGGG-------------
DY05592     AGACCCGTGAGCACGCTCTGCTCGCCTACACCCTGGG-------------
EU44537     AGACCCGTGAGCACGCTCTGCTCGCCTACACCCTGGG-------------

ATCC36477   NNNNNNNNNNNNNNNNNNNNNNNNNNNNNNNNNNNNNNNNNNNNNNNNNN
CBS101444   -----------------------------------------TGTCAAGCA
CBS102186   -----------------------------------------TGTCAAGCA
CBS113717   -----------------------------------------TGTGCGTCA
CBS122.29   -----------------------------------------TGTGCGTCA
CBS123.78   -----------------------------------------TGTCAAGCA
CBS129.64   -----------------------------------------TGTTAAGCA
CBS133762   NNNNNNNNNNNNNNNNNNNNNNNNNNNNNNNNNNNNNNNNNNNNNNNNNN
CBS141.62   CTGACATTCAAATGATGATTTGTGCTAACCATCGACCACAGCGTTCGCCA
CBS142.62   CTCATGTAAGAAGCACT-CCTGTCTTTCTGAATAAAAGCAACTGCTGACA
CBS144420   -----------------------------------------TGTCAAGCA
CBS144942   NNNNNNNNNNNNNNNNNNNNNNNNNNNNNNNNNNNNNNNNNNNNNNNNNN
CBS150.62   -----------------------------------------TGTCCGCCA
CBS227.76   NNNNNNNNNNNNNNNNNNNNNNNNNNNNNNNNNNNNNNNNNNNNNNNNNN
CBS243.59   -----------------------------------------TGTGCGTCA
CBS346.70   -----------------------------------------TGTGCGTCA
CBS425.67   -----------------------------------------TGTCCGTCA
CBS428.67   -----------------------------------------TGTGCGTCA
CBS566.50   NNNNNNNNNNNNNNNNNNNNNNNNNNNNNNNNNNNNNNNNNNNNNNNNNN
CBS652.93   -----------------------------------------TGTCCGTCA
CBS707.73   -----------------------------------------TGTGCGTCA
CBS726.71   -----------------------------------------TGTCCGTCA
CBS796.69   NNNNNNNNNNNNNNNNNNNNNNNNNNNNNNNNNNNNNNNNNNNNNNNNNN
CBS921.97   -----------------------------------------TGTCAAGCA
CBS959.72   -----------------------------------------TGTGCGTCA
CPC33206    NNNNNNNNNNNNNNNNNNNNNNNNNNNNNNNNNNNNNNNNNNNNNNNNNN
DAOM186447  NNNNNNNNNNNNNNNNNNNNNNNNNNNNNNNNNNNNNNNNNNNNNNNNNN
DAOM208997  NNNNNNNNNNNNNNNNNNNNNNNNNNNNNNNNNNNNNNNNNNNNNNNNNN
DY05461     -----------------------------------------TGTTAAGCA
DY05462     -----------------------------------------TGTTAAGCA
DY05591     -----------------------------------------TGTTAAGCA
DY05592     -----------------------------------------TGTTAAGCA
EU44537     -----------------------------------------TGTCAAGCA

ATCC36477   NNNNNNNNNNNNNNNNNNNNNNNNNNNNNNNNNNNNNNNNNNNNNNNNNN
CBS101444   GCTC---ATCGTCGCCATCAACAAGATGGACACCACCCAGTGGTCTGAGG
CBS102186   GCTC---ATCGTCGCCATCAACAAGATGGACACCACCCAGTGGTCTGAGG
CBS113717   GCTC---ATTGTCGCCATCAACAAGATGGACACCACCAAGTGGTCTGAGG
CBS122.29   GCTC---ATCGTCGCCATCAACAAGATGGACACCACCAAGTGGTCTGAGG
CBS123.78   GATC---ATCGTCGCCATCAACAAGATGGACACCACCCAGTGGTCTGAGG
CBS129.64   GATC---ATCGTCGCCATCAACAAGATGGACACCACCCAGTGGTCCGAGG
CBS133762   NNNNNNNNNNNNNNNNNNNNNNNNNNNNNNNNNNNNNNNNNNNNNNNNNN
CBS141.62   ATTG---ATCGTTGCCATCAACAAGATGGACACTACCAAGTGGTCTGAGG
CBS142.62   ATCGTGTAGTGTTGCCATCAACAAGATGGACACCACCAAGTGGTCCGAGG
CBS144420   GCTC---ATCGTTGCCATCAACAAGATGGACACCACCCAGTGGTCTGAGG
CBS144942   NNNNNNNNNNNNNNNNNNNNNNNNNNNNNNNNNNNNNNNNNNNNNNNNNN
CBS150.62   GCTC---ATTGTTGCCATCAACAAGATGGACACCACCAAGTGGTCCGAGG
CBS227.76   NNNNNNNNNNNNNNNNNNNNNNNNNNNNNNNNNNNNNNNNNNNNNNNNNN
CBS243.59   GCTC---ATCGTCGCCATCAACAAGATGGACACCACCAAGTGGTCTGAGG
CBS346.70   GCTC---ATCGTCGCCATCAACAAGATGGACACCACCAAGTGGTCCGAGG
CBS425.67   GCTC---ATTGTTGCCATCAACAAGATGGACACCACCAAGTGGTCTGAGG
CBS428.67   GCTC---ATCGTCGCCATCAACAAGATGGACACCACCAAGTGGTCTGAGG
CBS566.50   NNNNNNNNNNNNNNNNNNNNNNNNNNNNNNNNNNNNNNNNNNNNNNNNNN
CBS652.93   GCTC---ATTGTTGCCATCAACAAGATGGACACCACCAAGTGGTCTGAGG
CBS707.73   GCTC---ATCGTCGCCATCAACAAGATGGACACCACCAAGTGGTCTGAGG
CBS726.71   GCTC---ATTGTTGCCATCAACAAGATGGACACCACCAAGTGGTCCGAGG
CBS796.69   NNNNNNNNNNNNNNNNNNNNNNNAGATGGACACCACCAAGTGGTCTGAGG
CBS921.97   GATC---ATTGTTGCCATCAACAAGATGGACACTGCCAAGTGGGCCGAGG
CBS959.72   GCTC---ATTGTCGCCATCAACAAGATGGACACCACCAAGTGGTCTGAGG
CPC33206    NNNNNNNNNNNNNNNNNNNNNNNNNNNNNNNNNNNNNNNNNNNNNNNNNN
DAOM186447  NNNNNNNNNNNNNNNNNNNNNNNNNNNNNNNNNNNNNNNNNNNNNNNNNN
DAOM208997  NNNNNNNNNNNNNNNNNNNNNNNNNNNNNNNNNNNNNNNNNNNNNNNNNN
DY05461     GATC---ATCGTCGCCATCAACAAGATGGACACCACCCAGTGGTCCGAGG
DY05462     GATC---ATCGTCGCCATCAACAAGATGGACACCACCCAGTGGTCCGAGG
DY05591     GATC---ATCGTCGCCATCAACAAGATGGACACCACCCAGTGGTCCGAGG
DY05592     GATC---ATCGTCGCCATCAACAAGATGGACACCACCCAGTGGTCCGAGG
EU44537     GCTC---ATCGTCGCCATCAACAAGATGGACACCACCCAGTGGTCTGAGG

ATCC36477   NNNNNNNNNNNNNNNNNNNNNNNNNNNNNNNNNNNNNNNNNNNNNNNNNN
CBS101444   CCCGTTACCAGGAAATCATCAAGGAGACTTCCAACTTCATCAAGAAGGTC
CBS102186   CCCGTTACCAGGAAATCATCAAGGAGACTTCCAACTTCATCAAGAAGGTC
CBS113717   CCCGTTACCAGGAGATTATCAAGGAGACCTCCAACTTCATCAAGAAGGTT
CBS122.29   CCCGTTACCAGGAGATTATCAAGGAGACCTCCAACTTCATCAAGAAGGTC
CBS123.78   CCCGTTACCAGGAGATCATCAAGGAGACCTCCAACTTCATCAAGAAGGTC
CBS129.64   CTCGTTACCAGGAGATCATCAAGGAGACGTCCAACTTCATCAAGAAGGTC
CBS133762   NNNNNNNNNNNNNNNNNNNNNNNNNNNNNNNNNNNNNNNNNNNNNNNNNN
CBS141.62   CCCGTTACCAGGAGATCATCAAGGAGACCTCCAACTTCATCAAGAAGGTC
CBS142.62   ACCGTTACAAGGAGATCATCAAGGAGACATCCAACTTCATCAAGAAGGTT
CBS144420   CCCGTTTCCAGGAGATTATCAAGGAGACCTCCAACTTCATCAAGAAGGTC
CBS144942   NNNNNNNNNNNNNNNNNNNNNNNNNNNNNNNNNNNNNNNNNNNNNNNNNN
CBS150.62   CTCGTTACCAGGAGATCATCAAGGAGACCTCCAACTTCATCAAGAAGGTC
CBS227.76   NNNNNNNNNNNNNNNNNNNNNNNNNNNNNNNNNNNNNNNNNNNNNNNNNN
CBS243.59   CCCGTTACCAGGAGATCATCAAGGAGACCTCCAACTTCATCAAGAAGGTC
CBS346.70   CCCGTTACCAGGAGATTATCAAGGAGACCTCCAACTTCATCAAGAAGGTC
CBS425.67   CCCGTTACCAGGAGATCATCAAGGAGACCTCCAACTTCATCAAGAAGGTC
CBS428.67   CCCGTTACCAGGAGATTATCAAGGAGACCTCCAACTTCATCAAGAAGGTC
CBS566.50   NNNNNNNNNNNNNNNNNNNNNNNNNNNNNNNNNNNNNNNNNNNNNNNNNN
CBS652.93   CCCGTTACCAGGAGATCATCAAGGAGACCTCCAACTTCATCAAGAAGGTC
CBS707.73   CCCGTTACCAGGAGATCATCAAGGAGACCTCCAACTTCATCAAGAAGGTC
CBS726.71   CCCGTTACCAGGAGATCATCAAGGAGACCTCCAACTTCATCAAGAAGGTT
CBS796.69   CCCGTTACCAGGAGATCATCAAGGAGACCTCCAACTTCATCAAGAAGGTC
CBS921.97   CTCGTTACCAGGAAATCATCAAGGAGACTTCCAACTTCATCAAGAAGGTC
CBS959.72   CCCGTTACCAGGAGATTATCAAGGAGACCTCCAACTTCATCAAGAAGGTC
CPC33206    NNNNNNNNNNNNNNNNNNNNNNNNNNNNNNNNNNNNNNNNNNNNNNNNNN
DAOM186447  NNNNNNNNNNNNNNNNNNNNNNNNNNNNNNNNNNNNNNNNNNNNNNNNNN
DAOM208997  NNNNNNNNNNNNNNNNNNNNNNNNNNNNNNNNNNNNNNNNNNNNNNNNNN
DY05461     CTCGTTACCAGGAGATCATCAAGGAGACATCCAACTTCATCAAGAAGGTC
DY05462     CTCGTTACCAGGAGATCATCAAGGAGACATCCAACTTCATCAAGAAGGTC
DY05591     CTCGTTACCAGGAGATCATCAAGGAGACATCCAACTTCATCAAGAAGGTC
DY05592     CTCGTTACCAGGAGATCATCAAGGAGACATCCAACTTCATCAAGAAGGTC
EU44537     CCCGTTACCAGGAAATCATCAAGGAGACCTCCAACTTCATCAAGAAGGTC

ATCC36477   NNNNNNNNNNNNNNNNNNNNNNNNNNNNNNNNNNNNNNNNNNNNNNNNNN
CBS101444   GGCTACAACCCCAAGAGTGTTGCCTTCGTCCCCATCTCTGGTTTCCACGG
CBS102186   GGCTACAACCCCAAGAGTGTTGCCTTCGTCCCCATCTCTGGTTTCCACGG
CBS113717   GGCTACAACCCCAAGACTGTCGCCTTCGTCCCCATCTCCGGTTTCCACGG
CBS122.29   GGCTACAACCCCAAGACCGTCGCCTTCGTCCCCATCTCCGGTTTCCACGG
CBS123.78   GGTTACAACCCCAAGAGCGTCGCCTTCGTCCCCATCTCCGGTTTCCACGG
CBS129.64   GGCTACAACCCCAAGAGCGTCGCCTTCGTCCCCATCTCCGGTTTCCACGG
CBS133762   NNNNNNNNNNNNNNNNNNNNNNNNNNNNNNNNNNNNNNNNNNNNNNNNNN
CBS141.62   GGCTACAACCCCAAGACTGTTGCCTTCGTCCCCATCTCCGGCTTCAACGG
CBS142.62   GGCTACAACCCCAAGACTGTCGCCTTTGTCCCCATCTCCGGCTTCAACGG
CBS144420   GGCTACAACCCCAAGACCGTTGCCTTTGTCCCCATCTCCGGTTTCCACGG
CBS144942   NNNNNNNNNNNNNNNNNNNNNNNNNNNNNNNNNNNNNNNNNNNNNNNNNN
CBS150.62   GGCTACAACCCCAAGACTGTTGCCTTCGTCCCCATCTCCGGCTTCAACGG
CBS227.76   NNNNNNNNNNNNNNNNNNNNNNNNNNNNNNNNNNNNNNNNNNNNNNNNNN
CBS243.59   GGCTACAACCCCAAGACCGTCGCTTTCGTCCCCATCTCTGGTTTCCACGG
CBS346.70   GGCTACAACCCCAAGACCGTCGCCTTCGTCCCCATCTCCGGTTTCCACGG
CBS425.67   GGCTACAACCCCAAGACCGTCGCTTTCGTCCCCATCTCTGGCTTCAACGG
CBS428.67   GGCTACAACCCCAAGACCGTTGCTTTTGTTCCCATCTCTGGTTTCAACGG
CBS566.50   NNNNNNNNNNNNNNNNNNNNNNNNNNNNNNNNNNNNNNNNNNNNNNNNNN
CBS652.93   GGCTACAACCCCAAGACCGTCGCTTTCGTCCCCATCTCTGGCTTCAACGG
CBS707.73   GGCTACAACCCCAAGACCGTCGCTTTCGTCCCCATCTCCGGTTTCCACGG
CBS726.71   GGCTACAACCCCAAGACCGTCGCTTTCGTCCCCATCTCCGGTTTCAACGG
CBS796.69   GGCTACAACCCCAAGACTGTTGCCTTCGTCCCCATCTCTGGTTTCCACGG
CBS921.97   GGCTACAACCCCAAGACTGTTGCCTTCGTCCCCATCTCCGGTTTCAACGG
CBS959.72   GGCTACAACCCCAAGACCGTCGCCTTCGTCCCCATCTCTGGCTTCAACGG
CPC33206    NNNNNNNNNNNNNNNNNNNNNNNNNNNNNNNNNNNNNNNNNNNNNNNNNN
DAOM186447  NNNNNNNNNNNNNNNNNNNNNNNNNNNNNNNNNNNNNNNNNNNNNNNNNN
DAOM208997  NNNNNNNNNNNNNNNNNNNNNNNNNNNNNNNNNNNNNNNNNNNNNNNNNN
DY05461     GGCTACAACCCCAAGAGCGTCGCCTTCGTCCCCATCTCCGGTTTCCACGG
DY05462     GGCTACAACCCCAAGAGCGTCGCCTTCGTCCCCATCTCCGGTTTCCACGG
DY05591     GGCTACAACCCCAAGAGCGTCGCCTTCGTCCCCATCTCCGGTTTCCACGG
DY05592     GGCTACAACCCCAAGAGCGTCGCCTTCGTCCCCATCTCCGGTTTCCACGG
EU44537     GGCTACAACCCCAAGACCGTCGCCTTCGTCCCCATCTCCGGTTTCCACGG

ATCC36477   NNNNNNNNNNNNNNNNNNNNNNNNNNNNNNNNNNNNNNNNNNNNNNNNNN
CBS101444   CGACAACATGCTTGCTGCCTCCACCAACTGCCCCTGGTACAAGGGTTGGG
CBS102186   CGACAACATGCTTGCTGCCTCCACCAACTGCCCCTGGTACAAGGGTTGGG
CBS113717   TGACAACATGCTTGCCCCCACCACCAACGCCCCCTGGTACAAGGGATGGG
CBS122.29   TGACAACATGCTTGCCCCCACCACCAACGCCCCCTGGTACAAGGGTTGGG
CBS123.78   TGACAACATGCTGGCTCCCTCCACCAACTGCCCCTGGTACAAGGGCTGGG
CBS129.64   TGACAACATGCTTGCTGCCTCCACCAACTGCCCCTGGTACAAGGGTTGGG
CBS133762   NNNNNNNNNNNNNNNNNNNNNNNNNNNNNNNNNNNNNNNNNNNNNNNNNN
CBS141.62   CGACAACATGCTTTCCCCCTCCACCAACTGCCCCTGGTACAAGGGTTGGG
CBS142.62   CGACAACATGCTTGCCCCCTCCACCAACTGCCCCTGGTACAAGGGCTGGG
CBS144420   TGACAACATGCTTGCCGCCTCCACCAACTGCCCCTGGTACAAGGGTTGGG
CBS144942   NNNNNNNNNNNNNNNNNNNNNNNNNNNNNNNNNNNNNNNNNNNNNNNNNN
CBS150.62   CGACAACATGCTTTCCCCCTCCACCAACTGCCCCTGGTACAAGGGTTGGG
CBS227.76   NNNNNNNNNNNNNNNNNNNNNNNNNNNNNNNNNNNNNNNNNNNNNNNNNN
CBS243.59   CGACAACATGCTTGCTGCCTCCACCAACTGCCCCTGGTACAAGGGTTGGG
CBS346.70   TGACAACATGCTTGCCCCCACCACCAACGCCCCCTGGTACAAGGGTTGGG
CBS425.67   CGACAACATGCTTCAGGCCTCCACCAACTGCCCCTGGTACAAGGGATGGG
CBS428.67   CGACAACATGCTTGCCCCCTCCACCAACTGCCCCTGGTACAAGGGTTGGG
CBS566.50   NNNNNNNNNNNNNNNNNNNNNNNNNNNNNNNNNNNNNNNNNNNNNNNNNN
CBS652.93   CGACAACATGCTTGAGGCCTCCTCCAACTGCCCCTGGTACAAGGGTTGGG
CBS707.73   CGACAACATGCTTTCCCCCTCCACCAACTGCCCCTGGTACAAGGGTTGGG
CBS726.71   CGACAACATGCTCCAGGCCTCCACCAACTGCCCTTGGTACAAGGGTTGGG
CBS796.69   CGACAACATGCTTGCCCCCTCCACCAACGCCCCCTGGTACAAGGGTTGGG
CBS921.97   TGACAACATGCTCCAGCCCTCCACCAACTGCCCCTGGTACAAGGGTTGGG
CBS959.72   CGACAACATGCTGTCCCCCTCCACCAACTGCCCCTGGTACAAGGGTTGGG
CPC33206    NNNNNNNNNNNNNNNNNNNNNNNNNNNNNNNNNNNNNNNNNNNNNNNNNN
DAOM186447  NNNNNNNNNNNNNNNNNNNNNNNNNNNNNNNNNNNNNNNNNNNNNNNNNN
DAOM208997  NNNNNNNNNNNNNNNNNNNNNNNNNNNNNNNNNNNNNNNNNNNNNNNNNN
DY05461     TGACAACATGCTTGCTGCCTCCGCCAACTGCCCCTGGTACAAGGGTTGGG
DY05462     TGACAACATGCTTGCTGCCTCCGCCAACTGCCCCTGGTACAAGGGTTGGG
DY05591     TGACAACATGCTTGCTGCCTCCGCCAACTGCCCCTGGTACAAGGGTTGGG
DY05592     TGACAACATGCTTGCTGCCTCCGCCAACTGCCCCTGGTACAAGGGTTGGG
EU44537     CGACAACATGCTTGCTGCCTCCACCAACTGCCCCTGGTACAAGGGTTGGG

ATCC36477   NNNNNNNNNNNNNNNNNNNNNNNNNNNNNNNNNNNNNNNNNNNNNNNNNN
CBS101444   AGAAGGAGACCAAGGCTGGCAAGTCCACCGGCAAGACCCTCCTCGAGGCC
CBS102186   AGAAGGAGACCAAGGCTGGCAAGTCCACCGGCAAGACCCTCCTCGAGGCC
CBS113717   AGCGTGAGGTCAAGGGCAACAAGCAGACCGGCAAGACCCTCCTCGAGGCC
CBS122.29   AGCGTGAGATCAAGGGCAACAAGCAGACCGGCAAGACCCTCCTCGAGGCC
CBS123.78   AGAAGGAGACCAAGGCTGGCAAGTCCACCGGCAAGACCCTCCTCGAGGCC
CBS129.64   AGAAGGAGACCAAGGCTGGCAAGTCCAGCGGCAAGACCCTCCTCGAGGCC
CBS133762   NNNNNNNNNNNNNNNNNNNNNNNNNNNNNNNNNNNNNNNNNNNNNNNNNN
CBS141.62   AGCGTGAGGTCAAGGGCGCCAAGCAGACCGGCAAGACCCTCCTCGAGGCC
CBS142.62   AGCGTGAGGTCAAGGGTGCCAAGCAGACCGGCAAGACCCTCCTCGAGGCC
CBS144420   AGAAGGAGACCAAGGCTGGCAAGTCCACCGGCAAGACCCTCCTCGAGGCC
CBS144942   NNNNNNNNNNNNNNNNNNNNNNNNNNNNNNNNNNNNNNNNNNNNNNNNNN
CBS150.62   AGCGTGAGGTCAAGGGCTCCAAGCAGACCGGCAAGACCCTCCTCGAGGCC
CBS227.76   NNNNNNNNNNNNNNNNNNNNNNNNNNNNNNNNNNNNNNNNNNNNNNNNNN
CBS243.59   AGCGTGAGGTCAAGGGCGCCAAGCAGACCGGCAAGACCCTCCTCGAGGCC
CBS346.70   AGCGTGAGATCAAGGGCAACAAGCAGACCGGCAAGACCCTCCTCGAGGCC
CBS425.67   AGCGTGAGGTCAAGGGCAGCAAGCAGACCGGCAAGACCCTCCTCGAGGCT
CBS428.67   AGCGTGAGGTCAAGGGCGCCAAGCAGACCGGCAAGACCCTCCTCGAGGCC
CBS566.50   NNNNNNNNNNNNNNNNNNNNNNNNNNNNNNNNNNNNNNNNNNNNNNNNNN
CBS652.93   AGCGTGAGATCAAGGGCGCTAAGCAGACCGGCAAGACCCTCCTCGAGGCC
CBS707.73   AGCGTGAGGTCAAGGGCAGCAAGCAGACCGGCAAGACCCTCCTTGAGGCC
CBS726.71   AGCGTGAGGTCAAGGGTTCCAAGCAGACCGGCAAGACCCTCCTCGAGGCC
CBS796.69   AGCGTGAGGTCAAGGGCAACAAGCAGACCGGCAAGACCCTCCTCGAGGCC
CBS921.97   AGAAGGAGACCAAGGCCGGCAAGTCCACCGGTAAGACTCTTCTCGAGGCC
CBS959.72   AGCGTGAGGTCAAGGGCGCCAAGCAGACCGGCAAGACCCTCCTCGAGGCC
CPC33206    NNNNNNNNNNNNNNNNNNNNNNNNNNNNNNNNNNNNNNNNNNNNNNNNNN
DAOM186447  NNNNNNNNNNNNNNNNNNNNNNNNNNNNNNNNNNNNNNNNNNNNNNNNNN
DAOM208997  NNNNNNNNNNNNNNNNNNNNNNNNNNNNNNNNNNNNNNNNNNNNNNNNNN
DY05461     AGAAGGAGACCAAGGCTGGCAAGACCAGCGGCAAGACTCTCCTCGAGGCC
DY05462     AGAAGGAGACCAAGGCTGGCAAGACCAGCGGCAAGACTCTCCTCGAGGCC
DY05591     AGAAGGAGACCAAGGCTGGCAAGACCAGCGGCAAGACTCTCCTCGAGGCC
DY05592     AGAAGGAGACCAAGGCTGGCAAGACCAGCGGCAAGACTCTCCTCGAGGCC
EU44537     AGAAGGAGACCAAGGCTGGCAAGTCCACCGGCAAGACCCTTCTCGAGGCC

ATCC36477   NNNNNNNNNNNNNNNNNNNNNNNNNNNNNNNNNNNNNNNNNNNNNNNNNN
CBS101444   ATCGACTCCATCGAGCCCCCCAAGCGTCCTCTTGACAAGCCCCTGCGTCT
CBS102186   ATCGACTCCATCGAGCCCCCCAAGCGTCCTCTTGACAAGCCCCTGCGTCT
CBS113717   ATTGACGGTGTTGAGCCCCCCAAGCGTCCCAACGACAAGCCCCTCCGTCT
CBS122.29   ATTGACGGTGTTGAGCCCCCCAAGCGTCCCTCCGACAAGCCCCTCCGTCT
CBS123.78   ATCGACTCCATCGAGCCCCCCAAGCGTCCTCTTGACAAGCCCCTGCGTCT
CBS129.64   ATCGACTCCATCGAGCCCCCCAAGCGTCCTCTTGACAAGCCCCTGCGTCT
CBS133762   NNNNNNNNNNNNNNNNNNNNNNNNNNNNNNNNNNNNNNNNNNNNNNNNNN
CBS141.62   ATTGACGGCATTGAGCCCCCCAAGCGTCCCTCCGACAAGCCCCTCCGTCT
CBS142.62   ATTGACGGCATTGAGCCCCCCAAGCGTCCCTCCGACAAGCCCCTCCGTCT
CBS144420   ATTGACGCCATTGAGGCCCCCAAGCGTCCTCTTGACAAGCCCCTCCGTCT
CBS144942   NNNNNNNNNNNNNNNNNNNNNNNNNNNNNNNNNNNNNNNNNNNNNNNNNN
CBS150.62   ATTGACGGTATTGAGCCCCCCAAGCGCCCCAACGACAAGCCCCTCCGTCT
CBS227.76   NNNNNNNNNNNNNNNNNNNNNNNNNNNNNNNNNNNNNNNNNNNNNNNNNN
CBS243.59   ATTGACGGTATTGAGCCCCCCAAGCGTCCCTCCGACAAGCCCCTCCGTCT
CBS346.70   ATTGACGGTTGCGAGCCTCCCAAGCGCCCCAACGACAAGCCCCTCCGTCT
CBS425.67   ATTGACGGTATTGAGCCCCCCAAGCGTCCCAACGACAAGCCCCTCCGTCT
CBS428.67   ATTGACGGCATTGAGCCCCCCAAGCGTCCCTCCGACAAGCCCCTCCGTCT
CBS566.50   NNNNNNNNNNNNNNNNNNNNNNNNNNNNNNNNNNNNNNNNNNNNNNNNNN
CBS652.93   ATTGACGGCATTGAGCCCCCCAAGCGTCCTTCCGACAAGCCCCTCCGTCT
CBS707.73   ATTGACGGCGTTGAGCCCCCCAAGCGCCCCGTCGACAAGCCCCTCCGTCT
CBS726.71   ATTGACGGCATTGAGCCCCCCAAGCGTCCCTCCGACAAGCCCCTCCGTCT
CBS796.69   ATTGACGGTATTGAGCCCCCCAAGCGCCCTGTCGACAAGCCCCTCCGTCT
CBS921.97   ATTGACTCCATTGAGCCTCCCAAGCGTCCTTCCGACAAGCCCCTCCGTCT
CBS959.72   ATTGACGGCATTGAGCCCCCCAAGCGTCCCTCCGACAAGCCTCTCCGTCT
CPC33206    NNNNNNNNNNNNNNNNNNNNNNNNNNNNNNNNNNNNNNNNNNNNNNNNNN
DAOM186447  NNNNNNNNNNNNNNNNNNNNNNNNNNNNNNNNNNNNNNNNNNNNNNNNNN
DAOM208997  NNNNNNNNNNNNNNNNNNNNNNNNNNNNNNNNNNNNNNNNNNNNNNNNNN
DY05461     ATCGACTCCATCGAGCCCCCCAAGCGTCCTCTTGACAAGCCCCTGCGTCT
DY05462     ATCGACTCCATCGAGCCCCCCAAGCGTCCTCTTGACAAGCCCCTGCGTCT
DY05591     ATCGACTCCATCGAGCCCCCCAAGCGTCCTCTTGACAAGCCCCTGCGTCT
DY05592     ATCGACTCCATCGAGCCCCCCAAGCGTCCTCTTGACAAGCCCCTGCGTCT
EU44537     ATCGACTCCATCGAGCCCCCCAAGCGTCCCACTGACAAGCCCCTGCGTCT

ATCC36477   NNNNNNNNNNNNNNNNNNNNNNNNNNNNNNNNNNNNNNNNNNNNNNNNNN
CBS101444   CCCTCTCCAGGATGTCTACAAGATCGGTGGTATTGGAACAGTCCCTGTCG
CBS102186   CCCTCTCCAGGATGTCTACAAGATCGGTGGTATTGGAACAGTCCCTGTCG
CBS113717   TCCTCTCCAGGATGTGTACAAGATCGGTGGTATTGGAACGGTTCCTGTCG
CBS122.29   TCCCCTTCAGGATGTCTACAAGATTGGTGGTATTGGCACGGTCCCTGTCG
CBS123.78   CCCTCTCCAGGATGTCTACAAGATTGGTGGTATTGGAACGGTCCCTGTCG
CBS129.64   CCCTCTCCAGGATGTCTACAAGATTGGTGGCATTGGAACAGTCCCTGTCG
CBS133762   NNNNNNNNNNNNNNNNNNNNNNNNNNNNNNNNNNNNNNNNNNNNNNNNNN
CBS141.62   TCCTCTCCAGGATGTCTACAAGATCGGCGGTATCGGCACTGTCCCCGTCG
CBS142.62   TCCTCTCCAGGATGTCTACAAGATCGGTGGTATTGGCACTGTCCCCGTCG
CBS144420   TCCCCTCCAGGATGTCTACAAGATTGGTGGTATTGGCACGGTCCCTGTCG
CBS144942   NNNNNNNNNNNNNNNNNNNNNNNNNNNNNNNNNNNNNNNNNNNNNNNNNN
CBS150.62   TCCCCTCCAGGATGTCTACAAGATCGGTGGTATTGGAACTGTTCCCGTCG
CBS227.76   NNNNNNNNNNNNNNNNNNNNNNNNNNNNNNNNNNNNNNNNNNNNNNNNNN
CBS243.59   TCCTCTCCAGGATGTCTACAAGATCGGTGGTATTGGAACTGTTCCCGTCG
CBS346.70   TCCCCTCCAGGATGTCTACAAGATTGGTGGTATTGGAACGGTTCCTGTCG
CBS425.67   TCCTCTTCAGGATGTTTACAAGATCGGTGGTATTGGAACTGTTCCTGTCG
CBS428.67   TCCCCTCCAAGATGTCTACAAGATCGGTGGTATTGGCACGGTCCCTGTCG
CBS566.50   NNNNNNNNNNNNNNNNNNNNNNNNNNNNNNNNNNNNNNNNNNNNNNNNNN
CBS652.93   TCCCCTCCAGGATGTCTACAAGATCGGTGGTATTGGAACTGTTCCCGTCG
CBS707.73   CCCTCTCCAGGATGTGTACAAGATCGGCGGTATTGGCACTGTCCCCGTCG
CBS726.71   TCCCCTCCAGGATGTCTACAAGATCGGTGGTATCGGTACTGTCCCCGTCG
CBS796.69   CCCCCTCCAGGATGTGTACAAGATCGGTGGTATTGGAACGGTTCCCGTCG
CBS921.97   TCCCCTCCAGGATGTCTACAAGATCGGTGGTATTGGAACAGTACCTGTCG
CBS959.72   TCCCCTCCAGGATGTCTACAAGATCGGTGGTATTGGCACGGTCCCTGTCG
CPC33206    NNNNNNNNNNNNNNNNNNNNNNNNNNNNNNNNNNNNNNNNNNNNNNNNNN
DAOM186447  NNNNNNNNNNNNNNNNNNNNNNNNNNNNNNNNNNNNNNNNNNNNNNNNNN
DAOM208997  NNNNNNNNNNNNNNNNNNNNNNNNNNNNNNNNNNNNNNNNNNNNNNNNNN
DY05461     CCCTCTCCAGGATGTCTACAAGATTGGTGGTATTGGAACGGTCCCTGTCG
DY05462     CCCTCTCCAGGATGTCTACAAGATTGGTGGTATTGGAACGGTCCCTGTCG
DY05591     CCCTCTCCAGGATGTCTACAAGATTGGTGGTATTGGAACGGTCCCTGTCG
DY05592     CCCTCTCCAGGATGTCTACAAGATTGGTGGTATTGGAACGGTCCCTGTCG
EU44537     CCCTCTCCAGGACGTCTACAAGATCGGTGGTATTGGAACAGTCCCCGTCG

ATCC36477   NNNNNNNNNNNNNNNNNNNNNNNNNNNNNNNNNNNNNNNNNNNNNNNNNN
CBS101444   GCCGTATCGAGACTGGTACCCTCAAGCCCGGTATGGTCGTCACCTTCGCT
CBS102186   GCCGTATCGAGACTGGTACCCTCAAGCCTGGTATGGTCGTCACCTTCGCT
CBS113717   GCCGTATCGAGACTGGTGTCCTCAAGCCCGGTATGGTCGTTACCTTCGCT
CBS122.29   GCCGTATCGAGACCGGTGTCCTCAAGCCCGGTATGGTCGTCACCTTCGCC
CBS123.78   GCCGTATCGAGACCGGTACCCTCAAGCCCGGTATGGTCGTTACCTTCGCT
CBS129.64   GCCGTATCGAGACCGGTATCCTCAAGCCCGGTATGGTCGTTACCTTCGCT
CBS133762   NNNNNNNNNNNNNNNNNNNNNNNNNNNNNNNNNNNNNNNNNNNNNNNNNN
CBS141.62   GCCGTATCGAGACTGGTGTCCTCAAGCCCGGTATGGTCGTTACCTTCGCT
CBS142.62   GCCGTATCGAGACTGGTGTCCTCAAGCCCGGTATGGTCGTTACCTTCGCT
CBS144420   GCCGTATCGAGACCGGTACCATCAAGCCCGGTATGGTCGTTACCTTCGCT
CBS144942   NNNNNNNNNNNNNNNNNNNNNNNNNNNNNNNNNNNNNNNNNNNNNNNNNN
CBS150.62   GCCGTATCGAGACTGGTGTCCTCAAGCCCGGTATGGTCGTCACCTTCGCT
CBS227.76   NNNNNNNNNNNNNNNNNNNNNNNNNNNNNNNNNNNNNNNNNNNNNNNNNN
CBS243.59   GCCGTATCGAGACTGGTGTCCTCAAGCCCGGTATGGTCGTTACCTTCGCT
CBS346.70   GCCGTATCGAGACTGGTATCCTCAAGCCCGGTATGGTCGTCACCTTCGCT
CBS425.67   GCCGTATCGAGACTGGTGTCCTCAAGCCCGGTATGGTCGTTACCTTCGCT
CBS428.67   GCCGTATCGAGACCGGTGTCCTCAAGCCCGGTATGGTCGTCACTTTCGCC
CBS566.50   NNNNNNNNNNNNNNNNNNNNNNNNNNNNNNNNNNNNNNNNNNNNNNNNNN
CBS652.93   GCCGTATCGAGACTGGTGTCCTCAAGCCCGGTATGGTCGTTACCTTCGCT
CBS707.73   GCCGTATCGAGACTGGTGTCCTCAAGCCCGGTATGGTCGTTACCTTCGCT
CBS726.71   GCCGTATCGAGACTGGTGTCCTCAAGCCCGGCATGGTCGTCACCTTCGCC
CBS796.69   GCCGTATCGAGACTGGTGTCCTCAAGCCCGGTATGGTCGTTACCTTCGCT
CBS921.97   GCCGTATCGAGACTGGTGTTATCAAGCCCGGTATGGTCGTTACCTTCGCT
CBS959.72   GCCGTATCGAGACCGGTGTCCTCAAGCCCGGTATGGTCGTCACTTTCGCC
CPC33206    NNNNNNNNNNNNNNNNNNNNNNNNNNNNNNNNNNNNNNNNNNNNNNNNNN
DAOM186447  NNNNNNNNNNNNNNNNNNNNNNNNNNNNNNNNNNNNNNNNNNNNNNNNNN
DAOM208997  NNNNNNNNNNNNNNNNNNNNNNNNNNNNNNNNNNNNNNNNNNNNNNNNNN
DY05461     GCCGTATCGAGACCGGTATCCTCAAGCCCGGTATGGTCGTTACCTTCGCT
DY05462     GCCGTATCGAGACCGGTATCCTCAAGCCCGGTATGGTCGTTACCTTCGCT
DY05591     GCCGTATCGAGACCGGTATCCTCAAGCCCGGTATGGTCGTTACCTTCGCT
DY05592     GCCGTATCGAGACCGGTATCCTCAAGCCCGGTATGGTCGTTACCTTCGCT
EU44537     GCCGTATCGAGACTGGTATCATCAAGCCCGGTATGGTCGTTACCTTCGCT

ATCC36477   NNNNNNNNNNNNNNNNNNNNNNNNNNNNNNNNNNNNNNNNNNNNNNNNNN
CBS101444   CCCTCCAACGTCACCACTGAAGTCAAGTCCGTTGAGATGCACCACGAGCA
CBS102186   CCCTCCAACGTCACCACTGAAGTCAAGTCCGTTGAGATGCACCACGAGCA
CBS113717   CCCGCCAACGTCACCACTGAAGTCAAGTCCGTCGAGATGCACCACGAGCA
CBS122.29   CCTGCCAACGTCACCACTGAAGTCAAGTCCGTCGAGATGCACCACGAGCA
CBS123.78   CCCTCCAACGTCACCACTGAAGTCAAGTCCGTCGAGATGCACCACGAGCA
CBS129.64   CCTGCCAACGTCACCACTGAAGTCAAGTCCGTCGAGATGCACCACGAGCA
CBS133762   NNNNNNNNNNNNNNNNNNNNNNNNNNNNNNNNNNNNNNNNNNNNNNNNNN
CBS141.62   CCCGCCAACGTCACCACTGAAGTCAAGTCCGTCGAGATGCACCACGAGCA
CBS142.62   CCCGCCAACGTCACCACTGAAGTGAAGTCCGTCGAGATGCACCACGAGCA
CBS144420   CCCTCCAACGTTACCACTGAAGTCAAGTCCGTTGAGATGCACCACGAGCA
CBS144942   NNNNNNNNNNNNNNNNNNNNNNNNNNNNNNNNNNNNNNNNNNNNNNNNNN
CBS150.62   CCCGCCAACGTCACCACTGAAGTCAAGTCCGTCGAGATGCACCACGAGCA
CBS227.76   NNNNNNNNNNNNNNNNNNNNNNNNNNNNNNNNNNNNNNNNNNNNNNNNNN
CBS243.59   CCCGCCAACGTCACCACTGAAGTCAAGTCCGTCGAGATGCACCACGAGCA
CBS346.70   CCCGCCAACGTCACCACTGAAGTCAAGTCCGTCGAGATGCACCACGAGCA
CBS425.67   CCCGCCAACGTCACCACTGAAGTCAAGTCCGTCGAGATGCACCACGAGCA
CBS428.67   CCCGCCAACGTCACCACTGAAGTCAAGTCCGTCGAGATGCACCACGAGCA
CBS566.50   NNNNNNNNNNNNNNNNNNNNNNNNNNNNNNNNNNNNNNNNNNNNNNNNNN
CBS652.93   CCCGCCAACGTCACCACTGAAGTCAAGTCCGTTGAGATGCACCACGAGCA
CBS707.73   CCCGCCAACGTCACCACCGAAGTCAAGTCCGTCGAGATGCACCACGAGCA
CBS726.71   CCTGCCAACGTCACCACTGAAGTCAAGTCCGTCGAGATGCACCACGAGCA
CBS796.69   CCCGCCAACGTCACCACTGAGGTCAAGTCCGTCGAGATGCACCACGAGCA
CBS921.97   CCTTCCAACGTCACCACTGAAGTCAAGTCCGTCGAAATGCACCACGAGCA
CBS959.72   CCCGCCAACGTCACCACTGAAGTCAAGTCCGTCGAGATGCACCACGAGCA
CPC33206    NNNNNNNNNNNNNNNNNNNNNNNNNNNNNNNNNNNNNNNNNNNNNNNNNN
DAOM186447  NNNNNNNNNNNNNNNNNNNNNNNNNNNNNNNNNNNNNNNNNNNNNNNNNN
DAOM208997  NNNNNNNNNNNNNNNNNNNNNNNNNNNNNNNNNNNNNNNNNNNNNNNNNN
DY05461     CCTGCCAACGTCACCACTGAAGTCAAGTCCGTCGAGATGCACCACGAGCA
DY05462     CCTGCCAACGTCACCACTGAAGTCAAGTCCGTCGAGATGCACCACGAGCA
DY05591     CCTGCCAACGTCACCACTGAAGTCAAGTCCGTCGAGATGCACCACGAGCA
DY05592     CCTGCCAACGTCACCACTGAAGTCAAGTCCGTCGAGATGCACCACGAGCA
EU44537     CCTTCCAACGTCACCACTGAAGTCAAGTCCGTTGAGATGCACCACGAGCA

ATCC36477   NNNNNNNNNNNNNNNNNNNNNNNNNNNNNNNNNNNNNNNNNNNNNNNNNN
CBS101444   GCTCCCTGAGGGCTTCCCCGGTGACAACGTTGGTTTCAACGTGAAGAACG
CBS102186   GCTCCCTGAGGGCTTCCCCGGTGACAACGTTGGTTTCAACGTGAAGAACG
CBS113717   GCTCACTGAGGGTCTTCCCGGTGACAACGTCGGCTTCAACGTGAAGAACG
CBS122.29   GCTCTCTGAGGGTCTTCCCGGTGACAACGTCGGCTTCAACGTGAAGAACG
CBS123.78   GCTCCCCGAGGGTTTCCCTGGTGACAACGTTGGTTTCAACGTGAAGAACG
CBS129.64   GCTCGCTGAGGGTCTCCCCGGTGACAACGTTGGTTTCAACGTGAAGAACG
CBS133762   NNNNNNNNNNNNNNNNNNNNNNNNNNNNNNNNNNNNNNNNNNNNNNNNNN
CBS141.62   GCTCCCCGAGGGTCTCCCCGGTGACAACGTCGGCTTCAACGTCAAGAACG
CBS142.62   GCTCTCCGAGGGTCTCCCCGGTGACAACGTCGGCTTCAACGTCAAGAACG
CBS144420   GCTCCCTGAGGGTTTCCCTGGTGACAACGTTGGTTTCAACGTGAAGAACG
CBS144942   NNNNNNNNNNNNNNNNNNNNNNNNNNNNNNNNNNNNNNNNNNNNNNNNNN
CBS150.62   GCTCTCCGAGGGTCTCCCCGGTGACAACGTCGGCTTCAACGTCAAGAACG
CBS227.76   NNNNNNNNNNNNNNNNNNNNNNNNNNNNNNNNNNNNNNNNNNNNNNNNNN
CBS243.59   GCTCACTGAGGGTCTCCCTGGTGACAACGTCGGCTTCAACGTGAAGAACG
CBS346.70   GCTCACTGAGGGTCTTCCCGGTGACAACGTCGGCTTCAACGTGAAGAACG
CBS425.67   GCTTTCCGAGGGTCTCCCCGGTGACAACGTCGGCTTCAACGTGAAGAACG
CBS428.67   GCTCACTGAGGGTCTCCCTGGTGACAACGTCGGCTTCAACGTGAAGAACG
CBS566.50   NNNNNNNNNNNNNNNNNNNNNNNNNNNNNNNNNNNNNNNNNNNNNNNNNN
CBS652.93   GCTCTCCGAGGGTCTTCCCGGTGACAACGTTGGTTTCAACGTCAAGAACG
CBS707.73   GCTTCCCGAGGGTCTCCCCGGTGACAACGTCGGCTTCAACGTGAAGAACG
CBS726.71   GCTCCCTGAGGGTCTCCCCGGAGACAACGTCGGCTTCAACGTCAAGAACG
CBS796.69   GCTTCCCGAGGGTCTCCCCGGTGACAACGTCGGCTTCAACGTGAAGAACG
CBS921.97   GCTTACCGAGGGTCTTCCCGGTGACAACGTTGGTTTCAACGTGAAGAACG
CBS959.72   GCTCGCCGAGGGTCTTCCTGGTGACAACGTCGGCTTCAACGTGAAGAACG
CPC33206    NNNNNNNNNNNNNNNNNNNNNNNNNNNNNNNNNNNNNNNNNNNNNNNNNN
DAOM186447  NNNNNNNNNNNNNNNNNNNNNNNNNNNNNNNNNNNNNNNNNNNNNNNNNN
DAOM208997  NNNNNNNNNNNNNNNNNNNNNNNNNNNNNNNNNNNNNNNNNNNNNNNNNN
DY05461     GCTCTCTGAAGGTCTCCCCGGTGACAACGTTGGTTTCAACGTGAAGAACG
DY05462     GCTCTCTGAAGGTCTCCCCGGTGACAACGTTGGTTTCAACGTGAAGAACG
DY05591     GCTCTCTGAAGGTCTCCCCGGTGACAACGTTGGTTTCAACGTGAAGAACG
DY05592     GCTCTCTGAAGGTCTCCCCGGTGACAACGTTGGTTTCAACGTGAAGAACG
EU44537     GCTTGCCGAGGGTGTCCCCGGTGACAACGTTGGTTTCAACGTGAAGAACG

ATCC36477   NNNNNNNNNNNNNNNNNNNNNNNNNNNNNNNNNNNNNNNNNNNNNNNNNN
CBS101444   TTTCCGTCAAGGATATCCGTCGTGGCAACGTCGCCTCTGACTCCAAGAAC
CBS102186   TTTCCGTCAAGGATATCCGTCGTGGCAACGTCGCCTCTGACTCCAAGAAC
CBS113717   TCTCCGTCAAGGAGATCCGTCGTGGCAACGTTGCTGGTGACTCCAAGAAC
CBS122.29   TCTCCGTCAAGGAGATCCGTCGTGGTAACGTTGCTGGTGACACCAAGAAC
CBS123.78   TTTCTGTCAAGGATATTCGCCGTGGTAACGTCGCTTCTGACTCCAAGAAC
CBS129.64   TTTCCGTCAAGGATATCCGCCGTGGTAACGTCGCTTCTGACTCCAAGAAC
CBS133762   NNNNNNNNNNNNNNNNNNNNNNNNNNNNNNNNNNNNNNNNNNNNNNNNNN
CBS141.62   TCTCCGTCAAGGAGATCCGTCGTGGCAACGTTGCCGGTGACTCCAAGAAC
CBS142.62   TCTCCGTCAAGGAGATCCGTCGTGGCAACGTCGCCGGTGACTCCAAGAAC
CBS144420   TCTCTGTCAAGGATATCCGCCGTGGTAACGTCGCCTCCGACTCCAAGAAC
CBS144942   NNNNNNNNNNNNNNNNNNNNNNNNNNNNNNNNNNNNNNNNNNNNNNNNNN
CBS150.62   TCTCCGTCAAGGAGATCCGTCGTGGCAACGTTGCCGGTGACTCCAAGAAC
CBS227.76   NNNNNNNNNNNNNNNNNNNNNNNNNNNNNNNNNNNNNNNNNNNNNNNNNN
CBS243.59   TTTCCGTCAAGGATATCCGCCGTGGTAACGTTGCCTCTGACTCCAAGAAC
CBS346.70   TCTCCGTCAAGGAGATCCGTCGTGGTAACGTTGCTGGTGACTCCAAGAAC
CBS425.67   TTTCCGTCAAGGATATCCGTCGTGGTAACGTTGCCGGTGACTCCAAGAAC
CBS428.67   TCTCCGTCAAGGAGATCCGCCGTGGCAACGTCGCTGGTGACTCCAAGAAC
CBS566.50   NNNNNNNNNNNNNNNNNNNNNNNNNNNNNNNNNNNNNNNNNNNNNNNNNN
CBS652.93   TCTCTGTCAAGGACATTCGCCGTGGCAACGTTGCCGGTGACTCCAAGCAG
CBS707.73   TCTCCGTCAAGGAGATCCGTCGTGGCAACGTCGCTGGTGACTCCAAGAAC
CBS726.71   TCTCCGTCAAGGAGATCCGTCGTGGCAACGTCGCTGGTGACTCCAAGAAC
CBS796.69   TCTCCGTCAAGGAGATCCGTCGTGGCAACGTCGCTGGTGACTCCAAGAAC
CBS921.97   TTTCCGTCAAGGATATCCGCCGTGGTAACGTCGCTTCCGACTCCAAGAAC
CBS959.72   TCTCCGTCAAGGAGATCCGTCGTGGCAACGTCGCTGGTGATTCCAAGAAC
CPC33206    NNNNNNNNNNNNNNNNNNNNNNNNNNNNNNNNNNNNNNNNNNNNNNNNNN
DAOM186447  NNNNNNNNNNNNNNNNNNNNNNNNNNNNNNNNNNNNNNNNNNNNNNNNNN
DAOM208997  NNNNNNNNNNNNNNNNNNNNNNNNNNNNNNNNNNNNNNNNNNNNNNNNNN
DY05461     TTTCCGTCAAGGATATCCGCCGTGGTAACGTCGCTTCTGACTCCAAGAAC
DY05462     TTTCCGTCAAGGATATCCGCCGTGGTAACGTCGCTTCTGACTCCAAGAAC
DY05591     TTTCCGTCAAGGATATCCGCCGTGGTAACGTCGCTTCTGACTCCAAGAAC
DY05592     TTTCCGTCAAGGATATCCGCCGTGGTAACGTCGCTTCTGACTCCAAGAAC
EU44537     TTTCCGTCAAGGATATCCGCCGTGGTAACGTCGCTTCTGACTCCAAGAAC

ATCC36477   NNNNNNNNNNNNNNNNNNNNNNNNNNNNNNNNNNNNNNNNNNNNNNNNNN
CBS101444   GACCCCGCCATGGGTGCCGCCTCCTTCGACGCCCAGGTCATCGTCCTCAA
CBS102186   GACCCCGCCATGGGTGCCGCCTCCTTCGACGCCCAGGTCATCGTCCTCAA
CBS113717   GACCCCCCGCTGGGTGCCGCTTCTTTCGATGCCCAGGTCATTGTCCTGAA
CBS122.29   GACCCCCCGCTTGGCGCTGCCTCTTTCGAGGCCCAGGTCATCGTCCTCAA
CBS123.78   GACCCCGCCATGGGTGCTGCCTCCTTCGACGCCCAGGTCATTGTCCTCAA
CBS129.64   GACCCCGCCCTGGGTGCCGCTTCCTTCGACGCCCAGGTCATCGTCCTCAA
CBS133762   NNNNNNNNNNNNNNNNNNNNNNNNNNNNNNNNNNNNNNNNNNNNNNNNNN
CBS141.62   GACCCTCCTTTGGGTGCCGCTTCTTTCGACGCCCAGGTCATTGTCCTGAA
CBS142.62   GACCCTCCCCAGGGTGCCGCTTCTTTCGACGCCCAGGTCATTGTCCTGAA
CBS144420   GACCCCGCTCTTGCCGCTGCTTCCTTCGACGCCCAGGTCATCGTCCTTAA
CBS144942   NNNNNNNNNNNNNNNNNNNNNNNNNNNNNNNNNNNNNNNNNNNNNNNNNN
CBS150.62   GACCCCCCCATGGGTGCCGCTTCTTTCGACGCCCAGGTCATTGTCCTGAA
CBS227.76   NNNNNNNNNNNNNNNNNNNNNNNNNNNNNNNNNNNNNNNNNNNNNNNNNN
CBS243.59   GACCCCGCCCTCGGTGCCGCTTCTTTCGATGCTCAGGTCATCGTCCTCAA
CBS346.70   GACCCCCCGCTTGGTGCCGCCTCTTTCGAGGCCCAGGTCATCGTCCTCAA
CBS425.67   GACCCCCCGCTGGGTGCCGCTTCTTTCGATGCCCAGGTCATCGTCCTCAA
CBS428.67   GACCCCCCGCTGGGTGCCGCTTCTTTCGAGGCCCAGGTCATCGTCCTCAA
CBS566.50   NNNNNNNNNNNNNNNNNNNNNNNNNNNNNNNNNNNNNNNNNNNNNNNNNN
CBS652.93   GACCCTCCTTTGGGCGCTGCCTCCTTCGACGCCCAGGTCATTGTCCTGAA
CBS707.73   GACCCCCCGCAGGGTGCCGCTTCTTTCGACGCCCAGGTCATTGTCCTCAA
CBS726.71   GACCCCCCGTTGGGTGCCGCTTCTTTCGACGCCCAGGTCATTGTCCTGAA
CBS796.69   GACCCCCCGCTGGGTGCCGCTTCTTTCGATGCCCAGGTCATTGTCCTCAA
CBS921.97   GACCCCGCCCTGGGCGCCGCTTCTTTCAACGCCCAGGTCATTGTCCTCAA
CBS959.72   GACCCCCCGCTGGGTGCCGCTTCTTTCGAGGCCCAGGTCATCGTCCTCAA
CPC33206    NNNNNNNNNNNNNNNNNNNNNNNNNNNNNNNNNNNNNNNNNNNNNNNNNN
DAOM186447  NNNNNNNNNNNNNNNNNNNNNNNNNNNNNNNNNNNNNNNNNNNNNNNNNN
DAOM208997  NNNNNNNNNNNNNNNNNNNNNNNNNNNNNNNNNNNNNNNNNNNNNNNNNN
DY05461     GACCCCGCCCTTGGTGCCGCTTCCTTCGACGCCCAGGTCATCGTCCTCAA
DY05462     GACCCCGCCCTTGGTGCCGCTTCCTTCGACGCCCAGGTCATCGTCCTCAA
DY05591     GACCCCGCCCTTGGTGCCGCTTCCTTCGACGCCCAGGTCATCGTCCTCAA
DY05592     GACCCCGCCCTTGGTGCCGCTTCCTTCGACGCCCAGGTCATCGTCCTCAA
EU44537     GACCCCGCCATGGGCGCTGCTTCCTTCGACGCCCAGGTCATTGTCCTCAA

ATCC36477   NNNNNNNNNNNNNNNNNNNNNNNNNNNNNNNNNNNNNNNNNNNNNNNNNN
CBS101444   CCACCCCGGTCAGGTCGGTGCTGGTTACGCCCCCGTCCTGGACTGCCACA
CBS102186   CCACCCCGGTCAGGTCGGTGCTGGTTACGCCCCCGTCCTGGACTGCCACA
CBS113717   CCACCCCGGTCAGGTCGGTCCCGGTTACGCCCCTGTCCTCGATTGCCACA
CBS122.29   CCACCCCGGTCAGGTCGGTGCTGGTTACGCCCCGGTCCTCGATTGCCACA
CBS123.78   CCACCCCGGTCAGGTTGGTGCTGGTTATGCCCCCGTTCTGGACTGCCACA
CBS129.64   CCACCCTGGTCAGGTCGGTGCTGGTTACGCCCCCGTCCTGGACTGCCACA
CBS133762   NNNNNNNNNNNNNNNNNNNNNNNNNNNNNNNNNNNNNNNNNNNNNNNNNN
CBS141.62   CCACCCCGGTCAGGTCGGTGCTGGTTACGCTCCCGTCCTCGACTGCCACA
CBS142.62   CCACCCCGGTCAGGTCGGTGCTGGTTACGCCCCCGTCCTCGATTGCCACA
CBS144420   CCACCCCGGTCAGGTCGGTGCTGGTTACGCTCCCGTCCTCGACTGCCACA
CBS144942   NNNNNNNNNNNNNNNNNNNNNNNNNNNNNNNNNNNNNNNNNNNNNNNNNN
CBS150.62   CCACCCCGGTCAGGTCGGTGCTGGTTACGCTCCCGTCCTCGATTGCCACA
CBS227.76   NNNNNNNNNNNNNNNNNNNNNNNNNNNNNNNNNNNNNNNNNNNNNNNNNN
CBS243.59   CCACCCCGGTCAGGTCGGTGCTGGTTACGCCCCGGTCCTTGACTGCCACA
CBS346.70   CCACCCCGGTCAGGTCGGCCCCGGTTACGCTCCCGTCCTCGATTGCCACA
CBS425.67   CCACCCCGGTCAGGTCGGTGCTGGTTACGCCCCGGTCCTCGATTGCCACA
CBS428.67   CCACCCCGGTCAGGTCGGTGCTGGTTACGCCCCCGTCCTCGACTGCCACA
CBS566.50   NNNNNNNNNNNNNNNNNNNNNNNNNNNNNNNNNNNNNNNNNNNNNNNNNN
CBS652.93   CCACCCCGGTCAGGTCGGTGCTGGTTACGCTCCCGTCCTCGATTGCCACA
CBS707.73   CCACCCCGGTCAGGTCGGCCCTGGTTACGCCCCCGTCCTCGACTGCCACA
CBS726.71   CCACCCCGGTCAGGTCGGTGCTGGTTACGCTCCCGTCCTCGATTGCCACA
CBS796.69   CCACCCCGGTCAGGTCGGCCCCGGCTACGCCCCCGTCCTCGACTGCCACA
CBS921.97   CCACCCCGGTCAGGTCGGTGCTGGTTACGCTCCCGTCCTGGATTGCCACA
CBS959.72   CCACCCCGGTCAGGTCGGTGCTGGTTACGCCCCCGTCCTCGATTGCCACA
CPC33206    NNNNNNNNNNNNNNNNNNNNNNNNNNNNNNNNNNNNNNNNNNNNNNNNNN
DAOM186447  NNNNNNNNNNNNNNNNNNNNNNNNNNNNNNNNNNNNNNNNNNNNNNNNNN
DAOM208997  NNNNNNNNNNNNNNNNNNNNNNNNNNNNNNNNNNNNNNNNNNNNNNNNNN
DY05461     CCACCCCGGTCAGGTCGGTGCTGGTTACGCCCCCGTCCTGGACTGCCACA
DY05462     CCACCCCGGTCAGGTCGGTGCTGGTTACGCCCCCGTCCTGGACTGCCACA
DY05591     CCACCCCGGTCAGGTCGGTGCTGGTTACGCCCCCGTCCTGGACTGCCACA
DY05592     CCACCCCGGTCAGGTCGGTGCTGGTTACGCCCCCGTCCTGGACTGCCACA
EU44537     CCACCCTGGTCAGGTCGGTGCCGGCTATGCCCCCGTCCTGGACTGCCACA

ATCC36477   NNNNNNNNNNNNNNNNNNNNNNNNNNNNNNNNNNNNNNNNNNNNNNNNNN
CBS101444   CTGCCCACATTGCCTGCAAGTTCGCCGAGATCAA-GGAGAAGATCGACCG
CBS102186   CTGCCCACATTGCCTGCAAGTTCGCCGAGATCAA-GGAGAAGATCGACCG
CBS113717   CTGCCCACATTGCCTGCAAGTTCGCCGAGATCAA-GGAGAAGATCGACCG
CBS122.29   CTGCCCACATTGCTTGCAAGTTCGCCGAGATCAA-GGAGAAGATCGACCG
CBS123.78   CTGCCCACATCGCCTGCAAGTTCTCCGAGATCAA-GGAGAAGATTGACCG
CBS129.64   CTGCCCACATCGCCTGCAAGTTCGCCGAGATCAA-GGAGAAGATTGACCG
CBS133762   NNNNNNNNNNNNNNNNNNNNNNNNNNNNNNNNNNNNNNNNNNNNNNNNNN
CBS141.62   CTGCCCACATTGCGTGCAAGTTCTCCGAGATCAA-GGAGAAGATTGACCG
CBS142.62   CTGCCCACATTGCGTGCAAGTTCTCCGCCATCAA-GGAGAAGATTGACCG
CBS144420   CCGCCCACATCGCCTGCAAGTTCGCCGAGCTCAA-GGAGAAGATTGACCG
CBS144942   NNNNNNNNNNNNNNNNNNNNNNNNNNNNNNNNNNNNNNNNNNNNNNNNNN
CBS150.62   CTGCCCACATTGCGTGCAAGTTCTCCGCCATCAA-GGAGAAGATTGACCG
CBS227.76   NNNNNNNNNNNNNNNNNNNNNNNNNNNNNNNNNNNNNNNNNNNNNNNNNN
CBS243.59   CCGCCCACATTGCTTGCAAGTTCGCCGAGATCAA-GGAGAAGATCGACCG
CBS346.70   CTGCCCACATTGCTTGCAAGTTCGCCGAGATCAA-GGAGAAGATCGACCG
CBS425.67   CTGCCCACATTGCTTGCAAGTTCGCCGAGATCAA-GGAGAAGATCGACCG
CBS428.67   CTGCCCACATTGCCTGCAAGTTCTCCGAGATCAA-GGAGAAGATCGACCG
CBS566.50   NNNNNNNNNNNNNNNNNNNNNNNNNNNNNNNNNNNNNNNNNNNNNNNNNN
CBS652.93   CTGCCCACATTGCGTGCAAGTTCGCCGAGATCAA-GGAGAAGATCGACCG
CBS707.73   CTGCCCACATTGCCTGCAAGTTCTCCGAGATCAA-GGAGAAGATCGACCG
CBS726.71   CTGCCCACATTGCGTGCAAGTTCTCCGAGATCAA-GGAGAAGATTGACCG
CBS796.69   CCGCCCACATTGCCTGCAAGTTCTCCGAGATCAA-GGAGAAGATCGACCG
CBS921.97   CTGCCCACATTGCCTGCAAGTTCGGCGAGATCCT-CGAGAAGATCGACCG
CBS959.72   CTGCCCACATTGCCTGCAAGTTCTCCGAGATCAA-GGAGAAGATCGACCG
CPC33206    NNNNNNNNNNNNNNNNNNNNNNNNNNNNNNNNNNNNNNNNNNNNNNNNNN
DAOM186447  NNNNNNNNNNNNNNNNNNNNNNNNNNNNNNNNNNNNNNNNNNNNNNNNNN
DAOM208997  NNNNNNNNNNNNNNNNNNNNNNNNNNNNNNNNNNNNNNNNNNNNNNNNNN
DY05461     CTGCCCACATCGCCTGCAAGTTCGCCGAGATCAAAGGAGAAGATTGACCG
DY05462     CTGCCCACATCGCCTGCAAGTTCGCCGAGATCAA-GGAGAAGATTGACCG
DY05591     CTGCCCACATCGCCTGCAAGTTCGCCGAGATCAAAGGAGAAGATTGACCG
DY05592     CTGCCCACATCGCCTGCAAGTTCGCCGAGATCAA-GGAGAAGATTGACCG
EU44537     CTGCCCACATTGCCTGCAAGTTCGCCGAGATCAA-GGAGAAGATCGACCG

ATCC36477   NNNNNNNNNNNNNNNNNNNNNNNNNNNNNNNNNNNNNNNNNNNNNNNNNN
CBS101444   TCGTACTGGTAA-GGCTGTTGAGTCTGCCCCCAAGTTCATCAAGTCTGGT
CBS102186   TCGTACTGGTAA-GGCTGTTGAGTCTGCCCCCAAGTTCATCAAGTCTGGT
CBS113717   CCGTACCGGAAA-GTCCGTTGAGGACGCCCCCAAGTNNNNNNNNNNNNNN
CBS122.29   CCGTACCGGCAA-GTCTGTTGAGGACGCCCCCAAGTTCATCAAGTCTGGT
CBS123.78   CCGTACCGGTAA-GGCTGTTGAGTCCGCCCCCAAGTTCATCAAGTCTGGT
CBS129.64   TCGTACTGGTAA-GGCCGTTGAGACCGCCCCCAAGTTCATCAAGTCTGGT
CBS133762   NNNNNNNNNNNNNNNNNNNNNNNNNNNNNNNNNNNNNNNNNNNNNNNNNN
CBS141.62   CCGTACCGGCAA-GTCTGTCGAGGCCGCTCCCAAGTTCATCAAGTCTGGT
CBS142.62   CCGTACCGGCAA-GTCCGTCGAGGATGCCCCCAAGTTCATCAAGTCTGGT
CBS144420   CCGTACCGGTAA-GGCTGTTGAGTCTTCCCCCAAGTTCATCAAGTCTGGT
CBS144942   NNNNNNNNNNNNNNNNNNNNNNNNNNNNNNNNNNNNNNNNNNNNNNNNNN
CBS150.62   CCGTACCGGCAA-GTCCGTCGAGGATGCCCCCAAGTTCATCAAGTCTGGT
CBS227.76   NNNNNNNNNNNNNNNNNNNNNNNNNNNNNNNNNNNNNNNNNNNNNNNNNN
CBS243.59   CCGTACCGGCAA-GTCTGTTGAGGACGCCCCCAAGTTCATCAAGTCTGGT
CBS346.70   CCGTACCGGAAA-GTCCGTTGAGGATGCTCCCAAGTTCATCAAGTCTGGT
CBS425.67   CCGTACCGGCAA-GTCTGTTGAGGACGCCCCCAAGTTCATCAAGTCTGGT
CBS428.67   CCGTACCGGCAA-GTCTGTTGAGGACGCCCCCAAGTTCATCAAGTCTGGT
CBS566.50   NNNNNNNNNNNNNNNNNNNNNNNNNNNNNNNNNNNNNNNNNNNNNNNNNN
CBS652.93   CCGTACCGGAAA-GTCCGTTGAGGACGCTCCCAAGTTCATCAAGTCTGGT
CBS707.73   CCGTACTGGCAA-GTCTGTTGAGGATGCTCCCAAGTTCATCAAGTCTGGT
CBS726.71   CCGTACCGGAAA-GTCCGTCGAGGCTGCTCCCAAGTTCATCAAGTCTGGT
CBS796.69   CCGTACCGGCAA-GTCTGTTGAGGACGCCCCCAAGTTCATCAAGTCTGGT
CBS921.97   ACGAACTGGCAA-GTCTGTTGAGGCCAACCCCAAGTTCATCAAGTCTGGT
CBS959.72   CCGTACCGGCAA-GTCTGTTGAGGACGCCCCCAAGTTCATCAAGTCTGGT
CPC33206    NNNNNNNNNNNNNNNNNNNNNNNNNNNNNNNNNNNNNNNNNNNNNNNNNN
DAOM186447  NNNNNNNNNNNNNNNNNNNNNNNNNNNNNNNNNNNNNNNNNNNNNNNNNN
DAOM208997  NNNNNNNNNNNNNNNNNNNNNNNNNNNNNNNNNNNNNNNNNNNNNNNNNN
DY05461     CCGTACTGGTAA-GGCCGTTGAGACCGCCCCCAAGTTCATCAAGTCTGGT
DY05462     CCGTACTGGTAA-GGCCGTTGAGACCGCCCCCAAGTTCATCAAGTCTGGT
DY05591     CCGTACTGGTAAAGGCCGTTGAGACCGCCCCCAAGTTCATCAAGTCTGGT
DY05592     CCGTACTGGTAAAGGCCGTTGAGACCGCCCCCAAGTTCATCAAGTCTGGT
EU44537     CCGTACTGGTAA-GGCTGTCGAGGCCGCCCCCAAGTTCATCAAGTCTGGT

ATCC36477   NNNN
CBS101444   GACT
CBS102186   GACT
CBS113717   NNNN
CBS122.29   GACT
CBS123.78   GACT
CBS129.64   GACT
CBS133762   NNNN
CBS141.62   GACT
CBS142.62   GACT
CBS144420   GACT
CBS144942   NNNN
CBS150.62   GACT
CBS227.76   NNNN
CBS243.59   GACT
CBS346.70   GACT
CBS425.67   GACT
CBS428.67   GACT
CBS566.50   NNNN
CBS652.93   GACT
CBS707.73   GACT
CBS726.71   GACT
CBS796.69   GACT
CBS921.97   GACG
CBS959.72   GACT
CPC33206    NNNN
DAOM186447  NNNN
DAOM208997  NNNN
DY05461     GACT
DY05462     GACT
DY05591     GACT
DY05592     GACT
EU44537     GACT
;
end;
